# Supplementary material for: Organism-Adapted Specificity of the Allosteric Regulation of Pyruvate Kinase in Lactic Acid Bacteria
Source: PLoS Comput Biol. 2013 Jul 25;9(7):e1003159. doi: 10.1371/journal.pcbi.1003159 (PMC3738050; doi:10.1371/journal.pcbi.1003159)
Supplement: Dataset S1 — PYK structures and the docking solution for the best ligands. (ZIP) [file pcbi.1003159.s001.zip]

Archive with 45 entries (44 files):
- Dataset 1/
- Dataset 1/1PKY_Ecoli_PYK.pdb
- Dataset 1/1PKY_F1P.pdb
- Dataset 1/1PKY_F6P.pdb
- Dataset 1/1PKY_FBP.pdb
- Dataset 1/1PKY_G6P.pdb
- Dataset 1/1PKY_Gal6P.pdb
- Dataset 1/1PKY_R5P.pdb
- Dataset 1/Efaecalis_F1P.pdb
- Dataset 1/Efaecalis_F6P.pdb
- Dataset 1/Efaecalis_FBP.pdb
- Dataset 1/Efaecalis_G6P.pdb
- Dataset 1/Efaecalis_Gal6P.pdb
- Dataset 1/Efaecalis_PYK.pdb
- Dataset 1/Efaecalis_R5P.pdb
- Dataset 1/Llactis_F1P.pdb
- Dataset 1/Llactis_F6P.pdb
- Dataset 1/Llactis_FBP.pdb
- Dataset 1/Llactis_G6P.pdb
- Dataset 1/Llactis_Gal6P.pdb
- Dataset 1/Llactis_PYK.pdb
- Dataset 1/Llactis_R5P.pdb
- Dataset 1/Lplantarum_F1P.pdb
- Dataset 1/Lplantarum_F6P.pdb
- Dataset 1/Lplantarum_FBP.pdb
- Dataset 1/Lplantarum_G6P.pdb
- Dataset 1/Lplantarum_Gal6P.pdb
- Dataset 1/Lplantarum_PYK.pdb
- Dataset 1/Lplantarum_R5P.pdb
- Dataset 1/README
- Dataset 1/README~
- Dataset 1/Smutans_F1P.pdb
- Dataset 1/Smutans_F6P.pdb
- Dataset 1/Smutans_FBP.pdb
- Dataset 1/Smutans_G6P.pdb
- Dataset 1/Smutans_Gal6P.pdb
- Dataset 1/Smutans_PYK.pdb
- Dataset 1/Smutans_R5P.pdb
- Dataset 1/Spyogenes_F1P.pdb
- Dataset 1/Spyogenes_F6P.pdb
- Dataset 1/Spyogenes_FBP.pdb
- Dataset 1/Spyogenes_G6P.pdb
- Dataset 1/Spyogenes_Gal6P.pdb
- Dataset 1/Spyogenes_PYK.pdb
- Dataset 1/Spyogenes_R5P.pdb
