# Supplementary material for: Organism-Adapted Specificity of the Allosteric Regulation of Pyruvate Kinase in Lactic Acid Bacteria
Source: PLoS Comput Biol. 2013 Jul 25;9(7):e1003159. doi: 10.1371/journal.pcbi.1003159 (PMC3738050; doi:10.1371/journal.pcbi.1003159)
Supplement: Dataset S1 — PYK structures and the docking solution for the best ligands. (ZIP) [file pcbi.1003159.s001.zip › Dataset 1/1PKY_Ecoli_PYK.pdb]

ATOM      1  N   MET D   1      10.511  51.501  52.064  1.00 50.21           N  
ATOM      2  CA  MET D   1       9.408  50.983  51.188  1.00 47.16           C  
ATOM      3  C   MET D   1       9.942  50.709  49.784  1.00 44.15           C  
ATOM      4  O   MET D   1      10.910  51.345  49.367  1.00 43.79           O  
ATOM      5  CB  MET D   1       8.243  51.993  51.109  1.00 49.66           C  
ATOM      6  CG  MET D   1       8.638  53.447  50.754  1.00 50.70           C  
ATOM      7  SD  MET D   1       7.175  54.493  50.390  1.00 53.41           S  
ATOM      8  CE  MET D   1       7.739  55.359  48.954  1.00 54.63           C  
ATOM      9  N   LYS D   2       9.360  49.721  49.111  1.00 39.24           N  
ATOM     10  CA  LYS D   2       9.760  49.364  47.767  1.00 35.11           C  
ATOM     11  C   LYS D   2       9.490  50.463  46.743  1.00 33.24           C  
ATOM     12  O   LYS D   2       8.591  51.290  46.943  1.00 29.46           O  
ATOM     13  CB  LYS D   2       9.033  48.107  47.335  1.00 36.80           C  
ATOM     14  CG  LYS D   2       7.554  48.263  47.019  1.00 32.23           C  
ATOM     15  CD  LYS D   2       7.001  46.999  46.334  1.00 31.49           C  
ATOM     16  CE  LYS D   2       5.593  47.264  45.793  1.00 32.86           C  
ATOM     17  NZ  LYS D   2       5.576  47.998  44.456  1.00 29.33           N1+
ATOM     18  N   LYS D   3      10.334  50.509  45.703  1.00 29.64           N  
ATOM     19  CA  LYS D   3      10.169  51.461  44.602  1.00 26.24           C  
ATOM     20  C   LYS D   3       9.775  50.798  43.300  1.00 27.00           C  
ATOM     21  O   LYS D   3       9.194  51.478  42.439  1.00 26.54           O  
ATOM     22  CB  LYS D   3      11.436  52.261  44.330  1.00 25.23           C  
ATOM     23  CG  LYS D   3      11.769  53.403  45.273  1.00 22.75           C  
ATOM     24  CD  LYS D   3      13.032  54.099  44.796  1.00 21.26           C  
ATOM     25  CE  LYS D   3      13.739  54.757  45.892  1.00 20.92           C  
ATOM     26  NZ  LYS D   3      13.177  56.077  46.010  1.00 27.83           N1+
ATOM     27  N   THR D   4      10.150  49.529  43.087  1.00 24.61           N  
ATOM     28  CA  THR D   4       9.669  48.886  41.853  1.00 27.20           C  
ATOM     29  C   THR D   4       8.256  48.272  41.953  1.00 27.91           C  
ATOM     30  O   THR D   4       7.803  47.848  43.037  1.00 26.01           O  
ATOM     31  CB  THR D   4      10.737  47.902  41.135  1.00 26.50           C  
ATOM     32  CG2 THR D   4      12.014  47.927  41.806  1.00 22.88           C  
ATOM     33  OG1 THR D   4      10.275  46.548  41.056  1.00 24.79           O  
ATOM     34  N   LYS D   5       7.481  48.579  40.909  1.00 28.41           N  
ATOM     35  CA  LYS D   5       6.046  48.287  40.851  1.00 26.85           C  
ATOM     36  C   LYS D   5       5.795  46.841  40.482  1.00 24.87           C  
ATOM     37  O   LYS D   5       6.564  46.237  39.718  1.00 22.41           O  
ATOM     38  CB  LYS D   5       5.366  49.204  39.829  1.00 24.38           C  
ATOM     39  CG  LYS D   5       5.629  50.666  40.133  1.00 23.62           C  
ATOM     40  CD  LYS D   5       5.522  50.957  41.643  1.00 22.18           C  
ATOM     41  CE  LYS D   5       5.813  52.432  42.007  1.00 20.42           C  
ATOM     42  NZ  LYS D   5       4.804  53.412  41.461  1.00 19.80           N1+
ATOM     43  N   ILE D   6       4.743  46.294  41.078  1.00 23.40           N  
ATOM     44  CA  ILE D   6       4.338  44.927  40.862  1.00 23.74           C  
ATOM     45  C   ILE D   6       3.084  44.937  39.991  1.00 26.97           C  
ATOM     46  O   ILE D   6       2.110  45.674  40.307  1.00 28.75           O  
ATOM     47  CB  ILE D   6       4.045  44.243  42.210  1.00 23.20           C  
ATOM     48  CG1 ILE D   6       5.337  44.198  43.020  1.00 24.18           C  
ATOM     49  CG2 ILE D   6       3.465  42.828  41.996  1.00 22.78           C  
ATOM     50  CD1 ILE D   6       5.323  43.303  44.206  1.00 23.75           C  
ATOM     51  N   VAL D   7       3.172  44.287  38.823  1.00 27.74           N  
ATOM     52  CA  VAL D   7       1.983  43.996  38.014  1.00 28.15           C  
ATOM     53  C   VAL D   7       1.463  42.617  38.369  1.00 31.96           C  
ATOM     54  O   VAL D   7       2.200  41.643  38.246  1.00 36.69           O  
ATOM     55  CB  VAL D   7       2.287  43.942  36.552  1.00 25.70           C  
ATOM     56  CG1 VAL D   7       0.977  43.793  35.792  1.00 22.30           C  
ATOM     57  CG2 VAL D   7       3.085  45.155  36.139  1.00 20.43           C  
ATOM     58  N   CYS D   8       0.222  42.518  38.840  1.00 33.89           N  
ATOM     59  CA  CYS D   8      -0.353  41.212  39.190  1.00 32.88           C  
ATOM     60  C   CYS D   8      -1.454  40.876  38.208  1.00 33.16           C  
ATOM     61  O   CYS D   8      -2.309  41.742  37.933  1.00 33.36           O  
ATOM     62  CB  CYS D   8      -0.919  41.217  40.617  1.00 31.23           C  
ATOM     63  SG  CYS D   8       0.369  41.541  41.843  1.00 32.73           S  
ATOM     64  N   THR D   9      -1.344  39.702  37.568  1.00 31.58           N  
ATOM     65  CA  THR D   9      -2.424  39.185  36.707  1.00 28.49           C  
ATOM     66  C   THR D   9      -3.610  38.703  37.533  1.00 29.40           C  
ATOM     67  O   THR D   9      -3.439  37.909  38.464  1.00 30.00           O  
ATOM     68  CB  THR D   9      -2.003  38.013  35.848  1.00 26.36           C  
ATOM     69  CG2 THR D   9      -3.143  37.625  34.929  1.00 25.34           C  
ATOM     70  OG1 THR D   9      -0.882  38.388  35.046  1.00 27.51           O  
ATOM     71  N   ILE D  10      -4.792  39.229  37.225  1.00 27.39           N  
ATOM     72  CA  ILE D  10      -5.965  38.943  38.013  1.00 23.60           C  
ATOM     73  C   ILE D  10      -6.888  38.000  37.276  1.00 23.44           C  
ATOM     74  O   ILE D  10      -7.238  38.214  36.123  1.00 21.74           O  
ATOM     75  CB  ILE D  10      -6.733  40.239  38.401  1.00 24.10           C  
ATOM     76  CG1 ILE D  10      -5.964  41.059  39.450  1.00 22.39           C  
ATOM     77  CG2 ILE D  10      -8.048  39.865  39.024  1.00 25.94           C  
ATOM     78  CD1 ILE D  10      -5.342  40.221  40.596  1.00 17.85           C  
ATOM     79  N   GLY D  11      -7.091  36.854  37.890  1.00 24.85           N  
ATOM     80  CA  GLY D  11      -8.066  35.924  37.392  1.00 32.00           C  
ATOM     81  C   GLY D  11      -9.093  35.570  38.453  1.00 38.89           C  
ATOM     82  O   GLY D  11      -9.244  36.238  39.497  1.00 37.70           O  
ATOM     83  N   PRO D  12      -9.780  34.431  38.242  1.00 42.03           N  
ATOM     84  CA  PRO D  12     -11.015  34.247  39.006  1.00 43.01           C  
ATOM     85  C   PRO D  12     -10.752  33.922  40.494  1.00 42.83           C  
ATOM     86  O   PRO D  12     -11.487  34.357  41.378  1.00 45.31           O  
ATOM     87  CB  PRO D  12     -11.699  33.100  38.244  1.00 44.15           C  
ATOM     88  CG  PRO D  12     -10.562  32.381  37.476  1.00 44.46           C  
ATOM     89  CD  PRO D  12      -9.284  33.180  37.664  1.00 43.21           C  
ATOM     90  N   LYS D  13      -9.617  33.309  40.784  1.00 41.17           N  
ATOM     91  CA  LYS D  13      -9.324  32.929  42.152  1.00 42.74           C  
ATOM     92  C   LYS D  13      -8.795  34.092  43.004  1.00 44.52           C  
ATOM     93  O   LYS D  13      -8.734  33.993  44.244  1.00 47.65           O  
ATOM     94  CB  LYS D  13      -8.338  31.752  42.163  1.00 43.96           C  
ATOM     95  CG  LYS D  13      -8.025  31.209  43.553  0.00 43.18           C  
ATOM     96  CD  LYS D  13      -6.935  30.153  43.534  0.00 43.17           C  
ATOM     97  CE  LYS D  13      -6.615  29.691  44.948  0.00 42.97           C  
ATOM     98  NZ  LYS D  13      -5.741  28.484  44.979  0.00 42.89           N1+
ATOM     99  N   THR D  14      -8.473  35.213  42.347  1.00 43.04           N  
ATOM    100  CA  THR D  14      -7.988  36.420  43.040  1.00 39.83           C  
ATOM    101  C   THR D  14      -8.759  37.677  42.640  1.00 38.92           C  
ATOM    102  O   THR D  14      -8.508  38.739  43.139  1.00 39.46           O  
ATOM    103  CB  THR D  14      -6.505  36.686  42.759  1.00 38.66           C  
ATOM    104  CG2 THR D  14      -5.686  35.520  43.212  1.00 39.82           C  
ATOM    105  OG1 THR D  14      -6.318  36.844  41.353  1.00 38.61           O  
ATOM    106  N   GLU D  15      -9.781  37.527  41.822  1.00 39.44           N  
ATOM    107  CA  GLU D  15     -10.512  38.670  41.316  1.00 39.99           C  
ATOM    108  C   GLU D  15     -11.413  39.374  42.321  1.00 38.03           C  
ATOM    109  O   GLU D  15     -11.986  40.421  42.016  1.00 35.52           O  
ATOM    110  CB  GLU D  15     -11.325  38.241  40.109  1.00 43.89           C  
ATOM    111  CG  GLU D  15     -12.542  37.452  40.450  1.00 49.64           C  
ATOM    112  CD  GLU D  15     -13.372  37.136  39.222  1.00 55.36           C  
ATOM    113  OE1 GLU D  15     -13.680  38.055  38.407  1.00 53.44           O  
ATOM    114  OE2 GLU D  15     -13.717  35.937  39.085  1.00 61.48           O1-
ATOM    115  N   SER D  16     -11.537  38.813  43.517  1.00 36.23           N  
ATOM    116  CA  SER D  16     -12.485  39.362  44.493  1.00 37.25           C  
ATOM    117  C   SER D  16     -11.987  40.634  45.178  1.00 35.19           C  
ATOM    118  O   SER D  16     -10.795  40.827  45.276  1.00 36.72           O  
ATOM    119  CB  SER D  16     -12.873  38.314  45.550  1.00 35.15           C  
ATOM    120  OG  SER D  16     -12.122  38.468  46.732  1.00 38.62           O  
ATOM    121  N   GLU D  17     -12.904  41.449  45.697  1.00 34.34           N  
ATOM    122  CA  GLU D  17     -12.569  42.720  46.333  1.00 34.69           C  
ATOM    123  C   GLU D  17     -11.697  42.525  47.561  1.00 34.57           C  
ATOM    124  O   GLU D  17     -10.861  43.337  47.894  1.00 33.19           O  
ATOM    125  CB  GLU D  17     -13.843  43.427  46.755  1.00 35.30           C  
ATOM    126  CG  GLU D  17     -14.358  44.415  45.771  1.00 40.52           C  
ATOM    127  CD  GLU D  17     -15.503  45.233  46.321  1.00 41.20           C  
ATOM    128  OE1 GLU D  17     -15.302  45.954  47.332  1.00 43.50           O  
ATOM    129  OE2 GLU D  17     -16.602  45.144  45.744  1.00 44.06           O1-
ATOM    130  N   GLU D  18     -12.006  41.485  48.308  1.00 38.12           N  
ATOM    131  CA  GLU D  18     -11.329  41.207  49.559  1.00 37.52           C  
ATOM    132  C   GLU D  18      -9.877  40.861  49.268  1.00 35.31           C  
ATOM    133  O   GLU D  18      -8.943  41.349  49.937  1.00 32.04           O  
ATOM    134  CB  GLU D  18     -12.059  40.045  50.279  1.00 39.43           C  
ATOM    135  CG  GLU D  18     -13.535  40.282  50.530  0.00 38.49           C  
ATOM    136  CD  GLU D  18     -14.258  39.032  50.996  0.00 38.55           C  
ATOM    137  OE1 GLU D  18     -14.220  38.739  52.209  0.00 38.33           O  
ATOM    138  OE2 GLU D  18     -14.867  38.346  50.148  0.00 38.33           O1-
ATOM    139  N   MET D  19      -9.715  40.046  48.230  1.00 33.93           N  
ATOM    140  CA  MET D  19      -8.413  39.584  47.788  1.00 37.67           C  
ATOM    141  C   MET D  19      -7.628  40.692  47.090  1.00 36.58           C  
ATOM    142  O   MET D  19      -6.463  40.910  47.385  1.00 39.72           O  
ATOM    143  CB  MET D  19      -8.578  38.395  46.842  1.00 41.25           C  
ATOM    144  CG  MET D  19      -7.251  37.841  46.280  1.00 46.08           C  
ATOM    145  SD  MET D  19      -6.202  37.022  47.488  1.00 49.22           S  
ATOM    146  CE  MET D  19      -7.024  35.468  47.514  1.00 49.68           C  
ATOM    147  N   LEU D  20      -8.287  41.430  46.216  1.00 33.51           N  
ATOM    148  CA  LEU D  20      -7.677  42.577  45.583  1.00 32.35           C  
ATOM    149  C   LEU D  20      -7.152  43.579  46.601  1.00 32.85           C  
ATOM    150  O   LEU D  20      -5.975  43.979  46.551  1.00 34.90           O  
ATOM    151  CB  LEU D  20      -8.683  43.237  44.650  1.00 29.67           C  
ATOM    152  CG  LEU D  20      -8.897  42.454  43.349  1.00 29.43           C  
ATOM    153  CD1 LEU D  20      -9.972  43.110  42.498  1.00 28.38           C  
ATOM    154  CD2 LEU D  20      -7.574  42.330  42.587  1.00 23.65           C  
ATOM    155  N   ALA D  21      -7.948  43.828  47.632  1.00 33.41           N  
ATOM    156  CA  ALA D  21      -7.529  44.707  48.725  1.00 34.73           C  
ATOM    157  C   ALA D  21      -6.308  44.206  49.526  1.00 35.90           C  
ATOM    158  O   ALA D  21      -5.454  45.022  49.915  1.00 34.93           O  
ATOM    159  CB  ALA D  21      -8.685  44.964  49.651  1.00 33.92           C  
ATOM    160  N   LYS D  22      -6.223  42.884  49.763  1.00 37.54           N  
ATOM    161  CA  LYS D  22      -5.051  42.237  50.416  1.00 37.76           C  
ATOM    162  C   LYS D  22      -3.796  42.435  49.578  1.00 36.96           C  
ATOM    163  O   LYS D  22      -2.701  42.677  50.084  1.00 35.21           O  
ATOM    164  CB  LYS D  22      -5.258  40.733  50.553  1.00 37.68           C  
ATOM    165  CG  LYS D  22      -6.052  40.346  51.716  1.00 41.48           C  
ATOM    166  CD  LYS D  22      -6.489  38.910  51.558  1.00 47.80           C  
ATOM    167  CE  LYS D  22      -7.690  38.608  52.499  1.00 51.90           C  
ATOM    168  NZ  LYS D  22      -8.447  37.349  52.122  1.00 55.53           N1+
ATOM    169  N   MET D  23      -3.966  42.289  48.279  1.00 35.75           N  
ATOM    170  CA  MET D  23      -2.843  42.279  47.396  1.00 35.42           C  
ATOM    171  C   MET D  23      -2.312  43.662  47.231  1.00 35.08           C  
ATOM    172  O   MET D  23      -1.097  43.854  47.101  1.00 34.58           O  
ATOM    173  CB  MET D  23      -3.262  41.716  46.057  1.00 37.60           C  
ATOM    174  CG  MET D  23      -3.418  40.243  46.071  1.00 35.80           C  
ATOM    175  SD  MET D  23      -3.976  39.883  44.497  1.00 42.76           S  
ATOM    176  CE  MET D  23      -2.577  38.939  43.915  1.00 38.11           C  
ATOM    177  N   LEU D  24      -3.226  44.626  47.207  1.00 33.71           N  
ATOM    178  CA  LEU D  24      -2.820  46.027  47.223  1.00 35.27           C  
ATOM    179  C   LEU D  24      -2.004  46.289  48.469  1.00 35.82           C  
ATOM    180  O   LEU D  24      -0.914  46.820  48.370  1.00 39.60           O  
ATOM    181  CB  LEU D  24      -4.027  46.982  47.172  1.00 33.23           C  
ATOM    182  CG  LEU D  24      -4.848  47.035  45.868  1.00 33.54           C  
ATOM    183  CD1 LEU D  24      -5.999  47.988  46.096  1.00 30.59           C  
ATOM    184  CD2 LEU D  24      -3.996  47.474  44.649  1.00 29.07           C  
ATOM    185  N   ASP D  25      -2.405  45.685  49.583  1.00 37.91           N  
ATOM    186  CA  ASP D  25      -1.635  45.770  50.823  1.00 39.63           C  
ATOM    187  C   ASP D  25      -0.273  45.129  50.720  1.00 39.81           C  
ATOM    188  O   ASP D  25       0.639  45.513  51.433  1.00 42.58           O  
ATOM    189  CB  ASP D  25      -2.363  45.090  51.971  1.00 42.80           C  
ATOM    190  CG  ASP D  25      -3.536  45.872  52.440  1.00 46.80           C  
ATOM    191  OD1 ASP D  25      -3.555  47.112  52.233  1.00 51.24           O  
ATOM    192  OD2 ASP D  25      -4.472  45.232  52.962  1.00 50.22           O1-
ATOM    193  N   ALA D  26      -0.192  44.029  49.985  1.00 39.08           N  
ATOM    194  CA  ALA D  26       1.039  43.266  49.907  1.00 36.19           C  
ATOM    195  C   ALA D  26       2.071  43.914  48.984  1.00 36.03           C  
ATOM    196  O   ALA D  26       3.285  43.707  49.151  1.00 37.40           O  
ATOM    197  CB  ALA D  26       0.735  41.867  49.457  1.00 37.32           C  
ATOM    198  N   GLY D  27       1.597  44.748  48.060  1.00 34.56           N  
ATOM    199  CA  GLY D  27       2.490  45.337  47.069  1.00 32.57           C  
ATOM    200  C   GLY D  27       1.990  45.417  45.624  1.00 32.08           C  
ATOM    201  O   GLY D  27       2.732  45.846  44.744  1.00 34.09           O  
ATOM    202  N   MET D  28       0.749  45.026  45.355  1.00 30.44           N  
ATOM    203  CA  MET D  28       0.216  45.147  44.002  1.00 28.82           C  
ATOM    204  C   MET D  28       0.090  46.598  43.612  1.00 29.53           C  
ATOM    205  O   MET D  28      -0.420  47.396  44.401  1.00 33.01           O  
ATOM    206  CB  MET D  28      -1.150  44.529  43.901  1.00 29.07           C  
ATOM    207  CG  MET D  28      -1.702  44.620  42.522  1.00 29.92           C  
ATOM    208  SD  MET D  28      -3.283  43.816  42.416  1.00 32.85           S  
ATOM    209  CE  MET D  28      -4.287  45.155  41.988  1.00 36.74           C  
ATOM    210  N   ASN D  29       0.512  46.934  42.392  1.00 27.09           N  
ATOM    211  CA  ASN D  29       0.376  48.290  41.884  1.00 22.76           C  
ATOM    212  C   ASN D  29      -0.466  48.307  40.659  1.00 22.89           C  
ATOM    213  O   ASN D  29      -1.100  49.305  40.358  1.00 22.71           O  
ATOM    214  CB  ASN D  29       1.731  48.887  41.568  1.00 20.96           C  
ATOM    215  CG  ASN D  29       2.604  48.940  42.774  1.00 22.43           C  
ATOM    216  ND2 ASN D  29       2.132  49.605  43.804  1.00 25.73           N  
ATOM    217  OD1 ASN D  29       3.628  48.292  42.833  1.00 26.65           O  
ATOM    218  N   VAL D  30      -0.379  47.242  39.875  1.00 23.83           N  
ATOM    219  CA  VAL D  30      -1.018  47.249  38.563  1.00 24.26           C  
ATOM    220  C   VAL D  30      -1.767  45.947  38.347  1.00 24.88           C  
ATOM    221  O   VAL D  30      -1.265  44.888  38.741  1.00 28.07           O  
ATOM    222  CB  VAL D  30       0.067  47.529  37.440  1.00 24.25           C  
ATOM    223  CG1 VAL D  30      -0.498  47.396  36.049  1.00 23.16           C  
ATOM    224  CG2 VAL D  30       0.623  48.950  37.595  1.00 22.87           C  
ATOM    225  N   MET D  31      -3.029  46.030  37.921  1.00 23.92           N  
ATOM    226  CA  MET D  31      -3.763  44.821  37.566  1.00 24.09           C  
ATOM    227  C   MET D  31      -3.583  44.548  36.098  1.00 25.31           C  
ATOM    228  O   MET D  31      -3.908  45.401  35.264  1.00 24.94           O  
ATOM    229  CB  MET D  31      -5.259  44.958  37.871  1.00 27.46           C  
ATOM    230  CG  MET D  31      -6.132  43.776  37.315  1.00 28.45           C  
ATOM    231  SD  MET D  31      -7.876  43.575  37.910  1.00 26.97           S  
ATOM    232  CE  MET D  31      -8.667  44.925  37.117  1.00 17.77           C  
ATOM    233  N   ARG D  32      -3.003  43.393  35.783  1.00 26.49           N  
ATOM    234  CA  ARG D  32      -2.920  42.943  34.402  1.00 25.71           C  
ATOM    235  C   ARG D  32      -4.109  42.059  34.093  1.00 28.62           C  
ATOM    236  O   ARG D  32      -4.409  41.106  34.850  1.00 31.51           O  
ATOM    237  CB  ARG D  32      -1.660  42.137  34.124  1.00 24.21           C  
ATOM    238  CG  ARG D  32      -1.698  41.358  32.797  1.00 21.47           C  
ATOM    239  CD  ARG D  32      -0.327  40.841  32.510  1.00 27.61           C  
ATOM    240  NE  ARG D  32      -0.156  39.792  31.490  1.00 29.26           N  
ATOM    241  CZ  ARG D  32      -0.682  38.570  31.533  1.00 29.22           C  
ATOM    242  NH1 ARG D  32      -0.363  37.753  32.526  1.00 30.25           N1+
ATOM    243  NH2 ARG D  32      -0.935  37.980  30.385  1.00 30.60           N  
ATOM    244  N   LEU D  33      -4.676  42.283  32.912  1.00 26.19           N  
ATOM    245  CA  LEU D  33      -5.790  41.508  32.458  1.00 23.25           C  
ATOM    246  C   LEU D  33      -5.302  40.759  31.259  1.00 24.35           C  
ATOM    247  O   LEU D  33      -5.057  41.356  30.218  1.00 22.19           O  
ATOM    248  CB  LEU D  33      -6.965  42.426  32.101  1.00 23.43           C  
ATOM    249  CG  LEU D  33      -7.675  43.221  33.198  1.00 18.82           C  
ATOM    250  CD1 LEU D  33      -8.800  44.068  32.568  1.00 16.36           C  
ATOM    251  CD2 LEU D  33      -8.241  42.240  34.214  1.00 17.77           C  
ATOM    252  N   ASN D  34      -5.053  39.464  31.446  1.00 27.15           N  
ATOM    253  CA  ASN D  34      -4.621  38.592  30.343  1.00 29.45           C  
ATOM    254  C   ASN D  34      -5.786  38.086  29.502  1.00 30.12           C  
ATOM    255  O   ASN D  34      -6.433  37.143  29.879  1.00 33.06           O  
ATOM    256  CB  ASN D  34      -3.861  37.391  30.888  1.00 30.15           C  
ATOM    257  CG  ASN D  34      -3.446  36.427  29.808  1.00 31.16           C  
ATOM    258  ND2 ASN D  34      -2.630  35.443  30.158  1.00 30.96           N  
ATOM    259  OD1 ASN D  34      -3.800  36.601  28.655  1.00 33.42           O  
ATOM    260  N   PHE D  35      -5.889  38.572  28.277  1.00 32.47           N  
ATOM    261  CA  PHE D  35      -6.981  38.229  27.353  1.00 31.39           C  
ATOM    262  C   PHE D  35      -6.745  36.945  26.540  1.00 31.98           C  
ATOM    263  O   PHE D  35      -7.475  36.616  25.603  1.00 33.00           O  
ATOM    264  CB  PHE D  35      -7.245  39.416  26.410  1.00 29.96           C  
ATOM    265  CG  PHE D  35      -8.341  40.314  26.885  1.00 30.46           C  
ATOM    266  CD1 PHE D  35      -8.150  41.134  27.956  1.00 29.75           C  
ATOM    267  CD2 PHE D  35      -9.600  40.231  26.334  1.00 30.31           C  
ATOM    268  CE1 PHE D  35      -9.196  41.840  28.470  1.00 32.18           C  
ATOM    269  CE2 PHE D  35     -10.648  40.932  26.850  1.00 29.91           C  
ATOM    270  CZ  PHE D  35     -10.456  41.732  27.910  1.00 31.01           C  
ATOM    271  N   SER D  36      -5.767  36.160  26.942  1.00 30.55           N  
ATOM    272  CA  SER D  36      -5.768  34.779  26.500  1.00 32.32           C  
ATOM    273  C   SER D  36      -7.023  34.075  27.011  1.00 32.79           C  
ATOM    274  O   SER D  36      -7.400  33.049  26.474  1.00 35.75           O  
ATOM    275  CB  SER D  36      -4.535  34.055  27.016  1.00 29.60           C  
ATOM    276  OG  SER D  36      -3.384  34.768  26.624  1.00 29.90           O  
ATOM    277  N   HIS D  37      -7.671  34.652  28.026  1.00 32.94           N  
ATOM    278  CA  HIS D  37      -8.686  33.972  28.831  1.00 34.56           C  
ATOM    279  C   HIS D  37      -9.867  34.877  29.191  1.00 35.23           C  
ATOM    280  O   HIS D  37      -9.766  36.114  29.079  1.00 36.85           O  
ATOM    281  CB  HIS D  37      -8.071  33.438  30.124  1.00 33.93           C  
ATOM    282  CG  HIS D  37      -6.943  32.496  29.902  1.00 36.38           C  
ATOM    283  CD2 HIS D  37      -5.618  32.618  30.170  1.00 36.58           C  
ATOM    284  ND1 HIS D  37      -7.087  31.316  29.204  1.00 36.75           N  
ATOM    285  CE1 HIS D  37      -5.897  30.759  29.040  1.00 36.77           C  
ATOM    286  NE2 HIS D  37      -4.993  31.530  29.620  1.00 35.85           N  
ATOM    287  N   GLY D  38     -10.956  34.265  29.664  1.00 35.64           N  
ATOM    288  CA  GLY D  38     -12.106  35.009  30.177  1.00 35.69           C  
ATOM    289  C   GLY D  38     -13.011  35.708  29.171  1.00 36.47           C  
ATOM    290  O   GLY D  38     -12.615  35.970  28.049  1.00 40.44           O  
ATOM    291  N   ASP D  39     -14.181  36.133  29.607  1.00 36.19           N  
ATOM    292  CA  ASP D  39     -15.046  36.908  28.727  1.00 37.98           C  
ATOM    293  C   ASP D  39     -15.154  38.380  29.147  1.00 38.69           C  
ATOM    294  O   ASP D  39     -14.758  38.759  30.267  1.00 39.51           O  
ATOM    295  CB  ASP D  39     -16.447  36.290  28.689  1.00 40.98           C  
ATOM    296  CG  ASP D  39     -16.978  35.939  30.071  1.00 42.19           C  
ATOM    297  OD1 ASP D  39     -16.623  36.631  31.047  1.00 40.98           O  
ATOM    298  OD2 ASP D  39     -17.759  34.969  30.179  1.00 44.46           O1-
ATOM    299  N   TYR D  40     -15.773  39.197  28.294  1.00 36.15           N  
ATOM    300  CA  TYR D  40     -15.862  40.625  28.565  1.00 32.10           C  
ATOM    301  C   TYR D  40     -16.669  40.928  29.824  1.00 30.67           C  
ATOM    302  O   TYR D  40     -16.277  41.743  30.636  1.00 31.26           O  
ATOM    303  CB  TYR D  40     -16.457  41.346  27.375  1.00 29.63           C  
ATOM    304  CG  TYR D  40     -15.591  41.334  26.144  1.00 28.05           C  
ATOM    305  CD1 TYR D  40     -14.223  41.425  26.228  1.00 29.36           C  
ATOM    306  CD2 TYR D  40     -16.161  41.314  24.881  1.00 30.42           C  
ATOM    307  CE1 TYR D  40     -13.438  41.497  25.080  1.00 28.53           C  
ATOM    308  CE2 TYR D  40     -15.389  41.365  23.735  1.00 29.54           C  
ATOM    309  CZ  TYR D  40     -14.029  41.453  23.839  1.00 27.57           C  
ATOM    310  OH  TYR D  40     -13.275  41.412  22.698  1.00 24.89           O  
ATOM    311  N   ALA D  41     -17.677  40.128  30.081  1.00 29.42           N  
ATOM    312  CA  ALA D  41     -18.411  40.251  31.312  1.00 30.74           C  
ATOM    313  C   ALA D  41     -17.544  39.999  32.561  1.00 31.97           C  
ATOM    314  O   ALA D  41     -17.593  40.748  33.520  1.00 33.18           O  
ATOM    315  CB  ALA D  41     -19.565  39.303  31.278  1.00 33.45           C  
ATOM    316  N   GLU D  42     -16.681  39.003  32.507  1.00 33.27           N  
ATOM    317  CA  GLU D  42     -15.759  38.742  33.601  1.00 35.42           C  
ATOM    318  C   GLU D  42     -14.732  39.860  33.828  1.00 33.51           C  
ATOM    319  O   GLU D  42     -14.396  40.194  34.955  1.00 33.67           O  
ATOM    320  CB  GLU D  42     -14.997  37.454  33.331  1.00 39.79           C  
ATOM    321  CG  GLU D  42     -15.653  36.202  33.805  1.00 44.60           C  
ATOM    322  CD  GLU D  42     -15.196  34.997  33.009  1.00 49.76           C  
ATOM    323  OE1 GLU D  42     -14.047  35.014  32.520  1.00 52.63           O  
ATOM    324  OE2 GLU D  42     -16.008  34.066  32.798  1.00 53.20           O1-
ATOM    325  N   HIS D  43     -14.069  40.265  32.760  1.00 32.22           N  
ATOM    326  CA  HIS D  43     -13.036  41.280  32.858  1.00 30.54           C  
ATOM    327  C   HIS D  43     -13.657  42.587  33.296  1.00 32.17           C  
ATOM    328  O   HIS D  43     -13.096  43.268  34.162  1.00 33.53           O  
ATOM    329  CB  HIS D  43     -12.322  41.442  31.516  1.00 29.26           C  
ATOM    330  CG  HIS D  43     -11.546  40.230  31.101  1.00 30.93           C  
ATOM    331  CD2 HIS D  43     -11.712  39.373  30.066  1.00 32.41           C  
ATOM    332  ND1 HIS D  43     -10.389  39.824  31.740  1.00 30.58           N  
ATOM    333  CE1 HIS D  43      -9.863  38.797  31.099  1.00 30.86           C  
ATOM    334  NE2 HIS D  43     -10.651  38.500  30.078  1.00 31.94           N  
ATOM    335  N   GLY D  44     -14.876  42.856  32.815  1.00 32.55           N  
ATOM    336  CA  GLY D  44     -15.630  44.028  33.246  1.00 32.43           C  
ATOM    337  C   GLY D  44     -15.896  44.078  34.753  1.00 34.92           C  
ATOM    338  O   GLY D  44     -15.621  45.086  35.408  1.00 35.98           O  
ATOM    339  N   GLN D  45     -16.376  42.982  35.329  1.00 33.66           N  
ATOM    340  CA  GLN D  45     -16.544  42.929  36.762  1.00 32.73           C  
ATOM    341  C   GLN D  45     -15.192  42.969  37.477  1.00 33.68           C  
ATOM    342  O   GLN D  45     -15.039  43.638  38.495  1.00 38.57           O  
ATOM    343  CB  GLN D  45     -17.308  41.670  37.156  1.00 34.14           C  
ATOM    344  CG  GLN D  45     -17.731  41.627  38.638  1.00 31.29           C  
ATOM    345  CD  GLN D  45     -18.619  42.783  39.007  1.00 32.31           C  
ATOM    346  NE2 GLN D  45     -19.635  43.043  38.183  1.00 36.48           N  
ATOM    347  OE1 GLN D  45     -18.390  43.455  40.000  1.00 29.52           O  
ATOM    348  N   ARG D  46     -14.208  42.240  36.974  1.00 32.67           N  
ATOM    349  CA  ARG D  46     -12.825  42.392  37.454  1.00 30.22           C  
ATOM    350  C   ARG D  46     -12.385  43.886  37.573  1.00 29.83           C  
ATOM    351  O   ARG D  46     -11.835  44.327  38.599  1.00 26.29           O  
ATOM    352  CB  ARG D  46     -11.885  41.688  36.480  1.00 29.44           C  
ATOM    353  CG  ARG D  46     -10.773  40.963  37.137  1.00 29.84           C  
ATOM    354  CD  ARG D  46     -11.114  39.487  37.176  1.00 30.91           C  
ATOM    355  NE  ARG D  46     -10.820  38.877  35.905  1.00 30.01           N  
ATOM    356  CZ  ARG D  46     -11.144  37.640  35.585  1.00 31.24           C  
ATOM    357  NH1 ARG D  46     -11.703  36.840  36.489  1.00 31.27           N1+
ATOM    358  NH2 ARG D  46     -10.848  37.197  34.371  1.00 32.14           N  
ATOM    359  N   ILE D  47     -12.494  44.604  36.461  1.00 26.51           N  
ATOM    360  CA  ILE D  47     -12.189  46.016  36.434  1.00 27.87           C  
ATOM    361  C   ILE D  47     -13.038  46.748  37.484  1.00 30.51           C  
ATOM    362  O   ILE D  47     -12.542  47.615  38.198  1.00 32.18           O  
ATOM    363  CB  ILE D  47     -12.498  46.591  35.037  1.00 28.46           C  
ATOM    364  CG1 ILE D  47     -11.445  46.092  34.033  1.00 25.28           C  
ATOM    365  CG2 ILE D  47     -12.674  48.112  35.116  1.00 25.88           C  
ATOM    366  CD1 ILE D  47     -11.544  46.699  32.684  1.00 25.55           C  
ATOM    367  N   GLN D  48     -14.295  46.330  37.641  1.00 31.45           N  
ATOM    368  CA  GLN D  48     -15.193  46.979  38.584  1.00 29.20           C  
ATOM    369  C   GLN D  48     -14.825  46.740  40.012  1.00 29.40           C  
ATOM    370  O   GLN D  48     -14.739  47.691  40.781  1.00 33.55           O  
ATOM    371  CB  GLN D  48     -16.620  46.564  38.353  1.00 29.36           C  
ATOM    372  CG  GLN D  48     -17.568  47.371  39.155  1.00 34.09           C  
ATOM    373  CD  GLN D  48     -17.540  48.786  38.732  1.00 37.24           C  
ATOM    374  NE2 GLN D  48     -17.547  49.716  39.684  1.00 38.34           N  
ATOM    375  OE1 GLN D  48     -17.381  49.046  37.544  1.00 42.55           O  
ATOM    376  N   ASN D  49     -14.483  45.506  40.360  1.00 29.60           N  
ATOM    377  CA  ASN D  49     -14.028  45.209  41.729  1.00 30.89           C  
ATOM    378  C   ASN D  49     -12.837  46.062  42.183  1.00 31.28           C  
ATOM    379  O   ASN D  49     -12.788  46.509  43.331  1.00 34.66           O  
ATOM    380  CB  ASN D  49     -13.641  43.751  41.861  1.00 30.21           C  
ATOM    381  CG  ASN D  49     -14.797  42.848  41.679  1.00 29.63           C  
ATOM    382  ND2 ASN D  49     -14.572  41.534  41.691  1.00 26.87           N  
ATOM    383  OD1 ASN D  49     -15.904  43.329  41.573  1.00 35.52           O  
ATOM    384  N   LEU D  50     -11.893  46.312  41.284  1.00 28.59           N  
ATOM    385  CA  LEU D  50     -10.703  47.046  41.664  1.00 26.15           C  
ATOM    386  C   LEU D  50     -11.042  48.508  41.816  1.00 27.89           C  
ATOM    387  O   LEU D  50     -10.534  49.175  42.703  1.00 28.40           O  
ATOM    388  CB  LEU D  50      -9.603  46.851  40.629  1.00 22.79           C  
ATOM    389  CG  LEU D  50      -8.331  47.610  40.961  1.00 26.80           C  
ATOM    390  CD1 LEU D  50      -7.710  47.060  42.246  1.00 24.09           C  
ATOM    391  CD2 LEU D  50      -7.374  47.558  39.758  1.00 25.84           C  
ATOM    392  N   ARG D  51     -11.919  49.015  40.961  1.00 30.37           N  
ATOM    393  CA  ARG D  51     -12.274  50.422  41.045  1.00 31.61           C  
ATOM    394  C   ARG D  51     -12.998  50.675  42.353  1.00 34.51           C  
ATOM    395  O   ARG D  51     -12.785  51.696  42.985  1.00 38.88           O  
ATOM    396  CB  ARG D  51     -13.143  50.868  39.862  1.00 29.94           C  
ATOM    397  CG  ARG D  51     -12.630  50.426  38.500  1.00 31.05           C  
ATOM    398  CD  ARG D  51     -11.985  51.515  37.640  1.00 28.10           C  
ATOM    399  NE  ARG D  51     -12.644  51.540  36.338  1.00 27.69           N  
ATOM    400  CZ  ARG D  51     -12.021  51.581  35.165  1.00 26.13           C  
ATOM    401  NH1 ARG D  51     -10.727  51.737  35.081  1.00 26.75           N1+
ATOM    402  NH2 ARG D  51     -12.711  51.534  34.058  1.00 25.25           N  
ATOM    403  N   ASN D  52     -13.720  49.683  42.855  1.00 37.95           N  
ATOM    404  CA  ASN D  52     -14.476  49.896  44.084  1.00 37.42           C  
ATOM    405  C   ASN D  52     -13.621  49.854  45.304  1.00 34.97           C  
ATOM    406  O   ASN D  52     -13.806  50.662  46.203  1.00 33.07           O  
ATOM    407  CB  ASN D  52     -15.598  48.894  44.196  1.00 42.83           C  
ATOM    408  CG  ASN D  52     -16.463  48.880  42.960  1.00 48.33           C  
ATOM    409  ND2 ASN D  52     -16.592  47.716  42.361  1.00 52.84           N  
ATOM    410  OD1 ASN D  52     -16.940  49.920  42.491  1.00 50.88           O  
ATOM    411  N   VAL D  53     -12.588  49.017  45.245  1.00 33.27           N  
ATOM    412  CA  VAL D  53     -11.546  48.947  46.286  1.00 33.28           C  
ATOM    413  C   VAL D  53     -10.687  50.261  46.355  1.00 37.08           C  
ATOM    414  O   VAL D  53     -10.523  50.879  47.412  1.00 37.02           O  
ATOM    415  CB  VAL D  53     -10.623  47.692  46.059  1.00 28.71           C  
ATOM    416  CG1 VAL D  53      -9.569  47.604  47.136  1.00 31.19           C  
ATOM    417  CG2 VAL D  53     -11.426  46.439  46.055  1.00 22.23           C  
ATOM    418  N   MET D  54     -10.352  50.805  45.191  1.00 41.79           N  
ATOM    419  CA  MET D  54      -9.750  52.137  45.104  1.00 42.99           C  
ATOM    420  C   MET D  54     -10.651  53.265  45.626  1.00 44.21           C  
ATOM    421  O   MET D  54     -10.188  54.132  46.344  1.00 47.92           O  
ATOM    422  CB  MET D  54      -9.334  52.423  43.664  1.00 40.47           C  
ATOM    423  CG  MET D  54      -8.461  51.334  43.065  1.00 39.64           C  
ATOM    424  SD  MET D  54      -7.774  51.832  41.502  1.00 41.12           S  
ATOM    425  CE  MET D  54      -8.865  51.078  40.382  1.00 37.90           C  
ATOM    426  N   SER D  55     -11.931  53.252  45.278  1.00 46.56           N  
ATOM    427  CA  SER D  55     -12.898  54.158  45.900  1.00 48.54           C  
ATOM    428  C   SER D  55     -12.799  54.047  47.398  1.00 50.34           C  
ATOM    429  O   SER D  55     -12.340  54.971  48.066  1.00 52.10           O  
ATOM    430  CB  SER D  55     -14.320  53.784  45.518  1.00 49.11           C  
ATOM    431  OG  SER D  55     -14.672  54.360  44.273  1.00 57.61           O  
ATOM    432  N   LYS D  56     -13.056  52.837  47.890  1.00 52.06           N  
ATOM    433  CA  LYS D  56     -13.241  52.592  49.313  1.00 49.35           C  
ATOM    434  C   LYS D  56     -11.990  52.828  50.120  1.00 46.90           C  
ATOM    435  O   LYS D  56     -12.058  53.007  51.313  1.00 47.45           O  
ATOM    436  CB  LYS D  56     -13.773  51.166  49.529  1.00 51.66           C  
ATOM    437  CG  LYS D  56     -15.199  50.966  48.981  1.00 55.81           C  
ATOM    438  CD  LYS D  56     -15.707  49.535  49.119  1.00 59.75           C  
ATOM    439  CE  LYS D  56     -17.199  49.406  48.702  1.00 63.78           C  
ATOM    440  NZ  LYS D  56     -17.458  49.086  47.213  1.00 66.75           N1+
ATOM    441  N   THR D  57     -10.838  52.827  49.472  1.00 45.07           N  
ATOM    442  CA  THR D  57      -9.599  52.866  50.227  1.00 45.40           C  
ATOM    443  C   THR D  57      -8.673  54.007  49.891  1.00 44.60           C  
ATOM    444  O   THR D  57      -7.637  54.151  50.529  1.00 45.37           O  
ATOM    445  CB  THR D  57      -8.768  51.586  50.052  1.00 47.50           C  
ATOM    446  CG2 THR D  57      -9.626  50.338  50.298  1.00 49.42           C  
ATOM    447  OG1 THR D  57      -8.221  51.543  48.725  1.00 49.94           O  
ATOM    448  N   GLY D  58      -8.910  54.658  48.762  1.00 42.20           N  
ATOM    449  CA  GLY D  58      -7.979  55.673  48.305  1.00 43.30           C  
ATOM    450  C   GLY D  58      -6.617  55.165  47.828  1.00 43.87           C  
ATOM    451  O   GLY D  58      -5.648  55.936  47.674  1.00 46.89           O  
ATOM    452  N   LYS D  59      -6.511  53.861  47.637  1.00 42.14           N  
ATOM    453  CA  LYS D  59      -5.340  53.307  47.013  1.00 40.47           C  
ATOM    454  C   LYS D  59      -5.454  53.601  45.532  1.00 40.86           C  
ATOM    455  O   LYS D  59      -6.561  53.729  45.014  1.00 41.27           O  
ATOM    456  CB  LYS D  59      -5.305  51.809  47.258  1.00 41.68           C  
ATOM    457  CG  LYS D  59      -5.364  51.401  48.727  1.00 43.56           C  
ATOM    458  CD  LYS D  59      -5.484  49.881  48.858  1.00 48.32           C  
ATOM    459  CE  LYS D  59      -5.744  49.416  50.301  1.00 50.36           C  
ATOM    460  NZ  LYS D  59      -5.766  47.911  50.420  1.00 48.01           N1+
ATOM    461  N   THR D  60      -4.324  53.837  44.870  1.00 40.92           N  
ATOM    462  CA  THR D  60      -4.300  53.822  43.405  1.00 41.62           C  
ATOM    463  C   THR D  60      -3.554  52.630  42.787  1.00 41.16           C  
ATOM    464  O   THR D  60      -2.631  52.047  43.408  1.00 43.35           O  
ATOM    465  CB  THR D  60      -3.728  55.108  42.821  1.00 43.75           C  
ATOM    466  CG2 THR D  60      -3.936  55.161  41.305  1.00 45.36           C  
ATOM    467  OG1 THR D  60      -4.453  56.207  43.366  1.00 49.88           O  
ATOM    468  N   ALA D  61      -4.133  52.140  41.690  1.00 35.35           N  
ATOM    469  CA  ALA D  61      -3.588  51.046  40.933  1.00 28.26           C  
ATOM    470  C   ALA D  61      -3.867  51.401  39.504  1.00 26.39           C  
ATOM    471  O   ALA D  61      -4.568  52.366  39.237  1.00 25.12           O  
ATOM    472  CB  ALA D  61      -4.278  49.755  41.307  1.00 24.47           C  
ATOM    473  N   ALA D  62      -3.240  50.681  38.586  1.00 25.15           N  
ATOM    474  CA  ALA D  62      -3.504  50.840  37.157  1.00 24.31           C  
ATOM    475  C   ALA D  62      -4.054  49.545  36.577  1.00 23.00           C  
ATOM    476  O   ALA D  62      -3.951  48.477  37.167  1.00 21.82           O  
ATOM    477  CB  ALA D  62      -2.186  51.256  36.401  1.00 27.07           C  
ATOM    478  N   ILE D  63      -4.618  49.648  35.389  1.00 25.67           N  
ATOM    479  CA  ILE D  63      -5.264  48.518  34.719  1.00 25.94           C  
ATOM    480  C   ILE D  63      -4.658  48.417  33.321  1.00 25.42           C  
ATOM    481  O   ILE D  63      -4.633  49.410  32.584  1.00 23.27           O  
ATOM    482  CB  ILE D  63      -6.827  48.726  34.634  1.00 25.87           C  
ATOM    483  CG1 ILE D  63      -7.421  48.695  36.046  1.00 24.38           C  
ATOM    484  CG2 ILE D  63      -7.481  47.660  33.740  1.00 24.31           C  
ATOM    485  CD1 ILE D  63      -8.772  49.306  36.191  1.00 20.05           C  
ATOM    486  N   LEU D  64      -3.921  47.322  33.123  1.00 27.89           N  
ATOM    487  CA  LEU D  64      -3.155  47.017  31.901  1.00 27.04           C  
ATOM    488  C   LEU D  64      -3.811  45.840  31.169  1.00 27.68           C  
ATOM    489  O   LEU D  64      -3.967  44.758  31.726  1.00 29.65           O  
ATOM    490  CB  LEU D  64      -1.694  46.665  32.278  1.00 25.81           C  
ATOM    491  CG  LEU D  64      -0.619  46.363  31.209  1.00 25.50           C  
ATOM    492  CD1 LEU D  64       0.715  46.808  31.644  1.00 18.22           C  
ATOM    493  CD2 LEU D  64      -0.558  44.850  30.968  1.00 28.70           C  
ATOM    494  N   LEU D  65      -4.292  46.075  29.961  1.00 26.82           N  
ATOM    495  CA  LEU D  65      -4.933  45.007  29.222  1.00 26.78           C  
ATOM    496  C   LEU D  65      -3.928  44.337  28.274  1.00 26.42           C  
ATOM    497  O   LEU D  65      -3.365  44.971  27.388  1.00 24.20           O  
ATOM    498  CB  LEU D  65      -6.149  45.557  28.471  1.00 25.64           C  
ATOM    499  CG  LEU D  65      -6.996  44.652  27.558  1.00 26.89           C  
ATOM    500  CD1 LEU D  65      -8.321  45.378  27.237  1.00 25.19           C  
ATOM    501  CD2 LEU D  65      -6.244  44.307  26.234  1.00 24.55           C  
ATOM    502  N   ASP D  66      -3.676  43.055  28.509  1.00 27.91           N  
ATOM    503  CA  ASP D  66      -2.717  42.285  27.721  1.00 28.19           C  
ATOM    504  C   ASP D  66      -3.352  41.459  26.600  1.00 28.38           C  
ATOM    505  O   ASP D  66      -4.049  40.497  26.847  1.00 27.09           O  
ATOM    506  CB  ASP D  66      -1.922  41.359  28.618  1.00 27.64           C  
ATOM    507  CG  ASP D  66      -0.642  40.906  27.988  1.00 30.50           C  
ATOM    508  OD1 ASP D  66      -0.433  41.072  26.752  1.00 29.31           O  
ATOM    509  OD2 ASP D  66       0.187  40.411  28.763  1.00 32.16           O1-
ATOM    510  N   THR D  67      -3.070  41.813  25.355  1.00 29.40           N  
ATOM    511  CA  THR D  67      -3.702  41.111  24.242  1.00 31.68           C  
ATOM    512  C   THR D  67      -3.239  39.668  24.280  1.00 34.57           C  
ATOM    513  O   THR D  67      -2.237  39.346  24.925  1.00 35.65           O  
ATOM    514  CB  THR D  67      -3.329  41.706  22.855  1.00 31.52           C  
ATOM    515  CG2 THR D  67      -3.760  43.168  22.762  1.00 27.89           C  
ATOM    516  OG1 THR D  67      -1.908  41.603  22.647  1.00 32.57           O  
ATOM    517  N   LYS D  68      -4.004  38.798  23.633  1.00 35.33           N  
ATOM    518  CA  LYS D  68      -3.588  37.425  23.419  1.00 35.68           C  
ATOM    519  C   LYS D  68      -2.588  37.300  22.265  1.00 34.93           C  
ATOM    520  O   LYS D  68      -1.584  36.628  22.410  1.00 36.56           O  
ATOM    521  CB  LYS D  68      -4.798  36.551  23.132  1.00 36.78           C  
ATOM    522  CG  LYS D  68      -4.439  35.105  22.848  1.00 34.16           C  
ATOM    523  CD  LYS D  68      -5.373  34.585  21.835  1.00 32.67           C  
ATOM    524  CE  LYS D  68      -5.785  33.238  22.177  1.00 29.94           C  
ATOM    525  NZ  LYS D  68      -7.018  33.015  21.391  1.00 38.67           N1+
ATOM    526  N   GLY D  69      -2.839  37.996  21.160  1.00 32.77           N  
ATOM    527  CA  GLY D  69      -1.826  38.138  20.136  1.00 30.03           C  
ATOM    528  C   GLY D  69      -2.128  37.273  18.947  1.00 31.78           C  
ATOM    529  O   GLY D  69      -2.984  36.410  19.024  1.00 34.04           O  
ATOM    530  N   PRO D  70      -1.531  37.554  17.784  1.00 33.14           N  
ATOM    531  CA  PRO D  70      -1.529  36.562  16.714  1.00 31.72           C  
ATOM    532  C   PRO D  70      -0.484  35.464  16.950  1.00 31.32           C  
ATOM    533  O   PRO D  70       0.570  35.693  17.570  1.00 30.16           O  
ATOM    534  CB  PRO D  70      -1.238  37.403  15.445  1.00 31.56           C  
ATOM    535  CG  PRO D  70      -0.431  38.531  15.933  1.00 30.46           C  
ATOM    536  CD  PRO D  70      -1.057  38.866  17.295  1.00 34.21           C  
ATOM    537  N   GLU D  71      -0.797  34.287  16.426  1.00 32.57           N  
ATOM    538  CA  GLU D  71      -0.018  33.081  16.641  1.00 35.62           C  
ATOM    539  C   GLU D  71      -0.031  32.133  15.424  1.00 37.06           C  
ATOM    540  O   GLU D  71      -1.005  32.032  14.699  1.00 37.40           O  
ATOM    541  CB  GLU D  71      -0.575  32.280  17.816  1.00 37.03           C  
ATOM    542  CG  GLU D  71      -0.676  32.988  19.110  1.00 39.02           C  
ATOM    543  CD  GLU D  71      -1.561  32.235  20.056  1.00 41.34           C  
ATOM    544  OE1 GLU D  71      -2.784  32.418  19.995  1.00 41.50           O  
ATOM    545  OE2 GLU D  71      -1.051  31.329  20.736  1.00 44.80           O1-
ATOM    546  N   ILE D  72       0.925  31.222  15.423  1.00 40.11           N  
ATOM    547  CA  ILE D  72       0.845  29.990  14.650  1.00 40.01           C  
ATOM    548  C   ILE D  72       0.681  28.866  15.667  1.00 41.06           C  
ATOM    549  O   ILE D  72       1.485  28.724  16.591  1.00 42.93           O  
ATOM    550  CB  ILE D  72       2.167  29.732  13.900  1.00 39.68           C  
ATOM    551  CG1 ILE D  72       2.644  31.015  13.182  1.00 38.65           C  
ATOM    552  CG2 ILE D  72       1.999  28.545  12.980  1.00 37.25           C  
ATOM    553  CD1 ILE D  72       4.141  31.036  12.893  1.00 35.51           C  
ATOM    554  N   ARG D  73      -0.406  28.123  15.572  1.00 43.33           N  
ATOM    555  CA  ARG D  73      -0.508  26.870  16.339  1.00 45.93           C  
ATOM    556  C   ARG D  73      -0.704  25.686  15.411  1.00 46.92           C  
ATOM    557  O   ARG D  73      -1.158  25.831  14.260  1.00 48.05           O  
ATOM    558  CB  ARG D  73      -1.676  26.898  17.324  1.00 47.68           C  
ATOM    559  CG  ARG D  73      -2.328  28.260  17.475  1.00 51.10           C  
ATOM    560  CD  ARG D  73      -2.955  28.400  18.843  1.00 52.51           C  
ATOM    561  NE  ARG D  73      -1.992  28.689  19.901  1.00 51.38           N  
ATOM    562  CZ  ARG D  73      -1.844  27.911  20.957  1.00 51.09           C  
ATOM    563  NH1 ARG D  73      -2.453  26.740  20.974  1.00 52.02           N1+
ATOM    564  NH2 ARG D  73      -1.021  28.250  21.930  1.00 50.01           N  
ATOM    565  N   THR D  74      -0.368  24.506  15.904  1.00 45.99           N  
ATOM    566  CA  THR D  74      -0.784  23.291  15.222  1.00 44.99           C  
ATOM    567  C   THR D  74      -2.265  23.129  15.525  1.00 45.03           C  
ATOM    568  O   THR D  74      -2.818  23.801  16.404  1.00 45.37           O  
ATOM    569  CB  THR D  74       0.013  22.045  15.723  1.00 45.13           C  
ATOM    570  CG2 THR D  74       1.523  22.338  15.714  1.00 42.69           C  
ATOM    571  OG1 THR D  74      -0.373  21.714  17.065  1.00 45.47           O  
ATOM    572  N   MET D  75      -2.930  22.277  14.773  1.00 45.56           N  
ATOM    573  CA  MET D  75      -4.344  22.053  15.009  1.00 45.77           C  
ATOM    574  C   MET D  75      -4.654  20.647  15.533  1.00 47.97           C  
ATOM    575  O   MET D  75      -4.049  20.209  16.530  1.00 47.13           O  
ATOM    576  CB  MET D  75      -5.140  22.421  13.743  1.00 42.16           C  
ATOM    577  CG  MET D  75      -4.929  23.884  13.372  1.00 37.26           C  
ATOM    578  SD  MET D  75      -5.154  24.284  11.676  1.00 36.74           S  
ATOM    579  CE  MET D  75      -6.729  24.770  11.774  1.00 36.53           C  
ATOM    580  N   LYS D  76      -5.656  19.983  14.948  1.00 51.89           N  
ATOM    581  CA  LYS D  76      -6.256  18.800  15.576  1.00 53.07           C  
ATOM    582  C   LYS D  76      -5.713  17.501  15.033  1.00 51.59           C  
ATOM    583  O   LYS D  76      -5.438  17.373  13.858  1.00 53.15           O  
ATOM    584  CB  LYS D  76      -7.777  18.822  15.428  1.00 54.86           C  
ATOM    585  CG  LYS D  76      -8.466  19.829  16.342  1.00 57.29           C  
ATOM    586  CD  LYS D  76      -9.829  20.220  15.804  1.00 60.71           C  
ATOM    587  CE  LYS D  76     -10.730  20.785  16.921  1.00 63.95           C  
ATOM    588  NZ  LYS D  76     -12.163  21.025  16.474  1.00 67.24           N1+
ATOM    589  N   LEU D  77      -5.450  16.579  15.935  1.00 51.68           N  
ATOM    590  CA  LEU D  77      -4.954  15.258  15.580  1.00 51.43           C  
ATOM    591  C   LEU D  77      -6.105  14.235  15.442  1.00 52.36           C  
ATOM    592  O   LEU D  77      -7.235  14.482  15.877  1.00 51.26           O  
ATOM    593  CB  LEU D  77      -3.947  14.787  16.644  1.00 49.12           C  
ATOM    594  CG  LEU D  77      -2.648  15.602  16.729  1.00 47.53           C  
ATOM    595  CD1 LEU D  77      -1.869  15.131  17.917  1.00 46.26           C  
ATOM    596  CD2 LEU D  77      -1.811  15.449  15.458  1.00 44.26           C  
ATOM    597  N   GLU D  78      -5.831  13.109  14.789  1.00 53.47           N  
ATOM    598  CA  GLU D  78      -6.827  12.047  14.691  1.00 52.76           C  
ATOM    599  C   GLU D  78      -7.301  11.594  16.091  1.00 53.75           C  
ATOM    600  O   GLU D  78      -6.481  11.397  17.027  1.00 52.43           O  
ATOM    601  CB  GLU D  78      -6.278  10.861  13.895  1.00 49.41           C  
ATOM    602  CG  GLU D  78      -6.001  11.199  12.452  1.00 47.92           C  
ATOM    603  CD  GLU D  78      -5.444  10.036  11.653  1.00 48.64           C  
ATOM    604  OE1 GLU D  78      -4.595   9.280  12.166  1.00 48.66           O  
ATOM    605  OE2 GLU D  78      -5.784   9.917  10.464  1.00 50.20           O1-
ATOM    606  N   GLY D  79      -8.623  11.719  16.278  1.00 52.91           N  
ATOM    607  CA  GLY D  79      -9.294  11.260  17.486  1.00 50.65           C  
ATOM    608  C   GLY D  79      -9.069  12.129  18.708  1.00 50.40           C  
ATOM    609  O   GLY D  79      -9.628  11.864  19.767  1.00 48.45           O  
ATOM    610  N   GLY D  80      -8.255  13.169  18.546  1.00 51.62           N  
ATOM    611  CA  GLY D  80      -7.816  13.971  19.673  1.00 51.69           C  
ATOM    612  C   GLY D  80      -6.696  13.286  20.436  1.00 52.46           C  
ATOM    613  O   GLY D  80      -6.401  13.614  21.583  1.00 56.63           O  
ATOM    614  N   ASN D  81      -6.032  12.344  19.794  1.00 51.60           N  
ATOM    615  CA  ASN D  81      -5.064  11.522  20.495  1.00 51.11           C  
ATOM    616  C   ASN D  81      -3.656  12.052  20.221  1.00 50.06           C  
ATOM    617  O   ASN D  81      -3.309  12.327  19.073  1.00 51.39           O  
ATOM    618  CB  ASN D  81      -5.192  10.066  20.018  1.00 54.24           C  
ATOM    619  CG  ASN D  81      -6.405   9.351  20.601  1.00 53.73           C  
ATOM    620  ND2 ASN D  81      -7.591   9.672  20.119  1.00 54.40           N  
ATOM    621  OD1 ASN D  81      -6.262   8.516  21.471  1.00 57.15           O  
ATOM    622  N   ASP D  82      -2.883  12.296  21.279  1.00 48.89           N  
ATOM    623  CA  ASP D  82      -1.517  12.815  21.110  1.00 46.04           C  
ATOM    624  C   ASP D  82      -0.724  11.759  20.389  1.00 46.11           C  
ATOM    625  O   ASP D  82      -1.015  10.581  20.537  1.00 46.10           O  
ATOM    626  CB  ASP D  82      -0.843  13.114  22.454  1.00 43.42           C  
ATOM    627  CG  ASP D  82      -1.561  14.205  23.272  1.00 42.66           C  
ATOM    628  OD1 ASP D  82      -2.564  14.808  22.807  1.00 42.56           O  
ATOM    629  OD2 ASP D  82      -1.100  14.458  24.409  1.00 42.38           O1-
ATOM    630  N   VAL D  83       0.238  12.184  19.578  1.00 48.18           N  
ATOM    631  CA  VAL D  83       1.085  11.263  18.807  1.00 50.39           C  
ATOM    632  C   VAL D  83       2.533  11.366  19.258  1.00 51.52           C  
ATOM    633  O   VAL D  83       2.987  12.431  19.682  1.00 55.04           O  
ATOM    634  CB  VAL D  83       1.040  11.569  17.291  1.00 50.18           C  
ATOM    635  CG1 VAL D  83      -0.340  11.262  16.733  1.00 50.56           C  
ATOM    636  CG2 VAL D  83       1.366  13.024  17.054  1.00 51.21           C  
ATOM    637  N   SER D  84       3.290  10.287  19.106  1.00 51.14           N  
ATOM    638  CA  SER D  84       4.709  10.342  19.471  1.00 52.24           C  
ATOM    639  C   SER D  84       5.608  10.468  18.238  1.00 52.06           C  
ATOM    640  O   SER D  84       5.461   9.700  17.286  1.00 55.46           O  
ATOM    641  CB  SER D  84       5.110   9.108  20.288  1.00 51.93           C  
ATOM    642  OG  SER D  84       4.286   8.965  21.429  1.00 51.05           O  
ATOM    643  N   LEU D  85       6.401  11.531  18.190  1.00 48.93           N  
ATOM    644  CA  LEU D  85       7.319  11.741  17.091  1.00 46.59           C  
ATOM    645  C   LEU D  85       8.724  11.261  17.449  1.00 47.40           C  
ATOM    646  O   LEU D  85       9.174  11.444  18.592  1.00 50.82           O  
ATOM    647  CB  LEU D  85       7.354  13.213  16.729  1.00 45.14           C  
ATOM    648  CG  LEU D  85       6.006  13.761  16.290  1.00 45.86           C  
ATOM    649  CD1 LEU D  85       6.216  15.123  15.631  1.00 45.30           C  
ATOM    650  CD2 LEU D  85       5.337  12.778  15.312  1.00 46.39           C  
ATOM    651  N   LYS D  86       9.430  10.695  16.462  1.00 44.23           N  
ATOM    652  CA  LYS D  86      10.749  10.105  16.666  1.00 40.32           C  
ATOM    653  C   LYS D  86      11.876  10.904  16.025  1.00 38.82           C  
ATOM    654  O   LYS D  86      11.757  11.410  14.914  1.00 41.27           O  
ATOM    655  CB  LYS D  86      10.749   8.668  16.148  1.00 39.79           C  
ATOM    656  N   ALA D  87      13.010  10.960  16.694  1.00 35.97           N  
ATOM    657  CA  ALA D  87      14.162  11.665  16.156  1.00 36.63           C  
ATOM    658  C   ALA D  87      14.580  11.081  14.816  1.00 37.44           C  
ATOM    659  O   ALA D  87      14.804   9.877  14.726  1.00 41.57           O  
ATOM    660  CB  ALA D  87      15.306  11.579  17.149  1.00 35.65           C  
ATOM    661  N   GLY D  88      14.625  11.900  13.768  1.00 38.14           N  
ATOM    662  CA  GLY D  88      15.018  11.399  12.452  1.00 35.94           C  
ATOM    663  C   GLY D  88      13.856  11.161  11.484  1.00 38.36           C  
ATOM    664  O   GLY D  88      13.962  11.327  10.255  1.00 37.83           O  
ATOM    665  N   GLN D  89      12.704  10.805  12.021  1.00 38.83           N  
ATOM    666  CA  GLN D  89      11.554  10.606  11.157  1.00 40.38           C  
ATOM    667  C   GLN D  89      11.300  11.858  10.291  1.00 39.67           C  
ATOM    668  O   GLN D  89      11.869  12.917  10.539  1.00 41.12           O  
ATOM    669  CB  GLN D  89      10.328  10.262  12.016  1.00 41.19           C  
ATOM    670  CG  GLN D  89       9.472  11.462  12.383  1.00 40.33           C  
ATOM    671  CD  GLN D  89       8.157  11.069  12.962  1.00 38.17           C  
ATOM    672  NE2 GLN D  89       7.093  11.541  12.357  1.00 38.17           N  
ATOM    673  OE1 GLN D  89       8.089  10.330  13.947  1.00 38.66           O  
ATOM    674  N   THR D  90      10.476  11.719   9.263  1.00 39.37           N  
ATOM    675  CA  THR D  90       9.982  12.866   8.506  1.00 38.44           C  
ATOM    676  C   THR D  90       8.677  13.351   9.121  1.00 41.05           C  
ATOM    677  O   THR D  90       7.954  12.566   9.765  1.00 46.42           O  
ATOM    678  CB  THR D  90       9.736  12.468   7.066  1.00 37.48           C  
ATOM    679  CG2 THR D  90       9.330  13.658   6.213  1.00 36.76           C  
ATOM    680  OG1 THR D  90      10.940  11.915   6.542  1.00 36.78           O  
ATOM    681  N   PHE D  91       8.420  14.654   9.042  1.00 39.13           N  
ATOM    682  CA  PHE D  91       7.140  15.190   9.523  1.00 37.57           C  
ATOM    683  C   PHE D  91       6.757  16.413   8.699  1.00 37.59           C  
ATOM    684  O   PHE D  91       7.641  17.127   8.225  1.00 41.68           O  
ATOM    685  CB  PHE D  91       7.246  15.557  11.002  1.00 36.06           C  
ATOM    686  CG  PHE D  91       5.920  15.824  11.661  1.00 34.13           C  
ATOM    687  CD1 PHE D  91       5.081  14.786  11.993  1.00 33.49           C  
ATOM    688  CD2 PHE D  91       5.513  17.106  11.939  1.00 33.41           C  
ATOM    689  CE1 PHE D  91       3.862  15.022  12.579  1.00 30.15           C  
ATOM    690  CE2 PHE D  91       4.307  17.339  12.526  1.00 31.51           C  
ATOM    691  CZ  PHE D  91       3.482  16.294  12.837  1.00 31.09           C  
ATOM    692  N   THR D  92       5.468  16.583   8.405  1.00 35.68           N  
ATOM    693  CA  THR D  92       5.030  17.633   7.474  1.00 34.36           C  
ATOM    694  C   THR D  92       3.951  18.505   8.109  1.00 34.30           C  
ATOM    695  O   THR D  92       2.965  17.993   8.647  1.00 32.13           O  
ATOM    696  CB  THR D  92       4.470  17.038   6.104  1.00 35.19           C  
ATOM    697  CG2 THR D  92       4.061  18.146   5.142  1.00 32.32           C  
ATOM    698  OG1 THR D  92       5.469  16.235   5.448  1.00 36.50           O  
ATOM    699  N   PHE D  93       4.146  19.821   8.041  1.00 34.75           N  
ATOM    700  CA  PHE D  93       3.099  20.783   8.386  1.00 34.24           C  
ATOM    701  C   PHE D  93       2.353  21.220   7.156  1.00 35.39           C  
ATOM    702  O   PHE D  93       2.968  21.522   6.133  1.00 34.31           O  
ATOM    703  CB  PHE D  93       3.692  22.014   9.031  1.00 31.37           C  
ATOM    704  CG  PHE D  93       4.459  21.709  10.243  1.00 29.31           C  
ATOM    705  CD1 PHE D  93       5.792  21.368  10.149  1.00 28.86           C  
ATOM    706  CD2 PHE D  93       3.835  21.729  11.486  1.00 30.14           C  
ATOM    707  CE1 PHE D  93       6.512  21.043  11.286  1.00 32.40           C  
ATOM    708  CE2 PHE D  93       4.525  21.421  12.652  1.00 30.34           C  
ATOM    709  CZ  PHE D  93       5.876  21.077  12.557  1.00 33.60           C  
ATOM    710  N   THR D  94       1.028  21.270   7.254  1.00 37.21           N  
ATOM    711  CA  THR D  94       0.213  21.699   6.110  1.00 39.36           C  
ATOM    712  C   THR D  94      -0.643  22.949   6.344  1.00 40.33           C  
ATOM    713  O   THR D  94      -1.251  23.138   7.386  1.00 38.13           O  
ATOM    714  CB  THR D  94      -0.688  20.554   5.554  1.00 38.25           C  
ATOM    715  CG2 THR D  94      -1.635  20.012   6.614  1.00 34.38           C  
ATOM    716  OG1 THR D  94      -1.441  21.070   4.449  1.00 39.39           O  
ATOM    717  N   THR D  95      -0.626  23.840   5.370  1.00 43.29           N  
ATOM    718  CA  THR D  95      -1.350  25.082   5.487  1.00 46.35           C  
ATOM    719  C   THR D  95      -2.838  24.809   5.397  1.00 51.06           C  
ATOM    720  O   THR D  95      -3.650  25.579   5.913  1.00 56.84           O  
ATOM    721  CB  THR D  95      -0.872  26.030   4.403  1.00 45.92           C  
ATOM    722  CG2 THR D  95      -2.000  26.734   3.701  1.00 47.39           C  
ATOM    723  OG1 THR D  95       0.024  26.972   4.993  1.00 48.67           O  
ATOM    724  N   ASP D  96      -3.167  23.621   4.890  1.00 54.59           N  
ATOM    725  CA  ASP D  96      -4.537  23.111   4.725  1.00 51.59           C  
ATOM    726  C   ASP D  96      -5.236  22.855   6.066  1.00 50.64           C  
ATOM    727  O   ASP D  96      -5.099  21.772   6.655  1.00 46.96           O  
ATOM    728  CB  ASP D  96      -4.452  21.810   3.943  1.00 54.01           C  
ATOM    729  CG  ASP D  96      -5.739  21.433   3.285  1.00 56.86           C  
ATOM    730  OD1 ASP D  96      -6.814  21.754   3.840  1.00 58.12           O  
ATOM    731  OD2 ASP D  96      -5.670  20.754   2.234  1.00 59.82           O1-
ATOM    732  N   LYS D  97      -6.136  23.763   6.424  1.00 50.25           N  
ATOM    733  CA  LYS D  97      -6.804  23.731   7.726  1.00 51.97           C  
ATOM    734  C   LYS D  97      -7.889  22.663   7.918  1.00 51.18           C  
ATOM    735  O   LYS D  97      -8.618  22.697   8.891  1.00 53.71           O  
ATOM    736  CB  LYS D  97      -7.414  25.097   8.016  1.00 53.56           C  
ATOM    737  CG  LYS D  97      -6.413  26.207   8.341  1.00 57.53           C  
ATOM    738  CD  LYS D  97      -7.151  27.516   8.604  1.00 57.10           C  
ATOM    739  CE  LYS D  97      -6.343  28.464   9.453  1.00 60.12           C  
ATOM    740  NZ  LYS D  97      -6.095  29.760   8.747  1.00 61.66           N1+
ATOM    741  N   SER D  98      -8.046  21.774   6.950  1.00 52.10           N  
ATOM    742  CA  SER D  98      -9.096  20.752   6.974  1.00 51.86           C  
ATOM    743  C   SER D  98      -8.531  19.411   7.418  1.00 51.91           C  
ATOM    744  O   SER D  98      -9.271  18.459   7.727  1.00 51.70           O  
ATOM    745  CB  SER D  98      -9.675  20.574   5.582  1.00 53.18           C  
ATOM    746  OG  SER D  98      -9.644  21.798   4.864  1.00 60.54           O  
ATOM    747  N   VAL D  99      -7.215  19.301   7.280  1.00 51.27           N  
ATOM    748  CA  VAL D  99      -6.482  18.071   7.535  1.00 49.86           C  
ATOM    749  C   VAL D  99      -6.432  17.779   9.017  1.00 48.43           C  
ATOM    750  O   VAL D  99      -6.009  18.614   9.807  1.00 49.28           O  
ATOM    751  CB  VAL D  99      -5.043  18.197   6.992  1.00 50.76           C  
ATOM    752  CG1 VAL D  99      -4.206  16.975   7.365  1.00 48.13           C  
ATOM    753  CG2 VAL D  99      -5.091  18.416   5.490  1.00 48.93           C  
ATOM    754  N   ILE D 100      -7.001  16.649   9.398  1.00 48.05           N  
ATOM    755  CA  ILE D 100      -6.885  16.186  10.772  1.00 48.51           C  
ATOM    756  C   ILE D 100      -5.607  15.380  10.907  1.00 47.01           C  
ATOM    757  O   ILE D 100      -5.515  14.271  10.397  1.00 47.04           O  
ATOM    758  CB  ILE D 100      -8.121  15.323  11.195  1.00 50.79           C  
ATOM    759  CG1 ILE D 100      -9.389  16.186  11.099  1.00 50.38           C  
ATOM    760  CG2 ILE D 100      -7.948  14.730  12.640  1.00 47.29           C  
ATOM    761  CD1 ILE D 100      -9.272  17.548  11.766  1.00 52.46           C  
ATOM    762  N   GLY D 101      -4.598  15.997  11.513  1.00 46.36           N  
ATOM    763  CA  GLY D 101      -3.269  15.416  11.551  1.00 45.02           C  
ATOM    764  C   GLY D 101      -3.087  14.036  12.193  1.00 43.99           C  
ATOM    765  O   GLY D 101      -4.013  13.427  12.737  1.00 41.83           O  
ATOM    766  N   ASN D 102      -1.859  13.553  12.108  1.00 42.83           N  
ATOM    767  CA  ASN D 102      -1.451  12.335  12.757  1.00 43.45           C  
ATOM    768  C   ASN D 102       0.064  12.351  12.963  1.00 42.20           C  
ATOM    769  O   ASN D 102       0.674  13.414  13.044  1.00 40.90           O  
ATOM    770  CB  ASN D 102      -1.877  11.151  11.898  1.00 46.10           C  
ATOM    771  CG  ASN D 102      -1.364  11.254  10.494  1.00 49.21           C  
ATOM    772  ND2 ASN D 102      -2.264  11.222   9.527  1.00 51.26           N  
ATOM    773  OD1 ASN D 102      -0.160  11.368  10.276  1.00 52.12           O  
ATOM    774  N   SER D 103       0.673  11.177  12.876  1.00 41.34           N  
ATOM    775  CA  SER D 103       2.089  10.994  13.171  1.00 43.53           C  
ATOM    776  C   SER D 103       3.023  11.397  12.057  1.00 41.48           C  
ATOM    777  O   SER D 103       4.232  11.361  12.222  1.00 40.38           O  
ATOM    778  CB  SER D 103       2.366   9.533  13.513  1.00 47.38           C  
ATOM    779  OG  SER D 103       1.590   8.659  12.673  1.00 56.50           O  
ATOM    780  N   GLU D 104       2.461  11.710  10.900  1.00 41.50           N  
ATOM    781  CA  GLU D 104       3.270  12.013   9.718  1.00 43.94           C  
ATOM    782  C   GLU D 104       3.155  13.483   9.380  1.00 40.62           C  
ATOM    783  O   GLU D 104       4.091  14.061   8.866  1.00 41.46           O  
ATOM    784  CB  GLU D 104       2.815  11.180   8.491  1.00 49.85           C  
ATOM    785  CG  GLU D 104       3.521   9.810   8.274  1.00 56.43           C  
ATOM    786  CD  GLU D 104       3.118   8.730   9.301  1.00 60.73           C  
ATOM    787  OE1 GLU D 104       1.894   8.386   9.352  1.00 60.99           O  
ATOM    788  OE2 GLU D 104       4.015   8.274  10.083  1.00 61.83           O1-
ATOM    789  N   MET D 105       2.035  14.090   9.761  1.00 39.46           N  
ATOM    790  CA  MET D 105       1.619  15.395   9.259  1.00 38.82           C  
ATOM    791  C   MET D 105       0.677  16.073  10.242  1.00 38.25           C  
ATOM    792  O   MET D 105      -0.083  15.366  10.881  1.00 38.57           O  
ATOM    793  CB  MET D 105       0.893  15.214   7.929  1.00 41.74           C  
ATOM    794  CG  MET D 105       0.131  16.423   7.464  1.00 45.69           C  
ATOM    795  SD  MET D 105       0.416  16.817   5.745  1.00 51.90           S  
ATOM    796  CE  MET D 105      -0.822  15.875   4.968  1.00 46.87           C  
ATOM    797  N   VAL D 106       0.810  17.397  10.443  1.00 36.69           N  
ATOM    798  CA  VAL D 106      -0.235  18.234  11.082  1.00 33.53           C  
ATOM    799  C   VAL D 106      -0.643  19.392  10.191  1.00 34.66           C  
ATOM    800  O   VAL D 106       0.117  19.823   9.343  1.00 35.91           O  
ATOM    801  CB  VAL D 106       0.165  18.928  12.468  1.00 31.99           C  
ATOM    802  CG1 VAL D 106      -0.748  18.448  13.589  1.00 30.78           C  
ATOM    803  CG2 VAL D 106       1.592  18.746  12.815  1.00 26.98           C  
ATOM    804  N   ALA D 107      -1.749  20.035  10.546  1.00 36.60           N  
ATOM    805  CA  ALA D 107      -2.053  21.355  10.014  1.00 35.33           C  
ATOM    806  C   ALA D 107      -1.728  22.465  11.043  1.00 36.00           C  
ATOM    807  O   ALA D 107      -1.687  22.232  12.253  1.00 37.08           O  
ATOM    808  CB  ALA D 107      -3.490  21.424   9.605  1.00 34.87           C  
ATOM    809  N   VAL D 108      -1.289  23.605  10.530  1.00 35.75           N  
ATOM    810  CA  VAL D 108      -1.003  24.770  11.336  1.00 33.25           C  
ATOM    811  C   VAL D 108      -1.949  25.881  10.876  1.00 36.99           C  
ATOM    812  O   VAL D 108      -2.502  25.836   9.735  1.00 38.17           O  
ATOM    813  CB  VAL D 108       0.479  25.181  11.196  1.00 30.45           C  
ATOM    814  CG1 VAL D 108       1.347  24.018  11.578  1.00 23.12           C  
ATOM    815  CG2 VAL D 108       0.820  25.608   9.739  1.00 27.99           C  
ATOM    816  N   THR D 109      -2.283  26.765  11.820  1.00 38.43           N  
ATOM    817  CA  THR D 109      -3.305  27.797  11.601  1.00 39.43           C  
ATOM    818  C   THR D 109      -2.867  28.921  10.678  1.00 41.35           C  
ATOM    819  O   THR D 109      -3.717  29.739  10.279  1.00 42.70           O  
ATOM    820  CB  THR D 109      -3.732  28.446  12.901  1.00 39.52           C  
ATOM    821  CG2 THR D 109      -4.300  27.394  13.809  1.00 41.53           C  
ATOM    822  OG1 THR D 109      -2.593  29.054  13.532  1.00 41.71           O  
ATOM    823  N   TYR D 110      -1.557  28.991  10.382  1.00 40.31           N  
ATOM    824  CA  TYR D 110      -0.971  30.079   9.604  1.00 35.63           C  
ATOM    825  C   TYR D 110      -0.817  29.761   8.115  1.00 35.70           C  
ATOM    826  O   TYR D 110       0.134  29.102   7.715  1.00 34.78           O  
ATOM    827  CB  TYR D 110       0.369  30.452  10.210  1.00 33.99           C  
ATOM    828  CG  TYR D 110       1.076  31.570   9.485  1.00 35.77           C  
ATOM    829  CD1 TYR D 110       0.401  32.752   9.146  1.00 35.09           C  
ATOM    830  CD2 TYR D 110       2.443  31.500   9.235  1.00 35.57           C  
ATOM    831  CE1 TYR D 110       1.088  33.844   8.579  1.00 35.65           C  
ATOM    832  CE2 TYR D 110       3.143  32.594   8.684  1.00 36.96           C  
ATOM    833  CZ  TYR D 110       2.469  33.757   8.359  1.00 37.37           C  
ATOM    834  OH  TYR D 110       3.176  34.838   7.865  1.00 37.39           O  
ATOM    835  N   GLU D 111      -1.627  30.435   7.299  1.00 38.09           N  
ATOM    836  CA  GLU D 111      -1.634  30.288   5.836  1.00 37.63           C  
ATOM    837  C   GLU D 111      -0.249  30.584   5.207  1.00 38.41           C  
ATOM    838  O   GLU D 111       0.144  29.948   4.228  1.00 39.78           O  
ATOM    839  CB  GLU D 111      -2.684  31.235   5.240  1.00 39.23           C  
ATOM    840  CG  GLU D 111      -3.495  30.670   4.077  1.00 45.73           C  
ATOM    841  CD  GLU D 111      -3.433  31.528   2.788  1.00 48.80           C  
ATOM    842  OE1 GLU D 111      -3.740  32.744   2.863  1.00 50.79           O  
ATOM    843  OE2 GLU D 111      -3.105  30.984   1.695  1.00 49.83           O1-
ATOM    844  N   GLY D 112       0.473  31.560   5.765  1.00 36.21           N  
ATOM    845  CA  GLY D 112       1.782  31.939   5.256  1.00 32.08           C  
ATOM    846  C   GLY D 112       2.977  31.154   5.774  1.00 31.84           C  
ATOM    847  O   GLY D 112       4.101  31.575   5.578  1.00 29.70           O  
ATOM    848  N   PHE D 113       2.731  29.964   6.311  1.00 32.12           N  
ATOM    849  CA  PHE D 113       3.759  29.067   6.837  1.00 36.48           C  
ATOM    850  C   PHE D 113       4.803  28.600   5.789  1.00 39.96           C  
ATOM    851  O   PHE D 113       6.000  28.499   6.094  1.00 41.29           O  
ATOM    852  CB  PHE D 113       3.077  27.833   7.486  1.00 37.17           C  
ATOM    853  CG  PHE D 113       3.908  27.154   8.553  1.00 34.66           C  
ATOM    854  CD1 PHE D 113       4.244  27.825   9.735  1.00 32.69           C  
ATOM    855  CD2 PHE D 113       4.361  25.854   8.373  1.00 31.39           C  
ATOM    856  CE1 PHE D 113       5.014  27.190  10.732  1.00 32.68           C  
ATOM    857  CE2 PHE D 113       5.152  25.213   9.362  1.00 32.24           C  
ATOM    858  CZ  PHE D 113       5.470  25.863  10.530  1.00 30.64           C  
ATOM    859  N   THR D 114       4.355  28.266   4.577  1.00 41.61           N  
ATOM    860  CA  THR D 114       5.289  27.901   3.504  1.00 41.93           C  
ATOM    861  C   THR D 114       6.065  29.078   2.981  1.00 42.10           C  
ATOM    862  O   THR D 114       7.257  28.967   2.772  1.00 45.38           O  
ATOM    863  CB  THR D 114       4.594  27.289   2.311  1.00 43.38           C  
ATOM    864  CG2 THR D 114       4.162  25.875   2.631  1.00 46.24           C  
ATOM    865  OG1 THR D 114       3.461  28.088   1.959  1.00 43.78           O  
ATOM    866  N   THR D 115       5.396  30.211   2.776  1.00 42.18           N  
ATOM    867  CA  THR D 115       6.067  31.442   2.309  1.00 39.88           C  
ATOM    868  C   THR D 115       7.185  31.857   3.276  1.00 40.03           C  
ATOM    869  O   THR D 115       8.312  32.140   2.873  1.00 39.65           O  
ATOM    870  CB  THR D 115       5.078  32.621   2.227  1.00 39.96           C  
ATOM    871  CG2 THR D 115       5.671  33.791   1.510  1.00 39.93           C  
ATOM    872  OG1 THR D 115       3.914  32.217   1.519  1.00 41.58           O  
ATOM    873  N   ASP D 116       6.801  32.053   4.531  1.00 39.57           N  
ATOM    874  CA  ASP D 116       7.693  32.625   5.504  1.00 37.36           C  
ATOM    875  C   ASP D 116       8.905  31.745   5.669  1.00 37.58           C  
ATOM    876  O   ASP D 116      10.026  32.221   5.551  1.00 40.15           O  
ATOM    877  CB  ASP D 116       6.968  32.795   6.839  1.00 39.20           C  
ATOM    878  CG  ASP D 116       6.029  34.021   6.866  1.00 40.08           C  
ATOM    879  OD1 ASP D 116       5.700  34.560   5.788  1.00 39.64           O  
ATOM    880  OD2 ASP D 116       5.586  34.409   7.977  1.00 40.06           O1-
ATOM    881  N   LEU D 117       8.685  30.442   5.777  1.00 34.16           N  
ATOM    882  CA  LEU D 117       9.774  29.520   6.088  1.00 34.15           C  
ATOM    883  C   LEU D 117      10.771  29.271   4.934  1.00 34.94           C  
ATOM    884  O   LEU D 117      10.448  29.423   3.765  1.00 35.86           O  
ATOM    885  CB  LEU D 117       9.186  28.179   6.536  1.00 32.71           C  
ATOM    886  CG  LEU D 117       9.443  27.690   7.951  1.00 30.83           C  
ATOM    887  CD1 LEU D 117       9.849  28.813   8.848  1.00 30.53           C  
ATOM    888  CD2 LEU D 117       8.201  27.006   8.442  1.00 28.06           C  
ATOM    889  N   SER D 118      11.895  28.654   5.258  1.00 34.80           N  
ATOM    890  CA  SER D 118      12.835  28.237   4.236  1.00 35.05           C  
ATOM    891  C   SER D 118      13.494  26.888   4.535  1.00 34.91           C  
ATOM    892  O   SER D 118      13.624  26.481   5.701  1.00 34.81           O  
ATOM    893  CB  SER D 118      13.901  29.318   4.086  1.00 39.31           C  
ATOM    894  OG  SER D 118      13.312  30.604   3.849  1.00 43.98           O  
ATOM    895  N   VAL D 119      13.945  26.203   3.489  1.00 32.31           N  
ATOM    896  CA  VAL D 119      14.743  24.992   3.684  1.00 33.42           C  
ATOM    897  C   VAL D 119      15.971  25.246   4.546  1.00 34.48           C  
ATOM    898  O   VAL D 119      16.835  26.051   4.183  1.00 39.91           O  
ATOM    899  CB  VAL D 119      15.241  24.377   2.350  1.00 31.35           C  
ATOM    900  CG1 VAL D 119      16.136  23.181   2.642  1.00 27.58           C  
ATOM    901  CG2 VAL D 119      14.049  23.947   1.485  1.00 28.09           C  
ATOM    902  N   GLY D 120      16.082  24.496   5.639  1.00 34.53           N  
ATOM    903  CA  GLY D 120      17.172  24.693   6.583  1.00 33.84           C  
ATOM    904  C   GLY D 120      16.687  25.372   7.853  1.00 35.55           C  
ATOM    905  O   GLY D 120      17.420  25.426   8.864  1.00 33.15           O  
ATOM    906  N   ASN D 121      15.484  25.957   7.784  1.00 34.12           N  
ATOM    907  CA  ASN D 121      14.912  26.633   8.933  1.00 31.26           C  
ATOM    908  C   ASN D 121      14.502  25.634  10.006  1.00 33.17           C  
ATOM    909  O   ASN D 121      14.210  24.478   9.714  1.00 33.32           O  
ATOM    910  CB  ASN D 121      13.727  27.482   8.514  1.00 31.30           C  
ATOM    911  CG  ASN D 121      14.137  28.849   7.921  1.00 31.72           C  
ATOM    912  ND2 ASN D 121      15.327  29.302   8.221  1.00 31.11           N  
ATOM    913  OD1 ASN D 121      13.389  29.446   7.162  1.00 33.05           O  
ATOM    914  N   THR D 122      14.621  26.042  11.266  1.00 35.57           N  
ATOM    915  CA  THR D 122      14.129  25.247  12.404  1.00 34.14           C  
ATOM    916  C   THR D 122      12.715  25.665  12.795  1.00 33.20           C  
ATOM    917  O   THR D 122      12.408  26.860  12.864  1.00 32.73           O  
ATOM    918  CB  THR D 122      15.043  25.417  13.636  1.00 34.21           C  
ATOM    919  CG2 THR D 122      14.542  24.591  14.792  1.00 34.04           C  
ATOM    920  OG1 THR D 122      16.355  24.963  13.301  1.00 37.83           O  
ATOM    921  N   VAL D 123      11.868  24.674  13.034  1.00 31.51           N  
ATOM    922  CA  VAL D 123      10.520  24.890  13.531  1.00 28.77           C  
ATOM    923  C   VAL D 123      10.482  24.283  14.940  1.00 30.17           C  
ATOM    924  O   VAL D 123      10.976  23.203  15.150  1.00 32.54           O  
ATOM    925  CB  VAL D 123       9.507  24.162  12.596  1.00 26.26           C  
ATOM    926  CG1 VAL D 123       8.099  24.235  13.140  1.00 21.80           C  
ATOM    927  CG2 VAL D 123       9.595  24.735  11.213  1.00 19.87           C  
ATOM    928  N   LEU D 124      10.072  25.046  15.943  1.00 33.48           N  
ATOM    929  CA  LEU D 124       9.892  24.497  17.297  1.00 33.56           C  
ATOM    930  C   LEU D 124       8.397  24.343  17.640  1.00 34.96           C  
ATOM    931  O   LEU D 124       7.591  25.232  17.378  1.00 36.78           O  
ATOM    932  CB  LEU D 124      10.580  25.383  18.341  1.00 32.71           C  
ATOM    933  CG  LEU D 124      12.048  25.767  18.151  1.00 33.39           C  
ATOM    934  CD1 LEU D 124      12.579  26.247  19.460  1.00 34.96           C  
ATOM    935  CD2 LEU D 124      12.883  24.618  17.674  1.00 33.82           C  
ATOM    936  N   VAL D 125       7.999  23.167  18.101  1.00 34.83           N  
ATOM    937  CA  VAL D 125       6.588  22.937  18.398  1.00 35.96           C  
ATOM    938  C   VAL D 125       6.445  22.733  19.894  1.00 36.92           C  
ATOM    939  O   VAL D 125       7.384  22.318  20.558  1.00 37.63           O  
ATOM    940  CB  VAL D 125       6.012  21.693  17.632  1.00 36.50           C  
ATOM    941  CG1 VAL D 125       4.508  21.552  17.875  1.00 32.98           C  
ATOM    942  CG2 VAL D 125       6.280  21.832  16.136  1.00 35.08           C  
ATOM    943  N   ASP D 126       5.351  23.249  20.433  1.00 38.47           N  
ATOM    944  CA  ASP D 126       5.047  23.153  21.853  1.00 42.94           C  
ATOM    945  C   ASP D 126       6.174  23.680  22.763  1.00 45.96           C  
ATOM    946  O   ASP D 126       6.856  22.893  23.429  1.00 47.16           O  
ATOM    947  CB  ASP D 126       4.700  21.701  22.208  1.00 42.44           C  
ATOM    948  CG  ASP D 126       3.879  21.592  23.477  1.00 43.39           C  
ATOM    949  OD1 ASP D 126       3.465  22.619  24.047  1.00 44.14           O  
ATOM    950  OD2 ASP D 126       3.578  20.451  23.878  1.00 45.81           O1-
ATOM    951  N   ASP D 127       6.349  25.001  22.817  1.00 49.13           N  
ATOM    952  CA  ASP D 127       7.328  25.628  23.719  1.00 51.07           C  
ATOM    953  C   ASP D 127       8.703  24.994  23.584  1.00 51.04           C  
ATOM    954  O   ASP D 127       9.403  24.821  24.590  1.00 51.29           O  
ATOM    955  CB  ASP D 127       6.904  25.500  25.187  1.00 57.39           C  
ATOM    956  CG  ASP D 127       5.543  26.145  25.476  1.00 65.25           C  
ATOM    957  OD1 ASP D 127       5.418  27.382  25.213  1.00 68.66           O  
ATOM    958  OD2 ASP D 127       4.630  25.433  26.028  1.00 67.27           O1-
ATOM    959  N   GLY D 128       9.076  24.625  22.360  1.00 49.87           N  
ATOM    960  CA  GLY D 128      10.370  23.993  22.145  1.00 49.49           C  
ATOM    961  C   GLY D 128      10.456  22.547  22.645  1.00 49.57           C  
ATOM    962  O   GLY D 128      11.543  21.976  22.747  1.00 52.33           O  
ATOM    963  N   LEU D 129       9.311  21.924  22.891  1.00 46.04           N  
ATOM    964  CA  LEU D 129       9.255  20.493  23.169  1.00 45.71           C  
ATOM    965  C   LEU D 129      10.027  19.716  22.091  1.00 44.53           C  
ATOM    966  O   LEU D 129      10.946  18.960  22.367  1.00 45.47           O  
ATOM    967  CB  LEU D 129       7.778  20.035  23.167  1.00 45.52           C  
ATOM    968  CG  LEU D 129       7.317  18.684  23.736  1.00 42.53           C  
ATOM    969  CD1 LEU D 129       7.618  18.610  25.217  1.00 41.46           C  
ATOM    970  CD2 LEU D 129       5.830  18.526  23.507  1.00 41.65           C  
ATOM    971  N   ILE D 130       9.607  19.912  20.854  1.00 42.45           N  
ATOM    972  CA  ILE D 130      10.151  19.188  19.727  1.00 40.11           C  
ATOM    973  C   ILE D 130      10.757  20.218  18.741  1.00 39.73           C  
ATOM    974  O   ILE D 130      10.208  21.304  18.530  1.00 40.62           O  
ATOM    975  CB  ILE D 130       9.017  18.350  19.040  1.00 38.58           C  
ATOM    976  CG1 ILE D 130       8.199  17.619  20.091  1.00 36.60           C  
ATOM    977  CG2 ILE D 130       9.608  17.317  18.085  1.00 38.25           C  
ATOM    978  CD1 ILE D 130       6.970  16.915  19.524  1.00 37.67           C  
ATOM    979  N   GLY D 131      11.931  19.923  18.211  1.00 37.26           N  
ATOM    980  CA  GLY D 131      12.468  20.735  17.140  1.00 38.35           C  
ATOM    981  C   GLY D 131      12.518  19.955  15.844  1.00 38.79           C  
ATOM    982  O   GLY D 131      12.508  18.743  15.849  1.00 37.64           O  
ATOM    983  N   MET D 132      12.509  20.652  14.719  1.00 40.13           N  
ATOM    984  CA  MET D 132      12.552  20.012  13.404  1.00 40.58           C  
ATOM    985  C   MET D 132      13.220  20.955  12.429  1.00 40.31           C  
ATOM    986  O   MET D 132      13.079  22.180  12.563  1.00 40.96           O  
ATOM    987  CB  MET D 132      11.156  19.715  12.866  1.00 40.24           C  
ATOM    988  CG  MET D 132      10.299  18.916  13.762  1.00 39.73           C  
ATOM    989  SD  MET D 132       8.709  18.877  13.032  1.00 44.21           S  
ATOM    990  CE  MET D 132       7.639  18.626  14.587  1.00 37.76           C  
ATOM    991  N   GLU D 133      13.869  20.394  11.408  1.00 39.29           N  
ATOM    992  CA  GLU D 133      14.518  21.213  10.397  1.00 36.73           C  
ATOM    993  C   GLU D 133      13.803  21.065   9.070  1.00 35.27           C  
ATOM    994  O   GLU D 133      13.391  19.968   8.694  1.00 32.40           O  
ATOM    995  CB  GLU D 133      15.963  20.819  10.243  1.00 39.75           C  
ATOM    996  CG  GLU D 133      16.771  21.827   9.466  1.00 48.71           C  
ATOM    997  CD  GLU D 133      17.917  21.178   8.689  1.00 53.25           C  
ATOM    998  OE1 GLU D 133      18.950  20.850   9.339  1.00 53.19           O  
ATOM    999  OE2 GLU D 133      17.776  21.016   7.434  1.00 56.34           O1-
ATOM   1000  N   VAL D 134      13.508  22.199   8.453  1.00 34.13           N  
ATOM   1001  CA  VAL D 134      12.866  22.220   7.159  1.00 35.60           C  
ATOM   1002  C   VAL D 134      13.803  21.598   6.121  1.00 38.42           C  
ATOM   1003  O   VAL D 134      15.008  21.928   6.063  1.00 36.88           O  
ATOM   1004  CB  VAL D 134      12.466  23.680   6.737  1.00 36.35           C  
ATOM   1005  CG1 VAL D 134      11.801  23.686   5.312  1.00 32.64           C  
ATOM   1006  CG2 VAL D 134      11.540  24.292   7.772  1.00 29.78           C  
ATOM   1007  N   THR D 135      13.273  20.602   5.399  1.00 41.24           N  
ATOM   1008  CA  THR D 135      14.027  19.935   4.321  1.00 42.40           C  
ATOM   1009  C   THR D 135      13.511  20.179   2.913  1.00 41.62           C  
ATOM   1010  O   THR D 135      14.284  20.114   1.966  1.00 41.93           O  
ATOM   1011  CB  THR D 135      14.143  18.426   4.558  1.00 40.88           C  
ATOM   1012  CG2 THR D 135      14.921  18.189   5.875  1.00 40.46           C  
ATOM   1013  OG1 THR D 135      12.833  17.838   4.638  1.00 41.24           O  
ATOM   1014  N   ALA D 136      12.260  20.616   2.797  1.00 41.84           N  
ATOM   1015  CA  ALA D 136      11.681  20.973   1.503  1.00 41.98           C  
ATOM   1016  C   ALA D 136      10.287  21.544   1.630  1.00 42.95           C  
ATOM   1017  O   ALA D 136       9.404  20.964   2.243  1.00 43.40           O  
ATOM   1018  CB  ALA D 136      11.636  19.780   0.600  1.00 42.49           C  
ATOM   1019  N   ILE D 137      10.051  22.635   0.932  1.00 45.24           N  
ATOM   1020  CA  ILE D 137       8.749  23.293   0.979  1.00 45.54           C  
ATOM   1021  C   ILE D 137       8.081  23.104  -0.359  1.00 46.52           C  
ATOM   1022  O   ILE D 137       8.629  23.498  -1.398  1.00 46.72           O  
ATOM   1023  CB  ILE D 137       8.888  24.796   1.267  1.00 42.94           C  
ATOM   1024  CG1 ILE D 137       9.598  25.003   2.604  1.00 38.92           C  
ATOM   1025  CG2 ILE D 137       7.526  25.426   1.320  1.00 44.15           C  
ATOM   1026  CD1 ILE D 137      10.148  26.371   2.746  1.00 39.41           C  
ATOM   1027  N   GLU D 138       6.985  22.361  -0.343  1.00 48.03           N  
ATOM   1028  CA  GLU D 138       6.318  21.977  -1.575  1.00 50.94           C  
ATOM   1029  C   GLU D 138       4.806  22.155  -1.423  1.00 51.36           C  
ATOM   1030  O   GLU D 138       4.178  21.578  -0.525  1.00 52.01           O  
ATOM   1031  CB  GLU D 138       6.644  20.519  -1.925  1.00 53.78           C  
ATOM   1032  CG  GLU D 138       8.147  20.218  -2.084  1.00 59.93           C  
ATOM   1033  CD  GLU D 138       8.443  18.722  -2.285  1.00 62.94           C  
ATOM   1034  OE1 GLU D 138       7.561  18.042  -2.861  1.00 66.70           O  
ATOM   1035  OE2 GLU D 138       9.544  18.237  -1.888  1.00 61.46           O1-
ATOM   1036  N   GLY D 139       4.218  22.954  -2.309  1.00 51.77           N  
ATOM   1037  CA  GLY D 139       2.788  23.201  -2.231  1.00 50.66           C  
ATOM   1038  C   GLY D 139       2.397  23.903  -0.941  1.00 50.18           C  
ATOM   1039  O   GLY D 139       2.975  24.941  -0.559  1.00 48.54           O  
ATOM   1040  N   ASN D 140       1.445  23.295  -0.238  1.00 48.52           N  
ATOM   1041  CA  ASN D 140       0.965  23.816   1.040  1.00 48.96           C  
ATOM   1042  C   ASN D 140       1.619  23.017   2.170  1.00 46.04           C  
ATOM   1043  O   ASN D 140       1.109  22.946   3.293  1.00 44.26           O  
ATOM   1044  CB  ASN D 140      -0.568  23.707   1.100  1.00 52.26           C  
ATOM   1045  CG  ASN D 140      -1.058  22.274   0.944  1.00 54.66           C  
ATOM   1046  ND2 ASN D 140      -2.195  21.974   1.545  1.00 58.90           N  
ATOM   1047  OD1 ASN D 140      -0.410  21.442   0.299  1.00 57.71           O  
ATOM   1048  N   LYS D 141       2.758  22.429   1.829  1.00 44.33           N  
ATOM   1049  CA  LYS D 141       3.498  21.544   2.697  1.00 43.60           C  
ATOM   1050  C   LYS D 141       4.869  22.101   3.065  1.00 42.91           C  
ATOM   1051  O   LYS D 141       5.643  22.560   2.204  1.00 44.98           O  
ATOM   1052  CB  LYS D 141       3.684  20.186   2.024  1.00 44.35           C  
ATOM   1053  CG  LYS D 141       2.639  19.180   2.368  1.00 46.01           C  
ATOM   1054  CD  LYS D 141       1.348  19.521   1.678  1.00 50.67           C  
ATOM   1055  CE  LYS D 141       0.285  18.488   2.009  1.00 56.53           C  
ATOM   1056  NZ  LYS D 141      -0.670  18.942   3.093  1.00 58.28           N1+
ATOM   1057  N   VAL D 142       5.196  21.988   4.343  1.00 40.71           N  
ATOM   1058  CA  VAL D 142       6.566  22.148   4.807  1.00 38.35           C  
ATOM   1059  C   VAL D 142       7.018  20.792   5.387  1.00 39.15           C  
ATOM   1060  O   VAL D 142       6.427  20.248   6.344  1.00 37.04           O  
ATOM   1061  CB  VAL D 142       6.653  23.276   5.881  1.00 38.25           C  
ATOM   1062  CG1 VAL D 142       8.018  23.273   6.582  1.00 35.94           C  
ATOM   1063  CG2 VAL D 142       6.327  24.638   5.244  1.00 36.46           C  
ATOM   1064  N   ILE D 143       7.938  20.160   4.663  1.00 39.84           N  
ATOM   1065  CA  ILE D 143       8.433  18.824   5.015  1.00 37.91           C  
ATOM   1066  C   ILE D 143       9.720  18.954   5.816  1.00 37.74           C  
ATOM   1067  O   ILE D 143      10.691  19.620   5.397  1.00 34.98           O  
ATOM   1068  CB  ILE D 143       8.719  17.940   3.747  1.00 36.71           C  
ATOM   1069  CG1 ILE D 143       7.483  17.874   2.836  1.00 32.10           C  
ATOM   1070  CG2 ILE D 143       9.126  16.553   4.178  1.00 34.62           C  
ATOM   1071  CD1 ILE D 143       7.772  18.321   1.445  1.00 30.29           C  
ATOM   1072  N   CYS D 144       9.718  18.284   6.958  1.00 36.90           N  
ATOM   1073  CA  CYS D 144      10.744  18.465   7.963  1.00 37.67           C  
ATOM   1074  C   CYS D 144      11.312  17.105   8.384  1.00 38.58           C  
ATOM   1075  O   CYS D 144      10.719  16.057   8.113  1.00 38.51           O  
ATOM   1076  CB  CYS D 144      10.157  19.197   9.187  1.00 36.69           C  
ATOM   1077  SG  CYS D 144       9.259  20.729   8.841  1.00 35.26           S  
ATOM   1078  N   LYS D 145      12.479  17.130   9.018  1.00 38.73           N  
ATOM   1079  CA  LYS D 145      13.018  15.959   9.689  1.00 39.53           C  
ATOM   1080  C   LYS D 145      13.034  16.248  11.170  1.00 39.48           C  
ATOM   1081  O   LYS D 145      13.401  17.354  11.593  1.00 40.81           O  
ATOM   1082  CB  LYS D 145      14.439  15.706   9.235  1.00 43.15           C  
ATOM   1083  CG  LYS D 145      15.078  14.428   9.776  1.00 46.54           C  
ATOM   1084  CD  LYS D 145      16.597  14.468   9.544  1.00 48.08           C  
ATOM   1085  CE  LYS D 145      17.114  15.899   9.835  1.00 51.17           C  
ATOM   1086  NZ  LYS D 145      18.347  16.205   9.090  1.00 54.63           N1+
ATOM   1087  N   VAL D 146      12.566  15.292  11.955  1.00 38.08           N  
ATOM   1088  CA  VAL D 146      12.404  15.536  13.373  1.00 39.21           C  
ATOM   1089  C   VAL D 146      13.789  15.463  14.068  1.00 41.73           C  
ATOM   1090  O   VAL D 146      14.667  14.680  13.648  1.00 43.42           O  
ATOM   1091  CB  VAL D 146      11.326  14.565  13.973  1.00 37.98           C  
ATOM   1092  CG1 VAL D 146      11.175  14.740  15.502  1.00 36.10           C  
ATOM   1093  CG2 VAL D 146      10.011  14.831  13.310  1.00 35.73           C  
ATOM   1094  N   LEU D 147      14.065  16.471  14.898  1.00 40.36           N  
ATOM   1095  CA  LEU D 147      15.362  16.610  15.512  1.00 39.91           C  
ATOM   1096  C   LEU D 147      15.424  15.929  16.856  1.00 41.60           C  
ATOM   1097  O   LEU D 147      16.510  15.733  17.386  1.00 45.78           O  
ATOM   1098  CB  LEU D 147      15.715  18.080  15.675  1.00 40.80           C  
ATOM   1099  CG  LEU D 147      15.637  18.974  14.425  1.00 43.40           C  
ATOM   1100  CD1 LEU D 147      16.309  20.326  14.663  1.00 39.08           C  
ATOM   1101  CD2 LEU D 147      16.295  18.265  13.257  1.00 42.24           C  
ATOM   1102  N   ASN D 148      14.280  15.555  17.417  1.00 40.98           N  
ATOM   1103  CA  ASN D 148      14.284  14.847  18.689  1.00 42.16           C  
ATOM   1104  C   ASN D 148      12.954  14.222  19.001  1.00 42.61           C  
ATOM   1105  O   ASN D 148      11.932  14.711  18.547  1.00 41.72           O  
ATOM   1106  CB  ASN D 148      14.653  15.787  19.818  1.00 44.63           C  
ATOM   1107  CG  ASN D 148      13.599  16.835  20.061  1.00 47.54           C  
ATOM   1108  ND2 ASN D 148      12.914  16.727  21.186  1.00 49.39           N  
ATOM   1109  OD1 ASN D 148      13.340  17.679  19.205  1.00 47.75           O  
ATOM   1110  N   ASN D 149      12.972  13.152  19.799  1.00 45.18           N  
ATOM   1111  CA  ASN D 149      11.744  12.437  20.167  1.00 46.45           C  
ATOM   1112  C   ASN D 149      10.912  13.363  21.023  1.00 47.57           C  
ATOM   1113  O   ASN D 149      11.450  14.114  21.852  1.00 50.29           O  
ATOM   1114  CB  ASN D 149      12.036  11.185  21.001  1.00 48.49           C  
ATOM   1115  CG  ASN D 149      13.041  10.250  20.349  1.00 49.90           C  
ATOM   1116  ND2 ASN D 149      13.862   9.611  21.158  1.00 48.89           N  
ATOM   1117  OD1 ASN D 149      12.986  10.011  19.153  1.00 52.51           O  
ATOM   1118  N   GLY D 150       9.602  13.303  20.843  1.00 46.14           N  
ATOM   1119  CA  GLY D 150       8.718  14.106  21.657  1.00 44.75           C  
ATOM   1120  C   GLY D 150       7.297  13.729  21.323  1.00 46.04           C  
ATOM   1121  O   GLY D 150       7.044  13.099  20.294  1.00 45.93           O  
ATOM   1122  N   ASP D 151       6.364  14.094  22.189  1.00 46.10           N  
ATOM   1123  CA  ASP D 151       4.969  13.849  21.899  1.00 47.26           C  
ATOM   1124  C   ASP D 151       4.199  15.095  21.462  1.00 46.63           C  
ATOM   1125  O   ASP D 151       4.133  16.101  22.170  1.00 46.37           O  
ATOM   1126  CB  ASP D 151       4.309  13.215  23.112  1.00 50.03           C  
ATOM   1127  CG  ASP D 151       4.473  11.723  23.142  1.00 51.47           C  
ATOM   1128  OD1 ASP D 151       5.628  11.212  22.937  1.00 50.65           O  
ATOM   1129  OD2 ASP D 151       3.412  11.080  23.312  1.00 52.58           O1-
ATOM   1130  N   LEU D 152       3.618  15.011  20.277  1.00 44.27           N  
ATOM   1131  CA  LEU D 152       2.821  16.094  19.760  1.00 42.16           C  
ATOM   1132  C   LEU D 152       1.377  15.951  20.269  1.00 42.73           C  
ATOM   1133  O   LEU D 152       0.765  14.886  20.063  1.00 43.43           O  
ATOM   1134  CB  LEU D 152       2.867  16.073  18.226  1.00 37.91           C  
ATOM   1135  CG  LEU D 152       1.987  17.105  17.542  1.00 36.47           C  
ATOM   1136  CD1 LEU D 152       2.443  18.515  17.900  1.00 35.71           C  
ATOM   1137  CD2 LEU D 152       2.031  16.901  16.087  1.00 35.22           C  
ATOM   1138  N   GLY D 153       0.888  16.962  21.006  1.00 41.34           N  
ATOM   1139  CA  GLY D 153      -0.548  17.144  21.232  1.00 37.86           C  
ATOM   1140  C   GLY D 153      -1.242  18.101  20.253  1.00 38.50           C  
ATOM   1141  O   GLY D 153      -0.608  18.701  19.387  1.00 38.37           O  
ATOM   1142  N   GLU D 154      -2.556  18.248  20.378  1.00 38.87           N  
ATOM   1143  CA  GLU D 154      -3.313  19.128  19.493  1.00 39.39           C  
ATOM   1144  C   GLU D 154      -3.054  20.572  19.843  1.00 39.90           C  
ATOM   1145  O   GLU D 154      -2.712  20.865  20.984  1.00 40.32           O  
ATOM   1146  CB  GLU D 154      -4.811  18.896  19.632  1.00 41.88           C  
ATOM   1147  CG  GLU D 154      -5.346  17.514  19.266  1.00 45.11           C  
ATOM   1148  CD  GLU D 154      -6.871  17.511  19.199  1.00 46.89           C  
ATOM   1149  OE1 GLU D 154      -7.520  17.986  20.158  1.00 49.79           O  
ATOM   1150  OE2 GLU D 154      -7.432  17.129  18.153  1.00 49.31           O1-
ATOM   1151  N   ASN D 155      -3.292  21.476  18.894  1.00 39.98           N  
ATOM   1152  CA  ASN D 155      -3.382  22.909  19.200  1.00 38.57           C  
ATOM   1153  C   ASN D 155      -2.189  23.408  20.034  1.00 38.01           C  
ATOM   1154  O   ASN D 155      -2.341  23.837  21.180  1.00 37.73           O  
ATOM   1155  CB  ASN D 155      -4.717  23.167  19.919  1.00 39.46           C  
ATOM   1156  CG  ASN D 155      -4.862  24.582  20.423  1.00 38.96           C  
ATOM   1157  ND2 ASN D 155      -4.828  25.540  19.522  1.00 43.28           N  
ATOM   1158  OD1 ASN D 155      -4.991  24.809  21.612  1.00 39.37           O  
ATOM   1159  N   LYS D 156      -0.996  23.255  19.462  1.00 36.64           N  
ATOM   1160  CA  LYS D 156       0.269  23.637  20.098  1.00 33.67           C  
ATOM   1161  C   LYS D 156       0.848  24.893  19.439  1.00 31.76           C  
ATOM   1162  O   LYS D 156       0.645  25.145  18.251  1.00 30.27           O  
ATOM   1163  CB  LYS D 156       1.301  22.494  19.975  1.00 34.76           C  
ATOM   1164  CG  LYS D 156       0.924  21.191  20.618  1.00 34.00           C  
ATOM   1165  CD  LYS D 156       0.599  21.438  22.083  1.00 36.46           C  
ATOM   1166  CE  LYS D 156       0.078  20.178  22.791  1.00 37.38           C  
ATOM   1167  NZ  LYS D 156      -0.667  20.565  24.022  1.00 34.80           N1+
ATOM   1168  N   GLY D 157       1.672  25.617  20.182  1.00 30.64           N  
ATOM   1169  CA  GLY D 157       2.274  26.812  19.624  1.00 31.00           C  
ATOM   1170  C   GLY D 157       3.486  26.478  18.798  1.00 32.97           C  
ATOM   1171  O   GLY D 157       4.124  25.474  19.039  1.00 37.64           O  
ATOM   1172  N   VAL D 158       3.800  27.292  17.804  1.00 33.97           N  
ATOM   1173  CA  VAL D 158       4.977  27.065  16.968  1.00 34.25           C  
ATOM   1174  C   VAL D 158       5.877  28.331  16.988  1.00 36.00           C  
ATOM   1175  O   VAL D 158       5.387  29.453  16.853  1.00 38.54           O  
ATOM   1176  CB  VAL D 158       4.530  26.741  15.499  1.00 35.01           C  
ATOM   1177  CG1 VAL D 158       5.714  26.473  14.615  1.00 33.23           C  
ATOM   1178  CG2 VAL D 158       3.600  25.554  15.484  1.00 31.77           C  
ATOM   1179  N   ASN D 159       7.181  28.147  17.197  1.00 35.95           N  
ATOM   1180  CA  ASN D 159       8.171  29.227  17.152  1.00 32.43           C  
ATOM   1181  C   ASN D 159       9.118  28.997  16.008  1.00 32.27           C  
ATOM   1182  O   ASN D 159       9.550  27.890  15.753  1.00 31.61           O  
ATOM   1183  CB  ASN D 159       8.982  29.230  18.407  1.00 35.55           C  
ATOM   1184  CG  ASN D 159       8.150  29.549  19.614  1.00 40.25           C  
ATOM   1185  ND2 ASN D 159       7.419  28.549  20.159  1.00 40.53           N  
ATOM   1186  OD1 ASN D 159       8.169  30.687  20.072  1.00 43.85           O  
ATOM   1187  N   LEU D 160       9.363  30.034  15.245  1.00 31.89           N  
ATOM   1188  CA  LEU D 160      10.237  29.935  14.079  1.00 29.99           C  
ATOM   1189  C   LEU D 160      11.526  30.739  14.307  1.00 29.39           C  
ATOM   1190  O   LEU D 160      11.674  31.847  13.819  1.00 30.50           O  
ATOM   1191  CB  LEU D 160       9.499  30.463  12.846  1.00 26.46           C  
ATOM   1192  CG  LEU D 160       8.657  29.477  12.057  1.00 26.94           C  
ATOM   1193  CD1 LEU D 160       8.360  28.244  12.872  1.00 24.71           C  
ATOM   1194  CD2 LEU D 160       7.407  30.160  11.554  1.00 26.50           C  
ATOM   1195  N   PRO D 161      12.413  30.247  15.150  1.00 29.49           N  
ATOM   1196  CA  PRO D 161      13.498  31.093  15.626  1.00 29.59           C  
ATOM   1197  C   PRO D 161      14.308  31.728  14.503  1.00 31.65           C  
ATOM   1198  O   PRO D 161      14.723  31.061  13.579  1.00 31.95           O  
ATOM   1199  CB  PRO D 161      14.338  30.151  16.474  1.00 30.42           C  
ATOM   1200  CG  PRO D 161      13.798  28.771  16.202  1.00 30.23           C  
ATOM   1201  CD  PRO D 161      12.390  28.954  15.852  1.00 29.27           C  
ATOM   1202  N   GLY D 162      14.455  33.042  14.554  1.00 35.29           N  
ATOM   1203  CA  GLY D 162      15.197  33.751  13.524  1.00 34.27           C  
ATOM   1204  C   GLY D 162      14.345  34.226  12.361  1.00 36.38           C  
ATOM   1205  O   GLY D 162      14.760  35.120  11.651  1.00 38.02           O  
ATOM   1206  N   VAL D 163      13.157  33.656  12.178  1.00 36.47           N  
ATOM   1207  CA  VAL D 163      12.326  33.931  11.015  1.00 36.21           C  
ATOM   1208  C   VAL D 163      11.414  35.151  11.207  1.00 37.21           C  
ATOM   1209  O   VAL D 163      10.870  35.388  12.287  1.00 35.95           O  
ATOM   1210  CB  VAL D 163      11.463  32.684  10.642  1.00 37.14           C  
ATOM   1211  CG1 VAL D 163      10.564  32.967   9.463  1.00 35.71           C  
ATOM   1212  CG2 VAL D 163      12.351  31.518  10.325  1.00 39.93           C  
ATOM   1213  N   SER D 164      11.323  35.963  10.158  1.00 37.51           N  
ATOM   1214  CA  SER D 164      10.304  36.993  10.054  1.00 36.38           C  
ATOM   1215  C   SER D 164       8.977  36.362   9.666  1.00 36.76           C  
ATOM   1216  O   SER D 164       8.869  35.747   8.610  1.00 36.99           O  
ATOM   1217  CB  SER D 164      10.684  38.022   9.001  1.00 33.50           C  
ATOM   1218  OG  SER D 164      11.869  38.686   9.380  1.00 37.35           O  
ATOM   1219  N   ILE D 165       7.953  36.596  10.481  1.00 36.72           N  
ATOM   1220  CA  ILE D 165       6.621  36.084  10.228  1.00 34.54           C  
ATOM   1221  C   ILE D 165       5.666  37.242   9.858  1.00 37.30           C  
ATOM   1222  O   ILE D 165       5.467  38.208  10.626  1.00 38.10           O  
ATOM   1223  CB  ILE D 165       6.113  35.304  11.468  1.00 33.50           C  
ATOM   1224  CG1 ILE D 165       7.075  34.143  11.755  1.00 32.94           C  
ATOM   1225  CG2 ILE D 165       4.716  34.755  11.218  1.00 29.81           C  
ATOM   1226  CD1 ILE D 165       7.105  33.683  13.172  1.00 30.94           C  
ATOM   1227  N   ALA D 166       5.030  37.126   8.698  1.00 37.25           N  
ATOM   1228  CA  ALA D 166       4.204  38.215   8.181  1.00 35.12           C  
ATOM   1229  C   ALA D 166       2.792  38.159   8.728  1.00 34.93           C  
ATOM   1230  O   ALA D 166       1.853  38.512   8.026  1.00 37.84           O  
ATOM   1231  CB  ALA D 166       4.168  38.153   6.677  1.00 33.56           C  
ATOM   1232  N   LEU D 167       2.620  37.529   9.885  1.00 34.26           N  
ATOM   1233  CA  LEU D 167       1.360  37.594  10.613  1.00 31.87           C  
ATOM   1234  C   LEU D 167       1.014  39.076  10.817  1.00 31.57           C  
ATOM   1235  O   LEU D 167       1.886  39.959  10.712  1.00 33.04           O  
ATOM   1236  CB  LEU D 167       1.526  36.940  11.969  1.00 32.14           C  
ATOM   1237  CG  LEU D 167       1.284  35.463  12.251  1.00 31.98           C  
ATOM   1238  CD1 LEU D 167       1.860  35.161  13.644  1.00 32.19           C  
ATOM   1239  CD2 LEU D 167      -0.224  35.151  12.224  1.00 29.43           C  
ATOM   1240  N   PRO D 168      -0.283  39.379  10.973  1.00 31.03           N  
ATOM   1241  CA  PRO D 168      -0.728  40.771  11.172  1.00 27.85           C  
ATOM   1242  C   PRO D 168      -0.344  41.306  12.544  1.00 25.65           C  
ATOM   1243  O   PRO D 168       0.045  40.555  13.408  1.00 26.88           O  
ATOM   1244  CB  PRO D 168      -2.234  40.666  11.023  1.00 28.99           C  
ATOM   1245  CG  PRO D 168      -2.554  39.237  11.473  1.00 29.85           C  
ATOM   1246  CD  PRO D 168      -1.413  38.436  10.883  1.00 30.85           C  
ATOM   1247  N   ALA D 169      -0.440  42.608  12.744  1.00 24.41           N  
ATOM   1248  CA  ALA D 169      -0.141  43.178  14.034  1.00 25.29           C  
ATOM   1249  C   ALA D 169      -1.131  42.690  15.098  1.00 28.03           C  
ATOM   1250  O   ALA D 169      -0.762  42.422  16.252  1.00 30.24           O  
ATOM   1251  CB  ALA D 169      -0.198  44.647  13.952  1.00 26.06           C  
ATOM   1252  N   LEU D 170      -2.407  42.641  14.739  1.00 28.33           N  
ATOM   1253  CA  LEU D 170      -3.446  42.249  15.689  1.00 26.86           C  
ATOM   1254  C   LEU D 170      -4.288  41.105  15.121  1.00 26.79           C  
ATOM   1255  O   LEU D 170      -4.751  41.156  13.976  1.00 27.99           O  
ATOM   1256  CB  LEU D 170      -4.367  43.460  16.003  1.00 25.92           C  
ATOM   1257  CG  LEU D 170      -3.905  44.767  16.653  1.00 21.68           C  
ATOM   1258  CD1 LEU D 170      -4.765  45.908  16.234  1.00 21.05           C  
ATOM   1259  CD2 LEU D 170      -4.003  44.614  18.157  1.00 22.59           C  
ATOM   1260  N   ALA D 171      -4.525  40.092  15.938  1.00 26.57           N  
ATOM   1261  CA  ALA D 171      -5.537  39.105  15.608  1.00 25.72           C  
ATOM   1262  C   ALA D 171      -6.897  39.788  15.571  1.00 28.61           C  
ATOM   1263  O   ALA D 171      -7.056  40.887  16.114  1.00 32.07           O  
ATOM   1264  CB  ALA D 171      -5.537  37.957  16.643  1.00 24.29           C  
ATOM   1265  N   GLU D 172      -7.872  39.164  14.921  1.00 28.35           N  
ATOM   1266  CA  GLU D 172      -9.220  39.705  14.899  1.00 30.66           C  
ATOM   1267  C   GLU D 172      -9.769  39.952  16.318  1.00 31.89           C  
ATOM   1268  O   GLU D 172     -10.219  41.039  16.647  1.00 32.37           O  
ATOM   1269  CB  GLU D 172     -10.139  38.753  14.125  1.00 31.43           C  
ATOM   1270  CG  GLU D 172     -10.103  38.949  12.651  1.00 32.39           C  
ATOM   1271  CD  GLU D 172      -9.935  40.416  12.280  1.00 35.38           C  
ATOM   1272  OE1 GLU D 172     -10.916  41.191  12.358  1.00 35.54           O  
ATOM   1273  OE2 GLU D 172      -8.810  40.812  11.900  1.00 39.18           O1-
ATOM   1274  N   LYS D 173      -9.744  38.918  17.149  1.00 33.37           N  
ATOM   1275  CA  LYS D 173     -10.187  39.045  18.520  1.00 34.14           C  
ATOM   1276  C   LYS D 173      -9.421  40.124  19.196  1.00 32.35           C  
ATOM   1277  O   LYS D 173     -10.024  40.910  19.871  1.00 34.65           O  
ATOM   1278  CB  LYS D 173     -10.007  37.739  19.304  1.00 36.39           C  
ATOM   1279  CG  LYS D 173     -11.328  37.001  19.620  1.00 37.52           C  
ATOM   1280  CD  LYS D 173     -11.055  35.781  20.468  0.00 36.88           C  
ATOM   1281  CE  LYS D 173     -12.070  34.692  20.213  0.00 37.00           C  
ATOM   1282  NZ  LYS D 173     -11.398  33.365  20.175  0.00 36.91           N1+
ATOM   1283  N   ASP D 174      -8.118  40.235  18.935  1.00 33.15           N  
ATOM   1284  CA  ASP D 174      -7.312  41.351  19.499  1.00 33.75           C  
ATOM   1285  C   ASP D 174      -7.902  42.751  19.259  1.00 31.31           C  
ATOM   1286  O   ASP D 174      -8.023  43.522  20.197  1.00 31.95           O  
ATOM   1287  CB  ASP D 174      -5.884  41.361  18.943  1.00 34.34           C  
ATOM   1288  CG  ASP D 174      -5.040  40.245  19.474  1.00 33.33           C  
ATOM   1289  OD1 ASP D 174      -5.469  39.601  20.437  1.00 33.94           O  
ATOM   1290  OD2 ASP D 174      -3.929  40.045  18.949  1.00 34.60           O1-
ATOM   1291  N   LYS D 175      -8.385  43.012  18.046  1.00 29.70           N  
ATOM   1292  CA  LYS D 175      -9.071  44.265  17.727  1.00 30.57           C  
ATOM   1293  C   LYS D 175     -10.395  44.431  18.467  1.00 32.95           C  
ATOM   1294  O   LYS D 175     -10.710  45.520  18.965  1.00 36.85           O  
ATOM   1295  CB  LYS D 175      -9.314  44.381  16.234  1.00 24.54           C  
ATOM   1296  CG  LYS D 175      -8.088  44.146  15.434  1.00 20.85           C  
ATOM   1297  CD  LYS D 175      -8.357  44.463  14.015  1.00 22.42           C  
ATOM   1298  CE  LYS D 175      -7.435  43.686  13.105  1.00 26.16           C  
ATOM   1299  NZ  LYS D 175      -7.606  44.120  11.686  1.00 29.69           N1+
ATOM   1300  N   GLN D 176     -11.102  43.328  18.659  1.00 34.78           N  
ATOM   1301  CA  GLN D 176     -12.359  43.336  19.418  1.00 35.72           C  
ATOM   1302  C   GLN D 176     -12.127  43.500  20.940  1.00 32.33           C  
ATOM   1303  O   GLN D 176     -12.738  44.359  21.562  1.00 32.70           O  
ATOM   1304  CB  GLN D 176     -13.154  42.060  19.014  1.00 42.13           C  
ATOM   1305  CG  GLN D 176     -14.016  41.327  20.044  1.00 49.35           C  
ATOM   1306  CD  GLN D 176     -13.873  39.769  19.970  1.00 53.78           C  
ATOM   1307  NE2 GLN D 176     -13.955  39.212  18.755  1.00 52.74           N  
ATOM   1308  OE1 GLN D 176     -13.627  39.100  20.992  1.00 54.09           O  
ATOM   1309  N   ASP D 177     -10.985  42.995  21.387  1.00 30.33           N  
ATOM   1310  CA  ASP D 177     -10.508  43.126  22.765  1.00 29.10           C  
ATOM   1311  C   ASP D 177     -10.033  44.537  23.137  1.00 30.63           C  
ATOM   1312  O   ASP D 177     -10.137  44.978  24.325  1.00 23.69           O  
ATOM   1313  CB  ASP D 177      -9.348  42.150  23.013  1.00 31.15           C  
ATOM   1314  CG  ASP D 177      -9.803  40.694  23.119  1.00 30.14           C  
ATOM   1315  OD1 ASP D 177     -10.957  40.425  23.500  1.00 31.11           O  
ATOM   1316  OD2 ASP D 177      -8.980  39.811  22.852  1.00 27.25           O1-
ATOM   1317  N   LEU D 178      -9.436  45.199  22.145  1.00 30.38           N  
ATOM   1318  CA  LEU D 178      -8.924  46.544  22.323  1.00 31.20           C  
ATOM   1319  C   LEU D 178     -10.044  47.581  22.443  1.00 33.02           C  
ATOM   1320  O   LEU D 178      -9.930  48.579  23.180  1.00 33.17           O  
ATOM   1321  CB  LEU D 178      -7.986  46.912  21.171  1.00 30.58           C  
ATOM   1322  CG  LEU D 178      -6.579  46.291  21.190  1.00 29.73           C  
ATOM   1323  CD1 LEU D 178      -5.650  47.113  20.360  1.00 29.64           C  
ATOM   1324  CD2 LEU D 178      -6.061  46.148  22.584  1.00 26.69           C  
ATOM   1325  N   ILE D 179     -11.127  47.367  21.700  1.00 33.68           N  
ATOM   1326  CA  ILE D 179     -12.285  48.271  21.794  1.00 32.66           C  
ATOM   1327  C   ILE D 179     -12.940  48.132  23.157  1.00 30.39           C  
ATOM   1328  O   ILE D 179     -13.362  49.108  23.731  1.00 32.57           O  
ATOM   1329  CB  ILE D 179     -13.339  47.985  20.677  1.00 32.97           C  
ATOM   1330  CG1 ILE D 179     -12.678  48.094  19.310  1.00 29.90           C  
ATOM   1331  CG2 ILE D 179     -14.506  48.958  20.769  1.00 31.54           C  
ATOM   1332  CD1 ILE D 179     -13.593  47.665  18.223  1.00 28.84           C  
ATOM   1333  N   PHE D 180     -13.043  46.906  23.653  1.00 29.77           N  
ATOM   1334  CA  PHE D 180     -13.439  46.676  25.028  1.00 30.73           C  
ATOM   1335  C   PHE D 180     -12.491  47.441  25.921  1.00 32.68           C  
ATOM   1336  O   PHE D 180     -12.952  48.076  26.869  1.00 38.09           O  
ATOM   1337  CB  PHE D 180     -13.361  45.194  25.373  1.00 31.74           C  
ATOM   1338  CG  PHE D 180     -13.558  44.886  26.846  1.00 33.32           C  
ATOM   1339  CD1 PHE D 180     -14.834  44.798  27.389  1.00 32.26           C  
ATOM   1340  CD2 PHE D 180     -12.461  44.657  27.677  1.00 32.74           C  
ATOM   1341  CE1 PHE D 180     -15.006  44.502  28.707  1.00 30.58           C  
ATOM   1342  CE2 PHE D 180     -12.629  44.358  29.005  1.00 30.52           C  
ATOM   1343  CZ  PHE D 180     -13.897  44.281  29.520  1.00 32.34           C  
ATOM   1344  N   GLY D 181     -11.187  47.381  25.620  1.00 31.94           N  
ATOM   1345  CA  GLY D 181     -10.181  48.133  26.361  1.00 25.75           C  
ATOM   1346  C   GLY D 181     -10.425  49.622  26.404  1.00 25.98           C  
ATOM   1347  O   GLY D 181     -10.389  50.227  27.466  1.00 30.36           O  
ATOM   1348  N   CYS D 182     -10.783  50.210  25.272  1.00 28.18           N  
ATOM   1349  CA  CYS D 182     -11.201  51.625  25.214  1.00 29.92           C  
ATOM   1350  C   CYS D 182     -12.484  51.920  26.019  1.00 29.94           C  
ATOM   1351  O   CYS D 182     -12.533  52.883  26.769  1.00 32.53           O  
ATOM   1352  CB  CYS D 182     -11.424  52.078  23.754  1.00 29.19           C  
ATOM   1353  SG  CYS D 182      -9.986  51.910  22.679  1.00 30.18           S  
ATOM   1354  N   GLU D 183     -13.536  51.128  25.825  1.00 28.64           N  
ATOM   1355  CA  GLU D 183     -14.777  51.276  26.585  1.00 26.06           C  
ATOM   1356  C   GLU D 183     -14.537  51.367  28.059  1.00 24.76           C  
ATOM   1357  O   GLU D 183     -15.313  51.992  28.782  1.00 27.10           O  
ATOM   1358  CB  GLU D 183     -15.658  50.076  26.364  1.00 26.99           C  
ATOM   1359  CG  GLU D 183     -16.339  50.065  25.035  1.00 31.31           C  
ATOM   1360  CD  GLU D 183     -16.895  48.707  24.741  1.00 33.92           C  
ATOM   1361  OE1 GLU D 183     -16.726  47.789  25.590  1.00 32.11           O  
ATOM   1362  OE2 GLU D 183     -17.416  48.538  23.619  1.00 34.01           O1-
ATOM   1363  N   GLN D 184     -13.697  50.446  28.513  1.00 24.48           N  
ATOM   1364  CA  GLN D 184     -13.453  50.226  29.927  1.00 22.10           C  
ATOM   1365  C   GLN D 184     -12.441  51.249  30.421  1.00 24.69           C  
ATOM   1366  O   GLN D 184     -12.141  51.290  31.598  1.00 28.51           O  
ATOM   1367  CB  GLN D 184     -12.906  48.821  30.124  1.00 19.18           C  
ATOM   1368  CG  GLN D 184     -13.912  47.712  29.976  1.00 19.06           C  
ATOM   1369  CD  GLN D 184     -15.126  47.868  30.872  1.00 21.00           C  
ATOM   1370  NE2 GLN D 184     -14.901  48.201  32.130  1.00 23.04           N  
ATOM   1371  OE1 GLN D 184     -16.262  47.692  30.431  1.00 25.29           O  
ATOM   1372  N   GLY D 185     -11.818  51.970  29.489  1.00 25.15           N  
ATOM   1373  CA  GLY D 185     -10.922  53.051  29.831  1.00 20.59           C  
ATOM   1374  C   GLY D 185      -9.683  52.515  30.490  1.00 27.15           C  
ATOM   1375  O   GLY D 185      -9.194  53.144  31.420  1.00 32.32           O  
ATOM   1376  N   VAL D 186      -9.153  51.367  30.063  1.00 27.35           N  
ATOM   1377  CA  VAL D 186      -7.879  50.901  30.648  1.00 26.13           C  
ATOM   1378  C   VAL D 186      -6.721  51.900  30.496  1.00 30.14           C  
ATOM   1379  O   VAL D 186      -6.714  52.730  29.558  1.00 33.22           O  
ATOM   1380  CB  VAL D 186      -7.431  49.561  30.068  1.00 24.99           C  
ATOM   1381  CG1 VAL D 186      -8.577  48.570  30.205  1.00 25.28           C  
ATOM   1382  CG2 VAL D 186      -6.958  49.707  28.616  1.00 18.61           C  
ATOM   1383  N   ASP D 187      -5.720  51.780  31.372  1.00 29.43           N  
ATOM   1384  CA  ASP D 187      -4.634  52.751  31.423  1.00 25.94           C  
ATOM   1385  C   ASP D 187      -3.520  52.376  30.469  1.00 27.40           C  
ATOM   1386  O   ASP D 187      -2.918  53.252  29.801  1.00 29.82           O  
ATOM   1387  CB  ASP D 187      -4.088  52.841  32.835  1.00 24.81           C  
ATOM   1388  CG  ASP D 187      -5.112  53.378  33.832  1.00 24.32           C  
ATOM   1389  OD1 ASP D 187      -5.671  54.459  33.587  1.00 27.83           O  
ATOM   1390  OD2 ASP D 187      -5.369  52.720  34.859  1.00 22.31           O1-
ATOM   1391  N   PHE D 188      -3.219  51.077  30.428  1.00 27.43           N  
ATOM   1392  CA  PHE D 188      -2.228  50.521  29.479  1.00 25.94           C  
ATOM   1393  C   PHE D 188      -2.819  49.434  28.560  1.00 27.34           C  
ATOM   1394  O   PHE D 188      -3.663  48.634  28.953  1.00 28.41           O  
ATOM   1395  CB  PHE D 188      -1.029  49.900  30.222  1.00 23.42           C  
ATOM   1396  CG  PHE D 188      -0.242  50.873  31.040  1.00 21.86           C  
ATOM   1397  CD1 PHE D 188       0.716  51.664  30.443  1.00 22.44           C  
ATOM   1398  CD2 PHE D 188      -0.506  51.023  32.403  1.00 22.77           C  
ATOM   1399  CE1 PHE D 188       1.406  52.618  31.173  1.00 21.88           C  
ATOM   1400  CE2 PHE D 188       0.155  51.967  33.157  1.00 23.24           C  
ATOM   1401  CZ  PHE D 188       1.122  52.780  32.532  1.00 24.67           C  
ATOM   1402  N   VAL D 189      -2.186  49.246  27.419  1.00 28.87           N  
ATOM   1403  CA  VAL D 189      -2.436  48.067  26.605  1.00 25.52           C  
ATOM   1404  C   VAL D 189      -1.061  47.483  26.312  1.00 26.44           C  
ATOM   1405  O   VAL D 189      -0.176  48.213  25.855  1.00 26.99           O  
ATOM   1406  CB  VAL D 189      -3.134  48.474  25.298  1.00 24.29           C  
ATOM   1407  CG1 VAL D 189      -2.904  47.413  24.223  1.00 23.40           C  
ATOM   1408  CG2 VAL D 189      -4.604  48.704  25.570  1.00 19.45           C  
ATOM   1409  N   ALA D 190      -0.812  46.259  26.767  1.00 24.62           N  
ATOM   1410  CA  ALA D 190       0.413  45.567  26.358  1.00 24.67           C  
ATOM   1411  C   ALA D 190       0.142  44.743  25.089  1.00 27.45           C  
ATOM   1412  O   ALA D 190      -0.732  43.843  25.083  1.00 29.65           O  
ATOM   1413  CB  ALA D 190       0.922  44.678  27.445  1.00 19.88           C  
ATOM   1414  N   ALA D 191       0.838  45.081  24.002  1.00 25.93           N  
ATOM   1415  CA  ALA D 191       0.578  44.437  22.722  1.00 20.17           C  
ATOM   1416  C   ALA D 191       1.600  43.344  22.464  1.00 20.73           C  
ATOM   1417  O   ALA D 191       2.802  43.573  22.618  1.00 21.62           O  
ATOM   1418  CB  ALA D 191       0.602  45.461  21.635  1.00 19.15           C  
ATOM   1419  N   SER D 192       1.110  42.149  22.146  1.00 17.78           N  
ATOM   1420  CA  SER D 192       1.939  40.964  22.012  1.00 20.36           C  
ATOM   1421  C   SER D 192       2.650  40.819  20.659  1.00 23.03           C  
ATOM   1422  O   SER D 192       2.146  41.287  19.637  1.00 29.66           O  
ATOM   1423  CB  SER D 192       1.059  39.742  22.237  1.00 19.52           C  
ATOM   1424  OG  SER D 192       0.371  39.894  23.449  1.00 22.85           O  
ATOM   1425  N   PHE D 193       3.771  40.102  20.623  1.00 20.77           N  
ATOM   1426  CA  PHE D 193       4.417  39.785  19.364  1.00 23.82           C  
ATOM   1427  C   PHE D 193       4.738  41.002  18.500  1.00 25.60           C  
ATOM   1428  O   PHE D 193       4.364  41.055  17.331  1.00 29.77           O  
ATOM   1429  CB  PHE D 193       3.561  38.813  18.554  1.00 24.57           C  
ATOM   1430  CG  PHE D 193       4.389  37.825  17.689  1.00 31.13           C  
ATOM   1431  CD1 PHE D 193       5.530  37.188  18.185  1.00 28.18           C  
ATOM   1432  CD2 PHE D 193       4.045  37.579  16.364  1.00 32.71           C  
ATOM   1433  CE1 PHE D 193       6.314  36.369  17.374  1.00 28.50           C  
ATOM   1434  CE2 PHE D 193       4.836  36.739  15.563  1.00 33.34           C  
ATOM   1435  CZ  PHE D 193       5.974  36.151  16.079  1.00 28.79           C  
ATOM   1436  N   ILE D 194       5.354  42.021  19.086  1.00 26.72           N  
ATOM   1437  CA  ILE D 194       5.648  43.253  18.341  1.00 26.04           C  
ATOM   1438  C   ILE D 194       7.002  43.088  17.596  1.00 28.73           C  
ATOM   1439  O   ILE D 194       8.011  42.602  18.173  1.00 28.38           O  
ATOM   1440  CB  ILE D 194       5.633  44.502  19.300  1.00 23.46           C  
ATOM   1441  CG1 ILE D 194       4.189  44.819  19.744  1.00 22.44           C  
ATOM   1442  CG2 ILE D 194       6.181  45.723  18.621  1.00 22.52           C  
ATOM   1443  CD1 ILE D 194       3.147  45.216  18.612  1.00 13.42           C  
ATOM   1444  N   ARG D 195       6.905  43.154  16.265  1.00 29.94           N  
ATOM   1445  CA  ARG D 195       8.025  42.805  15.378  1.00 27.21           C  
ATOM   1446  C   ARG D 195       8.612  44.018  14.708  1.00 28.87           C  
ATOM   1447  O   ARG D 195       9.804  44.067  14.401  1.00 30.09           O  
ATOM   1448  CB  ARG D 195       7.562  41.853  14.288  1.00 27.39           C  
ATOM   1449  CG  ARG D 195       7.390  40.434  14.744  1.00 24.41           C  
ATOM   1450  CD  ARG D 195       5.969  40.150  15.005  1.00 26.00           C  
ATOM   1451  NE  ARG D 195       5.316  39.841  13.757  1.00 28.71           N  
ATOM   1452  CZ  ARG D 195       4.011  39.883  13.533  1.00 29.86           C  
ATOM   1453  NH1 ARG D 195       3.155  40.282  14.480  1.00 27.61           N1+
ATOM   1454  NH2 ARG D 195       3.558  39.469  12.349  1.00 31.15           N  
ATOM   1455  N   LYS D 196       7.769  45.010  14.464  1.00 30.16           N  
ATOM   1456  CA  LYS D 196       8.232  46.174  13.747  1.00 30.79           C  
ATOM   1457  C   LYS D 196       7.424  47.413  14.076  1.00 31.02           C  
ATOM   1458  O   LYS D 196       6.335  47.309  14.613  1.00 34.81           O  
ATOM   1459  CB  LYS D 196       8.196  45.874  12.256  1.00 31.35           C  
ATOM   1460  CG  LYS D 196       6.844  45.441  11.773  1.00 31.97           C  
ATOM   1461  CD  LYS D 196       6.957  44.549  10.578  1.00 32.73           C  
ATOM   1462  CE  LYS D 196       6.393  43.220  10.911  1.00 36.11           C  
ATOM   1463  NZ  LYS D 196       4.969  43.364  11.346  1.00 37.38           N1+
ATOM   1464  N   ARG D 197       7.956  48.573  13.717  1.00 31.61           N  
ATOM   1465  CA  ARG D 197       7.333  49.850  14.014  1.00 33.09           C  
ATOM   1466  C   ARG D 197       5.909  49.877  13.509  1.00 33.80           C  
ATOM   1467  O   ARG D 197       5.025  50.420  14.158  1.00 34.93           O  
ATOM   1468  CB  ARG D 197       8.106  50.985  13.348  1.00 32.80           C  
ATOM   1469  CG  ARG D 197       7.950  52.329  14.035  1.00 34.19           C  
ATOM   1470  CD  ARG D 197       8.580  53.449  13.187  1.00 36.60           C  
ATOM   1471  NE  ARG D 197       7.594  54.042  12.289  1.00 40.11           N  
ATOM   1472  CZ  ARG D 197       6.959  55.180  12.557  1.00 42.75           C  
ATOM   1473  NH1 ARG D 197       7.357  55.950  13.566  1.00 46.19           N1+
ATOM   1474  NH2 ARG D 197       5.951  55.574  11.799  1.00 46.11           N  
ATOM   1475  N   SER D 198       5.691  49.350  12.312  1.00 35.15           N  
ATOM   1476  CA  SER D 198       4.376  49.442  11.692  1.00 36.16           C  
ATOM   1477  C   SER D 198       3.271  48.796  12.556  1.00 35.76           C  
ATOM   1478  O   SER D 198       2.188  49.362  12.722  1.00 38.39           O  
ATOM   1479  CB  SER D 198       4.420  48.800  10.308  1.00 37.11           C  
ATOM   1480  OG  SER D 198       4.861  47.447  10.393  1.00 41.86           O  
ATOM   1481  N   ASP D 199       3.600  47.670  13.183  1.00 33.18           N  
ATOM   1482  CA  ASP D 199       2.728  47.008  14.138  1.00 29.09           C  
ATOM   1483  C   ASP D 199       2.277  47.974  15.201  1.00 27.87           C  
ATOM   1484  O   ASP D 199       1.090  48.130  15.390  1.00 29.40           O  
ATOM   1485  CB  ASP D 199       3.479  45.884  14.834  1.00 32.92           C  
ATOM   1486  CG  ASP D 199       4.001  44.810  13.868  1.00 36.28           C  
ATOM   1487  OD1 ASP D 199       3.399  44.573  12.776  1.00 35.31           O  
ATOM   1488  OD2 ASP D 199       4.990  44.145  14.262  1.00 38.45           O1-
ATOM   1489  N   VAL D 200       3.217  48.646  15.869  1.00 25.02           N  
ATOM   1490  CA  VAL D 200       2.865  49.658  16.867  1.00 25.22           C  
ATOM   1491  C   VAL D 200       1.971  50.804  16.361  1.00 27.99           C  
ATOM   1492  O   VAL D 200       1.122  51.304  17.107  1.00 27.19           O  
ATOM   1493  CB  VAL D 200       4.081  50.345  17.514  1.00 23.97           C  
ATOM   1494  CG1 VAL D 200       3.602  51.080  18.786  1.00 18.88           C  
ATOM   1495  CG2 VAL D 200       5.201  49.357  17.784  1.00 19.68           C  
ATOM   1496  N   ILE D 201       2.275  51.311  15.167  1.00 29.94           N  
ATOM   1497  CA  ILE D 201       1.500  52.365  14.548  1.00 32.11           C  
ATOM   1498  C   ILE D 201       0.063  51.938  14.274  1.00 34.19           C  
ATOM   1499  O   ILE D 201      -0.883  52.685  14.551  1.00 33.68           O  
ATOM   1500  CB  ILE D 201       2.135  52.788  13.239  1.00 35.17           C  
ATOM   1501  CG1 ILE D 201       3.552  53.318  13.506  1.00 35.17           C  
ATOM   1502  CG2 ILE D 201       1.295  53.906  12.595  1.00 35.68           C  
ATOM   1503  CD1 ILE D 201       3.631  54.426  14.511  1.00 31.95           C  
ATOM   1504  N   GLU D 202      -0.094  50.711  13.779  1.00 35.20           N  
ATOM   1505  CA  GLU D 202      -1.415  50.074  13.603  1.00 37.34           C  
ATOM   1506  C   GLU D 202      -2.251  50.113  14.889  1.00 36.23           C  
ATOM   1507  O   GLU D 202      -3.392  50.608  14.909  1.00 36.87           O  
ATOM   1508  CB  GLU D 202      -1.249  48.610  13.212  1.00 39.06           C  
ATOM   1509  CG  GLU D 202      -1.235  48.324  11.711  1.00 42.80           C  
ATOM   1510  CD  GLU D 202      -1.643  46.873  11.432  1.00 44.36           C  
ATOM   1511  OE1 GLU D 202      -2.830  46.519  11.683  1.00 45.19           O  
ATOM   1512  OE2 GLU D 202      -0.761  46.064  11.077  1.00 43.04           O1-
ATOM   1513  N   ILE D 203      -1.673  49.547  15.940  1.00 31.65           N  
ATOM   1514  CA  ILE D 203      -2.295  49.481  17.246  1.00 27.31           C  
ATOM   1515  C   ILE D 203      -2.711  50.855  17.746  1.00 26.94           C  
ATOM   1516  O   ILE D 203      -3.827  51.046  18.218  1.00 25.92           O  
ATOM   1517  CB  ILE D 203      -1.330  48.793  18.253  1.00 26.26           C  
ATOM   1518  CG1 ILE D 203      -1.067  47.360  17.775  1.00 22.05           C  
ATOM   1519  CG2 ILE D 203      -1.923  48.787  19.672  1.00 20.18           C  
ATOM   1520  CD1 ILE D 203      -0.166  46.593  18.661  1.00 25.09           C  
ATOM   1521  N   ARG D 204      -1.816  51.814  17.594  1.00 27.57           N  
ATOM   1522  CA  ARG D 204      -2.079  53.206  17.986  1.00 31.12           C  
ATOM   1523  C   ARG D 204      -3.263  53.770  17.181  1.00 32.64           C  
ATOM   1524  O   ARG D 204      -4.164  54.437  17.703  1.00 31.90           O  
ATOM   1525  CB  ARG D 204      -0.831  54.044  17.712  1.00 28.86           C  
ATOM   1526  CG  ARG D 204      -0.769  55.394  18.391  1.00 29.13           C  
ATOM   1527  CD  ARG D 204      -0.487  55.305  19.865  1.00 31.13           C  
ATOM   1528  NE  ARG D 204       0.906  55.043  20.177  1.00 28.86           N  
ATOM   1529  CZ  ARG D 204       1.431  55.281  21.376  1.00 31.31           C  
ATOM   1530  NH1 ARG D 204       0.707  55.889  22.302  1.00 31.77           N1+
ATOM   1531  NH2 ARG D 204       2.684  54.947  21.649  1.00 30.51           N  
ATOM   1532  N   GLU D 205      -3.323  53.368  15.925  1.00 34.12           N  
ATOM   1533  CA  GLU D 205      -4.390  53.803  15.067  1.00 35.23           C  
ATOM   1534  C   GLU D 205      -5.690  53.240  15.550  1.00 32.29           C  
ATOM   1535  O   GLU D 205      -6.647  53.950  15.707  1.00 34.03           O  
ATOM   1536  CB  GLU D 205      -4.111  53.362  13.633  1.00 39.49           C  
ATOM   1537  CG  GLU D 205      -3.146  54.279  12.918  1.00 46.27           C  
ATOM   1538  CD  GLU D 205      -2.775  53.729  11.580  1.00 53.19           C  
ATOM   1539  OE1 GLU D 205      -2.268  52.580  11.551  1.00 56.53           O  
ATOM   1540  OE2 GLU D 205      -3.052  54.399  10.549  1.00 59.22           O1-
ATOM   1541  N   HIS D 206      -5.688  51.963  15.861  1.00 31.92           N  
ATOM   1542  CA  HIS D 206      -6.884  51.280  16.346  1.00 32.72           C  
ATOM   1543  C   HIS D 206      -7.470  51.950  17.605  1.00 34.54           C  
ATOM   1544  O   HIS D 206      -8.683  52.242  17.667  1.00 38.48           O  
ATOM   1545  CB  HIS D 206      -6.550  49.816  16.645  1.00 31.12           C  
ATOM   1546  CG  HIS D 206      -7.746  48.943  16.785  1.00 31.92           C  
ATOM   1547  CD2 HIS D 206      -8.761  48.679  15.927  1.00 32.69           C  
ATOM   1548  ND1 HIS D 206      -8.062  48.291  17.961  1.00 34.51           N  
ATOM   1549  CE1 HIS D 206      -9.228  47.687  17.831  1.00 32.36           C  
ATOM   1550  NE2 HIS D 206      -9.669  47.900  16.599  1.00 34.27           N  
ATOM   1551  N   LEU D 207      -6.619  52.168  18.605  1.00 31.70           N  
ATOM   1552  CA  LEU D 207      -7.029  52.836  19.825  1.00 26.72           C  
ATOM   1553  C   LEU D 207      -7.472  54.256  19.517  1.00 25.12           C  
ATOM   1554  O   LEU D 207      -8.409  54.778  20.093  1.00 27.05           O  
ATOM   1555  CB  LEU D 207      -5.868  52.845  20.840  1.00 23.61           C  
ATOM   1556  CG  LEU D 207      -5.281  51.525  21.381  1.00 22.44           C  
ATOM   1557  CD1 LEU D 207      -4.211  51.846  22.432  1.00 15.96           C  
ATOM   1558  CD2 LEU D 207      -6.396  50.627  21.956  1.00 15.62           C  
ATOM   1559  N   LYS D 208      -6.730  54.938  18.679  1.00 26.94           N  
ATOM   1560  CA  LYS D 208      -7.051  56.328  18.420  1.00 29.01           C  
ATOM   1561  C   LYS D 208      -8.492  56.391  17.900  1.00 28.82           C  
ATOM   1562  O   LYS D 208      -9.326  57.053  18.482  1.00 29.76           O  
ATOM   1563  CB  LYS D 208      -6.062  56.883  17.402  1.00 30.24           C  
ATOM   1564  CG  LYS D 208      -5.965  58.359  17.364  1.00 33.56           C  
ATOM   1565  CD  LYS D 208      -6.632  58.868  16.147  1.00 38.23           C  
ATOM   1566  CE  LYS D 208      -6.352  60.346  15.971  1.00 45.94           C  
ATOM   1567  NZ  LYS D 208      -6.831  60.824  14.623  1.00 50.80           N1+
ATOM   1568  N   ALA D 209      -8.822  55.397  17.083  1.00 29.87           N  
ATOM   1569  CA  ALA D 209     -10.140  55.236  16.457  1.00 30.62           C  
ATOM   1570  C   ALA D 209     -11.301  55.109  17.465  1.00 32.93           C  
ATOM   1571  O   ALA D 209     -12.467  55.369  17.142  1.00 36.23           O  
ATOM   1572  CB  ALA D 209     -10.122  53.993  15.533  1.00 24.18           C  
ATOM   1573  N   HIS D 210     -11.011  54.595  18.649  1.00 32.85           N  
ATOM   1574  CA  HIS D 210     -12.068  54.266  19.573  1.00 32.38           C  
ATOM   1575  C   HIS D 210     -11.992  55.047  20.852  1.00 32.34           C  
ATOM   1576  O   HIS D 210     -12.349  54.519  21.925  1.00 31.83           O  
ATOM   1577  CB  HIS D 210     -12.024  52.789  19.875  1.00 33.93           C  
ATOM   1578  CG  HIS D 210     -12.413  51.950  18.714  1.00 36.33           C  
ATOM   1579  CD2 HIS D 210     -13.626  51.465  18.330  1.00 36.74           C  
ATOM   1580  ND1 HIS D 210     -11.518  51.558  17.749  1.00 36.54           N  
ATOM   1581  CE1 HIS D 210     -12.150  50.848  16.830  1.00 39.39           C  
ATOM   1582  NE2 HIS D 210     -13.431  50.785  17.162  1.00 36.52           N  
ATOM   1583  N   GLY D 211     -11.366  56.220  20.747  1.00 29.31           N  
ATOM   1584  CA  GLY D 211     -11.339  57.167  21.844  1.00 30.26           C  
ATOM   1585  C   GLY D 211     -10.306  56.812  22.859  1.00 31.82           C  
ATOM   1586  O   GLY D 211     -10.348  57.285  23.978  1.00 32.86           O  
ATOM   1587  N   GLY D 212      -9.360  55.982  22.447  1.00 33.38           N  
ATOM   1588  CA  GLY D 212      -8.416  55.408  23.380  1.00 32.08           C  
ATOM   1589  C   GLY D 212      -7.051  56.002  23.198  1.00 34.20           C  
ATOM   1590  O   GLY D 212      -6.059  55.388  23.562  1.00 31.67           O  
ATOM   1591  N   GLU D 213      -7.024  57.271  22.803  1.00 37.38           N  
ATOM   1592  CA  GLU D 213      -5.779  57.917  22.416  1.00 39.60           C  
ATOM   1593  C   GLU D 213      -4.878  58.255  23.589  1.00 38.45           C  
ATOM   1594  O   GLU D 213      -3.699  58.545  23.399  1.00 38.52           O  
ATOM   1595  CB  GLU D 213      -6.040  59.181  21.587  1.00 43.55           C  
ATOM   1596  CG  GLU D 213      -6.789  60.274  22.289  1.00 49.67           C  
ATOM   1597  CD  GLU D 213      -8.206  60.397  21.778  1.00 56.64           C  
ATOM   1598  OE1 GLU D 213      -8.800  59.374  21.322  1.00 59.31           O  
ATOM   1599  OE2 GLU D 213      -8.751  61.518  21.860  1.00 61.06           O1-
ATOM   1600  N   ASN D 214      -5.403  58.155  24.799  1.00 35.95           N  
ATOM   1601  CA  ASN D 214      -4.594  58.445  25.964  1.00 36.54           C  
ATOM   1602  C   ASN D 214      -4.088  57.184  26.636  1.00 34.00           C  
ATOM   1603  O   ASN D 214      -3.481  57.255  27.708  1.00 33.04           O  
ATOM   1604  CB  ASN D 214      -5.399  59.281  26.945  1.00 43.03           C  
ATOM   1605  CG  ASN D 214      -5.789  60.647  26.365  1.00 49.81           C  
ATOM   1606  ND2 ASN D 214      -7.093  60.864  26.162  1.00 51.44           N  
ATOM   1607  OD1 ASN D 214      -4.916  61.484  26.073  1.00 53.40           O  
ATOM   1608  N   ILE D 215      -4.429  56.036  26.049  1.00 31.07           N  
ATOM   1609  CA  ILE D 215      -4.014  54.735  26.572  1.00 29.72           C  
ATOM   1610  C   ILE D 215      -2.611  54.407  26.104  1.00 30.38           C  
ATOM   1611  O   ILE D 215      -2.334  54.506  24.916  1.00 30.56           O  
ATOM   1612  CB  ILE D 215      -4.925  53.606  26.085  1.00 30.31           C  
ATOM   1613  CG1 ILE D 215      -6.402  53.936  26.386  1.00 28.09           C  
ATOM   1614  CG2 ILE D 215      -4.532  52.311  26.786  1.00 28.72           C  
ATOM   1615  CD1 ILE D 215      -7.387  52.853  25.961  1.00 27.44           C  
ATOM   1616  N   HIS D 216      -1.721  54.055  27.032  1.00 30.87           N  
ATOM   1617  CA  HIS D 216      -0.308  53.826  26.699  1.00 28.38           C  
ATOM   1618  C   HIS D 216      -0.054  52.435  26.103  1.00 27.67           C  
ATOM   1619  O   HIS D 216      -0.429  51.423  26.702  1.00 27.96           O  
ATOM   1620  CB  HIS D 216       0.543  53.996  27.961  1.00 29.77           C  
ATOM   1621  CG  HIS D 216       0.968  55.413  28.216  1.00 32.90           C  
ATOM   1622  CD2 HIS D 216       2.010  55.918  28.921  1.00 31.34           C  
ATOM   1623  ND1 HIS D 216       0.303  56.500  27.690  1.00 33.62           N  
ATOM   1624  CE1 HIS D 216       0.926  57.614  28.038  1.00 31.65           C  
ATOM   1625  NE2 HIS D 216       1.961  57.287  28.786  1.00 31.12           N  
ATOM   1626  N   ILE D 217       0.659  52.380  24.975  1.00 27.94           N  
ATOM   1627  CA  ILE D 217       1.023  51.092  24.344  1.00 27.67           C  
ATOM   1628  C   ILE D 217       2.393  50.596  24.797  1.00 29.98           C  
ATOM   1629  O   ILE D 217       3.415  51.265  24.608  1.00 30.77           O  
ATOM   1630  CB  ILE D 217       1.019  51.169  22.808  1.00 24.49           C  
ATOM   1631  CG1 ILE D 217      -0.392  51.502  22.330  1.00 24.17           C  
ATOM   1632  CG2 ILE D 217       1.448  49.866  22.210  1.00 19.73           C  
ATOM   1633  CD1 ILE D 217      -0.440  52.046  20.924  1.00 25.56           C  
ATOM   1634  N   ILE D 218       2.367  49.477  25.515  1.00 30.37           N  
ATOM   1635  CA  ILE D 218       3.551  48.734  25.979  1.00 25.05           C  
ATOM   1636  C   ILE D 218       3.789  47.630  24.959  1.00 23.05           C  
ATOM   1637  O   ILE D 218       2.949  46.748  24.792  1.00 20.54           O  
ATOM   1638  CB  ILE D 218       3.247  48.077  27.375  1.00 25.51           C  
ATOM   1639  CG1 ILE D 218       2.646  49.146  28.327  1.00 23.36           C  
ATOM   1640  CG2 ILE D 218       4.449  47.301  27.917  1.00 20.35           C  
ATOM   1641  CD1 ILE D 218       3.477  50.334  28.598  1.00 21.08           C  
ATOM   1642  N   SER D 219       4.883  47.727  24.222  1.00 22.28           N  
ATOM   1643  CA  SER D 219       5.211  46.714  23.230  1.00 22.11           C  
ATOM   1644  C   SER D 219       5.957  45.525  23.779  1.00 22.40           C  
ATOM   1645  O   SER D 219       7.049  45.683  24.306  1.00 22.35           O  
ATOM   1646  CB  SER D 219       6.032  47.323  22.124  1.00 23.45           C  
ATOM   1647  OG  SER D 219       5.166  48.003  21.258  1.00 27.07           O  
ATOM   1648  N   LYS D 220       5.410  44.332  23.560  1.00 24.30           N  
ATOM   1649  CA  LYS D 220       6.025  43.093  24.035  1.00 25.80           C  
ATOM   1650  C   LYS D 220       6.991  42.545  23.010  1.00 27.70           C  
ATOM   1651  O   LYS D 220       6.603  42.265  21.847  1.00 26.97           O  
ATOM   1652  CB  LYS D 220       4.970  42.030  24.313  1.00 26.76           C  
ATOM   1653  CG  LYS D 220       4.003  42.395  25.386  1.00 28.23           C  
ATOM   1654  CD  LYS D 220       2.766  41.564  25.310  1.00 29.58           C  
ATOM   1655  CE  LYS D 220       3.032  40.177  25.718  1.00 31.75           C  
ATOM   1656  NZ  LYS D 220       1.753  39.530  26.217  1.00 37.14           N1+
ATOM   1657  N   ILE D 221       8.253  42.418  23.428  1.00 29.88           N  
ATOM   1658  CA  ILE D 221       9.322  41.939  22.531  1.00 30.04           C  
ATOM   1659  C   ILE D 221       9.591  40.476  22.862  1.00 32.59           C  
ATOM   1660  O   ILE D 221       9.909  40.151  24.016  1.00 32.92           O  
ATOM   1661  CB  ILE D 221      10.640  42.761  22.673  1.00 28.20           C  
ATOM   1662  CG1 ILE D 221      10.365  44.266  22.456  1.00 27.28           C  
ATOM   1663  CG2 ILE D 221      11.712  42.190  21.733  1.00 25.08           C  
ATOM   1664  CD1 ILE D 221      10.200  44.724  20.994  1.00 22.74           C  
ATOM   1665  N   GLU D 222       9.272  39.609  21.895  1.00 32.05           N  
ATOM   1666  CA  GLU D 222       9.116  38.181  22.131  1.00 31.68           C  
ATOM   1667  C   GLU D 222       9.960  37.339  21.177  1.00 31.25           C  
ATOM   1668  O   GLU D 222       9.844  36.117  21.172  1.00 33.30           O  
ATOM   1669  CB  GLU D 222       7.638  37.766  21.985  1.00 33.74           C  
ATOM   1670  CG  GLU D 222       6.648  38.578  22.824  1.00 38.08           C  
ATOM   1671  CD  GLU D 222       5.238  38.069  22.740  1.00 36.27           C  
ATOM   1672  OE1 GLU D 222       4.702  37.958  21.655  1.00 42.27           O  
ATOM   1673  OE2 GLU D 222       4.659  37.688  23.751  1.00 45.11           O1-
ATOM   1674  N   ASN D 223      10.668  37.993  20.254  1.00 29.50           N  
ATOM   1675  CA  ASN D 223      11.455  37.278  19.247  1.00 25.60           C  
ATOM   1676  C   ASN D 223      12.568  38.087  18.607  1.00 26.86           C  
ATOM   1677  O   ASN D 223      12.698  39.302  18.841  1.00 29.87           O  
ATOM   1678  CB  ASN D 223      10.531  36.659  18.181  1.00 23.47           C  
ATOM   1679  CG  ASN D 223      10.067  37.639  17.129  1.00 23.63           C  
ATOM   1680  ND2 ASN D 223       9.976  38.907  17.477  1.00 23.77           N  
ATOM   1681  OD1 ASN D 223       9.655  37.232  16.067  1.00 23.53           O  
ATOM   1682  N   GLN D 224      13.411  37.412  17.840  1.00 28.46           N  
ATOM   1683  CA  GLN D 224      14.535  38.067  17.145  1.00 30.67           C  
ATOM   1684  C   GLN D 224      14.210  39.314  16.247  1.00 30.04           C  
ATOM   1685  O   GLN D 224      15.002  40.277  16.214  1.00 32.01           O  
ATOM   1686  CB  GLN D 224      15.296  37.008  16.316  1.00 32.45           C  
ATOM   1687  CG  GLN D 224      16.554  37.512  15.628  1.00 31.76           C  
ATOM   1688  CD  GLN D 224      17.546  38.056  16.631  1.00 35.52           C  
ATOM   1689  NE2 GLN D 224      17.876  39.316  16.491  1.00 37.01           N  
ATOM   1690  OE1 GLN D 224      17.939  37.375  17.576  1.00 35.90           O  
ATOM   1691  N   GLU D 225      13.137  39.255  15.447  1.00 27.56           N  
ATOM   1692  CA  GLU D 225      12.785  40.379  14.576  1.00 26.64           C  
ATOM   1693  C   GLU D 225      12.476  41.610  15.376  1.00 27.49           C  
ATOM   1694  O   GLU D 225      12.940  42.667  15.050  1.00 32.08           O  
ATOM   1695  CB  GLU D 225      11.567  40.067  13.710  1.00 28.70           C  
ATOM   1696  CG  GLU D 225      11.431  40.993  12.507  1.00 26.62           C  
ATOM   1697  CD  GLU D 225      10.124  40.865  11.759  1.00 27.39           C  
ATOM   1698  OE1 GLU D 225       9.293  40.036  12.139  1.00 27.18           O  
ATOM   1699  OE2 GLU D 225       9.894  41.639  10.808  1.00 29.13           O1-
ATOM   1700  N   GLY D 226      11.604  41.463  16.360  1.00 27.86           N  
ATOM   1701  CA  GLY D 226      11.340  42.505  17.328  1.00 29.67           C  
ATOM   1702  C   GLY D 226      12.591  43.046  17.997  1.00 31.57           C  
ATOM   1703  O   GLY D 226      12.768  44.260  18.096  1.00 34.86           O  
ATOM   1704  N   LEU D 227      13.446  42.165  18.506  1.00 31.39           N  
ATOM   1705  CA  LEU D 227      14.751  42.583  19.033  1.00 30.20           C  
ATOM   1706  C   LEU D 227      15.536  43.344  17.954  1.00 31.01           C  
ATOM   1707  O   LEU D 227      15.988  44.462  18.148  1.00 33.95           O  
ATOM   1708  CB  LEU D 227      15.529  41.352  19.459  1.00 29.61           C  
ATOM   1709  CG  LEU D 227      16.560  41.501  20.550  1.00 30.17           C  
ATOM   1710  CD1 LEU D 227      16.114  42.507  21.584  1.00 30.74           C  
ATOM   1711  CD2 LEU D 227      16.788  40.139  21.160  1.00 29.02           C  
ATOM   1712  N   ASN D 228      15.539  42.824  16.747  1.00 30.26           N  
ATOM   1713  CA  ASN D 228      16.191  43.550  15.690  1.00 32.75           C  
ATOM   1714  C   ASN D 228      15.720  45.031  15.541  1.00 32.41           C  
ATOM   1715  O   ASN D 228      16.507  45.906  15.255  1.00 33.54           O  
ATOM   1716  CB  ASN D 228      16.001  42.782  14.375  1.00 34.89           C  
ATOM   1717  CG  ASN D 228      16.912  41.568  14.253  1.00 35.85           C  
ATOM   1718  ND2 ASN D 228      17.976  41.514  15.054  1.00 34.73           N  
ATOM   1719  OD1 ASN D 228      16.698  40.725  13.374  1.00 37.57           O  
ATOM   1720  N   ASN D 229      14.431  45.295  15.682  1.00 29.28           N  
ATOM   1721  CA  ASN D 229      13.881  46.602  15.354  1.00 28.97           C  
ATOM   1722  C   ASN D 229      13.539  47.345  16.611  1.00 30.38           C  
ATOM   1723  O   ASN D 229      12.572  48.116  16.628  1.00 30.48           O  
ATOM   1724  CB  ASN D 229      12.597  46.460  14.539  1.00 28.16           C  
ATOM   1725  CG  ASN D 229      12.853  45.915  13.177  1.00 27.15           C  
ATOM   1726  ND2 ASN D 229      11.993  45.021  12.698  1.00 20.28           N  
ATOM   1727  OD1 ASN D 229      13.858  46.263  12.576  1.00 29.96           O  
ATOM   1728  N   PHE D 230      14.215  46.992  17.700  1.00 31.66           N  
ATOM   1729  CA  PHE D 230      13.808  47.466  19.022  1.00 32.33           C  
ATOM   1730  C   PHE D 230      13.819  49.001  19.136  1.00 32.31           C  
ATOM   1731  O   PHE D 230      13.007  49.598  19.836  1.00 35.58           O  
ATOM   1732  CB  PHE D 230      14.678  46.836  20.120  1.00 30.11           C  
ATOM   1733  CG  PHE D 230      14.411  47.401  21.499  1.00 34.11           C  
ATOM   1734  CD1 PHE D 230      13.345  46.949  22.251  1.00 32.81           C  
ATOM   1735  CD2 PHE D 230      15.148  48.484  21.996  1.00 32.79           C  
ATOM   1736  CE1 PHE D 230      13.042  47.574  23.430  1.00 29.76           C  
ATOM   1737  CE2 PHE D 230      14.809  49.074  23.175  1.00 26.91           C  
ATOM   1738  CZ  PHE D 230      13.779  48.625  23.872  1.00 25.06           C  
ATOM   1739  N   ASP D 231      14.758  49.641  18.466  1.00 31.37           N  
ATOM   1740  CA  ASP D 231      14.959  51.053  18.692  1.00 31.66           C  
ATOM   1741  C   ASP D 231      13.792  51.764  18.095  1.00 30.28           C  
ATOM   1742  O   ASP D 231      13.085  52.458  18.786  1.00 33.36           O  
ATOM   1743  CB  ASP D 231      16.250  51.537  18.029  1.00 33.85           C  
ATOM   1744  CG  ASP D 231      17.490  51.179  18.816  1.00 33.63           C  
ATOM   1745  OD1 ASP D 231      17.388  50.955  20.036  1.00 35.67           O  
ATOM   1746  OD2 ASP D 231      18.577  51.191  18.211  1.00 36.43           O1-
ATOM   1747  N   GLU D 232      13.491  51.455  16.848  1.00 28.67           N  
ATOM   1748  CA  GLU D 232      12.366  52.080  16.178  1.00 30.14           C  
ATOM   1749  C   GLU D 232      11.030  51.671  16.812  1.00 28.97           C  
ATOM   1750  O   GLU D 232      10.103  52.448  16.771  1.00 28.76           O  
ATOM   1751  CB  GLU D 232      12.382  51.745  14.680  1.00 31.62           C  
ATOM   1752  CG  GLU D 232      11.844  50.336  14.389  1.00 39.69           C  
ATOM   1753  CD  GLU D 232      11.849  49.974  12.906  1.00 43.17           C  
ATOM   1754  OE1 GLU D 232      12.546  50.737  12.138  1.00 41.59           O  
ATOM   1755  OE2 GLU D 232      11.140  48.956  12.548  1.00 37.98           O1-
ATOM   1756  N   ILE D 233      10.938  50.466  17.389  1.00 29.77           N  
ATOM   1757  CA  ILE D 233       9.751  50.039  18.159  1.00 28.98           C  
ATOM   1758  C   ILE D 233       9.572  50.814  19.472  1.00 29.08           C  
ATOM   1759  O   ILE D 233       8.454  51.223  19.824  1.00 29.45           O  
ATOM   1760  CB  ILE D 233       9.781  48.533  18.518  1.00 29.41           C  
ATOM   1761  CG1 ILE D 233       9.582  47.652  17.277  1.00 28.30           C  
ATOM   1762  CG2 ILE D 233       8.676  48.209  19.492  1.00 29.80           C  
ATOM   1763  CD1 ILE D 233       9.886  46.161  17.542  1.00 24.74           C  
ATOM   1764  N   LEU D 234      10.672  51.021  20.196  1.00 28.50           N  
ATOM   1765  CA  LEU D 234      10.613  51.744  21.472  1.00 27.89           C  
ATOM   1766  C   LEU D 234      10.269  53.188  21.227  1.00 29.65           C  
ATOM   1767  O   LEU D 234       9.534  53.796  21.977  1.00 30.21           O  
ATOM   1768  CB  LEU D 234      11.927  51.645  22.199  1.00 23.30           C  
ATOM   1769  CG  LEU D 234      12.145  52.695  23.266  1.00 25.23           C  
ATOM   1770  CD1 LEU D 234      11.240  52.548  24.484  1.00 20.70           C  
ATOM   1771  CD2 LEU D 234      13.591  52.551  23.695  1.00 27.62           C  
ATOM   1772  N   GLU D 235      10.696  53.677  20.075  1.00 33.51           N  
ATOM   1773  CA  GLU D 235      10.432  55.051  19.683  1.00 36.68           C  
ATOM   1774  C   GLU D 235       8.938  55.214  19.550  1.00 34.20           C  
ATOM   1775  O   GLU D 235       8.402  56.228  19.967  1.00 36.06           O  
ATOM   1776  CB  GLU D 235      11.139  55.387  18.349  1.00 41.00           C  
ATOM   1777  CG  GLU D 235      11.097  56.860  17.912  1.00 49.38           C  
ATOM   1778  CD  GLU D 235       9.690  57.375  17.475  1.00 53.92           C  
ATOM   1779  OE1 GLU D 235       9.099  56.803  16.495  1.00 54.56           O  
ATOM   1780  OE2 GLU D 235       9.200  58.372  18.108  1.00 54.91           O1-
ATOM   1781  N   ALA D 236       8.285  54.249  18.904  1.00 31.04           N  
ATOM   1782  CA  ALA D 236       6.875  54.392  18.578  1.00 28.94           C  
ATOM   1783  C   ALA D 236       5.987  53.994  19.760  1.00 31.17           C  
ATOM   1784  O   ALA D 236       4.772  54.226  19.728  1.00 33.41           O  
ATOM   1785  CB  ALA D 236       6.532  53.569  17.366  1.00 24.82           C  
ATOM   1786  N   SER D 237       6.575  53.353  20.776  1.00 31.10           N  
ATOM   1787  CA  SER D 237       5.811  52.844  21.925  1.00 28.41           C  
ATOM   1788  C   SER D 237       5.941  53.731  23.146  1.00 28.67           C  
ATOM   1789  O   SER D 237       6.874  54.491  23.255  1.00 32.24           O  
ATOM   1790  CB  SER D 237       6.294  51.465  22.303  1.00 25.69           C  
ATOM   1791  OG  SER D 237       6.073  50.595  21.238  1.00 22.03           O  
ATOM   1792  N   ASP D 238       5.097  53.499  24.136  1.00 29.15           N  
ATOM   1793  CA  ASP D 238       5.182  54.203  25.405  1.00 28.54           C  
ATOM   1794  C   ASP D 238       5.990  53.389  26.399  1.00 30.12           C  
ATOM   1795  O   ASP D 238       6.246  53.846  27.519  1.00 34.53           O  
ATOM   1796  CB  ASP D 238       3.776  54.496  25.972  1.00 27.21           C  
ATOM   1797  CG  ASP D 238       2.964  55.429  25.062  1.00 33.59           C  
ATOM   1798  OD1 ASP D 238       3.305  56.644  25.042  1.00 34.84           O  
ATOM   1799  OD2 ASP D 238       2.097  54.940  24.281  1.00 26.84           O1-
ATOM   1800  N   GLY D 239       6.473  52.227  25.982  1.00 26.68           N  
ATOM   1801  CA  GLY D 239       7.252  51.436  26.898  1.00 25.05           C  
ATOM   1802  C   GLY D 239       7.284  50.014  26.415  1.00 25.29           C  
ATOM   1803  O   GLY D 239       6.702  49.714  25.376  1.00 26.18           O  
ATOM   1804  N   ILE D 240       7.859  49.130  27.220  1.00 23.59           N  
ATOM   1805  CA  ILE D 240       8.311  47.830  26.751  1.00 25.20           C  
ATOM   1806  C   ILE D 240       8.034  46.769  27.835  1.00 24.41           C  
ATOM   1807  O   ILE D 240       8.029  47.082  29.007  1.00 27.90           O  
ATOM   1808  CB  ILE D 240       9.861  47.857  26.422  1.00 26.26           C  
ATOM   1809  CG1 ILE D 240      10.150  48.880  25.333  1.00 23.83           C  
ATOM   1810  CG2 ILE D 240      10.365  46.467  25.952  1.00 24.53           C  
ATOM   1811  CD1 ILE D 240       9.582  48.501  23.987  1.00 23.03           C  
ATOM   1812  N   MET D 241       7.720  45.545  27.420  1.00 23.49           N  
ATOM   1813  CA  MET D 241       7.595  44.405  28.306  1.00 24.32           C  
ATOM   1814  C   MET D 241       8.573  43.374  27.771  1.00 26.12           C  
ATOM   1815  O   MET D 241       8.456  42.931  26.630  1.00 27.13           O  
ATOM   1816  CB  MET D 241       6.177  43.826  28.256  1.00 23.68           C  
ATOM   1817  CG  MET D 241       5.946  42.721  29.265  1.00 27.63           C  
ATOM   1818  SD  MET D 241       4.307  41.856  29.287  1.00 32.25           S  
ATOM   1819  CE  MET D 241       3.284  43.247  29.864  1.00 27.26           C  
ATOM   1820  N   VAL D 242       9.590  43.058  28.564  1.00 29.24           N  
ATOM   1821  CA  VAL D 242      10.595  42.069  28.170  1.00 29.69           C  
ATOM   1822  C   VAL D 242      10.080  40.681  28.471  1.00 29.70           C  
ATOM   1823  O   VAL D 242       9.975  40.299  29.625  1.00 29.20           O  
ATOM   1824  CB  VAL D 242      11.951  42.281  28.897  1.00 29.09           C  
ATOM   1825  CG1 VAL D 242      12.927  41.203  28.469  1.00 24.38           C  
ATOM   1826  CG2 VAL D 242      12.501  43.678  28.583  1.00 27.40           C  
ATOM   1827  N   ALA D 243       9.652  39.979  27.423  1.00 33.50           N  
ATOM   1828  CA  ALA D 243       9.129  38.620  27.556  1.00 32.51           C  
ATOM   1829  C   ALA D 243      10.235  37.584  27.397  1.00 31.73           C  
ATOM   1830  O   ALA D 243      10.345  36.924  26.375  1.00 31.80           O  
ATOM   1831  CB  ALA D 243       7.971  38.382  26.556  1.00 32.60           C  
ATOM   1832  N   ARG D 244      10.951  37.354  28.503  1.00 33.96           N  
ATOM   1833  CA  ARG D 244      12.124  36.448  28.582  1.00 33.45           C  
ATOM   1834  C   ARG D 244      11.916  35.008  28.115  1.00 32.08           C  
ATOM   1835  O   ARG D 244      12.777  34.442  27.456  1.00 31.47           O  
ATOM   1836  CB  ARG D 244      12.685  36.401  30.013  1.00 32.91           C  
ATOM   1837  CG  ARG D 244      13.472  37.658  30.420  1.00 32.61           C  
ATOM   1838  CD  ARG D 244      12.679  38.546  31.406  1.00 30.77           C  
ATOM   1839  NE  ARG D 244      12.053  37.769  32.483  1.00 29.73           N  
ATOM   1840  CZ  ARG D 244      12.699  37.246  33.516  1.00 27.83           C  
ATOM   1841  NH1 ARG D 244      13.966  37.563  33.753  1.00 25.25           N1+
ATOM   1842  NH2 ARG D 244      12.056  36.440  34.340  1.00 29.51           N  
ATOM   1843  N   GLY D 245      10.829  34.389  28.536  1.00 30.73           N  
ATOM   1844  CA  GLY D 245      10.575  33.041  28.095  1.00 31.91           C  
ATOM   1845  C   GLY D 245      10.420  32.902  26.592  1.00 32.73           C  
ATOM   1846  O   GLY D 245      10.936  31.964  25.997  1.00 34.04           O  
ATOM   1847  N   ASP D 246       9.704  33.829  25.968  1.00 32.90           N  
ATOM   1848  CA  ASP D 246       9.553  33.805  24.510  1.00 33.91           C  
ATOM   1849  C   ASP D 246      10.882  34.022  23.761  1.00 32.42           C  
ATOM   1850  O   ASP D 246      11.192  33.332  22.792  1.00 29.27           O  
ATOM   1851  CB  ASP D 246       8.520  34.852  24.101  1.00 35.92           C  
ATOM   1852  CG  ASP D 246       7.215  34.687  24.863  1.00 40.90           C  
ATOM   1853  OD1 ASP D 246       7.137  35.121  26.032  1.00 42.20           O  
ATOM   1854  OD2 ASP D 246       6.298  34.026  24.340  1.00 41.97           O1-
ATOM   1855  N   LEU D 247      11.711  34.907  24.303  1.00 32.27           N  
ATOM   1856  CA  LEU D 247      12.988  35.209  23.704  1.00 30.35           C  
ATOM   1857  C   LEU D 247      13.898  34.000  23.827  1.00 31.27           C  
ATOM   1858  O   LEU D 247      14.511  33.603  22.839  1.00 34.14           O  
ATOM   1859  CB  LEU D 247      13.608  36.442  24.364  1.00 28.37           C  
ATOM   1860  CG  LEU D 247      13.056  37.848  24.033  1.00 27.99           C  
ATOM   1861  CD1 LEU D 247      13.635  38.884  25.024  1.00 26.95           C  
ATOM   1862  CD2 LEU D 247      13.379  38.278  22.595  1.00 23.45           C  
ATOM   1863  N   GLY D 248      13.733  33.249  24.914  1.00 31.39           N  
ATOM   1864  CA  GLY D 248      14.525  32.041  25.131  1.00 29.59           C  
ATOM   1865  C   GLY D 248      14.196  30.845  24.247  1.00 32.09           C  
ATOM   1866  O   GLY D 248      14.964  29.897  24.179  1.00 35.56           O  
ATOM   1867  N   VAL D 249      13.051  30.891  23.569  1.00 33.67           N  
ATOM   1868  CA  VAL D 249      12.629  29.883  22.586  1.00 30.28           C  
ATOM   1869  C   VAL D 249      12.760  30.469  21.170  1.00 31.46           C  
ATOM   1870  O   VAL D 249      12.366  29.844  20.206  1.00 34.69           O  
ATOM   1871  CB  VAL D 249      11.166  29.515  22.850  1.00 32.18           C  
ATOM   1872  CG1 VAL D 249      10.638  28.582  21.833  1.00 34.02           C  
ATOM   1873  CG2 VAL D 249      11.057  28.854  24.186  1.00 36.98           C  
ATOM   1874  N   GLU D 250      13.391  31.636  21.037  1.00 30.87           N  
ATOM   1875  CA  GLU D 250      13.559  32.297  19.744  1.00 30.07           C  
ATOM   1876  C   GLU D 250      15.001  32.683  19.365  1.00 30.76           C  
ATOM   1877  O   GLU D 250      15.322  32.835  18.186  1.00 30.57           O  
ATOM   1878  CB  GLU D 250      12.699  33.544  19.731  1.00 28.80           C  
ATOM   1879  CG  GLU D 250      11.220  33.241  19.773  1.00 30.86           C  
ATOM   1880  CD  GLU D 250      10.610  32.872  18.419  1.00 28.24           C  
ATOM   1881  OE1 GLU D 250      11.211  33.162  17.369  1.00 30.92           O  
ATOM   1882  OE2 GLU D 250       9.459  32.405  18.410  1.00 29.28           O1-
ATOM   1883  N   ILE D 251      15.769  33.118  20.357  1.00 29.99           N  
ATOM   1884  CA  ILE D 251      17.161  33.497  20.153  1.00 26.81           C  
ATOM   1885  C   ILE D 251      18.051  32.583  21.004  1.00 29.18           C  
ATOM   1886  O   ILE D 251      17.557  31.828  21.863  1.00 30.12           O  
ATOM   1887  CB  ILE D 251      17.404  35.039  20.490  1.00 24.89           C  
ATOM   1888  CG1 ILE D 251      17.388  35.315  22.017  1.00 21.98           C  
ATOM   1889  CG2 ILE D 251      16.344  35.901  19.744  1.00 26.24           C  
ATOM   1890  CD1 ILE D 251      17.724  36.766  22.411  1.00  9.03           C  
ATOM   1891  N   PRO D 252      19.332  32.490  20.659  1.00 29.35           N  
ATOM   1892  CA  PRO D 252      20.278  31.701  21.457  1.00 30.29           C  
ATOM   1893  C   PRO D 252      20.186  32.036  22.933  1.00 31.96           C  
ATOM   1894  O   PRO D 252      20.379  33.194  23.272  1.00 33.69           O  
ATOM   1895  CB  PRO D 252      21.635  32.118  20.908  1.00 30.62           C  
ATOM   1896  CG  PRO D 252      21.334  32.692  19.538  1.00 29.28           C  
ATOM   1897  CD  PRO D 252      20.029  33.351  19.685  1.00 27.96           C  
ATOM   1898  N   VAL D 253      20.151  31.024  23.805  1.00 34.52           N  
ATOM   1899  CA  VAL D 253      20.051  31.265  25.269  1.00 37.32           C  
ATOM   1900  C   VAL D 253      21.030  32.254  25.820  1.00 37.65           C  
ATOM   1901  O   VAL D 253      20.651  33.023  26.730  1.00 43.05           O  
ATOM   1902  CB  VAL D 253      20.274  30.026  26.173  1.00 38.73           C  
ATOM   1903  CG1 VAL D 253      18.940  29.479  26.650  1.00 38.03           C  
ATOM   1904  CG2 VAL D 253      21.120  28.984  25.458  1.00 40.74           C  
ATOM   1905  N   GLU D 254      22.306  32.140  25.411  1.00 33.58           N  
ATOM   1906  CA  GLU D 254      23.356  33.046  25.916  1.00 31.23           C  
ATOM   1907  C   GLU D 254      23.143  34.524  25.562  1.00 30.75           C  
ATOM   1908  O   GLU D 254      23.781  35.388  26.151  1.00 29.31           O  
ATOM   1909  CB  GLU D 254      24.738  32.598  25.457  1.00 31.10           C  
ATOM   1910  CG  GLU D 254      25.098  32.984  24.053  1.00 34.26           C  
ATOM   1911  CD  GLU D 254      24.675  31.939  23.009  1.00 35.50           C  
ATOM   1912  OE1 GLU D 254      23.886  31.041  23.365  1.00 38.20           O  
ATOM   1913  OE2 GLU D 254      25.098  32.027  21.824  1.00 36.55           O1-
ATOM   1914  N   GLU D 255      22.148  34.799  24.713  1.00 30.81           N  
ATOM   1915  CA  GLU D 255      21.805  36.163  24.291  1.00 32.70           C  
ATOM   1916  C   GLU D 255      20.697  36.819  25.123  1.00 33.54           C  
ATOM   1917  O   GLU D 255      20.594  38.068  25.188  1.00 33.31           O  
ATOM   1918  CB  GLU D 255      21.377  36.209  22.816  1.00 33.17           C  
ATOM   1919  CG  GLU D 255      22.444  35.955  21.784  1.00 35.60           C  
ATOM   1920  CD  GLU D 255      23.646  36.843  21.941  1.00 40.43           C  
ATOM   1921  OE1 GLU D 255      23.503  37.985  22.463  1.00 39.79           O  
ATOM   1922  OE2 GLU D 255      24.755  36.383  21.557  1.00 44.05           O1-
ATOM   1923  N   VAL D 256      19.836  35.990  25.716  1.00 32.85           N  
ATOM   1924  CA  VAL D 256      18.610  36.499  26.304  1.00 32.90           C  
ATOM   1925  C   VAL D 256      18.893  37.488  27.422  1.00 34.38           C  
ATOM   1926  O   VAL D 256      18.198  38.517  27.505  1.00 37.86           O  
ATOM   1927  CB  VAL D 256      17.676  35.386  26.833  1.00 32.23           C  
ATOM   1928  CG1 VAL D 256      16.412  35.997  27.342  1.00 33.61           C  
ATOM   1929  CG2 VAL D 256      17.305  34.419  25.734  1.00 34.20           C  
ATOM   1930  N   ILE D 257      19.951  37.262  28.209  1.00 34.18           N  
ATOM   1931  CA  ILE D 257      20.253  38.196  29.323  1.00 36.55           C  
ATOM   1932  C   ILE D 257      20.611  39.568  28.837  1.00 35.20           C  
ATOM   1933  O   ILE D 257      20.300  40.562  29.488  1.00 34.56           O  
ATOM   1934  CB  ILE D 257      21.443  37.816  30.181  1.00 37.38           C  
ATOM   1935  CG1 ILE D 257      22.138  36.634  29.582  1.00 38.44           C  
ATOM   1936  CG2 ILE D 257      21.024  37.651  31.627  1.00 38.77           C  
ATOM   1937  CD1 ILE D 257      23.543  36.914  29.430  1.00 40.22           C  
ATOM   1938  N   PHE D 258      21.419  39.590  27.785  1.00 34.68           N  
ATOM   1939  CA  PHE D 258      21.820  40.834  27.151  1.00 33.82           C  
ATOM   1940  C   PHE D 258      20.708  41.487  26.343  1.00 33.95           C  
ATOM   1941  O   PHE D 258      20.778  42.690  26.144  1.00 35.89           O  
ATOM   1942  CB  PHE D 258      23.025  40.603  26.264  1.00 31.45           C  
ATOM   1943  CG  PHE D 258      24.191  40.114  27.002  1.00 28.88           C  
ATOM   1944  CD1 PHE D 258      24.706  40.866  28.026  1.00 27.33           C  
ATOM   1945  CD2 PHE D 258      24.639  38.820  26.815  1.00 30.08           C  
ATOM   1946  CE1 PHE D 258      25.648  40.341  28.878  1.00 29.34           C  
ATOM   1947  CE2 PHE D 258      25.575  38.278  27.658  1.00 29.21           C  
ATOM   1948  CZ  PHE D 258      26.081  39.039  28.698  1.00 30.97           C  
ATOM   1949  N   ALA D 259      19.740  40.701  25.834  1.00 33.29           N  
ATOM   1950  CA  ALA D 259      18.456  41.243  25.318  1.00 30.71           C  
ATOM   1951  C   ALA D 259      17.681  42.020  26.434  1.00 30.35           C  
ATOM   1952  O   ALA D 259      17.339  43.215  26.296  1.00 29.92           O  
ATOM   1953  CB  ALA D 259      17.602  40.127  24.761  1.00 21.59           C  
ATOM   1954  N   GLN D 260      17.602  41.388  27.603  1.00 30.64           N  
ATOM   1955  CA  GLN D 260      16.981  41.972  28.775  1.00 27.79           C  
ATOM   1956  C   GLN D 260      17.690  43.205  29.214  1.00 27.34           C  
ATOM   1957  O   GLN D 260      17.095  44.240  29.313  1.00 29.88           O  
ATOM   1958  CB  GLN D 260      16.960  40.967  29.924  1.00 27.73           C  
ATOM   1959  CG  GLN D 260      16.196  41.522  31.119  1.00 27.93           C  
ATOM   1960  CD  GLN D 260      16.093  40.581  32.308  1.00 24.34           C  
ATOM   1961  NE2 GLN D 260      15.326  39.515  32.162  1.00 20.19           N  
ATOM   1962  OE1 GLN D 260      16.672  40.839  33.357  1.00 23.06           O  
ATOM   1963  N   LYS D 261      18.991  43.116  29.381  1.00 28.61           N  
ATOM   1964  CA  LYS D 261      19.764  44.257  29.836  1.00 30.64           C  
ATOM   1965  C   LYS D 261      19.856  45.464  28.846  1.00 32.79           C  
ATOM   1966  O   LYS D 261      19.700  46.632  29.248  1.00 34.09           O  
ATOM   1967  CB  LYS D 261      21.159  43.784  30.249  1.00 29.96           C  
ATOM   1968  CG  LYS D 261      21.170  42.744  31.347  1.00 28.35           C  
ATOM   1969  CD  LYS D 261      22.603  42.247  31.627  1.00 31.73           C  
ATOM   1970  CE  LYS D 261      22.659  41.147  32.666  1.00 30.88           C  
ATOM   1971  NZ  LYS D 261      22.256  41.624  34.033  1.00 33.19           N1+
ATOM   1972  N   MET D 262      20.012  45.177  27.555  1.00 30.55           N  
ATOM   1973  CA  MET D 262      19.958  46.209  26.522  1.00 28.20           C  
ATOM   1974  C   MET D 262      18.619  46.958  26.550  1.00 29.54           C  
ATOM   1975  O   MET D 262      18.608  48.199  26.570  1.00 30.48           O  
ATOM   1976  CB  MET D 262      20.204  45.574  25.135  1.00 30.29           C  
ATOM   1977  CG  MET D 262      20.264  46.491  23.908  1.00 29.68           C  
ATOM   1978  SD  MET D 262      18.758  46.435  22.840  1.00 42.89           S  
ATOM   1979  CE  MET D 262      18.715  44.838  22.150  1.00 35.08           C  
ATOM   1980  N   MET D 263      17.504  46.233  26.631  1.00 28.51           N  
ATOM   1981  CA  MET D 263      16.193  46.869  26.479  1.00 29.85           C  
ATOM   1982  C   MET D 263      15.737  47.685  27.707  1.00 32.85           C  
ATOM   1983  O   MET D 263      15.074  48.745  27.572  1.00 34.46           O  
ATOM   1984  CB  MET D 263      15.138  45.833  26.115  1.00 29.11           C  
ATOM   1985  CG  MET D 263      15.331  45.186  24.765  1.00 30.91           C  
ATOM   1986  SD  MET D 263      13.926  44.148  24.276  1.00 31.50           S  
ATOM   1987  CE  MET D 263      14.297  42.688  25.279  1.00 33.30           C  
ATOM   1988  N   ILE D 264      16.055  47.178  28.898  1.00 32.44           N  
ATOM   1989  CA  ILE D 264      15.826  47.926  30.127  1.00 34.60           C  
ATOM   1990  C   ILE D 264      16.650  49.231  30.083  1.00 36.41           C  
ATOM   1991  O   ILE D 264      16.111  50.310  30.393  1.00 35.17           O  
ATOM   1992  CB  ILE D 264      16.223  47.074  31.407  1.00 35.73           C  
ATOM   1993  CG1 ILE D 264      15.111  46.036  31.751  1.00 34.13           C  
ATOM   1994  CG2 ILE D 264      16.530  48.004  32.601  1.00 32.58           C  
ATOM   1995  CD1 ILE D 264      15.518  44.970  32.811  1.00 26.90           C  
ATOM   1996  N   GLU D 265      17.872  49.146  29.534  1.00 35.75           N  
ATOM   1997  CA  GLU D 265      18.777  50.286  29.472  1.00 34.62           C  
ATOM   1998  C   GLU D 265      18.274  51.351  28.536  1.00 33.14           C  
ATOM   1999  O   GLU D 265      18.146  52.510  28.929  1.00 35.19           O  
ATOM   2000  CB  GLU D 265      20.162  49.860  29.041  1.00 42.12           C  
ATOM   2001  CG  GLU D 265      21.208  50.975  29.070  1.00 53.83           C  
ATOM   2002  CD  GLU D 265      22.120  50.999  27.810  1.00 63.40           C  
ATOM   2003  OE1 GLU D 265      22.349  49.917  27.172  1.00 68.01           O  
ATOM   2004  OE2 GLU D 265      22.619  52.108  27.458  1.00 67.12           O1-
ATOM   2005  N   LYS D 266      17.867  50.961  27.335  1.00 31.69           N  
ATOM   2006  CA  LYS D 266      17.338  51.946  26.394  1.00 28.59           C  
ATOM   2007  C   LYS D 266      15.961  52.482  26.792  1.00 28.65           C  
ATOM   2008  O   LYS D 266      15.658  53.647  26.562  1.00 29.30           O  
ATOM   2009  CB  LYS D 266      17.291  51.387  24.985  1.00 29.57           C  
ATOM   2010  CG  LYS D 266      18.608  50.962  24.408  1.00 26.23           C  
ATOM   2011  CD  LYS D 266      18.353  50.233  23.115  1.00 29.16           C  
ATOM   2012  CE  LYS D 266      19.630  50.098  22.264  1.00 31.32           C  
ATOM   2013  NZ  LYS D 266      19.338  49.468  20.924  1.00 32.64           N1+
ATOM   2014  N   CYS D 267      15.159  51.683  27.474  1.00 27.11           N  
ATOM   2015  CA  CYS D 267      13.934  52.235  28.027  1.00 28.38           C  
ATOM   2016  C   CYS D 267      14.210  53.325  29.101  1.00 30.70           C  
ATOM   2017  O   CYS D 267      13.573  54.386  29.124  1.00 28.43           O  
ATOM   2018  CB  CYS D 267      13.068  51.105  28.595  1.00 25.70           C  
ATOM   2019  SG  CYS D 267      12.229  50.132  27.354  1.00 26.08           S  
ATOM   2020  N   ILE D 268      15.145  53.044  30.006  1.00 34.06           N  
ATOM   2021  CA  ILE D 268      15.514  53.995  31.029  1.00 35.10           C  
ATOM   2022  C   ILE D 268      15.935  55.273  30.318  1.00 37.61           C  
ATOM   2023  O   ILE D 268      15.307  56.302  30.522  1.00 44.04           O  
ATOM   2024  CB  ILE D 268      16.688  53.491  31.895  1.00 35.09           C  
ATOM   2025  CG1 ILE D 268      16.235  52.301  32.729  1.00 31.96           C  
ATOM   2026  CG2 ILE D 268      17.221  54.646  32.822  1.00 33.28           C  
ATOM   2027  CD1 ILE D 268      17.405  51.560  33.379  1.00 31.61           C  
ATOM   2028  N   ARG D 269      16.865  55.177  29.371  1.00 36.48           N  
ATOM   2029  CA  ARG D 269      17.332  56.355  28.636  1.00 36.17           C  
ATOM   2030  C   ARG D 269      16.247  57.175  27.925  1.00 34.73           C  
ATOM   2031  O   ARG D 269      16.277  58.419  27.911  1.00 33.43           O  
ATOM   2032  CB  ARG D 269      18.351  55.943  27.606  1.00 40.42           C  
ATOM   2033  CG  ARG D 269      19.631  55.455  28.206  1.00 46.34           C  
ATOM   2034  CD  ARG D 269      20.745  55.793  27.258  1.00 50.70           C  
ATOM   2035  NE  ARG D 269      20.335  55.557  25.881  1.00 53.16           N  
ATOM   2036  CZ  ARG D 269      20.460  54.380  25.281  1.00 55.59           C  
ATOM   2037  NH1 ARG D 269      20.876  53.317  25.970  1.00 54.89           N1+
ATOM   2038  NH2 ARG D 269      20.176  54.264  23.988  1.00 58.14           N  
ATOM   2039  N   ALA D 270      15.324  56.465  27.291  1.00 32.30           N  
ATOM   2040  CA  ALA D 270      14.209  57.088  26.615  1.00 29.83           C  
ATOM   2041  C   ALA D 270      13.136  57.609  27.587  1.00 31.65           C  
ATOM   2042  O   ALA D 270      12.106  58.187  27.171  1.00 31.65           O  
ATOM   2043  CB  ALA D 270      13.622  56.107  25.675  1.00 26.59           C  
ATOM   2044  N   ARG D 271      13.357  57.396  28.879  1.00 31.32           N  
ATOM   2045  CA  ARG D 271      12.398  57.805  29.892  1.00 35.43           C  
ATOM   2046  C   ARG D 271      11.023  57.175  29.672  1.00 36.04           C  
ATOM   2047  O   ARG D 271      10.002  57.868  29.729  1.00 39.71           O  
ATOM   2048  CB  ARG D 271      12.298  59.330  29.930  1.00 37.85           C  
ATOM   2049  CG  ARG D 271      13.347  59.971  30.849  1.00 45.51           C  
ATOM   2050  CD  ARG D 271      14.238  61.016  30.167  1.00 49.87           C  
ATOM   2051  NE  ARG D 271      13.457  62.077  29.540  1.00 54.87           N  
ATOM   2052  CZ  ARG D 271      13.278  62.189  28.221  1.00 58.07           C  
ATOM   2053  NH1 ARG D 271      13.923  61.375  27.369  1.00 57.18           N1+
ATOM   2054  NH2 ARG D 271      12.474  63.135  27.746  1.00 59.72           N  
ATOM   2055  N   LYS D 272      11.009  55.846  29.499  1.00 36.03           N  
ATOM   2056  CA  LYS D 272       9.799  55.075  29.152  1.00 32.11           C  
ATOM   2057  C   LYS D 272       9.723  53.809  29.984  1.00 30.98           C  
ATOM   2058  O   LYS D 272      10.702  53.121  30.102  1.00 34.52           O  
ATOM   2059  CB  LYS D 272       9.819  54.699  27.670  1.00 28.86           C  
ATOM   2060  CG  LYS D 272       9.366  55.841  26.780  1.00 25.51           C  
ATOM   2061  CD  LYS D 272       9.725  55.575  25.361  1.00 24.69           C  
ATOM   2062  CE  LYS D 272       8.902  56.436  24.454  1.00 18.67           C  
ATOM   2063  NZ  LYS D 272       9.327  56.244  23.033  1.00 22.50           N1+
ATOM   2064  N   VAL D 273       8.562  53.475  30.540  1.00 30.03           N  
ATOM   2065  CA  VAL D 273       8.456  52.312  31.443  1.00 25.22           C  
ATOM   2066  C   VAL D 273       8.883  50.977  30.791  1.00 26.38           C  
ATOM   2067  O   VAL D 273       8.443  50.618  29.679  1.00 27.50           O  
ATOM   2068  CB  VAL D 273       6.996  52.155  32.060  1.00 20.65           C  
ATOM   2069  CG1 VAL D 273       6.619  53.369  32.772  1.00 17.28           C  
ATOM   2070  CG2 VAL D 273       5.968  51.848  30.987  1.00 18.45           C  
ATOM   2071  N   VAL D 274       9.607  50.176  31.558  1.00 24.43           N  
ATOM   2072  CA  VAL D 274       9.829  48.804  31.168  1.00 24.56           C  
ATOM   2073  C   VAL D 274       9.372  47.808  32.238  1.00 26.88           C  
ATOM   2074  O   VAL D 274       9.568  48.024  33.453  1.00 29.01           O  
ATOM   2075  CB  VAL D 274      11.301  48.559  30.818  1.00 25.71           C  
ATOM   2076  CG1 VAL D 274      12.227  49.033  31.963  1.00 26.00           C  
ATOM   2077  CG2 VAL D 274      11.518  47.107  30.509  1.00 23.94           C  
ATOM   2078  N   ILE D 275       8.676  46.771  31.767  1.00 26.15           N  
ATOM   2079  CA  ILE D 275       8.145  45.681  32.581  1.00 21.83           C  
ATOM   2080  C   ILE D 275       8.907  44.429  32.270  1.00 22.94           C  
ATOM   2081  O   ILE D 275       9.031  44.084  31.119  1.00 27.23           O  
ATOM   2082  CB  ILE D 275       6.697  45.424  32.234  1.00 17.32           C  
ATOM   2083  CG1 ILE D 275       5.918  46.747  32.257  1.00 15.54           C  
ATOM   2084  CG2 ILE D 275       6.149  44.477  33.189  1.00 16.44           C  
ATOM   2085  CD1 ILE D 275       4.441  46.638  32.079  1.00 14.16           C  
ATOM   2086  N   THR D 276       9.490  43.799  33.274  1.00 25.60           N  
ATOM   2087  CA  THR D 276      10.114  42.483  33.110  1.00 27.44           C  
ATOM   2088  C   THR D 276       9.081  41.432  33.473  1.00 26.82           C  
ATOM   2089  O   THR D 276       8.446  41.527  34.535  1.00 23.82           O  
ATOM   2090  CB  THR D 276      11.411  42.341  34.010  1.00 28.60           C  
ATOM   2091  CG2 THR D 276      11.898  40.902  34.109  1.00 30.03           C  
ATOM   2092  OG1 THR D 276      12.485  43.057  33.400  1.00 29.23           O  
ATOM   2093  N   ALA D 277       8.850  40.488  32.551  1.00 29.37           N  
ATOM   2094  CA  ALA D 277       7.592  39.762  32.547  1.00 32.47           C  
ATOM   2095  C   ALA D 277       7.523  38.258  32.793  1.00 34.43           C  
ATOM   2096  O   ALA D 277       6.747  37.797  33.657  1.00 42.33           O  
ATOM   2097  CB  ALA D 277       6.818  40.094  31.313  1.00 32.23           C  
ATOM   2098  N   THR D 278       8.008  37.447  31.883  1.00 32.01           N  
ATOM   2099  CA  THR D 278       7.568  36.035  32.015  1.00 30.69           C  
ATOM   2100  C   THR D 278       8.454  35.200  32.930  1.00 30.53           C  
ATOM   2101  O   THR D 278       9.526  35.617  33.291  1.00 33.45           O  
ATOM   2102  CB  THR D 278       7.500  35.377  30.679  1.00 27.29           C  
ATOM   2103  CG2 THR D 278       6.520  36.156  29.820  1.00 26.94           C  
ATOM   2104  OG1 THR D 278       8.812  35.393  30.080  1.00 27.35           O  
ATOM   2105  N   MET D 279       8.027  34.003  33.285  1.00 33.68           N  
ATOM   2106  CA  MET D 279       8.887  33.113  34.066  1.00 38.33           C  
ATOM   2107  C   MET D 279       9.532  33.783  35.294  1.00 39.83           C  
ATOM   2108  O   MET D 279      10.762  33.848  35.386  1.00 41.10           O  
ATOM   2109  CB  MET D 279      10.014  32.560  33.184  1.00 41.08           C  
ATOM   2110  CG  MET D 279       9.570  31.627  32.075  1.00 44.09           C  
ATOM   2111  SD  MET D 279      11.005  31.185  31.084  1.00 49.07           S  
ATOM   2112  CE  MET D 279      10.382  29.778  30.254  1.00 49.09           C  
ATOM   2113  N   MET D 280       8.708  34.381  36.161  1.00 41.63           N  
ATOM   2114  CA  MET D 280       9.201  35.102  37.339  1.00 39.86           C  
ATOM   2115  C   MET D 280       9.176  34.211  38.596  1.00 40.50           C  
ATOM   2116  O   MET D 280      10.202  33.702  39.052  1.00 41.53           O  
ATOM   2117  CB  MET D 280       8.362  36.370  37.582  1.00 38.56           C  
ATOM   2118  CG  MET D 280       8.529  37.471  36.542  1.00 31.28           C  
ATOM   2119  SD  MET D 280      10.165  38.096  36.285  1.00 34.74           S  
ATOM   2120  CE  MET D 280      10.217  39.494  37.373  1.00 24.20           C  
ATOM   2121  N   LEU D 281       7.976  33.947  39.088  1.00 39.86           N  
ATOM   2122  CA  LEU D 281       7.803  33.068  40.236  1.00 40.64           C  
ATOM   2123  C   LEU D 281       6.863  31.895  39.949  1.00 40.13           C  
ATOM   2124  O   LEU D 281       6.076  31.501  40.805  1.00 38.95           O  
ATOM   2125  CB  LEU D 281       7.290  33.869  41.439  1.00 41.11           C  
ATOM   2126  CG  LEU D 281       8.143  35.072  41.836  1.00 41.39           C  
ATOM   2127  CD1 LEU D 281       7.377  35.886  42.889  1.00 41.88           C  
ATOM   2128  CD2 LEU D 281       9.489  34.608  42.358  1.00 38.58           C  
ATOM   2129  N   ASP D 282       7.035  31.267  38.789  1.00 39.42           N  
ATOM   2130  CA  ASP D 282       6.147  30.189  38.376  1.00 41.00           C  
ATOM   2131  C   ASP D 282       6.046  28.983  39.296  1.00 39.97           C  
ATOM   2132  O   ASP D 282       5.098  28.223  39.182  1.00 40.13           O  
ATOM   2133  CB  ASP D 282       6.538  29.671  37.004  1.00 44.75           C  
ATOM   2134  CG  ASP D 282       6.331  30.671  35.943  1.00 46.10           C  
ATOM   2135  OD1 ASP D 282       5.304  31.397  36.010  1.00 49.41           O  
ATOM   2136  OD2 ASP D 282       7.205  30.725  35.048  1.00 49.28           O1-
ATOM   2137  N   SER D 283       7.100  28.699  40.055  1.00 39.62           N  
ATOM   2138  CA  SER D 283       7.084  27.570  40.983  1.00 39.64           C  
ATOM   2139  C   SER D 283       6.024  27.780  42.039  1.00 39.36           C  
ATOM   2140  O   SER D 283       5.438  26.826  42.528  1.00 41.08           O  
ATOM   2141  CB  SER D 283       8.445  27.386  41.674  1.00 42.62           C  
ATOM   2142  OG  SER D 283       8.565  28.101  42.916  1.00 47.84           O  
ATOM   2143  N   MET D 284       5.750  29.034  42.363  1.00 39.16           N  
ATOM   2144  CA  MET D 284       4.707  29.359  43.333  1.00 39.66           C  
ATOM   2145  C   MET D 284       3.287  29.137  42.799  1.00 40.34           C  
ATOM   2146  O   MET D 284       2.306  29.201  43.543  1.00 41.12           O  
ATOM   2147  CB  MET D 284       4.870  30.794  43.826  1.00 37.47           C  
ATOM   2148  CG  MET D 284       6.249  31.082  44.394  1.00 32.58           C  
ATOM   2149  SD  MET D 284       6.199  32.508  45.443  1.00 29.89           S  
ATOM   2150  CE  MET D 284       4.922  32.025  46.543  1.00 26.30           C  
ATOM   2151  N   ILE D 285       3.189  28.723  41.545  1.00 41.77           N  
ATOM   2152  CA  ILE D 285       1.916  28.266  41.050  1.00 43.06           C  
ATOM   2153  C   ILE D 285       1.550  26.992  41.785  1.00 44.64           C  
ATOM   2154  O   ILE D 285       0.392  26.784  42.169  1.00 45.72           O  
ATOM   2155  CB  ILE D 285       1.948  28.017  39.544  1.00 42.90           C  
ATOM   2156  CG1 ILE D 285       2.235  29.336  38.802  1.00 41.44           C  
ATOM   2157  CG2 ILE D 285       0.588  27.454  39.093  1.00 45.16           C  
ATOM   2158  CD1 ILE D 285       1.882  29.322  37.307  1.00 36.10           C  
ATOM   2159  N   LYS D 286       2.575  26.271  42.207  1.00 45.83           N  
ATOM   2160  CA  LYS D 286       2.347  25.076  42.989  1.00 48.28           C  
ATOM   2161  C   LYS D 286       2.803  25.134  44.466  1.00 46.43           C  
ATOM   2162  O   LYS D 286       2.125  24.599  45.338  1.00 47.53           O  
ATOM   2163  CB  LYS D 286       2.966  23.888  42.248  1.00 52.31           C  
ATOM   2164  CG  LYS D 286       2.232  23.582  40.944  1.00 57.57           C  
ATOM   2165  CD  LYS D 286       2.811  22.364  40.248  1.00 63.36           C  
ATOM   2166  CE  LYS D 286       1.838  21.166  40.268  1.00 66.51           C  
ATOM   2167  NZ  LYS D 286       2.249  20.046  39.334  1.00 66.29           N1+
ATOM   2168  N   ASN D 287       3.862  25.886  44.761  1.00 44.34           N  
ATOM   2169  CA  ASN D 287       4.409  25.955  46.121  1.00 42.99           C  
ATOM   2170  C   ASN D 287       4.335  27.351  46.742  1.00 41.58           C  
ATOM   2171  O   ASN D 287       4.182  28.342  46.056  1.00 42.91           O  
ATOM   2172  CB  ASN D 287       5.834  25.468  46.091  1.00 46.49           C  
ATOM   2173  CG  ASN D 287       6.068  24.473  44.963  1.00 53.68           C  
ATOM   2174  ND2 ASN D 287       6.666  24.941  43.877  1.00 57.42           N  
ATOM   2175  OD1 ASN D 287       5.574  23.347  45.002  1.00 56.84           O  
ATOM   2176  N   PRO D 288       4.384  27.442  48.068  1.00 39.72           N  
ATOM   2177  CA  PRO D 288       4.210  28.716  48.773  1.00 39.52           C  
ATOM   2178  C   PRO D 288       5.464  29.532  48.982  1.00 41.18           C  
ATOM   2179  O   PRO D 288       5.413  30.553  49.662  1.00 40.35           O  
ATOM   2180  CB  PRO D 288       3.628  28.301  50.112  1.00 40.37           C  
ATOM   2181  CG  PRO D 288       4.179  26.954  50.346  1.00 41.66           C  
ATOM   2182  CD  PRO D 288       4.201  26.300  48.965  1.00 41.56           C  
ATOM   2183  N   ARG D 289       6.608  28.999  48.543  1.00 45.13           N  
ATOM   2184  CA  ARG D 289       7.890  29.746  48.498  1.00 45.75           C  
ATOM   2185  C   ARG D 289       8.481  29.647  47.104  1.00 44.60           C  
ATOM   2186  O   ARG D 289       8.203  28.677  46.380  1.00 46.38           O  
ATOM   2187  CB  ARG D 289       8.904  29.190  49.484  1.00 46.65           C  
ATOM   2188  CG  ARG D 289       8.458  27.931  50.207  1.00 54.13           C  
ATOM   2189  CD  ARG D 289       8.009  28.231  51.636  1.00 56.33           C  
ATOM   2190  NE  ARG D 289       8.960  29.093  52.343  1.00 61.29           N  
ATOM   2191  CZ  ARG D 289       8.634  29.874  53.367  1.00 63.57           C  
ATOM   2192  NH1 ARG D 289       7.352  30.017  53.721  1.00 64.58           N1+
ATOM   2193  NH2 ARG D 289       9.579  30.550  54.006  1.00 63.85           N  
ATOM   2194  N   PRO D 290       9.234  30.681  46.658  1.00 43.31           N  
ATOM   2195  CA  PRO D 290       9.839  30.627  45.313  1.00 40.70           C  
ATOM   2196  C   PRO D 290      11.112  29.769  45.307  1.00 39.24           C  
ATOM   2197  O   PRO D 290      11.556  29.294  46.339  1.00 40.09           O  
ATOM   2198  CB  PRO D 290      10.128  32.104  44.980  1.00 37.19           C  
ATOM   2199  CG  PRO D 290       9.935  32.866  46.286  1.00 38.66           C  
ATOM   2200  CD  PRO D 290       9.710  31.860  47.402  1.00 40.94           C  
ATOM   2201  N   THR D 291      11.722  29.583  44.159  1.00 38.80           N  
ATOM   2202  CA  THR D 291      13.011  28.923  44.127  1.00 39.55           C  
ATOM   2203  C   THR D 291      14.028  29.963  44.479  1.00 39.11           C  
ATOM   2204  O   THR D 291      13.775  31.169  44.276  1.00 39.33           O  
ATOM   2205  CB  THR D 291      13.307  28.447  42.730  1.00 43.77           C  
ATOM   2206  CG2 THR D 291      14.726  27.919  42.607  1.00 48.96           C  
ATOM   2207  OG1 THR D 291      12.366  27.426  42.384  1.00 49.42           O  
ATOM   2208  N   ARG D 292      15.169  29.513  45.011  1.00 37.79           N  
ATOM   2209  CA  ARG D 292      16.422  30.326  45.101  1.00 34.69           C  
ATOM   2210  C   ARG D 292      16.741  31.087  43.764  1.00 31.74           C  
ATOM   2211  O   ARG D 292      17.058  32.293  43.752  1.00 28.58           O  
ATOM   2212  CB  ARG D 292      17.581  29.367  45.471  1.00 34.48           C  
ATOM   2213  CG  ARG D 292      18.858  29.940  45.997  1.00 34.82           C  
ATOM   2214  CD  ARG D 292      19.942  30.143  44.902  1.00 36.27           C  
ATOM   2215  NE  ARG D 292      19.976  29.108  43.877  1.00 38.06           N  
ATOM   2216  CZ  ARG D 292      20.200  29.341  42.579  1.00 39.66           C  
ATOM   2217  NH1 ARG D 292      20.256  30.595  42.094  1.00 36.35           N1+
ATOM   2218  NH2 ARG D 292      20.316  28.312  41.741  1.00 39.76           N  
ATOM   2219  N   ALA D 293      16.623  30.348  42.659  1.00 29.33           N  
ATOM   2220  CA  ALA D 293      16.955  30.821  41.325  1.00 28.54           C  
ATOM   2221  C   ALA D 293      15.949  31.835  40.843  1.00 30.48           C  
ATOM   2222  O   ALA D 293      16.320  32.846  40.234  1.00 32.85           O  
ATOM   2223  CB  ALA D 293      16.998  29.647  40.386  1.00 23.39           C  
ATOM   2224  N   GLU D 294      14.678  31.569  41.132  1.00 30.02           N  
ATOM   2225  CA  GLU D 294      13.601  32.529  40.868  1.00 30.90           C  
ATOM   2226  C   GLU D 294      13.774  33.877  41.565  1.00 27.85           C  
ATOM   2227  O   GLU D 294      13.692  34.930  40.950  1.00 26.82           O  
ATOM   2228  CB  GLU D 294      12.249  31.914  41.265  1.00 30.82           C  
ATOM   2229  CG  GLU D 294      11.933  30.663  40.503  1.00 32.28           C  
ATOM   2230  CD  GLU D 294      10.548  30.119  40.778  1.00 33.77           C  
ATOM   2231  OE1 GLU D 294      10.114  30.073  41.953  1.00 33.67           O  
ATOM   2232  OE2 GLU D 294       9.909  29.679  39.804  1.00 35.60           O1-
ATOM   2233  N   ALA D 295      14.026  33.821  42.859  1.00 27.36           N  
ATOM   2234  CA  ALA D 295      14.362  35.007  43.629  1.00 27.90           C  
ATOM   2235  C   ALA D 295      15.601  35.805  43.107  1.00 27.62           C  
ATOM   2236  O   ALA D 295      15.617  37.039  43.094  1.00 26.27           O  
ATOM   2237  CB  ALA D 295      14.519  34.592  45.120  1.00 28.73           C  
ATOM   2238  N   GLY D 296      16.601  35.099  42.593  1.00 29.64           N  
ATOM   2239  CA  GLY D 296      17.763  35.766  42.024  1.00 28.11           C  
ATOM   2240  C   GLY D 296      17.440  36.458  40.727  1.00 31.54           C  
ATOM   2241  O   GLY D 296      17.710  37.636  40.565  1.00 36.50           O  
ATOM   2242  N   ASP D 297      16.696  35.793  39.867  1.00 32.65           N  
ATOM   2243  CA  ASP D 297      16.366  36.356  38.574  1.00 32.96           C  
ATOM   2244  C   ASP D 297      15.524  37.624  38.683  1.00 30.53           C  
ATOM   2245  O   ASP D 297      15.813  38.608  38.036  1.00 29.70           O  
ATOM   2246  CB  ASP D 297      15.669  35.293  37.702  1.00 40.03           C  
ATOM   2247  CG  ASP D 297      15.095  35.867  36.401  1.00 46.37           C  
ATOM   2248  OD1 ASP D 297      15.818  36.616  35.684  1.00 49.66           O  
ATOM   2249  OD2 ASP D 297      13.898  35.602  36.129  1.00 49.09           O1-
ATOM   2250  N   VAL D 298      14.528  37.637  39.552  1.00 28.59           N  
ATOM   2251  CA  VAL D 298      13.789  38.870  39.791  1.00 26.38           C  
ATOM   2252  C   VAL D 298      14.737  39.962  40.290  1.00 26.91           C  
ATOM   2253  O   VAL D 298      14.752  41.059  39.766  1.00 29.18           O  
ATOM   2254  CB  VAL D 298      12.682  38.656  40.846  1.00 26.72           C  
ATOM   2255  CG1 VAL D 298      11.963  39.984  41.166  1.00 23.82           C  
ATOM   2256  CG2 VAL D 298      11.748  37.568  40.374  1.00 26.42           C  
ATOM   2257  N   ALA D 299      15.565  39.641  41.279  1.00 27.10           N  
ATOM   2258  CA  ALA D 299      16.432  40.639  41.896  1.00 26.42           C  
ATOM   2259  C   ALA D 299      17.332  41.256  40.842  1.00 28.40           C  
ATOM   2260  O   ALA D 299      17.444  42.504  40.755  1.00 30.25           O  
ATOM   2261  CB  ALA D 299      17.265  39.999  43.008  1.00 26.31           C  
ATOM   2262  N   ASN D 300      17.866  40.401  39.960  1.00 27.67           N  
ATOM   2263  CA  ASN D 300      18.779  40.869  38.929  1.00 26.69           C  
ATOM   2264  C   ASN D 300      18.098  41.795  37.928  1.00 26.63           C  
ATOM   2265  O   ASN D 300      18.652  42.847  37.621  1.00 29.78           O  
ATOM   2266  CB  ASN D 300      19.446  39.695  38.222  1.00 28.26           C  
ATOM   2267  CG  ASN D 300      20.721  39.243  38.927  1.00 28.97           C  
ATOM   2268  ND2 ASN D 300      21.038  37.986  38.778  1.00 30.84           N  
ATOM   2269  OD1 ASN D 300      21.445  40.034  39.539  1.00 31.99           O  
ATOM   2270  N   ALA D 301      16.864  41.476  37.525  1.00 23.12           N  
ATOM   2271  CA  ALA D 301      16.031  42.372  36.693  1.00 24.08           C  
ATOM   2272  C   ALA D 301      15.711  43.770  37.287  1.00 25.43           C  
ATOM   2273  O   ALA D 301      15.722  44.793  36.580  1.00 27.10           O  
ATOM   2274  CB  ALA D 301      14.741  41.676  36.311  1.00 22.54           C  
ATOM   2275  N   ILE D 302      15.401  43.822  38.578  1.00 27.23           N  
ATOM   2276  CA  ILE D 302      15.329  45.104  39.308  1.00 25.98           C  
ATOM   2277  C   ILE D 302      16.700  45.838  39.289  1.00 27.05           C  
ATOM   2278  O   ILE D 302      16.761  47.006  38.914  1.00 29.45           O  
ATOM   2279  CB  ILE D 302      14.835  44.838  40.780  1.00 26.78           C  
ATOM   2280  CG1 ILE D 302      13.410  44.344  40.717  1.00 24.66           C  
ATOM   2281  CG2 ILE D 302      14.946  46.076  41.713  1.00 20.30           C  
ATOM   2282  CD1 ILE D 302      12.773  44.276  42.056  1.00 31.72           C  
ATOM   2283  N   LEU D 303      17.806  45.133  39.558  1.00 24.81           N  
ATOM   2284  CA  LEU D 303      19.145  45.757  39.478  1.00 23.36           C  
ATOM   2285  C   LEU D 303      19.575  46.212  38.080  1.00 21.93           C  
ATOM   2286  O   LEU D 303      20.429  47.066  37.909  1.00 23.15           O  
ATOM   2287  CB  LEU D 303      20.217  44.822  40.062  1.00 21.08           C  
ATOM   2288  CG  LEU D 303      20.274  44.487  41.565  1.00 19.85           C  
ATOM   2289  CD1 LEU D 303      21.202  43.278  41.817  1.00 13.65           C  
ATOM   2290  CD2 LEU D 303      20.753  45.691  42.349  1.00 19.41           C  
ATOM   2291  N   ASP D 304      19.076  45.530  37.071  1.00 25.61           N  
ATOM   2292  CA  ASP D 304      19.175  46.013  35.709  1.00 28.40           C  
ATOM   2293  C   ASP D 304      18.522  47.388  35.587  1.00 29.16           C  
ATOM   2294  O   ASP D 304      18.787  48.108  34.627  1.00 33.80           O  
ATOM   2295  CB  ASP D 304      18.447  45.049  34.732  1.00 31.48           C  
ATOM   2296  CG  ASP D 304      19.201  43.749  34.471  1.00 31.06           C  
ATOM   2297  OD1 ASP D 304      20.352  43.606  34.908  1.00 34.97           O  
ATOM   2298  OD2 ASP D 304      18.633  42.854  33.823  1.00 31.77           O1-
ATOM   2299  N   GLY D 305      17.451  47.596  36.352  1.00 30.62           N  
ATOM   2300  CA  GLY D 305      16.737  48.866  36.323  1.00 26.49           C  
ATOM   2301  C   GLY D 305      15.259  48.882  35.911  1.00 27.24           C  
ATOM   2302  O   GLY D 305      14.756  49.960  35.676  1.00 23.52           O  
ATOM   2303  N   THR D 306      14.533  47.750  35.868  1.00 29.12           N  
ATOM   2304  CA  THR D 306      13.065  47.803  35.575  1.00 26.42           C  
ATOM   2305  C   THR D 306      12.269  48.754  36.463  1.00 26.79           C  
ATOM   2306  O   THR D 306      12.410  48.735  37.701  1.00 25.49           O  
ATOM   2307  CB  THR D 306      12.261  46.449  35.735  1.00 24.21           C  
ATOM   2308  CG2 THR D 306      12.144  45.792  34.477  1.00 20.43           C  
ATOM   2309  OG1 THR D 306      12.786  45.615  36.787  1.00 22.23           O  
ATOM   2310  N   ASP D 307      11.207  49.273  35.869  1.00 23.94           N  
ATOM   2311  CA  ASP D 307      10.216  49.968  36.631  1.00 23.63           C  
ATOM   2312  C   ASP D 307       9.422  48.932  37.404  1.00 25.41           C  
ATOM   2313  O   ASP D 307       9.363  49.002  38.619  1.00 29.39           O  
ATOM   2314  CB  ASP D 307       9.303  50.713  35.683  1.00 27.54           C  
ATOM   2315  CG  ASP D 307       9.972  51.879  35.035  1.00 24.64           C  
ATOM   2316  OD1 ASP D 307      10.640  51.729  33.997  1.00 27.94           O  
ATOM   2317  OD2 ASP D 307       9.753  52.974  35.526  1.00 28.68           O1-
ATOM   2318  N   ALA D 308       8.963  47.884  36.708  1.00 25.84           N  
ATOM   2319  CA  ALA D 308       7.966  46.927  37.232  1.00 24.89           C  
ATOM   2320  C   ALA D 308       8.334  45.462  36.988  1.00 26.22           C  
ATOM   2321  O   ALA D 308       8.883  45.124  35.955  1.00 28.42           O  
ATOM   2322  CB  ALA D 308       6.621  47.193  36.613  1.00 24.15           C  
ATOM   2323  N   VAL D 309       7.941  44.575  37.896  1.00 26.74           N  
ATOM   2324  CA  VAL D 309       8.137  43.140  37.687  1.00 24.51           C  
ATOM   2325  C   VAL D 309       6.764  42.496  37.535  1.00 27.57           C  
ATOM   2326  O   VAL D 309       5.795  43.009  38.132  1.00 29.59           O  
ATOM   2327  CB  VAL D 309       8.871  42.487  38.872  1.00 23.29           C  
ATOM   2328  CG1 VAL D 309      10.410  42.803  38.792  1.00 20.34           C  
ATOM   2329  CG2 VAL D 309       8.250  42.934  40.165  1.00 19.92           C  
ATOM   2330  N   MET D 310       6.645  41.433  36.728  1.00 24.37           N  
ATOM   2331  CA  MET D 310       5.336  40.854  36.527  1.00 23.58           C  
ATOM   2332  C   MET D 310       5.040  39.483  37.137  1.00 24.97           C  
ATOM   2333  O   MET D 310       5.793  38.557  36.951  1.00 25.95           O  
ATOM   2334  CB  MET D 310       4.996  40.863  35.049  1.00 24.98           C  
ATOM   2335  CG  MET D 310       3.522  40.650  34.793  1.00 24.33           C  
ATOM   2336  SD  MET D 310       3.066  40.662  33.053  1.00 33.17           S  
ATOM   2337  CE  MET D 310       2.851  42.305  32.875  1.00 27.60           C  
ATOM   2338  N   LEU D 311       3.885  39.343  37.800  1.00 27.13           N  
ATOM   2339  CA  LEU D 311       3.247  38.023  38.049  1.00 28.60           C  
ATOM   2340  C   LEU D 311       2.196  37.640  36.989  1.00 32.25           C  
ATOM   2341  O   LEU D 311       1.396  38.472  36.505  1.00 32.70           O  
ATOM   2342  CB  LEU D 311       2.560  37.969  39.418  1.00 25.51           C  
ATOM   2343  CG  LEU D 311       3.454  38.242  40.623  1.00 25.31           C  
ATOM   2344  CD1 LEU D 311       2.689  38.248  41.947  1.00 17.60           C  
ATOM   2345  CD2 LEU D 311       4.538  37.201  40.589  1.00 25.32           C  
ATOM   2346  N   SER D 312       2.184  36.361  36.653  1.00 32.74           N  
ATOM   2347  CA  SER D 312       1.254  35.872  35.656  1.00 35.40           C  
ATOM   2348  C   SER D 312       0.350  34.852  36.284  1.00 34.86           C  
ATOM   2349  O   SER D 312      -0.296  35.177  37.260  1.00 35.52           O  
ATOM   2350  CB  SER D 312       2.008  35.295  34.449  1.00 37.23           C  
ATOM   2351  OG  SER D 312       2.816  36.311  33.836  1.00 38.53           O  
ATOM   2352  N   GLY D 313       0.387  33.600  35.829  1.00 34.46           N  
ATOM   2353  CA  GLY D 313      -0.471  32.573  36.429  1.00 37.98           C  
ATOM   2354  C   GLY D 313      -0.398  32.294  37.956  1.00 40.27           C  
ATOM   2355  O   GLY D 313      -1.352  31.731  38.556  1.00 36.37           O  
ATOM   2356  N   GLU D 314       0.689  32.766  38.585  1.00 40.83           N  
ATOM   2357  CA  GLU D 314       0.931  32.572  40.004  1.00 41.54           C  
ATOM   2358  C   GLU D 314       0.229  33.633  40.870  1.00 42.70           C  
ATOM   2359  O   GLU D 314       0.114  33.474  42.087  1.00 45.20           O  
ATOM   2360  CB  GLU D 314       2.432  32.532  40.285  1.00 41.11           C  
ATOM   2361  CG  GLU D 314       3.150  33.833  40.064  1.00 45.63           C  
ATOM   2362  CD  GLU D 314       3.859  33.939  38.698  1.00 48.64           C  
ATOM   2363  OE1 GLU D 314       3.262  33.558  37.658  1.00 48.88           O  
ATOM   2364  OE2 GLU D 314       4.982  34.519  38.644  1.00 49.99           O1-
ATOM   2365  N   SER D 315      -0.346  34.651  40.245  1.00 39.77           N  
ATOM   2366  CA  SER D 315      -1.282  35.499  40.959  1.00 40.82           C  
ATOM   2367  C   SER D 315      -2.705  35.440  40.361  1.00 43.50           C  
ATOM   2368  O   SER D 315      -3.651  35.954  40.953  1.00 45.08           O  
ATOM   2369  CB  SER D 315      -0.789  36.938  40.958  1.00 40.49           C  
ATOM   2370  OG  SER D 315      -0.799  37.488  39.663  1.00 36.59           O  
ATOM   2371  N   ALA D 316      -2.818  34.912  39.143  1.00 44.19           N  
ATOM   2372  CA  ALA D 316      -4.092  34.759  38.450  1.00 44.86           C  
ATOM   2373  C   ALA D 316      -4.769  33.442  38.857  1.00 47.28           C  
ATOM   2374  O   ALA D 316      -5.913  33.439  39.338  1.00 49.23           O  
ATOM   2375  CB  ALA D 316      -3.859  34.780  36.936  1.00 41.78           C  
ATOM   2376  N   LYS D 317      -4.054  32.330  38.684  1.00 48.33           N  
ATOM   2377  CA  LYS D 317      -4.667  31.009  38.803  1.00 46.89           C  
ATOM   2378  C   LYS D 317      -3.906  30.055  39.713  1.00 44.45           C  
ATOM   2379  O   LYS D 317      -4.303  28.932  39.893  1.00 44.49           O  
ATOM   2380  CB  LYS D 317      -4.818  30.376  37.415  1.00 46.88           C  
ATOM   2381  CG  LYS D 317      -3.505  30.020  36.811  1.00 50.70           C  
ATOM   2382  CD  LYS D 317      -3.568  30.020  35.311  1.00 54.47           C  
ATOM   2383  CE  LYS D 317      -2.603  28.976  34.748  1.00 56.60           C  
ATOM   2384  NZ  LYS D 317      -3.117  27.575  34.946  1.00 60.07           N1+
ATOM   2385  N   GLY D 318      -2.770  30.473  40.224  1.00 42.12           N  
ATOM   2386  CA  GLY D 318      -2.036  29.576  41.080  1.00 41.50           C  
ATOM   2387  C   GLY D 318      -2.690  29.340  42.425  1.00 41.86           C  
ATOM   2388  O   GLY D 318      -3.591  30.079  42.822  1.00 41.87           O  
ATOM   2389  N   LYS D 319      -2.126  28.405  43.189  1.00 42.89           N  
ATOM   2390  CA  LYS D 319      -2.626  28.055  44.525  1.00 42.71           C  
ATOM   2391  C   LYS D 319      -2.111  28.983  45.659  1.00 43.20           C  
ATOM   2392  O   LYS D 319      -2.658  28.962  46.773  1.00 42.38           O  
ATOM   2393  CB  LYS D 319      -2.288  26.576  44.841  1.00 39.76           C  
ATOM   2394  N   TYR D 320      -1.071  29.789  45.397  1.00 42.69           N  
ATOM   2395  CA  TYR D 320      -0.598  30.746  46.404  1.00 40.24           C  
ATOM   2396  C   TYR D 320      -0.396  32.189  45.937  1.00 38.38           C  
ATOM   2397  O   TYR D 320       0.580  32.814  46.284  1.00 38.11           O  
ATOM   2398  CB  TYR D 320       0.695  30.243  47.029  1.00 41.05           C  
ATOM   2399  CG  TYR D 320       0.581  28.888  47.625  1.00 41.37           C  
ATOM   2400  CD1 TYR D 320       0.837  27.769  46.852  1.00 43.42           C  
ATOM   2401  CD2 TYR D 320       0.218  28.708  48.965  1.00 41.26           C  
ATOM   2402  CE1 TYR D 320       0.729  26.467  47.394  1.00 45.27           C  
ATOM   2403  CE2 TYR D 320       0.110  27.419  49.521  1.00 42.83           C  
ATOM   2404  CZ  TYR D 320       0.370  26.296  48.720  1.00 44.21           C  
ATOM   2405  OH  TYR D 320       0.290  24.998  49.205  1.00 45.09           O  
ATOM   2406  N   PRO D 321      -1.412  32.792  45.311  1.00 38.58           N  
ATOM   2407  CA  PRO D 321      -1.279  34.171  44.791  1.00 37.53           C  
ATOM   2408  C   PRO D 321      -0.793  35.234  45.784  1.00 36.42           C  
ATOM   2409  O   PRO D 321       0.007  36.074  45.437  1.00 37.57           O  
ATOM   2410  CB  PRO D 321      -2.690  34.491  44.330  1.00 38.84           C  
ATOM   2411  CG  PRO D 321      -3.567  33.612  45.221  1.00 37.72           C  
ATOM   2412  CD  PRO D 321      -2.804  32.337  45.294  1.00 37.73           C  
ATOM   2413  N   LEU D 322      -1.414  35.305  46.949  1.00 34.99           N  
ATOM   2414  CA  LEU D 322      -1.066  36.307  47.938  1.00 35.55           C  
ATOM   2415  C   LEU D 322       0.357  36.189  48.539  1.00 35.67           C  
ATOM   2416  O   LEU D 322       0.997  37.191  48.836  1.00 38.05           O  
ATOM   2417  CB  LEU D 322      -2.113  36.298  49.056  1.00 33.52           C  
ATOM   2418  CG  LEU D 322      -2.094  37.561  49.911  1.00 34.95           C  
ATOM   2419  CD1 LEU D 322      -2.232  38.771  48.973  1.00 35.53           C  
ATOM   2420  CD2 LEU D 322      -3.222  37.541  50.939  1.00 34.86           C  
ATOM   2421  N   GLU D 323       0.863  34.971  48.663  1.00 34.92           N  
ATOM   2422  CA  GLU D 323       2.249  34.710  49.055  1.00 35.11           C  
ATOM   2423  C   GLU D 323       3.218  35.151  47.957  1.00 34.53           C  
ATOM   2424  O   GLU D 323       4.269  35.691  48.260  1.00 35.88           O  
ATOM   2425  CB  GLU D 323       2.443  33.210  49.312  1.00 39.97           C  
ATOM   2426  CG  GLU D 323       1.696  32.640  50.528  1.00 43.96           C  
ATOM   2427  CD  GLU D 323       0.311  32.074  50.201  1.00 47.26           C  
ATOM   2428  OE1 GLU D 323      -0.341  32.506  49.225  1.00 47.05           O  
ATOM   2429  OE2 GLU D 323      -0.143  31.190  50.955  1.00 52.03           O1-
ATOM   2430  N   ALA D 324       2.882  34.848  46.696  1.00 33.61           N  
ATOM   2431  CA  ALA D 324       3.591  35.341  45.503  1.00 31.30           C  
ATOM   2432  C   ALA D 324       3.816  36.852  45.501  1.00 31.31           C  
ATOM   2433  O   ALA D 324       4.944  37.269  45.652  1.00 35.57           O  
ATOM   2434  CB  ALA D 324       2.873  34.915  44.248  1.00 27.13           C  
ATOM   2435  N   VAL D 325       2.752  37.662  45.482  1.00 32.26           N  
ATOM   2436  CA  VAL D 325       2.854  39.128  45.689  1.00 31.83           C  
ATOM   2437  C   VAL D 325       3.744  39.525  46.854  1.00 31.29           C  
ATOM   2438  O   VAL D 325       4.604  40.348  46.701  1.00 30.42           O  
ATOM   2439  CB  VAL D 325       1.489  39.794  45.987  1.00 32.32           C  
ATOM   2440  CG1 VAL D 325       1.635  41.313  45.990  1.00 30.02           C  
ATOM   2441  CG2 VAL D 325       0.490  39.409  44.938  1.00 36.62           C  
ATOM   2442  N   SER D 326       3.474  38.991  48.035  1.00 31.09           N  
ATOM   2443  CA  SER D 326       4.254  39.316  49.211  1.00 33.32           C  
ATOM   2444  C   SER D 326       5.756  39.067  49.111  1.00 35.47           C  
ATOM   2445  O   SER D 326       6.545  39.976  49.390  1.00 40.05           O  
ATOM   2446  CB  SER D 326       3.717  38.575  50.413  1.00 31.63           C  
ATOM   2447  OG  SER D 326       2.420  39.044  50.695  1.00 37.34           O  
ATOM   2448  N   ILE D 327       6.180  37.872  48.703  1.00 35.67           N  
ATOM   2449  CA  ILE D 327       7.616  37.633  48.592  1.00 34.77           C  
ATOM   2450  C   ILE D 327       8.219  38.363  47.403  1.00 33.65           C  
ATOM   2451  O   ILE D 327       9.256  39.013  47.526  1.00 36.31           O  
ATOM   2452  CB  ILE D 327       7.966  36.152  48.520  1.00 34.89           C  
ATOM   2453  CG1 ILE D 327       9.482  35.985  48.577  1.00 37.56           C  
ATOM   2454  CG2 ILE D 327       7.461  35.566  47.254  1.00 40.35           C  
ATOM   2455  CD1 ILE D 327      10.111  36.412  49.964  1.00 39.91           C  
ATOM   2456  N   MET D 328       7.451  38.457  46.329  1.00 31.30           N  
ATOM   2457  CA  MET D 328       7.797  39.342  45.223  1.00 32.22           C  
ATOM   2458  C   MET D 328       8.131  40.746  45.745  1.00 30.53           C  
ATOM   2459  O   MET D 328       9.212  41.275  45.466  1.00 32.50           O  
ATOM   2460  CB  MET D 328       6.630  39.414  44.242  1.00 34.96           C  
ATOM   2461  CG  MET D 328       6.804  40.405  43.125  1.00 35.89           C  
ATOM   2462  SD  MET D 328       8.299  39.977  42.341  1.00 43.61           S  
ATOM   2463  CE  MET D 328       7.614  39.024  40.864  1.00 34.18           C  
ATOM   2464  N   ALA D 329       7.284  41.259  46.636  1.00 27.17           N  
ATOM   2465  CA  ALA D 329       7.433  42.602  47.162  1.00 24.83           C  
ATOM   2466  C   ALA D 329       8.562  42.660  48.166  1.00 27.68           C  
ATOM   2467  O   ALA D 329       9.231  43.703  48.274  1.00 28.75           O  
ATOM   2468  CB  ALA D 329       6.166  43.055  47.797  1.00 24.84           C  
ATOM   2469  N   THR D 330       8.874  41.546  48.832  1.00 26.98           N  
ATOM   2470  CA  THR D 330      10.014  41.610  49.748  1.00 30.04           C  
ATOM   2471  C   THR D 330      11.376  41.536  49.023  1.00 29.70           C  
ATOM   2472  O   THR D 330      12.314  42.288  49.348  1.00 31.24           O  
ATOM   2473  CB  THR D 330       9.896  40.595  50.963  1.00 29.29           C  
ATOM   2474  CG2 THR D 330       8.492  40.408  51.341  1.00 29.84           C  
ATOM   2475  OG1 THR D 330      10.429  39.317  50.641  1.00 34.60           O  
ATOM   2476  N   ILE D 331      11.389  40.832  47.899  1.00 26.84           N  
ATOM   2477  CA  ILE D 331      12.538  40.867  47.025  1.00 26.55           C  
ATOM   2478  C   ILE D 331      12.703  42.278  46.490  1.00 29.08           C  
ATOM   2479  O   ILE D 331      13.835  42.773  46.393  1.00 33.94           O  
ATOM   2480  CB  ILE D 331      12.373  39.879  45.837  1.00 27.05           C  
ATOM   2481  CG1 ILE D 331      12.256  38.440  46.373  1.00 23.58           C  
ATOM   2482  CG2 ILE D 331      13.519  40.061  44.793  1.00 22.94           C  
ATOM   2483  CD1 ILE D 331      11.501  37.476  45.442  1.00 18.76           C  
ATOM   2484  N   CYS D 332      11.584  42.936  46.153  1.00 30.83           N  
ATOM   2485  CA  CYS D 332      11.581  44.338  45.657  1.00 28.29           C  
ATOM   2486  C   CYS D 332      12.198  45.351  46.637  1.00 31.77           C  
ATOM   2487  O   CYS D 332      13.001  46.192  46.256  1.00 31.58           O  
ATOM   2488  CB  CYS D 332      10.155  44.782  45.353  1.00 27.41           C  
ATOM   2489  SG  CYS D 332       9.597  44.383  43.749  1.00 25.87           S  
ATOM   2490  N   GLU D 333      11.688  45.377  47.863  1.00 34.41           N  
ATOM   2491  CA  GLU D 333      12.195  46.309  48.853  1.00 37.43           C  
ATOM   2492  C   GLU D 333      13.691  45.983  49.102  1.00 36.90           C  
ATOM   2493  O   GLU D 333      14.558  46.864  49.042  1.00 37.17           O  
ATOM   2494  CB  GLU D 333      11.350  46.213  50.147  1.00 39.00           C  
ATOM   2495  CG  GLU D 333      11.811  47.114  51.320  1.00 45.21           C  
ATOM   2496  CD  GLU D 333      13.059  46.563  52.076  1.00 49.54           C  
ATOM   2497  OE1 GLU D 333      13.138  45.325  52.335  1.00 54.62           O  
ATOM   2498  OE2 GLU D 333      14.005  47.344  52.345  1.00 50.62           O1-
ATOM   2499  N   ARG D 334      13.997  44.693  49.262  1.00 36.40           N  
ATOM   2500  CA  ARG D 334      15.370  44.272  49.536  1.00 35.01           C  
ATOM   2501  C   ARG D 334      16.358  44.708  48.468  1.00 33.24           C  
ATOM   2502  O   ARG D 334      17.481  45.092  48.791  1.00 32.95           O  
ATOM   2503  CB  ARG D 334      15.469  42.756  49.713  1.00 33.72           C  
ATOM   2504  CG  ARG D 334      16.885  42.278  49.979  1.00 32.65           C  
ATOM   2505  CD  ARG D 334      17.413  42.803  51.317  1.00 29.98           C  
ATOM   2506  NE  ARG D 334      18.792  42.366  51.581  1.00 29.41           N  
ATOM   2507  CZ  ARG D 334      19.877  42.898  51.028  1.00 27.82           C  
ATOM   2508  NH1 ARG D 334      19.769  43.883  50.156  1.00 27.30           N1+
ATOM   2509  NH2 ARG D 334      21.080  42.472  51.385  1.00 25.43           N  
ATOM   2510  N   THR D 335      15.946  44.662  47.200  1.00 33.86           N  
ATOM   2511  CA  THR D 335      16.855  45.035  46.130  1.00 33.01           C  
ATOM   2512  C   THR D 335      16.918  46.532  45.940  1.00 34.34           C  
ATOM   2513  O   THR D 335      18.013  47.073  45.776  1.00 38.36           O  
ATOM   2514  CB  THR D 335      16.481  44.412  44.802  1.00 32.68           C  
ATOM   2515  CG2 THR D 335      17.629  44.520  43.849  1.00 28.48           C  
ATOM   2516  OG1 THR D 335      16.120  43.035  44.989  1.00 33.03           O  
ATOM   2517  N   ASP D 336      15.772  47.217  46.025  1.00 33.14           N  
ATOM   2518  CA  ASP D 336      15.743  48.680  45.780  1.00 32.86           C  
ATOM   2519  C   ASP D 336      16.645  49.383  46.790  1.00 33.21           C  
ATOM   2520  O   ASP D 336      17.296  50.399  46.508  1.00 31.98           O  
ATOM   2521  CB  ASP D 336      14.306  49.249  45.913  1.00 31.28           C  
ATOM   2522  CG  ASP D 336      13.389  48.836  44.781  1.00 29.35           C  
ATOM   2523  OD1 ASP D 336      13.901  48.560  43.688  1.00 28.51           O  
ATOM   2524  OD2 ASP D 336      12.157  48.750  44.989  1.00 28.75           O1-
ATOM   2525  N   ARG D 337      16.616  48.853  48.000  1.00 32.58           N  
ATOM   2526  CA  ARG D 337      17.222  49.513  49.119  1.00 34.42           C  
ATOM   2527  C   ARG D 337      18.727  49.653  48.911  1.00 34.92           C  
ATOM   2528  O   ARG D 337      19.394  50.395  49.637  1.00 38.82           O  
ATOM   2529  CB  ARG D 337      16.929  48.723  50.391  1.00 36.04           C  
ATOM   2530  CG  ARG D 337      17.919  47.613  50.612  1.00 39.00           C  
ATOM   2531  CD  ARG D 337      18.120  47.438  52.069  1.00 41.73           C  
ATOM   2532  NE  ARG D 337      16.946  46.835  52.636  1.00 42.85           N  
ATOM   2533  CZ  ARG D 337      16.991  45.711  53.329  1.00 47.32           C  
ATOM   2534  NH1 ARG D 337      18.177  45.254  53.763  1.00 45.63           N1+
ATOM   2535  NH2 ARG D 337      15.849  45.085  53.648  1.00 49.72           N  
ATOM   2536  N   VAL D 338      19.288  48.874  47.995  1.00 31.25           N  
ATOM   2537  CA  VAL D 338      20.723  48.928  47.816  1.00 28.69           C  
ATOM   2538  C   VAL D 338      21.146  49.518  46.499  1.00 29.57           C  
ATOM   2539  O   VAL D 338      22.287  49.409  46.123  1.00 32.96           O  
ATOM   2540  CB  VAL D 338      21.357  47.565  47.924  1.00 26.30           C  
ATOM   2541  CG1 VAL D 338      21.222  47.052  49.332  1.00 24.96           C  
ATOM   2542  CG2 VAL D 338      20.735  46.625  46.905  1.00 26.43           C  
ATOM   2543  N   MET D 339      20.234  50.107  45.753  1.00 31.23           N  
ATOM   2544  CA  MET D 339      20.654  50.716  44.501  1.00 32.37           C  
ATOM   2545  C   MET D 339      21.014  52.198  44.670  1.00 34.67           C  
ATOM   2546  O   MET D 339      20.739  52.810  45.705  1.00 33.89           O  
ATOM   2547  CB  MET D 339      19.584  50.535  43.436  1.00 31.50           C  
ATOM   2548  CG  MET D 339      19.194  49.115  43.229  1.00 27.30           C  
ATOM   2549  SD  MET D 339      18.000  48.921  41.950  1.00 33.13           S  
ATOM   2550  CE  MET D 339      18.503  50.043  40.690  1.00 30.03           C  
ATOM   2551  N   ASN D 340      21.796  52.703  43.728  1.00 36.12           N  
ATOM   2552  CA  ASN D 340      22.334  54.044  43.814  1.00 36.96           C  
ATOM   2553  C   ASN D 340      21.650  54.815  42.693  1.00 36.53           C  
ATOM   2554  O   ASN D 340      21.303  54.237  41.667  1.00 35.93           O  
ATOM   2555  CB  ASN D 340      23.870  54.026  43.577  1.00 41.71           C  
ATOM   2556  CG  ASN D 340      24.630  53.057  44.523  1.00 46.91           C  
ATOM   2557  ND2 ASN D 340      25.500  52.254  43.944  1.00 48.79           N  
ATOM   2558  OD1 ASN D 340      24.494  53.092  45.755  1.00 47.91           O  
ATOM   2559  N   SER D 341      21.539  56.127  42.842  1.00 35.07           N  
ATOM   2560  CA  SER D 341      21.158  56.963  41.709  1.00 36.94           C  
ATOM   2561  C   SER D 341      22.122  56.765  40.569  1.00 37.60           C  
ATOM   2562  O   SER D 341      23.188  56.247  40.761  1.00 39.12           O  
ATOM   2563  CB  SER D 341      21.168  58.431  42.098  1.00 36.97           C  
ATOM   2564  OG  SER D 341      22.462  58.818  42.535  1.00 36.29           O  
ATOM   2565  N   ARG D 342      21.758  57.194  39.375  1.00 41.51           N  
ATOM   2566  CA  ARG D 342      22.666  57.147  38.236  1.00 41.69           C  
ATOM   2567  C   ARG D 342      22.739  58.511  37.594  1.00 45.26           C  
ATOM   2568  O   ARG D 342      21.788  58.940  36.943  1.00 46.76           O  
ATOM   2569  CB  ARG D 342      22.184  56.114  37.256  1.00 38.36           C  
ATOM   2570  CG  ARG D 342      22.405  54.732  37.805  1.00 42.18           C  
ATOM   2571  CD  ARG D 342      21.138  53.894  37.907  1.00 41.83           C  
ATOM   2572  NE  ARG D 342      20.920  53.059  36.723  1.00 44.18           N  
ATOM   2573  CZ  ARG D 342      21.017  51.733  36.713  1.00 42.46           C  
ATOM   2574  NH1 ARG D 342      21.360  51.108  37.810  1.00 42.16           N1+
ATOM   2575  NH2 ARG D 342      20.888  51.047  35.583  1.00 42.64           N  
ATOM   2576  N   LEU D 343      23.769  59.266  37.974  1.00 47.93           N  
ATOM   2577  CA  LEU D 343      23.823  60.714  37.723  1.00 53.56           C  
ATOM   2578  C   LEU D 343      24.658  61.155  36.509  1.00 57.32           C  
ATOM   2579  O   LEU D 343      24.294  62.127  35.828  1.00 58.10           O  
ATOM   2580  CB  LEU D 343      24.329  61.443  38.969  1.00 49.29           C  
ATOM   2581  CG  LEU D 343      23.277  61.591  40.041  1.00 46.18           C  
ATOM   2582  CD1 LEU D 343      23.931  61.977  41.317  1.00 44.42           C  
ATOM   2583  CD2 LEU D 343      22.273  62.611  39.581  1.00 46.81           C  
ATOM   2584  N   GLU D 344      25.825  60.520  36.342  1.00 61.40           N  
ATOM   2585  CA  GLU D 344      26.749  60.809  35.241  1.00 65.43           C  
ATOM   2586  C   GLU D 344      26.018  60.449  33.971  1.00 68.59           C  
ATOM   2587  O   GLU D 344      25.635  59.249  33.844  1.00 72.31           O  
ATOM   2588  CB  GLU D 344      28.028  59.978  35.359  1.00 64.39           C  
TER    2589      GLU D 344 
ATOM   2590  N   LYS D 351      23.324  64.531  22.806  1.00 71.33           N  
ATOM   2591  CA  LYS D 351      23.034  66.002  22.893  1.00 72.34           C  
ATOM   2592  C   LYS D 351      22.546  66.295  24.302  1.00 73.34           C  
ATOM   2593  O   LYS D 351      22.187  65.352  25.030  1.00 73.73           O  
ATOM   2594  CB  LYS D 351      21.957  66.399  21.878  1.00 70.29           C  
ATOM   2595  N   LEU D 352      22.597  67.576  24.702  1.00 74.41           N  
ATOM   2596  CA  LEU D 352      22.087  68.035  26.021  1.00 70.52           C  
ATOM   2597  C   LEU D 352      20.788  68.800  25.879  1.00 66.95           C  
ATOM   2598  O   LEU D 352      20.667  69.720  25.064  1.00 65.87           O  
ATOM   2599  CB  LEU D 352      23.115  68.915  26.743  1.00 71.83           C  
ATOM   2600  N   ARG D 353      19.798  68.361  26.646  1.00 64.00           N  
ATOM   2601  CA  ARG D 353      18.469  68.970  26.619  1.00 59.38           C  
ATOM   2602  C   ARG D 353      18.218  69.721  27.912  1.00 54.12           C  
ATOM   2603  O   ARG D 353      18.862  69.441  28.926  1.00 53.15           O  
ATOM   2604  CB  ARG D 353      17.375  67.870  26.419  1.00 63.38           C  
ATOM   2605  N   ILE D 354      17.177  70.544  27.915  1.00 47.73           N  
ATOM   2606  CA  ILE D 354      16.792  71.278  29.116  1.00 43.93           C  
ATOM   2607  C   ILE D 354      16.279  70.367  30.247  1.00 42.90           C  
ATOM   2608  O   ILE D 354      16.929  70.196  31.283  1.00 41.08           O  
ATOM   2609  CB  ILE D 354      15.750  72.339  28.746  1.00 41.79           C  
ATOM   2610  CG1 ILE D 354      16.380  73.295  27.709  1.00 39.91           C  
ATOM   2611  CG2 ILE D 354      15.238  73.058  30.012  1.00 40.61           C  
ATOM   2612  CD1 ILE D 354      15.475  74.383  27.175  1.00 35.19           C  
ATOM   2613  N   THR D 355      15.231  69.617  29.928  1.00 42.91           N  
ATOM   2614  CA  THR D 355      14.653  68.594  30.812  1.00 40.83           C  
ATOM   2615  C   THR D 355      15.646  67.631  31.473  1.00 39.60           C  
ATOM   2616  O   THR D 355      15.568  67.387  32.657  1.00 41.20           O  
ATOM   2617  CB  THR D 355      13.573  67.763  30.044  1.00 39.97           C  
ATOM   2618  CG2 THR D 355      12.979  66.660  30.946  1.00 37.67           C  
ATOM   2619  OG1 THR D 355      12.535  68.648  29.584  1.00 36.41           O  
ATOM   2620  N   GLU D 356      16.557  67.061  30.711  1.00 38.66           N  
ATOM   2621  CA  GLU D 356      17.511  66.126  31.280  1.00 41.42           C  
ATOM   2622  C   GLU D 356      18.465  66.821  32.205  1.00 39.51           C  
ATOM   2623  O   GLU D 356      18.851  66.281  33.229  1.00 39.48           O  
ATOM   2624  CB  GLU D 356      18.294  65.447  30.166  1.00 48.74           C  
ATOM   2625  CG  GLU D 356      17.376  64.863  29.052  1.00 58.87           C  
ATOM   2626  CD  GLU D 356      17.080  63.341  29.196  1.00 63.39           C  
ATOM   2627  OE1 GLU D 356      17.546  62.687  30.182  1.00 67.22           O  
ATOM   2628  OE2 GLU D 356      16.421  62.796  28.276  1.00 63.99           O1-
ATOM   2629  N   ALA D 357      18.761  68.074  31.877  1.00 40.20           N  
ATOM   2630  CA  ALA D 357      19.711  68.906  32.646  1.00 38.47           C  
ATOM   2631  C   ALA D 357      19.136  69.308  33.984  1.00 36.50           C  
ATOM   2632  O   ALA D 357      19.717  69.066  35.044  1.00 34.53           O  
ATOM   2633  CB  ALA D 357      20.070  70.158  31.848  1.00 39.46           C  
ATOM   2634  N   VAL D 358      17.956  69.892  33.907  1.00 35.87           N  
ATOM   2635  CA  VAL D 358      17.152  70.185  35.078  1.00 38.86           C  
ATOM   2636  C   VAL D 358      16.893  68.968  35.990  1.00 38.64           C  
ATOM   2637  O   VAL D 358      17.202  69.001  37.170  1.00 40.03           O  
ATOM   2638  CB  VAL D 358      15.805  70.792  34.659  1.00 37.74           C  
ATOM   2639  CG1 VAL D 358      14.978  71.092  35.899  1.00 39.39           C  
ATOM   2640  CG2 VAL D 358      16.038  72.048  33.791  1.00 35.74           C  
ATOM   2641  N   CYS D 359      16.342  67.893  35.435  1.00 40.06           N  
ATOM   2642  CA  CYS D 359      15.941  66.743  36.239  1.00 37.49           C  
ATOM   2643  C   CYS D 359      17.122  66.041  36.826  1.00 37.89           C  
ATOM   2644  O   CYS D 359      17.029  65.540  37.930  1.00 43.21           O  
ATOM   2645  CB  CYS D 359      15.136  65.760  35.425  1.00 34.74           C  
ATOM   2646  SG  CYS D 359      13.687  66.530  34.794  1.00 38.27           S  
ATOM   2647  N   ARG D 360      18.280  66.145  36.187  1.00 35.90           N  
ATOM   2648  CA  ARG D 360      19.475  65.547  36.762  1.00 34.48           C  
ATOM   2649  C   ARG D 360      20.106  66.414  37.820  1.00 33.67           C  
ATOM   2650  O   ARG D 360      20.692  65.905  38.778  1.00 36.22           O  
ATOM   2651  CB  ARG D 360      20.486  65.260  35.681  1.00 38.46           C  
ATOM   2652  CG  ARG D 360      21.602  64.309  36.099  1.00 39.96           C  
ATOM   2653  CD  ARG D 360      22.733  64.530  35.139  1.00 41.83           C  
ATOM   2654  NE  ARG D 360      23.826  65.323  35.711  1.00 44.60           N  
ATOM   2655  CZ  ARG D 360      23.883  65.791  36.962  1.00 47.43           C  
ATOM   2656  NH1 ARG D 360      23.350  66.983  37.266  1.00 45.69           N1+
ATOM   2657  NH2 ARG D 360      24.866  65.340  37.738  1.00 46.03           N  
ATOM   2658  N   GLY D 361      19.998  67.723  37.650  1.00 30.87           N  
ATOM   2659  CA  GLY D 361      20.304  68.605  38.751  1.00 29.34           C  
ATOM   2660  C   GLY D 361      19.414  68.395  39.958  1.00 30.54           C  
ATOM   2661  O   GLY D 361      19.935  68.300  41.066  1.00 33.64           O  
ATOM   2662  N   ALA D 362      18.112  68.174  39.732  1.00 29.91           N  
ATOM   2663  CA  ALA D 362      17.104  67.878  40.785  1.00 27.39           C  
ATOM   2664  C   ALA D 362      17.458  66.691  41.674  1.00 27.49           C  
ATOM   2665  O   ALA D 362      17.535  66.793  42.898  1.00 28.41           O  
ATOM   2666  CB  ALA D 362      15.770  67.633  40.157  1.00 22.27           C  
ATOM   2667  N   VAL D 363      17.685  65.549  41.051  1.00 29.87           N  
ATOM   2668  CA  VAL D 363      18.092  64.358  41.786  1.00 30.77           C  
ATOM   2669  C   VAL D 363      19.437  64.583  42.482  1.00 34.14           C  
ATOM   2670  O   VAL D 363      19.551  64.408  43.691  1.00 34.58           O  
ATOM   2671  CB  VAL D 363      18.200  63.129  40.839  1.00 27.60           C  
ATOM   2672  CG1 VAL D 363      18.719  61.923  41.623  1.00 26.49           C  
ATOM   2673  CG2 VAL D 363      16.856  62.838  40.183  1.00 22.85           C  
ATOM   2674  N   GLU D 364      20.416  65.097  41.732  1.00 39.07           N  
ATOM   2675  CA  GLU D 364      21.770  65.351  42.257  1.00 41.37           C  
ATOM   2676  C   GLU D 364      21.809  66.277  43.492  1.00 41.67           C  
ATOM   2677  O   GLU D 364      22.520  66.006  44.463  1.00 40.36           O  
ATOM   2678  CB  GLU D 364      22.675  65.932  41.169  1.00 39.93           C  
ATOM   2679  CG  GLU D 364      23.979  66.368  41.757  1.00 43.74           C  
ATOM   2680  CD  GLU D 364      24.821  67.176  40.804  1.00 46.16           C  
ATOM   2681  OE1 GLU D 364      25.616  66.560  40.085  1.00 50.91           O  
ATOM   2682  OE2 GLU D 364      24.782  68.427  40.839  1.00 48.21           O1-
ATOM   2683  N   THR D 365      21.087  67.397  43.405  1.00 43.39           N  
ATOM   2684  CA  THR D 365      20.895  68.345  44.517  1.00 43.68           C  
ATOM   2685  C   THR D 365      20.108  67.728  45.684  1.00 43.80           C  
ATOM   2686  O   THR D 365      20.585  67.712  46.815  1.00 42.74           O  
ATOM   2687  CB  THR D 365      20.164  69.612  44.019  1.00 43.92           C  
ATOM   2688  CG2 THR D 365      19.953  70.608  45.158  1.00 44.42           C  
ATOM   2689  OG1 THR D 365      20.949  70.236  42.992  1.00 44.27           O  
ATOM   2690  N   ALA D 366      18.960  67.125  45.378  1.00 44.24           N  
ATOM   2691  CA  ALA D 366      18.209  66.310  46.343  1.00 44.28           C  
ATOM   2692  C   ALA D 366      19.118  65.376  47.136  1.00 44.23           C  
ATOM   2693  O   ALA D 366      19.045  65.339  48.350  1.00 44.05           O  
ATOM   2694  CB  ALA D 366      17.124  65.486  45.618  1.00 44.03           C  
ATOM   2695  N   GLU D 367      19.949  64.606  46.445  1.00 44.77           N  
ATOM   2696  CA  GLU D 367      20.870  63.694  47.112  1.00 47.61           C  
ATOM   2697  C   GLU D 367      21.855  64.458  48.020  1.00 49.22           C  
ATOM   2698  O   GLU D 367      21.920  64.188  49.239  1.00 50.85           O  
ATOM   2699  CB  GLU D 367      21.647  62.869  46.084  1.00 49.61           C  
ATOM   2700  CG  GLU D 367      20.773  62.232  44.994  1.00 53.78           C  
ATOM   2701  CD  GLU D 367      20.892  60.709  44.926  1.00 53.80           C  
ATOM   2702  OE1 GLU D 367      22.050  60.217  44.886  1.00 53.37           O  
ATOM   2703  OE2 GLU D 367      19.825  60.028  44.895  1.00 50.18           O1-
ATOM   2704  N   LYS D 368      22.511  65.481  47.466  1.00 46.54           N  
ATOM   2705  CA  LYS D 368      23.455  66.285  48.229  1.00 45.13           C  
ATOM   2706  C   LYS D 368      22.840  66.852  49.480  1.00 44.33           C  
ATOM   2707  O   LYS D 368      23.446  66.810  50.531  1.00 43.97           O  
ATOM   2708  CB  LYS D 368      23.990  67.429  47.382  1.00 48.23           C  
ATOM   2709  CG  LYS D 368      24.977  66.972  46.307  1.00 53.71           C  
ATOM   2710  CD  LYS D 368      26.251  67.827  46.260  1.00 52.81           C  
ATOM   2711  CE  LYS D 368      26.230  68.750  45.069  1.00 53.46           C  
ATOM   2712  NZ  LYS D 368      24.964  69.544  44.993  1.00 52.42           N1+
ATOM   2713  N   LEU D 369      21.609  67.348  49.367  1.00 44.97           N  
ATOM   2714  CA  LEU D 369      20.911  68.022  50.476  1.00 43.51           C  
ATOM   2715  C   LEU D 369      20.119  67.070  51.357  1.00 44.25           C  
ATOM   2716  O   LEU D 369      19.306  67.504  52.160  1.00 45.31           O  
ATOM   2717  CB  LEU D 369      19.948  69.115  49.950  1.00 40.47           C  
ATOM   2718  CG  LEU D 369      20.531  70.295  49.159  1.00 38.12           C  
ATOM   2719  CD1 LEU D 369      19.419  71.175  48.731  1.00 38.19           C  
ATOM   2720  CD2 LEU D 369      21.540  71.072  49.953  1.00 36.77           C  
ATOM   2721  N   ASP D 370      20.243  65.776  51.109  1.00 46.48           N  
ATOM   2722  CA  ASP D 370      19.499  64.806  51.884  1.00 48.85           C  
ATOM   2723  C   ASP D 370      17.977  65.020  51.845  1.00 48.40           C  
ATOM   2724  O   ASP D 370      17.334  65.137  52.884  1.00 52.52           O  
ATOM   2725  CB  ASP D 370      19.963  64.862  53.329  1.00 54.16           C  
ATOM   2726  CG  ASP D 370      20.874  63.716  53.686  1.00 60.73           C  
ATOM   2727  OD1 ASP D 370      22.112  63.810  53.422  1.00 63.65           O  
ATOM   2728  OD2 ASP D 370      20.328  62.720  54.234  1.00 63.90           O1-
ATOM   2729  N   ALA D 371      17.406  65.136  50.654  1.00 44.81           N  
ATOM   2730  CA  ALA D 371      15.967  65.309  50.519  1.00 40.63           C  
ATOM   2731  C   ALA D 371      15.300  63.927  50.471  1.00 40.38           C  
ATOM   2732  O   ALA D 371      15.666  63.081  49.663  1.00 41.40           O  
ATOM   2733  CB  ALA D 371      15.668  66.103  49.262  1.00 39.99           C  
ATOM   2734  N   PRO D 372      14.324  63.675  51.359  1.00 39.83           N  
ATOM   2735  CA  PRO D 372      13.447  62.489  51.323  1.00 37.42           C  
ATOM   2736  C   PRO D 372      12.486  62.430  50.128  1.00 34.49           C  
ATOM   2737  O   PRO D 372      12.067  61.360  49.706  1.00 33.16           O  
ATOM   2738  CB  PRO D 372      12.675  62.594  52.647  1.00 37.55           C  
ATOM   2739  CG  PRO D 372      12.569  64.049  52.874  1.00 37.01           C  
ATOM   2740  CD  PRO D 372      13.944  64.562  52.473  1.00 40.69           C  
ATOM   2741  N   LEU D 373      12.273  63.574  49.506  1.00 32.64           N  
ATOM   2742  CA  LEU D 373      11.204  63.733  48.557  1.00 30.79           C  
ATOM   2743  C   LEU D 373      11.617  64.699  47.441  1.00 30.65           C  
ATOM   2744  O   LEU D 373      12.226  65.746  47.711  1.00 29.29           O  
ATOM   2745  CB  LEU D 373      10.014  64.316  49.301  1.00 35.31           C  
ATOM   2746  CG  LEU D 373       8.590  63.758  49.266  1.00 36.02           C  
ATOM   2747  CD1 LEU D 373       7.646  64.902  49.509  1.00 35.42           C  
ATOM   2748  CD2 LEU D 373       8.269  63.106  47.937  1.00 38.61           C  
ATOM   2749  N   ILE D 374      11.271  64.348  46.202  1.00 30.61           N  
ATOM   2750  CA  ILE D 374      11.285  65.265  45.058  1.00 28.80           C  
ATOM   2751  C   ILE D 374       9.861  65.433  44.566  1.00 30.11           C  
ATOM   2752  O   ILE D 374       9.261  64.495  44.107  1.00 33.82           O  
ATOM   2753  CB  ILE D 374      12.087  64.707  43.865  1.00 29.21           C  
ATOM   2754  CG1 ILE D 374      13.553  64.495  44.245  1.00 28.18           C  
ATOM   2755  CG2 ILE D 374      11.982  65.679  42.656  1.00 25.48           C  
ATOM   2756  CD1 ILE D 374      14.387  63.944  43.084  1.00 29.01           C  
ATOM   2757  N   VAL D 375       9.328  66.639  44.616  1.00 31.58           N  
ATOM   2758  CA  VAL D 375       7.946  66.854  44.218  1.00 29.98           C  
ATOM   2759  C   VAL D 375       7.858  67.442  42.823  1.00 30.81           C  
ATOM   2760  O   VAL D 375       8.511  68.437  42.513  1.00 32.71           O  
ATOM   2761  CB  VAL D 375       7.212  67.743  45.251  1.00 28.97           C  
ATOM   2762  CG1 VAL D 375       5.742  67.881  44.895  1.00 27.09           C  
ATOM   2763  CG2 VAL D 375       7.366  67.114  46.667  1.00 29.17           C  
ATOM   2764  N   VAL D 376       7.155  66.737  41.941  1.00 31.16           N  
ATOM   2765  CA  VAL D 376       7.054  67.116  40.529  1.00 28.92           C  
ATOM   2766  C   VAL D 376       5.581  67.441  40.215  1.00 29.80           C  
ATOM   2767  O   VAL D 376       4.675  66.915  40.846  1.00 32.21           O  
ATOM   2768  CB  VAL D 376       7.574  65.955  39.634  1.00 27.40           C  
ATOM   2769  CG1 VAL D 376       7.919  66.426  38.287  1.00 26.58           C  
ATOM   2770  CG2 VAL D 376       8.801  65.358  40.234  1.00 29.02           C  
ATOM   2771  N   ALA D 377       5.339  68.405  39.342  1.00 31.13           N  
ATOM   2772  CA  ALA D 377       3.985  68.643  38.828  1.00 33.22           C  
ATOM   2773  C   ALA D 377       3.984  68.193  37.384  1.00 35.63           C  
ATOM   2774  O   ALA D 377       4.875  68.603  36.599  1.00 38.42           O  
ATOM   2775  CB  ALA D 377       3.639  70.108  38.895  1.00 31.47           C  
ATOM   2776  N   THR D 378       3.098  67.242  37.079  1.00 35.12           N  
ATOM   2777  CA  THR D 378       3.025  66.618  35.749  1.00 34.20           C  
ATOM   2778  C   THR D 378       1.662  66.835  35.094  1.00 36.66           C  
ATOM   2779  O   THR D 378       0.657  66.795  35.779  1.00 43.00           O  
ATOM   2780  CB  THR D 378       3.209  65.107  35.805  1.00 30.72           C  
ATOM   2781  CG2 THR D 378       4.161  64.716  34.804  1.00 29.87           C  
ATOM   2782  OG1 THR D 378       3.698  64.701  37.083  1.00 33.01           O  
ATOM   2783  N   GLN D 379       1.606  66.952  33.770  1.00 36.87           N  
ATOM   2784  CA  GLN D 379       0.333  66.879  33.070  1.00 34.50           C  
ATOM   2785  C   GLN D 379       0.159  65.533  32.421  1.00 31.58           C  
ATOM   2786  O   GLN D 379      -0.827  64.869  32.633  1.00 33.07           O  
ATOM   2787  CB  GLN D 379       0.243  67.962  32.015  1.00 39.29           C  
ATOM   2788  CG  GLN D 379      -1.060  68.732  32.057  1.00 47.91           C  
ATOM   2789  CD  GLN D 379      -2.258  67.887  31.647  1.00 50.91           C  
ATOM   2790  NE2 GLN D 379      -3.390  68.152  32.262  1.00 55.35           N  
ATOM   2791  OE1 GLN D 379      -2.163  66.995  30.803  1.00 54.56           O  
ATOM   2792  N   GLY D 380       1.162  65.103  31.675  1.00 29.83           N  
ATOM   2793  CA  GLY D 380       1.145  63.784  31.048  1.00 30.42           C  
ATOM   2794  C   GLY D 380       2.145  62.740  31.561  1.00 31.13           C  
ATOM   2795  O   GLY D 380       2.343  61.697  30.922  1.00 29.85           O  
ATOM   2796  N   GLY D 381       2.785  63.030  32.699  1.00 32.27           N  
ATOM   2797  CA  GLY D 381       3.618  62.059  33.386  1.00 31.42           C  
ATOM   2798  C   GLY D 381       5.096  62.172  33.115  1.00 31.82           C  
ATOM   2799  O   GLY D 381       5.894  61.651  33.860  1.00 32.90           O  
ATOM   2800  N   LYS D 382       5.468  62.919  32.086  1.00 34.90           N  
ATOM   2801  CA  LYS D 382       6.853  62.921  31.610  1.00 38.24           C  
ATOM   2802  C   LYS D 382       7.874  63.344  32.641  1.00 37.49           C  
ATOM   2803  O   LYS D 382       8.772  62.583  32.945  1.00 39.69           O  
ATOM   2804  CB  LYS D 382       7.024  63.782  30.347  1.00 42.71           C  
ATOM   2805  CG  LYS D 382       6.299  63.254  29.080  1.00 47.55           C  
ATOM   2806  CD  LYS D 382       6.866  63.973  27.849  1.00 51.37           C  
ATOM   2807  CE  LYS D 382       5.777  64.304  26.851  1.00 54.63           C  
ATOM   2808  NZ  LYS D 382       4.705  65.199  27.420  1.00 59.85           N1+
ATOM   2809  N   SER D 383       7.648  64.489  33.282  1.00 36.96           N  
ATOM   2810  CA  SER D 383       8.645  65.070  34.182  1.00 34.27           C  
ATOM   2811  C   SER D 383       8.811  64.273  35.430  1.00 32.96           C  
ATOM   2812  O   SER D 383       9.911  64.247  35.958  1.00 36.76           O  
ATOM   2813  CB  SER D 383       8.344  66.529  34.544  1.00 31.77           C  
ATOM   2814  OG  SER D 383       7.287  66.629  35.447  1.00 36.32           O  
ATOM   2815  N   ALA D 384       7.847  63.411  35.734  1.00 29.31           N  
ATOM   2816  CA  ALA D 384       8.090  62.405  36.767  1.00 27.50           C  
ATOM   2817  C   ALA D 384       8.971  61.269  36.234  1.00 28.08           C  
ATOM   2818  O   ALA D 384      10.025  60.921  36.824  1.00 26.12           O  
ATOM   2819  CB  ALA D 384       6.789  61.866  37.288  1.00 29.63           C  
ATOM   2820  N   ARG D 385       8.657  60.833  35.021  1.00 26.33           N  
ATOM   2821  CA  ARG D 385       9.497  59.854  34.361  1.00 29.02           C  
ATOM   2822  C   ARG D 385      10.934  60.374  34.029  1.00 30.53           C  
ATOM   2823  O   ARG D 385      11.933  59.658  34.169  1.00 34.38           O  
ATOM   2824  CB  ARG D 385       8.797  59.377  33.100  1.00 28.50           C  
ATOM   2825  CG  ARG D 385       7.705  58.396  33.360  1.00 23.31           C  
ATOM   2826  CD  ARG D 385       7.182  57.835  32.079  1.00 24.43           C  
ATOM   2827  NE  ARG D 385       6.560  58.849  31.228  1.00 26.20           N  
ATOM   2828  CZ  ARG D 385       5.258  59.146  31.229  1.00 26.96           C  
ATOM   2829  NH1 ARG D 385       4.429  58.631  32.147  1.00 27.20           N1+
ATOM   2830  NH2 ARG D 385       4.778  59.990  30.318  1.00 25.00           N  
ATOM   2831  N   ALA D 386      11.057  61.661  33.743  1.00 29.92           N  
ATOM   2832  CA  ALA D 386      12.355  62.258  33.472  1.00 27.14           C  
ATOM   2833  C   ALA D 386      13.136  62.306  34.742  1.00 27.87           C  
ATOM   2834  O   ALA D 386      14.342  62.180  34.713  1.00 31.31           O  
ATOM   2835  CB  ALA D 386      12.185  63.654  32.909  1.00 25.07           C  
ATOM   2836  N   VAL D 387      12.461  62.449  35.874  1.00 28.78           N  
ATOM   2837  CA  VAL D 387      13.183  62.451  37.130  1.00 31.15           C  
ATOM   2838  C   VAL D 387      13.564  61.035  37.550  1.00 33.89           C  
ATOM   2839  O   VAL D 387      14.686  60.799  38.024  1.00 35.73           O  
ATOM   2840  CB  VAL D 387      12.379  63.133  38.234  1.00 32.72           C  
ATOM   2841  CG1 VAL D 387      13.149  63.071  39.564  1.00 33.49           C  
ATOM   2842  CG2 VAL D 387      12.150  64.587  37.862  1.00 31.11           C  
ATOM   2843  N   ARG D 388      12.691  60.077  37.224  1.00 34.52           N  
ATOM   2844  CA  ARG D 388      12.877  58.666  37.596  1.00 31.99           C  
ATOM   2845  C   ARG D 388      14.083  58.005  36.901  1.00 31.85           C  
ATOM   2846  O   ARG D 388      14.675  57.035  37.429  1.00 33.52           O  
ATOM   2847  CB  ARG D 388      11.558  57.901  37.333  1.00 32.10           C  
ATOM   2848  CG  ARG D 388      11.610  56.405  37.413  1.00 28.35           C  
ATOM   2849  CD  ARG D 388      12.171  55.867  36.109  1.00 28.91           C  
ATOM   2850  NE  ARG D 388      12.383  54.413  36.111  1.00 29.64           N  
ATOM   2851  CZ  ARG D 388      13.541  53.793  36.276  1.00 26.77           C  
ATOM   2852  NH1 ARG D 388      14.575  54.434  36.786  1.00 25.10           N1+
ATOM   2853  NH2 ARG D 388      13.595  52.480  36.074  1.00 26.64           N  
ATOM   2854  N   LYS D 389      14.487  58.600  35.775  1.00 29.63           N  
ATOM   2855  CA  LYS D 389      15.603  58.126  34.948  1.00 28.33           C  
ATOM   2856  C   LYS D 389      16.947  57.974  35.712  1.00 31.31           C  
ATOM   2857  O   LYS D 389      17.788  57.133  35.347  1.00 34.24           O  
ATOM   2858  CB  LYS D 389      15.785  59.091  33.776  1.00 25.70           C  
ATOM   2859  CG  LYS D 389      16.942  58.792  32.873  1.00 23.95           C  
ATOM   2860  CD  LYS D 389      16.893  59.580  31.611  1.00 22.94           C  
ATOM   2861  CE  LYS D 389      18.235  59.478  30.884  1.00 22.68           C  
ATOM   2862  NZ  LYS D 389      18.170  60.112  29.493  1.00 23.14           N1+
ATOM   2863  N   TYR D 390      17.143  58.774  36.763  1.00 29.85           N  
ATOM   2864  CA  TYR D 390      18.404  58.820  37.478  1.00 26.76           C  
ATOM   2865  C   TYR D 390      18.367  58.029  38.737  1.00 30.48           C  
ATOM   2866  O   TYR D 390      19.236  58.179  39.587  1.00 31.46           O  
ATOM   2867  CB  TYR D 390      18.732  60.244  37.794  1.00 24.88           C  
ATOM   2868  CG  TYR D 390      18.736  61.095  36.554  1.00 25.19           C  
ATOM   2869  CD1 TYR D 390      19.767  60.978  35.617  1.00 23.59           C  
ATOM   2870  CD2 TYR D 390      17.637  61.857  36.213  1.00 24.09           C  
ATOM   2871  CE1 TYR D 390      19.705  61.570  34.397  1.00 22.76           C  
ATOM   2872  CE2 TYR D 390      17.563  62.455  34.953  1.00 25.29           C  
ATOM   2873  CZ  TYR D 390      18.604  62.317  34.060  1.00 23.86           C  
ATOM   2874  OH  TYR D 390      18.586  62.980  32.835  1.00 28.49           O  
ATOM   2875  N   PHE D 391      17.347  57.183  38.862  1.00 33.56           N  
ATOM   2876  CA  PHE D 391      17.188  56.295  40.027  1.00 33.66           C  
ATOM   2877  C   PHE D 391      17.426  56.992  41.392  1.00 34.74           C  
ATOM   2878  O   PHE D 391      18.345  56.624  42.126  1.00 37.09           O  
ATOM   2879  CB  PHE D 391      18.104  55.072  39.875  1.00 28.39           C  
ATOM   2880  CG  PHE D 391      17.733  54.162  38.718  1.00 24.93           C  
ATOM   2881  CD1 PHE D 391      18.171  54.416  37.453  1.00 23.78           C  
ATOM   2882  CD2 PHE D 391      17.058  52.977  38.935  1.00 26.17           C  
ATOM   2883  CE1 PHE D 391      17.962  53.511  36.433  1.00 23.04           C  
ATOM   2884  CE2 PHE D 391      16.842  52.087  37.916  1.00 23.51           C  
ATOM   2885  CZ  PHE D 391      17.302  52.363  36.666  1.00 23.60           C  
ATOM   2886  N   PRO D 392      16.658  58.064  41.696  1.00 34.54           N  
ATOM   2887  CA  PRO D 392      16.834  58.825  42.941  1.00 32.45           C  
ATOM   2888  C   PRO D 392      16.636  57.978  44.172  1.00 33.18           C  
ATOM   2889  O   PRO D 392      15.792  57.100  44.170  1.00 35.37           O  
ATOM   2890  CB  PRO D 392      15.757  59.898  42.856  1.00 30.77           C  
ATOM   2891  CG  PRO D 392      14.714  59.321  41.977  1.00 33.49           C  
ATOM   2892  CD  PRO D 392      15.498  58.575  40.927  1.00 34.34           C  
ATOM   2893  N   ASP D 393      17.280  58.348  45.275  1.00 34.30           N  
ATOM   2894  CA  ASP D 393      16.917  57.791  46.581  1.00 36.05           C  
ATOM   2895  C   ASP D 393      15.574  58.319  47.085  1.00 33.53           C  
ATOM   2896  O   ASP D 393      14.829  57.593  47.694  1.00 34.47           O  
ATOM   2897  CB  ASP D 393      17.981  58.107  47.628  1.00 42.53           C  
ATOM   2898  CG  ASP D 393      19.364  57.585  47.255  1.00 49.67           C  
ATOM   2899  OD1 ASP D 393      19.532  56.900  46.209  1.00 53.30           O  
ATOM   2900  OD2 ASP D 393      20.312  57.885  48.017  1.00 55.72           O1-
ATOM   2901  N   ALA D 394      15.267  59.581  46.807  1.00 32.59           N  
ATOM   2902  CA  ALA D 394      14.005  60.190  47.207  1.00 29.53           C  
ATOM   2903  C   ALA D 394      12.826  59.590  46.492  1.00 30.47           C  
ATOM   2904  O   ALA D 394      12.894  59.346  45.286  1.00 30.45           O  
ATOM   2905  CB  ALA D 394      14.048  61.638  46.915  1.00 29.30           C  
ATOM   2906  N   THR D 395      11.681  59.574  47.170  1.00 31.34           N  
ATOM   2907  CA  THR D 395      10.390  59.290  46.501  1.00 31.85           C  
ATOM   2908  C   THR D 395       9.992  60.496  45.623  1.00 31.80           C  
ATOM   2909  O   THR D 395      10.346  61.627  45.932  1.00 34.03           O  
ATOM   2910  CB  THR D 395       9.236  59.024  47.548  1.00 31.20           C  
ATOM   2911  CG2 THR D 395       7.914  58.635  46.873  1.00 28.72           C  
ATOM   2912  OG1 THR D 395       9.629  57.973  48.427  1.00 29.99           O  
ATOM   2913  N   ILE D 396       9.330  60.241  44.500  1.00 31.38           N  
ATOM   2914  CA  ILE D 396       8.784  61.297  43.657  1.00 29.69           C  
ATOM   2915  C   ILE D 396       7.296  61.410  43.931  1.00 32.24           C  
ATOM   2916  O   ILE D 396       6.547  60.547  43.586  1.00 33.77           O  
ATOM   2917  CB  ILE D 396       9.033  60.991  42.152  1.00 26.59           C  
ATOM   2918  CG1 ILE D 396      10.496  61.239  41.838  1.00 27.41           C  
ATOM   2919  CG2 ILE D 396       8.186  61.813  41.260  1.00 19.35           C  
ATOM   2920  CD1 ILE D 396      11.103  60.197  40.935  1.00 28.36           C  
ATOM   2921  N   LEU D 397       6.881  62.422  44.665  1.00 34.93           N  
ATOM   2922  CA  LEU D 397       5.469  62.772  44.671  1.00 36.44           C  
ATOM   2923  C   LEU D 397       5.142  63.525  43.354  1.00 38.00           C  
ATOM   2924  O   LEU D 397       5.678  64.623  43.117  1.00 38.60           O  
ATOM   2925  CB  LEU D 397       5.152  63.633  45.916  1.00 34.42           C  
ATOM   2926  CG  LEU D 397       3.694  63.949  46.309  1.00 32.90           C  
ATOM   2927  CD1 LEU D 397       2.886  62.686  46.412  1.00 31.20           C  
ATOM   2928  CD2 LEU D 397       3.682  64.668  47.642  1.00 29.86           C  
ATOM   2929  N   ALA D 398       4.353  62.905  42.469  1.00 36.25           N  
ATOM   2930  CA  ALA D 398       3.932  63.583  41.237  1.00 35.94           C  
ATOM   2931  C   ALA D 398       2.485  64.052  41.239  1.00 38.14           C  
ATOM   2932  O   ALA D 398       1.558  63.235  41.250  1.00 40.51           O  
ATOM   2933  CB  ALA D 398       4.162  62.700  40.050  1.00 33.38           C  
ATOM   2934  N   LEU D 399       2.287  65.365  41.163  1.00 38.42           N  
ATOM   2935  CA  LEU D 399       0.937  65.950  41.228  1.00 37.44           C  
ATOM   2936  C   LEU D 399       0.429  66.219  39.835  1.00 36.77           C  
ATOM   2937  O   LEU D 399       1.180  66.677  38.983  1.00 38.35           O  
ATOM   2938  CB  LEU D 399       0.940  67.265  42.024  1.00 38.06           C  
ATOM   2939  CG  LEU D 399       1.810  67.369  43.300  1.00 39.01           C  
ATOM   2940  CD1 LEU D 399       1.625  68.770  43.923  1.00 39.80           C  
ATOM   2941  CD2 LEU D 399       1.451  66.268  44.323  1.00 38.14           C  
ATOM   2942  N   THR D 400      -0.765  65.715  39.549  1.00 38.58           N  
ATOM   2943  CA  THR D 400      -1.419  65.938  38.259  1.00 36.53           C  
ATOM   2944  C   THR D 400      -2.807  66.388  38.603  1.00 36.23           C  
ATOM   2945  O   THR D 400      -3.372  65.963  39.617  1.00 32.78           O  
ATOM   2946  CB  THR D 400      -1.642  64.643  37.389  1.00 36.55           C  
ATOM   2947  CG2 THR D 400      -1.287  64.871  35.958  1.00 31.27           C  
ATOM   2948  OG1 THR D 400      -0.903  63.537  37.907  1.00 37.47           O  
ATOM   2949  N   THR D 401      -3.410  67.046  37.621  1.00 38.18           N  
ATOM   2950  CA  THR D 401      -4.855  67.280  37.575  1.00 41.02           C  
ATOM   2951  C   THR D 401      -5.442  66.268  36.588  1.00 42.39           C  
ATOM   2952  O   THR D 401      -6.643  66.001  36.580  1.00 44.85           O  
ATOM   2953  CB  THR D 401      -5.136  68.682  37.049  1.00 41.12           C  
ATOM   2954  CG2 THR D 401      -4.525  69.742  37.986  1.00 41.17           C  
ATOM   2955  OG1 THR D 401      -4.549  68.813  35.748  1.00 39.04           O  
ATOM   2956  N   ASN D 402      -4.544  65.629  35.841  1.00 43.36           N  
ATOM   2957  CA  ASN D 402      -4.874  64.624  34.835  1.00 42.39           C  
ATOM   2958  C   ASN D 402      -4.894  63.225  35.489  1.00 41.70           C  
ATOM   2959  O   ASN D 402      -3.874  62.771  35.977  1.00 42.25           O  
ATOM   2960  CB  ASN D 402      -3.820  64.712  33.728  1.00 40.51           C  
ATOM   2961  CG  ASN D 402      -4.161  63.889  32.512  1.00 43.24           C  
ATOM   2962  ND2 ASN D 402      -3.716  64.352  31.342  1.00 39.44           N  
ATOM   2963  OD1 ASN D 402      -4.603  62.743  32.646  1.00 45.61           O  
ATOM   2964  N   GLU D 403      -6.072  62.602  35.571  1.00 39.84           N  
ATOM   2965  CA  GLU D 403      -6.264  61.261  36.170  1.00 39.94           C  
ATOM   2966  C   GLU D 403      -5.593  60.069  35.485  1.00 37.22           C  
ATOM   2967  O   GLU D 403      -5.260  59.089  36.133  1.00 33.90           O  
ATOM   2968  CB  GLU D 403      -7.742  60.920  36.236  1.00 43.79           C  
ATOM   2969  CG  GLU D 403      -8.600  61.900  36.956  1.00 51.93           C  
ATOM   2970  CD  GLU D 403      -9.862  61.244  37.461  1.00 55.35           C  
ATOM   2971  OE1 GLU D 403      -9.781  60.564  38.531  1.00 56.53           O  
ATOM   2972  OE2 GLU D 403     -10.891  61.347  36.737  1.00 57.24           O1-
ATOM   2973  N   LYS D 404      -5.734  60.014  34.170  1.00 35.77           N  
ATOM   2974  CA  LYS D 404      -5.151  58.940  33.394  1.00 35.42           C  
ATOM   2975  C   LYS D 404      -3.679  58.909  33.706  1.00 33.77           C  
ATOM   2976  O   LYS D 404      -3.171  57.886  34.170  1.00 30.52           O  
ATOM   2977  CB  LYS D 404      -5.437  59.146  31.878  1.00 38.69           C  
ATOM   2978  CG  LYS D 404      -4.621  58.252  30.846  1.00 42.93           C  
ATOM   2979  CD  LYS D 404      -5.169  56.817  30.592  1.00 40.22           C  
ATOM   2980  CE  LYS D 404      -6.667  56.814  30.249  1.00 44.08           C  
ATOM   2981  NZ  LYS D 404      -7.268  55.461  29.895  1.00 36.08           N1+
ATOM   2982  N   THR D 405      -3.047  60.078  33.705  1.00 34.44           N  
ATOM   2983  CA  THR D 405      -1.627  60.073  34.089  1.00 34.25           C  
ATOM   2984  C   THR D 405      -1.394  59.782  35.565  1.00 31.75           C  
ATOM   2985  O   THR D 405      -0.501  59.042  35.909  1.00 34.50           O  
ATOM   2986  CB  THR D 405      -0.808  61.346  33.631  1.00 34.71           C  
ATOM   2987  CG2 THR D 405      -1.635  62.231  32.816  1.00 29.69           C  
ATOM   2988  OG1 THR D 405      -0.237  62.043  34.754  1.00 34.47           O  
ATOM   2989  N   ALA D 406      -2.282  60.217  36.434  1.00 30.57           N  
ATOM   2990  CA  ALA D 406      -2.111  59.865  37.829  1.00 29.58           C  
ATOM   2991  C   ALA D 406      -2.084  58.334  37.950  1.00 28.80           C  
ATOM   2992  O   ALA D 406      -1.260  57.792  38.669  1.00 30.75           O  
ATOM   2993  CB  ALA D 406      -3.235  60.486  38.669  1.00 28.27           C  
ATOM   2994  N   HIS D 407      -2.813  57.658  37.062  1.00 29.45           N  
ATOM   2995  CA  HIS D 407      -2.980  56.203  37.107  1.00 26.59           C  
ATOM   2996  C   HIS D 407      -1.807  55.504  36.419  1.00 27.19           C  
ATOM   2997  O   HIS D 407      -1.248  54.546  36.957  1.00 27.16           O  
ATOM   2998  CB  HIS D 407      -4.276  55.791  36.396  1.00 30.18           C  
ATOM   2999  CG  HIS D 407      -5.526  55.997  37.202  1.00 34.46           C  
ATOM   3000  CD2 HIS D 407      -5.745  55.985  38.547  1.00 36.47           C  
ATOM   3001  ND1 HIS D 407      -6.773  56.148  36.628  1.00 35.33           N  
ATOM   3002  CE1 HIS D 407      -7.693  56.229  37.568  1.00 35.33           C  
ATOM   3003  NE2 HIS D 407      -7.089  56.139  38.745  1.00 34.10           N  
ATOM   3004  N   GLN D 408      -1.443  55.964  35.224  1.00 24.78           N  
ATOM   3005  CA  GLN D 408      -0.291  55.400  34.514  1.00 24.46           C  
ATOM   3006  C   GLN D 408       1.038  55.589  35.250  1.00 23.51           C  
ATOM   3007  O   GLN D 408       1.943  54.783  35.127  1.00 27.16           O  
ATOM   3008  CB  GLN D 408      -0.181  55.970  33.095  1.00 22.23           C  
ATOM   3009  CG  GLN D 408      -1.352  55.654  32.205  1.00 21.35           C  
ATOM   3010  CD  GLN D 408      -1.410  56.528  30.935  1.00 26.43           C  
ATOM   3011  NE2 GLN D 408      -0.666  57.639  30.940  1.00 22.79           N  
ATOM   3012  OE1 GLN D 408      -2.175  56.236  29.982  1.00 26.77           O  
ATOM   3013  N   LEU D 409       1.156  56.634  36.049  1.00 25.77           N  
ATOM   3014  CA  LEU D 409       2.410  56.880  36.789  1.00 26.74           C  
ATOM   3015  C   LEU D 409       2.603  55.877  37.940  1.00 26.87           C  
ATOM   3016  O   LEU D 409       3.675  55.735  38.523  1.00 27.71           O  
ATOM   3017  CB  LEU D 409       2.441  58.305  37.346  1.00 24.39           C  
ATOM   3018  CG  LEU D 409       2.681  59.415  36.328  1.00 24.23           C  
ATOM   3019  CD1 LEU D 409       2.405  60.802  37.021  1.00 21.30           C  
ATOM   3020  CD2 LEU D 409       4.102  59.315  35.793  1.00 19.54           C  
ATOM   3021  N   VAL D 410       1.556  55.137  38.238  1.00 28.33           N  
ATOM   3022  CA  VAL D 410       1.651  54.076  39.231  1.00 28.91           C  
ATOM   3023  C   VAL D 410       2.630  52.958  38.752  1.00 28.03           C  
ATOM   3024  O   VAL D 410       3.239  52.246  39.548  1.00 24.60           O  
ATOM   3025  CB  VAL D 410       0.231  53.535  39.489  1.00 26.82           C  
ATOM   3026  CG1 VAL D 410       0.246  52.046  39.707  1.00 30.09           C  
ATOM   3027  CG2 VAL D 410      -0.377  54.280  40.611  1.00 26.57           C  
ATOM   3028  N   LEU D 411       2.828  52.871  37.443  1.00 26.91           N  
ATOM   3029  CA  LEU D 411       3.675  51.835  36.903  1.00 26.72           C  
ATOM   3030  C   LEU D 411       5.136  52.235  36.944  1.00 26.34           C  
ATOM   3031  O   LEU D 411       6.008  51.421  36.632  1.00 27.90           O  
ATOM   3032  CB  LEU D 411       3.249  51.457  35.464  1.00 26.43           C  
ATOM   3033  CG  LEU D 411       3.999  50.258  34.827  1.00 25.52           C  
ATOM   3034  CD1 LEU D 411       3.611  48.940  35.450  1.00 21.83           C  
ATOM   3035  CD2 LEU D 411       3.698  50.252  33.348  1.00 25.90           C  
ATOM   3036  N   SER D 412       5.417  53.482  37.311  1.00 23.96           N  
ATOM   3037  CA  SER D 412       6.785  53.963  37.207  1.00 23.18           C  
ATOM   3038  C   SER D 412       7.583  53.829  38.496  1.00 24.61           C  
ATOM   3039  O   SER D 412       7.106  54.148  39.563  1.00 28.68           O  
ATOM   3040  CB  SER D 412       6.792  55.398  36.718  1.00 22.63           C  
ATOM   3041  OG  SER D 412       6.306  55.440  35.373  1.00 25.18           O  
ATOM   3042  N   LYS D 413       8.788  53.287  38.398  1.00 24.64           N  
ATOM   3043  CA  LYS D 413       9.616  53.020  39.569  1.00 26.03           C  
ATOM   3044  C   LYS D 413       9.692  54.196  40.559  1.00 27.85           C  
ATOM   3045  O   LYS D 413      10.232  55.285  40.232  1.00 28.46           O  
ATOM   3046  CB  LYS D 413      11.040  52.669  39.136  1.00 23.16           C  
ATOM   3047  CG  LYS D 413      11.959  52.429  40.305  1.00 22.33           C  
ATOM   3048  CD  LYS D 413      13.174  51.590  39.950  1.00 22.54           C  
ATOM   3049  CE  LYS D 413      14.114  51.499  41.128  1.00 22.84           C  
ATOM   3050  NZ  LYS D 413      14.407  50.124  41.517  1.00 22.76           N1+
ATOM   3051  N   GLY D 414       9.144  53.969  41.756  1.00 25.34           N  
ATOM   3052  CA  GLY D 414       9.341  54.882  42.864  1.00 22.46           C  
ATOM   3053  C   GLY D 414       8.661  56.223  42.780  1.00 21.76           C  
ATOM   3054  O   GLY D 414       9.056  57.140  43.487  1.00 20.00           O  
ATOM   3055  N   VAL D 415       7.677  56.352  41.886  1.00 22.78           N  
ATOM   3056  CA  VAL D 415       6.769  57.480  41.936  1.00 25.35           C  
ATOM   3057  C   VAL D 415       5.449  57.193  42.609  1.00 29.34           C  
ATOM   3058  O   VAL D 415       4.839  56.131  42.416  1.00 30.29           O  
ATOM   3059  CB  VAL D 415       6.497  58.203  40.515  1.00 25.87           C  
ATOM   3060  CG1 VAL D 415       7.455  57.734  39.474  1.00 24.30           C  
ATOM   3061  CG2 VAL D 415       5.083  58.165  40.111  1.00 20.84           C  
ATOM   3062  N   VAL D 416       5.059  58.168  43.434  1.00 32.62           N  
ATOM   3063  CA  VAL D 416       3.793  58.249  44.152  1.00 33.30           C  
ATOM   3064  C   VAL D 416       2.896  59.354  43.510  1.00 35.39           C  
ATOM   3065  O   VAL D 416       3.045  60.564  43.781  1.00 33.37           O  
ATOM   3066  CB  VAL D 416       4.078  58.553  45.659  1.00 32.27           C  
ATOM   3067  CG1 VAL D 416       2.796  58.741  46.428  1.00 28.97           C  
ATOM   3068  CG2 VAL D 416       4.912  57.453  46.258  1.00 28.61           C  
ATOM   3069  N   PRO D 417       2.059  58.952  42.533  1.00 37.52           N  
ATOM   3070  CA  PRO D 417       1.224  59.974  41.881  1.00 37.64           C  
ATOM   3071  C   PRO D 417       0.184  60.538  42.840  1.00 36.96           C  
ATOM   3072  O   PRO D 417      -0.228  59.867  43.797  1.00 35.72           O  
ATOM   3073  CB  PRO D 417       0.572  59.216  40.737  1.00 36.92           C  
ATOM   3074  CG  PRO D 417       0.415  57.813  41.303  1.00 38.32           C  
ATOM   3075  CD  PRO D 417       1.629  57.578  42.185  1.00 36.05           C  
ATOM   3076  N   GLN D 418      -0.273  61.753  42.570  1.00 37.86           N  
ATOM   3077  CA  GLN D 418      -1.467  62.257  43.258  1.00 39.58           C  
ATOM   3078  C   GLN D 418      -2.189  63.423  42.629  1.00 38.65           C  
ATOM   3079  O   GLN D 418      -1.592  64.245  41.934  1.00 38.74           O  
ATOM   3080  CB  GLN D 418      -1.167  62.537  44.724  1.00 41.66           C  
ATOM   3081  CG  GLN D 418      -1.085  63.949  45.173  1.00 42.52           C  
ATOM   3082  CD  GLN D 418      -1.406  63.999  46.631  1.00 43.75           C  
ATOM   3083  NE2 GLN D 418      -2.691  63.996  46.920  1.00 46.71           N  
ATOM   3084  OE1 GLN D 418      -0.544  63.765  47.469  1.00 44.19           O  
ATOM   3085  N   LEU D 419      -3.507  63.278  42.642  1.00 39.83           N  
ATOM   3086  CA  LEU D 419      -4.419  64.022  41.772  1.00 40.81           C  
ATOM   3087  C   LEU D 419      -4.871  65.260  42.512  1.00 42.94           C  
ATOM   3088  O   LEU D 419      -5.157  65.180  43.720  1.00 45.35           O  
ATOM   3089  CB  LEU D 419      -5.625  63.149  41.439  1.00 36.19           C  
ATOM   3090  CG  LEU D 419      -6.699  63.674  40.508  1.00 33.81           C  
ATOM   3091  CD1 LEU D 419      -6.161  63.813  39.123  1.00 34.56           C  
ATOM   3092  CD2 LEU D 419      -7.836  62.708  40.516  1.00 33.00           C  
ATOM   3093  N   VAL D 420      -4.791  66.407  41.834  1.00 44.71           N  
ATOM   3094  CA  VAL D 420      -5.009  67.715  42.463  1.00 46.33           C  
ATOM   3095  C   VAL D 420      -6.023  68.554  41.676  1.00 49.95           C  
ATOM   3096  O   VAL D 420      -6.121  68.407  40.451  1.00 49.81           O  
ATOM   3097  CB  VAL D 420      -3.678  68.553  42.582  1.00 45.36           C  
ATOM   3098  CG1 VAL D 420      -2.737  67.981  43.645  1.00 38.32           C  
ATOM   3099  CG2 VAL D 420      -3.021  68.659  41.208  1.00 42.76           C  
ATOM   3100  N   LYS D 421      -6.647  69.516  42.367  1.00 53.51           N  
ATOM   3101  CA  LYS D 421      -7.649  70.408  41.774  1.00 57.55           C  
ATOM   3102  C   LYS D 421      -7.057  71.235  40.660  1.00 57.95           C  
ATOM   3103  O   LYS D 421      -7.659  71.404  39.591  1.00 59.42           O  
ATOM   3104  CB  LYS D 421      -8.213  71.379  42.817  1.00 61.25           C  
ATOM   3105  CG  LYS D 421      -9.701  71.259  43.081  1.00 63.63           C  
ATOM   3106  CD  LYS D 421      -9.939  70.895  44.553  1.00 68.90           C  
ATOM   3107  CE  LYS D 421      -8.933  69.837  45.056  1.00 70.50           C  
ATOM   3108  NZ  LYS D 421      -9.388  69.195  46.313  1.00 73.03           N1+
ATOM   3109  N   GLU D 422      -5.973  71.908  41.002  1.00 57.64           N  
ATOM   3110  CA  GLU D 422      -5.319  72.824  40.089  1.00 58.66           C  
ATOM   3111  C   GLU D 422      -4.047  73.256  40.764  1.00 58.42           C  
ATOM   3112  O   GLU D 422      -3.920  73.139  41.991  1.00 58.35           O  
ATOM   3113  CB  GLU D 422      -6.182  74.054  39.827  1.00 59.26           C  
ATOM   3114  CG  GLU D 422      -6.143  75.125  40.925  1.00 62.72           C  
ATOM   3115  CD  GLU D 422      -7.439  75.974  40.996  1.00 66.01           C  
ATOM   3116  OE1 GLU D 422      -7.874  76.540  39.939  1.00 67.92           O  
ATOM   3117  OE2 GLU D 422      -8.023  76.059  42.115  1.00 65.24           O1-
ATOM   3118  N   ILE D 423      -3.046  73.560  39.949  1.00 56.62           N  
ATOM   3119  CA  ILE D 423      -1.956  74.427  40.386  1.00 54.32           C  
ATOM   3120  C   ILE D 423      -1.899  75.623  39.453  1.00 51.79           C  
ATOM   3121  O   ILE D 423      -1.920  75.475  38.241  1.00 54.18           O  
ATOM   3122  CB  ILE D 423      -0.595  73.707  40.375  1.00 54.31           C  
ATOM   3123  CG1 ILE D 423      -0.616  72.518  41.348  1.00 52.10           C  
ATOM   3124  CG2 ILE D 423       0.488  74.688  40.766  1.00 53.82           C  
ATOM   3125  CD1 ILE D 423       0.415  71.433  41.060  1.00 50.65           C  
ATOM   3126  N   THR D 424      -2.040  76.804  40.020  1.00 48.58           N  
ATOM   3127  CA  THR D 424      -2.287  77.985  39.219  1.00 48.37           C  
ATOM   3128  C   THR D 424      -1.024  78.663  38.677  1.00 48.50           C  
ATOM   3129  O   THR D 424      -1.045  79.296  37.615  1.00 47.60           O  
ATOM   3130  CB  THR D 424      -3.036  78.999  40.041  1.00 49.93           C  
ATOM   3131  CG2 THR D 424      -4.515  78.585  40.200  1.00 48.45           C  
ATOM   3132  OG1 THR D 424      -2.397  79.127  41.324  1.00 48.81           O  
ATOM   3133  N   SER D 425       0.079  78.518  39.408  1.00 48.20           N  
ATOM   3134  CA  SER D 425       1.322  79.235  39.087  1.00 44.71           C  
ATOM   3135  C   SER D 425       2.482  78.437  39.657  1.00 43.69           C  
ATOM   3136  O   SER D 425       2.250  77.543  40.494  1.00 41.33           O  
ATOM   3137  CB  SER D 425       1.313  80.619  39.741  1.00 42.71           C  
ATOM   3138  OG  SER D 425       1.517  80.477  41.128  1.00 39.13           O  
ATOM   3139  N   THR D 426       3.704  78.917  39.397  1.00 43.03           N  
ATOM   3140  CA  THR D 426       4.916  78.263  39.911  1.00 43.30           C  
ATOM   3141  C   THR D 426       5.023  78.381  41.411  1.00 44.52           C  
ATOM   3142  O   THR D 426       5.254  77.375  42.098  1.00 47.97           O  
ATOM   3143  CB  THR D 426       6.225  78.809  39.300  1.00 40.96           C  
ATOM   3144  CG2 THR D 426       7.396  78.037  39.813  1.00 38.12           C  
ATOM   3145  OG1 THR D 426       6.190  78.676  37.879  1.00 40.10           O  
ATOM   3146  N   ASP D 427       4.757  79.571  41.939  1.00 45.52           N  
ATOM   3147  CA  ASP D 427       4.718  79.733  43.400  1.00 46.83           C  
ATOM   3148  C   ASP D 427       3.590  78.917  44.026  1.00 46.47           C  
ATOM   3149  O   ASP D 427       3.756  78.320  45.091  1.00 44.40           O  
ATOM   3150  CB  ASP D 427       4.539  81.196  43.762  1.00 47.05           C  
ATOM   3151  CG  ASP D 427       5.735  82.016  43.406  1.00 49.36           C  
ATOM   3152  OD1 ASP D 427       6.850  81.489  43.558  1.00 49.81           O  
ATOM   3153  OD2 ASP D 427       5.566  83.170  42.960  1.00 49.84           O1-
ATOM   3154  N   ASP D 428       2.474  78.823  43.306  1.00 47.05           N  
ATOM   3155  CA  ASP D 428       1.380  77.999  43.769  1.00 48.33           C  
ATOM   3156  C   ASP D 428       1.812  76.557  43.907  1.00 46.93           C  
ATOM   3157  O   ASP D 428       1.536  75.916  44.949  1.00 44.41           O  
ATOM   3158  CB  ASP D 428       0.165  78.074  42.855  1.00 51.16           C  
ATOM   3159  CG  ASP D 428      -0.972  77.203  43.370  1.00 55.99           C  
ATOM   3160  OD1 ASP D 428      -1.236  77.222  44.610  1.00 56.01           O  
ATOM   3161  OD2 ASP D 428      -1.506  76.386  42.576  1.00 59.81           O1-
ATOM   3162  N   PHE D 429       2.526  76.087  42.878  1.00 43.33           N  
ATOM   3163  CA  PHE D 429       3.159  74.775  42.904  1.00 42.56           C  
ATOM   3164  C   PHE D 429       4.032  74.552  44.153  1.00 44.75           C  
ATOM   3165  O   PHE D 429       3.823  73.553  44.874  1.00 46.66           O  
ATOM   3166  CB  PHE D 429       3.988  74.526  41.635  1.00 38.82           C  
ATOM   3167  CG  PHE D 429       4.717  73.220  41.647  1.00 35.76           C  
ATOM   3168  CD1 PHE D 429       4.075  72.055  41.999  1.00 36.89           C  
ATOM   3169  CD2 PHE D 429       6.068  73.177  41.487  1.00 34.52           C  
ATOM   3170  CE1 PHE D 429       4.794  70.893  42.218  1.00 36.97           C  
ATOM   3171  CE2 PHE D 429       6.775  72.002  41.692  1.00 33.78           C  
ATOM   3172  CZ  PHE D 429       6.154  70.882  42.061  1.00 32.41           C  
ATOM   3173  N   TYR D 430       4.928  75.498  44.468  1.00 44.69           N  
ATOM   3174  CA  TYR D 430       5.815  75.334  45.644  1.00 45.49           C  
ATOM   3175  C   TYR D 430       5.079  75.373  46.985  1.00 46.43           C  
ATOM   3176  O   TYR D 430       5.603  74.871  47.987  1.00 45.26           O  
ATOM   3177  CB  TYR D 430       6.912  76.392  45.668  1.00 42.31           C  
ATOM   3178  CG  TYR D 430       7.670  76.476  44.393  1.00 42.37           C  
ATOM   3179  CD1 TYR D 430       7.946  75.324  43.639  1.00 39.43           C  
ATOM   3180  CD2 TYR D 430       8.156  77.699  43.940  1.00 41.41           C  
ATOM   3181  CE1 TYR D 430       8.705  75.399  42.477  1.00 39.24           C  
ATOM   3182  CE2 TYR D 430       8.895  77.779  42.760  1.00 40.56           C  
ATOM   3183  CZ  TYR D 430       9.170  76.633  42.043  1.00 39.62           C  
ATOM   3184  OH  TYR D 430       9.941  76.742  40.917  1.00 40.14           O  
ATOM   3185  N   ARG D 431       3.942  76.080  47.021  1.00 47.70           N  
ATOM   3186  CA  ARG D 431       3.093  76.142  48.214  1.00 47.31           C  
ATOM   3187  C   ARG D 431       2.289  74.848  48.369  1.00 45.36           C  
ATOM   3188  O   ARG D 431       2.318  74.212  49.434  1.00 42.71           O  
ATOM   3189  CB  ARG D 431       2.147  77.342  48.128  1.00 49.68           C  
ATOM   3190  CG  ARG D 431       1.758  77.925  49.495  1.00 53.74           C  
ATOM   3191  CD  ARG D 431       0.265  77.748  49.835  1.00 56.87           C  
ATOM   3192  NE  ARG D 431      -0.306  76.602  49.139  1.00 58.20           N  
ATOM   3193  CZ  ARG D 431      -1.462  76.609  48.494  1.00 56.11           C  
ATOM   3194  NH1 ARG D 431      -1.424  76.897  47.205  1.00 54.96           N1+
ATOM   3195  NH2 ARG D 431      -2.432  75.801  48.914  1.00 55.34           N  
ATOM   3196  N   LEU D 432       1.699  74.416  47.265  1.00 43.24           N  
ATOM   3197  CA  LEU D 432       0.900  73.208  47.213  1.00 42.62           C  
ATOM   3198  C   LEU D 432       1.712  71.965  47.544  1.00 44.24           C  
ATOM   3199  O   LEU D 432       1.254  71.082  48.307  1.00 46.85           O  
ATOM   3200  CB  LEU D 432       0.282  73.032  45.831  1.00 43.21           C  
ATOM   3201  CG  LEU D 432      -0.602  71.782  45.840  1.00 45.28           C  
ATOM   3202  CD1 LEU D 432      -1.742  72.004  46.842  1.00 44.43           C  
ATOM   3203  CD2 LEU D 432      -1.135  71.449  44.466  1.00 45.62           C  
ATOM   3204  N   GLY D 433       2.876  71.842  46.911  1.00 41.11           N  
ATOM   3205  CA  GLY D 433       3.694  70.656  47.123  1.00 40.25           C  
ATOM   3206  C   GLY D 433       4.320  70.515  48.501  1.00 37.21           C  
ATOM   3207  O   GLY D 433       4.656  69.427  48.929  1.00 37.15           O  
ATOM   3208  N   LYS D 434       4.498  71.625  49.193  1.00 36.80           N  
ATOM   3209  CA  LYS D 434       4.964  71.596  50.569  1.00 39.30           C  
ATOM   3210  C   LYS D 434       3.842  71.107  51.502  1.00 41.51           C  
ATOM   3211  O   LYS D 434       4.052  70.231  52.339  1.00 40.55           O  
ATOM   3212  CB  LYS D 434       5.438  72.997  50.977  1.00 40.06           C  
ATOM   3213  CG  LYS D 434       6.740  73.463  50.261  1.00 41.31           C  
ATOM   3214  CD  LYS D 434       7.091  74.935  50.530  1.00 36.80           C  
ATOM   3215  CE  LYS D 434       7.763  75.094  51.885  1.00 36.10           C  
ATOM   3216  NZ  LYS D 434       7.761  76.515  52.336  1.00 33.76           N1+
ATOM   3217  N   GLU D 435       2.636  71.638  51.303  1.00 45.58           N  
ATOM   3218  CA  GLU D 435       1.404  71.144  51.948  1.00 46.69           C  
ATOM   3219  C   GLU D 435       1.188  69.634  51.814  1.00 46.39           C  
ATOM   3220  O   GLU D 435       1.090  68.920  52.819  1.00 45.67           O  
ATOM   3221  CB  GLU D 435       0.193  71.844  51.345  1.00 48.68           C  
ATOM   3222  CG  GLU D 435      -0.276  73.084  52.074  1.00 51.80           C  
ATOM   3223  CD  GLU D 435      -1.763  73.015  52.391  1.00 55.13           C  
ATOM   3224  OE1 GLU D 435      -2.524  72.400  51.598  1.00 55.09           O  
ATOM   3225  OE2 GLU D 435      -2.169  73.547  53.456  1.00 59.39           O1-
ATOM   3226  N   LEU D 436       1.086  69.165  50.570  1.00 45.77           N  
ATOM   3227  CA  LEU D 436       1.015  67.728  50.280  1.00 45.16           C  
ATOM   3228  C   LEU D 436       2.259  66.883  50.670  1.00 46.15           C  
ATOM   3229  O   LEU D 436       2.125  65.670  50.915  1.00 47.67           O  
ATOM   3230  CB  LEU D 436       0.724  67.519  48.801  1.00 42.75           C  
ATOM   3231  CG  LEU D 436      -0.493  68.239  48.248  1.00 39.50           C  
ATOM   3232  CD1 LEU D 436      -0.587  67.952  46.772  1.00 38.32           C  
ATOM   3233  CD2 LEU D 436      -1.737  67.758  48.961  1.00 38.51           C  
ATOM   3234  N   ALA D 437       3.457  67.496  50.700  1.00 45.10           N  
ATOM   3235  CA  ALA D 437       4.684  66.785  51.118  1.00 42.47           C  
ATOM   3236  C   ALA D 437       4.636  66.468  52.609  1.00 42.14           C  
ATOM   3237  O   ALA D 437       4.880  65.331  53.021  1.00 42.61           O  
ATOM   3238  CB  ALA D 437       5.896  67.599  50.811  1.00 37.61           C  
ATOM   3239  N   LEU D 438       4.181  67.441  53.392  1.00 41.97           N  
ATOM   3240  CA  LEU D 438       4.026  67.266  54.831  1.00 41.28           C  
ATOM   3241  C   LEU D 438       2.869  66.321  55.171  1.00 43.16           C  
ATOM   3242  O   LEU D 438       3.038  65.347  55.929  1.00 44.03           O  
ATOM   3243  CB  LEU D 438       3.848  68.631  55.510  1.00 37.36           C  
ATOM   3244  CG  LEU D 438       5.133  69.278  56.047  1.00 35.98           C  
ATOM   3245  CD1 LEU D 438       4.911  70.678  56.444  1.00 33.19           C  
ATOM   3246  CD2 LEU D 438       5.622  68.524  57.223  1.00 35.22           C  
ATOM   3247  N   GLN D 439       1.755  66.507  54.481  1.00 42.71           N  
ATOM   3248  CA  GLN D 439       0.575  65.725  54.762  1.00 47.54           C  
ATOM   3249  C   GLN D 439       0.654  64.308  54.256  1.00 48.98           C  
ATOM   3250  O   GLN D 439      -0.255  63.532  54.554  1.00 52.10           O  
ATOM   3251  CB  GLN D 439      -0.665  66.372  54.155  1.00 51.86           C  
ATOM   3252  CG  GLN D 439      -1.139  67.602  54.922  1.00 59.23           C  
ATOM   3253  CD  GLN D 439      -1.711  68.649  54.008  1.00 60.30           C  
ATOM   3254  NE2 GLN D 439      -2.722  68.265  53.240  1.00 61.38           N  
ATOM   3255  OE1 GLN D 439      -1.199  69.769  53.929  1.00 63.74           O  
ATOM   3256  N   SER D 440       1.593  64.039  53.339  1.00 48.06           N  
ATOM   3257  CA  SER D 440       1.827  62.696  52.791  1.00 44.46           C  
ATOM   3258  C   SER D 440       2.527  61.796  53.784  1.00 43.55           C  
ATOM   3259  O   SER D 440       2.568  60.601  53.588  1.00 45.98           O  
ATOM   3260  CB  SER D 440       2.682  62.771  51.521  1.00 44.94           C  
ATOM   3261  OG  SER D 440       4.071  62.906  51.806  1.00 44.81           O  
ATOM   3262  N   GLY D 441       3.155  62.387  54.797  1.00 44.72           N  
ATOM   3263  CA  GLY D 441       3.907  61.618  55.770  1.00 44.45           C  
ATOM   3264  C   GLY D 441       5.216  61.105  55.190  1.00 47.81           C  
ATOM   3265  O   GLY D 441       6.024  60.523  55.925  1.00 49.44           O  
ATOM   3266  N   LEU D 442       5.460  61.372  53.900  1.00 47.39           N  
ATOM   3267  CA  LEU D 442       6.729  61.041  53.243  1.00 45.83           C  
ATOM   3268  C   LEU D 442       7.858  61.940  53.721  1.00 45.94           C  
ATOM   3269  O   LEU D 442       8.989  61.497  53.837  1.00 48.25           O  
ATOM   3270  CB  LEU D 442       6.587  61.135  51.719  1.00 44.36           C  
ATOM   3271  CG  LEU D 442       5.714  60.003  51.149  1.00 45.73           C  
ATOM   3272  CD1 LEU D 442       5.534  60.132  49.661  1.00 44.97           C  
ATOM   3273  CD2 LEU D 442       6.330  58.676  51.479  1.00 43.36           C  
ATOM   3274  N   ALA D 443       7.519  63.148  54.156  1.00 45.62           N  
ATOM   3275  CA  ALA D 443       8.505  64.086  54.682  1.00 45.83           C  
ATOM   3276  C   ALA D 443       7.917  64.819  55.876  1.00 45.83           C  
ATOM   3277  O   ALA D 443       6.736  64.677  56.177  1.00 48.23           O  
ATOM   3278  CB  ALA D 443       8.940  65.091  53.586  1.00 43.93           C  
ATOM   3279  N   HIS D 444       8.766  65.493  56.638  1.00 45.68           N  
ATOM   3280  CA  HIS D 444       8.319  66.201  57.827  1.00 45.42           C  
ATOM   3281  C   HIS D 444       9.022  67.555  57.963  1.00 45.08           C  
ATOM   3282  O   HIS D 444       9.909  67.862  57.173  1.00 45.63           O  
ATOM   3283  CB  HIS D 444       8.557  65.326  59.046  1.00 47.43           C  
ATOM   3284  CG  HIS D 444       8.145  63.903  58.832  1.00 52.37           C  
ATOM   3285  CD2 HIS D 444       8.805  62.867  58.259  1.00 55.03           C  
ATOM   3286  ND1 HIS D 444       6.838  63.489  58.968  1.00 55.00           N  
ATOM   3287  CE1 HIS D 444       6.707  62.268  58.475  1.00 55.87           C  
ATOM   3288  NE2 HIS D 444       7.886  61.873  58.032  1.00 55.03           N  
ATOM   3289  N   LYS D 445       8.581  68.389  58.906  1.00 45.72           N  
ATOM   3290  CA  LYS D 445       9.100  69.753  59.040  1.00 46.03           C  
ATOM   3291  C   LYS D 445      10.582  69.749  59.306  1.00 45.16           C  
ATOM   3292  O   LYS D 445      11.056  68.871  60.032  1.00 45.88           O  
ATOM   3293  CB  LYS D 445       8.391  70.496  60.164  1.00 47.64           C  
ATOM   3294  CG  LYS D 445       6.962  70.891  59.783  1.00 51.47           C  
ATOM   3295  CD  LYS D 445       5.903  70.159  60.630  1.00 54.47           C  
ATOM   3296  CE  LYS D 445       5.952  68.610  60.484  1.00 52.53           C  
ATOM   3297  NZ  LYS D 445       7.008  68.009  61.340  1.00 49.82           N1+
ATOM   3298  N   GLY D 446      11.308  70.622  58.599  1.00 44.44           N  
ATOM   3299  CA  GLY D 446      12.767  70.619  58.614  1.00 43.02           C  
ATOM   3300  C   GLY D 446      13.414  69.963  57.388  1.00 44.71           C  
ATOM   3301  O   GLY D 446      14.528  70.349  56.976  1.00 46.14           O  
ATOM   3302  N   ASP D 447      12.716  68.983  56.806  1.00 41.46           N  
ATOM   3303  CA  ASP D 447      13.166  68.285  55.620  1.00 37.61           C  
ATOM   3304  C   ASP D 447      13.284  69.201  54.415  1.00 37.08           C  
ATOM   3305  O   ASP D 447      12.474  70.079  54.225  1.00 37.76           O  
ATOM   3306  CB  ASP D 447      12.190  67.170  55.309  1.00 37.17           C  
ATOM   3307  CG  ASP D 447      12.470  65.923  56.106  1.00 38.56           C  
ATOM   3308  OD1 ASP D 447      13.630  65.768  56.563  1.00 41.06           O  
ATOM   3309  OD2 ASP D 447      11.552  65.072  56.244  1.00 38.30           O1-
ATOM   3310  N   VAL D 448      14.323  69.010  53.612  1.00 37.14           N  
ATOM   3311  CA  VAL D 448      14.423  69.658  52.293  1.00 35.50           C  
ATOM   3312  C   VAL D 448      13.629  68.849  51.271  1.00 35.64           C  
ATOM   3313  O   VAL D 448      13.588  67.606  51.307  1.00 35.14           O  
ATOM   3314  CB  VAL D 448      15.920  69.783  51.804  1.00 35.13           C  
ATOM   3315  CG1 VAL D 448      15.995  70.211  50.381  1.00 33.18           C  
ATOM   3316  CG2 VAL D 448      16.680  70.791  52.648  1.00 33.92           C  
ATOM   3317  N   VAL D 449      13.107  69.565  50.287  1.00 34.15           N  
ATOM   3318  CA  VAL D 449      12.239  69.003  49.278  1.00 32.53           C  
ATOM   3319  C   VAL D 449      12.567  69.717  47.933  1.00 33.34           C  
ATOM   3320  O   VAL D 449      12.555  70.954  47.834  1.00 33.70           O  
ATOM   3321  CB  VAL D 449      10.775  69.209  49.751  1.00 31.71           C  
ATOM   3322  CG1 VAL D 449       9.877  69.617  48.659  1.00 33.79           C  
ATOM   3323  CG2 VAL D 449      10.267  67.957  50.347  1.00 33.82           C  
ATOM   3324  N   VAL D 450      13.080  68.963  46.973  1.00 31.19           N  
ATOM   3325  CA  VAL D 450      13.353  69.560  45.691  1.00 29.36           C  
ATOM   3326  C   VAL D 450      12.088  69.451  44.905  1.00 30.99           C  
ATOM   3327  O   VAL D 450      11.547  68.380  44.793  1.00 34.59           O  
ATOM   3328  CB  VAL D 450      14.487  68.827  44.940  1.00 29.34           C  
ATOM   3329  CG1 VAL D 450      14.844  69.545  43.644  1.00 25.34           C  
ATOM   3330  CG2 VAL D 450      15.704  68.773  45.790  1.00 28.19           C  
ATOM   3331  N   MET D 451      11.643  70.556  44.330  1.00 32.98           N  
ATOM   3332  CA  MET D 451      10.423  70.600  43.541  1.00 29.52           C  
ATOM   3333  C   MET D 451      10.691  70.887  42.082  1.00 31.50           C  
ATOM   3334  O   MET D 451      11.376  71.869  41.785  1.00 34.52           O  
ATOM   3335  CB  MET D 451       9.539  71.675  44.103  1.00 30.61           C  
ATOM   3336  CG  MET D 451       9.326  71.553  45.581  1.00 30.51           C  
ATOM   3337  SD  MET D 451       7.744  72.144  45.998  1.00 35.82           S  
ATOM   3338  CE  MET D 451       7.606  71.467  47.554  1.00 35.66           C  
ATOM   3339  N   VAL D 452      10.092  70.101  41.183  1.00 29.83           N  
ATOM   3340  CA  VAL D 452      10.419  70.134  39.748  1.00 29.53           C  
ATOM   3341  C   VAL D 452       9.160  70.387  38.879  1.00 31.49           C  
ATOM   3342  O   VAL D 452       8.117  69.821  39.140  1.00 37.77           O  
ATOM   3343  CB  VAL D 452      11.092  68.800  39.322  1.00 28.43           C  
ATOM   3344  CG1 VAL D 452      11.272  68.736  37.824  1.00 26.62           C  
ATOM   3345  CG2 VAL D 452      12.430  68.677  39.971  1.00 28.55           C  
ATOM   3346  N   SER D 453       9.249  71.222  37.850  1.00 30.24           N  
ATOM   3347  CA  SER D 453       8.067  71.624  37.087  1.00 29.75           C  
ATOM   3348  C   SER D 453       8.448  72.286  35.768  1.00 30.79           C  
ATOM   3349  O   SER D 453       9.607  72.452  35.471  1.00 31.93           O  
ATOM   3350  CB  SER D 453       7.187  72.601  37.899  1.00 29.29           C  
ATOM   3351  OG  SER D 453       7.850  73.806  38.303  1.00 27.17           O  
ATOM   3352  N   GLY D 454       7.458  72.665  34.975  1.00 33.81           N  
ATOM   3353  CA  GLY D 454       7.709  73.466  33.785  1.00 34.14           C  
ATOM   3354  C   GLY D 454       7.043  74.821  33.936  1.00 38.28           C  
ATOM   3355  O   GLY D 454       5.951  74.919  34.474  1.00 36.84           O  
ATOM   3356  N   ALA D 455       7.717  75.881  33.498  1.00 42.31           N  
ATOM   3357  CA  ALA D 455       7.234  77.242  33.721  1.00 46.18           C  
ATOM   3358  C   ALA D 455       7.380  78.050  32.439  1.00 49.41           C  
ATOM   3359  O   ALA D 455       8.462  78.070  31.835  1.00 51.58           O  
ATOM   3360  CB  ALA D 455       8.006  77.925  34.871  1.00 42.15           C  
ATOM   3361  N   LEU D 456       6.302  78.739  32.055  1.00 52.37           N  
ATOM   3362  CA  LEU D 456       6.231  79.492  30.798  1.00 53.34           C  
ATOM   3363  C   LEU D 456       6.616  78.592  29.621  1.00 55.66           C  
ATOM   3364  O   LEU D 456       7.110  79.048  28.583  1.00 57.06           O  
ATOM   3365  CB  LEU D 456       7.133  80.740  30.850  1.00 52.04           C  
ATOM   3366  CG  LEU D 456       7.000  81.720  32.025  1.00 50.77           C  
ATOM   3367  CD1 LEU D 456       7.492  83.080  31.610  1.00 49.16           C  
ATOM   3368  CD2 LEU D 456       5.567  81.802  32.477  1.00 50.65           C  
ATOM   3369  N   VAL D 457       6.407  77.299  29.815  1.00 58.08           N  
ATOM   3370  CA  VAL D 457       6.681  76.315  28.779  1.00 61.40           C  
ATOM   3371  C   VAL D 457       5.420  75.447  28.584  1.00 62.65           C  
ATOM   3372  O   VAL D 457       4.532  75.414  29.458  1.00 65.38           O  
ATOM   3373  CB  VAL D 457       7.929  75.389  29.123  1.00 61.88           C  
ATOM   3374  CG1 VAL D 457       9.212  76.228  29.234  1.00 60.00           C  
ATOM   3375  CG2 VAL D 457       7.670  74.570  30.405  1.00 62.28           C  
ATOM   3376  N   PRO D 458       5.259  74.876  27.375  1.00 61.72           N  
ATOM   3377  CA  PRO D 458       4.172  73.931  27.101  1.00 59.59           C  
ATOM   3378  C   PRO D 458       4.507  72.496  27.485  1.00 58.42           C  
ATOM   3379  O   PRO D 458       5.602  72.020  27.221  1.00 60.54           O  
ATOM   3380  CB  PRO D 458       3.969  74.078  25.606  1.00 60.88           C  
ATOM   3381  CG  PRO D 458       5.355  74.402  25.103  1.00 63.09           C  
ATOM   3382  CD  PRO D 458       5.942  75.306  26.136  1.00 61.58           C  
ATOM   3383  N   SER D 459       3.465  71.761  27.844  1.00 56.74           N  
ATOM   3384  CA  SER D 459       3.522  70.382  28.320  1.00 53.62           C  
ATOM   3385  C   SER D 459       4.788  69.579  28.132  1.00 52.02           C  
ATOM   3386  O   SER D 459       5.200  68.852  29.037  1.00 52.34           O  
ATOM   3387  CB  SER D 459       2.372  69.585  27.719  1.00 56.86           C  
ATOM   3388  OG  SER D 459       1.795  68.698  28.667  1.00 56.42           O  
ATOM   3389  N   GLY D 460       5.348  69.608  26.934  1.00 50.60           N  
ATOM   3390  CA  GLY D 460       6.532  68.798  26.669  1.00 51.96           C  
ATOM   3391  C   GLY D 460       7.727  68.906  27.627  1.00 50.80           C  
ATOM   3392  O   GLY D 460       8.474  67.938  27.826  1.00 49.14           O  
ATOM   3393  N   THR D 461       7.858  70.055  28.284  1.00 51.40           N  
ATOM   3394  CA  THR D 461       9.156  70.467  28.827  1.00 49.36           C  
ATOM   3395  C   THR D 461       9.254  70.707  30.343  1.00 48.62           C  
ATOM   3396  O   THR D 461       8.420  71.421  30.937  1.00 47.57           O  
ATOM   3397  CB  THR D 461       9.663  71.713  28.108  1.00 48.68           C  
ATOM   3398  CG2 THR D 461      10.869  71.350  27.292  1.00 49.13           C  
ATOM   3399  OG1 THR D 461       8.636  72.248  27.258  1.00 45.03           O  
ATOM   3400  N   THR D 462      10.294  70.125  30.949  1.00 44.54           N  
ATOM   3401  CA  THR D 462      10.634  70.383  32.349  1.00 42.48           C  
ATOM   3402  C   THR D 462      11.815  71.341  32.426  1.00 41.75           C  
ATOM   3403  O   THR D 462      12.944  70.947  32.151  1.00 41.01           O  
ATOM   3404  CB  THR D 462      11.030  69.079  33.109  1.00 44.06           C  
ATOM   3405  CG2 THR D 462      11.375  69.360  34.567  1.00 40.91           C  
ATOM   3406  OG1 THR D 462       9.939  68.161  33.065  1.00 46.03           O  
ATOM   3407  N   ASN D 463      11.552  72.581  32.840  1.00 39.58           N  
ATOM   3408  CA  ASN D 463      12.564  73.630  32.795  1.00 38.03           C  
ATOM   3409  C   ASN D 463      13.007  74.195  34.130  1.00 37.08           C  
ATOM   3410  O   ASN D 463      14.077  74.753  34.218  1.00 37.17           O  
ATOM   3411  CB  ASN D 463      12.136  74.775  31.835  1.00 38.49           C  
ATOM   3412  CG  ASN D 463      11.023  75.687  32.390  1.00 36.79           C  
ATOM   3413  ND2 ASN D 463      10.266  75.178  33.316  1.00 40.89           N  
ATOM   3414  OD1 ASN D 463      10.815  76.791  31.929  1.00 35.62           O  
ATOM   3415  N   THR D 464      12.173  74.113  35.159  1.00 36.36           N  
ATOM   3416  CA  THR D 464      12.572  74.690  36.434  1.00 35.38           C  
ATOM   3417  C   THR D 464      12.647  73.741  37.604  1.00 36.10           C  
ATOM   3418  O   THR D 464      12.019  72.688  37.601  1.00 39.84           O  
ATOM   3419  CB  THR D 464      11.721  75.890  36.863  1.00 33.98           C  
ATOM   3420  CG2 THR D 464      10.819  76.333  35.779  1.00 28.64           C  
ATOM   3421  OG1 THR D 464      11.005  75.566  38.054  1.00 34.16           O  
ATOM   3422  N   ALA D 465      13.299  74.198  38.663  1.00 34.55           N  
ATOM   3423  CA  ALA D 465      13.569  73.364  39.809  1.00 33.11           C  
ATOM   3424  C   ALA D 465      13.841  74.256  41.006  1.00 33.23           C  
ATOM   3425  O   ALA D 465      14.687  75.155  40.937  1.00 32.16           O  
ATOM   3426  CB  ALA D 465      14.775  72.459  39.507  1.00 32.82           C  
ATOM   3427  N   SER D 466      13.207  73.937  42.134  1.00 33.74           N  
ATOM   3428  CA  SER D 466      13.353  74.725  43.369  1.00 34.15           C  
ATOM   3429  C   SER D 466      13.689  73.876  44.606  1.00 34.04           C  
ATOM   3430  O   SER D 466      13.254  72.736  44.715  1.00 35.55           O  
ATOM   3431  CB  SER D 466      12.077  75.531  43.641  1.00 34.66           C  
ATOM   3432  OG  SER D 466      12.313  76.604  44.544  1.00 37.85           O  
ATOM   3433  N   VAL D 467      14.469  74.417  45.530  1.00 32.14           N  
ATOM   3434  CA  VAL D 467      14.688  73.724  46.778  1.00 35.13           C  
ATOM   3435  C   VAL D 467      13.983  74.403  47.952  1.00 37.54           C  
ATOM   3436  O   VAL D 467      13.926  75.625  48.029  1.00 38.64           O  
ATOM   3437  CB  VAL D 467      16.170  73.577  47.088  1.00 33.76           C  
ATOM   3438  CG1 VAL D 467      16.357  72.883  48.441  1.00 34.32           C  
ATOM   3439  CG2 VAL D 467      16.836  72.757  46.026  1.00 36.54           C  
ATOM   3440  N   HIS D 468      13.319  73.587  48.775  1.00 39.63           N  
ATOM   3441  CA  HIS D 468      12.528  74.048  49.928  1.00 38.34           C  
ATOM   3442  C   HIS D 468      12.718  73.223  51.198  1.00 39.62           C  
ATOM   3443  O   HIS D 468      12.986  72.026  51.136  1.00 40.15           O  
ATOM   3444  CB  HIS D 468      11.058  74.049  49.569  1.00 33.03           C  
ATOM   3445  CG  HIS D 468      10.716  75.060  48.531  1.00 27.57           C  
ATOM   3446  CD2 HIS D 468      10.063  76.237  48.620  1.00 27.74           C  
ATOM   3447  ND1 HIS D 468      11.012  74.882  47.199  1.00 29.26           N  
ATOM   3448  CE1 HIS D 468      10.538  75.900  46.505  1.00 27.01           C  
ATOM   3449  NE2 HIS D 468       9.945  76.728  47.343  1.00 29.35           N  
ATOM   3450  N   VAL D 469      12.627  73.879  52.347  1.00 41.87           N  
ATOM   3451  CA  VAL D 469      12.600  73.164  53.620  1.00 44.42           C  
ATOM   3452  C   VAL D 469      11.206  73.225  54.163  1.00 45.06           C  
ATOM   3453  O   VAL D 469      10.530  74.219  53.943  1.00 46.38           O  
ATOM   3454  CB  VAL D 469      13.551  73.762  54.649  1.00 45.66           C  
ATOM   3455  CG1 VAL D 469      13.295  73.141  56.047  1.00 43.28           C  
ATOM   3456  CG2 VAL D 469      15.024  73.521  54.176  1.00 45.86           C  
ATOM   3457  N   LEU D 470      10.709  72.076  54.605  1.00 45.84           N  
ATOM   3458  CA  LEU D 470       9.312  71.938  54.973  1.00 46.20           C  
ATOM   3459  C   LEU D 470       9.085  72.511  56.347  1.00 48.43           C  
ATOM   3460  O   LEU D 470      10.102  72.711  57.066  1.00 49.12           O  
ATOM   3461  CB  LEU D 470       8.882  70.474  54.954  1.00 43.39           C  
ATOM   3462  CG  LEU D 470       8.736  69.860  53.570  1.00 39.27           C  
ATOM   3463  CD1 LEU D 470       8.344  68.412  53.735  1.00 39.71           C  
ATOM   3464  CD2 LEU D 470       7.712  70.615  52.778  1.00 37.42           C  
ATOM   3465  OXT LEU D 470       7.885  72.748  56.650  1.00 52.18           O1-
END
