# Supplementary material for: Organism-Adapted Specificity of the Allosteric Regulation of Pyruvate Kinase in Lactic Acid Bacteria
Source: PLoS Comput Biol. 2013 Jul 25;9(7):e1003159. doi: 10.1371/journal.pcbi.1003159 (PMC3738050; doi:10.1371/journal.pcbi.1003159)
Supplement: Dataset S1 — PYK structures and the docking solution for the best ligands. (ZIP) [file pcbi.1003159.s001.zip › Dataset 1/1PKY_F1P.pdb]

REMARK 888
REMARK 888 WRITTEN BY MAESTRO (A PRODUCT OF SCHRODINGER, LLC)
TITLE     f1p
MODEL        1
HETATM    1  P1  UNK   900       4.820  66.845  31.569  1.00  0.00           P
HETATM    2  O1  UNK   900       3.496  70.781  32.169  1.00  0.00           O
HETATM    3  O2  UNK   900       5.710  70.936  32.663  1.00  0.00           O
HETATM    4  O3  UNK   900       4.983  71.186  35.371  1.00  0.00           O
HETATM    5  O4  UNK   900       2.340  72.867  34.628  1.00  0.00           O
HETATM    6  O5  UNK   900       4.974  68.413  31.876  1.00  0.00           O
HETATM    7  O6  UNK   900       2.983  74.294  31.372  1.00  0.00           O
HETATM    8  O7  UNK   900       5.242  66.617  30.178  1.00  0.00           O
HETATM    9  C1  UNK   900       4.491  70.434  33.074  1.00  0.00           C
HETATM   10  C2  UNK   900       3.984  71.091  34.370  1.00  0.00           C
HETATM   11  C3  UNK   900       3.453  72.427  33.870  1.00  0.00           C
HETATM   12  C4  UNK   900       3.041  72.109  32.416  1.00  0.00           C
HETATM   13  C5  UNK   900       4.637  68.921  33.158  1.00  0.00           C
HETATM   14  C6  UNK   900       3.641  73.048  31.358  1.00  0.00           C
HETATM   15  O8  UNK   900       5.697  66.217  32.572  1.00  0.00           O1-
HETATM   16  O9  UNK   900       3.383  66.617  31.772  1.00  0.00           O1-
HETATM   17  H1  UNK   900       3.156  70.498  34.764  1.00  0.00           H
HETATM   18  H2  UNK   900       4.235  73.185  33.896  1.00  0.00           H
HETATM   19  H3  UNK   900       1.956  72.087  32.307  1.00  0.00           H
HETATM   20  H4  UNK   900       5.405  68.655  33.886  1.00  0.00           H
HETATM   21  H5  UNK   900       3.692  68.509  33.510  1.00  0.00           H
HETATM   22  H6  UNK   900       4.710  73.194  31.516  1.00  0.00           H
HETATM   23  H7  UNK   900       3.523  72.617  30.364  1.00  0.00           H
HETATM   24  H8  UNK   900       6.033  70.312  32.024  1.00  0.00           H
HETATM   25  H9  UNK   900       5.122  70.308  35.711  1.00  0.00           H
HETATM   26  H10 UNK   900       1.658  72.217  34.572  1.00  0.00           H
HETATM   27  H11 UNK   900       3.429  74.858  30.745  1.00  0.00           H
CONECT    1    6    8   15   16
CONECT    1    8
CONECT    2    9   12
CONECT    3    9   24
CONECT    4   10   25
CONECT    5   11   26
CONECT    6    1   13
CONECT    7   14   27
CONECT    8    1
CONECT    8    1
CONECT    9    2    3   10   13
CONECT   10    4    9   11   17
CONECT   11    5   10   12   18
CONECT   12    2   11   14   19
CONECT   13    6    9   20   21
CONECT   14    7   12   22   23
CONECT   17   10
CONECT   18   11
CONECT   19   12
CONECT   20   13
CONECT   21   13
CONECT   22   14
CONECT   23   14
CONECT   24    3
CONECT   25    4
CONECT   26    5
CONECT   27    7
CONECT   15    1
CONECT   16    1
ENDMDL
END   
