# Supplementary material for: Organism-Adapted Specificity of the Allosteric Regulation of Pyruvate Kinase in Lactic Acid Bacteria
Source: PLoS Comput Biol. 2013 Jul 25;9(7):e1003159. doi: 10.1371/journal.pcbi.1003159 (PMC3738050; doi:10.1371/journal.pcbi.1003159)
Supplement: Dataset S1 — PYK structures and the docking solution for the best ligands. (ZIP) [file pcbi.1003159.s001.zip › Dataset 1/1PKY_F6P.pdb]

REMARK 888
REMARK 888 WRITTEN BY MAESTRO (A PRODUCT OF SCHRODINGER, LLC)
TITLE     f6p
MODEL        1
HETATM    1  P1  UNK   900       4.814  66.843  31.559  1.00  0.00           P
HETATM    2  O1  UNK   900       5.010  71.199  31.616  1.00  0.00           O
HETATM    3  O2  UNK   900       2.836  70.618  31.771  1.00  0.00           O
HETATM    4  O3  UNK   900       2.674  71.716  34.273  1.00  0.00           O
HETATM    5  O4  UNK   900       5.385  70.617  35.070  1.00  0.00           O
HETATM    6  O5  UNK   900       2.869  73.956  32.044  1.00  0.00           O
HETATM    7  O6  UNK   900       4.890  68.420  31.828  1.00  0.00           O
HETATM    8  O7  UNK   900       3.383  66.617  31.772  1.00  0.00           O
HETATM    9  C1  UNK   900       3.751  71.624  32.044  1.00  0.00           C
HETATM   10  C2  UNK   900       3.904  71.740  33.568  1.00  0.00           C
HETATM   11  C3  UNK   900       4.721  70.503  33.847  1.00  0.00           C
HETATM   12  C4  UNK   900       5.687  70.481  32.649  1.00  0.00           C
HETATM   13  C5  UNK   900       3.398  72.906  31.250  1.00  0.00           C
HETATM   14  C6  UNK   900       6.082  69.079  32.192  1.00  0.00           C
HETATM   15  O8  UNK   900       5.239  66.617  30.172  1.00  0.00           O1-
HETATM   16  O9  UNK   900       5.682  66.220  32.571  1.00  0.00           O1-
HETATM   17  H1  UNK   900       4.469  72.638  33.822  1.00  0.00           H
HETATM   18  H2  UNK   900       4.084  69.618  33.868  1.00  0.00           H
HETATM   19  H3  UNK   900       6.600  71.016  32.898  1.00  0.00           H
HETATM   20  H4  UNK   900       4.310  73.309  30.801  1.00  0.00           H
HETATM   21  H5  UNK   900       2.726  72.686  30.415  1.00  0.00           H
HETATM   22  H6  UNK   900       6.772  69.121  31.352  1.00  0.00           H
HETATM   23  H7  UNK   900       6.587  68.585  33.020  1.00  0.00           H
HETATM   24  H8  UNK   900       3.293  69.789  31.845  1.00  0.00           H
HETATM   25  H9  UNK   900       2.872  71.722  35.195  1.00  0.00           H
HETATM   26  H10 UNK   900       5.241  69.816  35.571  1.00  0.00           H
HETATM   27  H11 UNK   900       2.784  74.717  31.492  1.00  0.00           H
CONECT    1    7    8   15   16
CONECT    1    8
CONECT    2    9   12
CONECT    3    9   24
CONECT    4   10   25
CONECT    5   11   26
CONECT    6   13   27
CONECT    7    1   14
CONECT    8    1
CONECT    8    1
CONECT    9    2    3   10   13
CONECT   10    4    9   11   17
CONECT   11    5   10   12   18
CONECT   12    2   11   14   19
CONECT   13    6    9   20   21
CONECT   14    7   12   22   23
CONECT   17   10
CONECT   18   11
CONECT   19   12
CONECT   20   13
CONECT   21   13
CONECT   22   14
CONECT   23   14
CONECT   24    3
CONECT   25    4
CONECT   26    5
CONECT   27    6
CONECT   15    1
CONECT   16    1
ENDMDL
END   
