# Supplementary material for: Organism-Adapted Specificity of the Allosteric Regulation of Pyruvate Kinase in Lactic Acid Bacteria
Source: PLoS Comput Biol. 2013 Jul 25;9(7):e1003159. doi: 10.1371/journal.pcbi.1003159 (PMC3738050; doi:10.1371/journal.pcbi.1003159)
Supplement: Dataset S1 — PYK structures and the docking solution for the best ligands. (ZIP) [file pcbi.1003159.s001.zip › Dataset 1/1PKY_FBP.pdb]

REMARK 888
REMARK 888 WRITTEN BY MAESTRO (A PRODUCT OF SCHRODINGER, LLC)
TITLE     FBP_orig
MODEL        1
HETATM    1  P1  UNK   900       5.120  66.821  31.546  1.00  0.00           P
HETATM    2  P2  UNK   900      -0.988  70.400  36.128  1.00  0.00           P
HETATM    3  O1  UNK   900       2.672  69.707  33.835  1.00  0.00           O
HETATM    4  O2  UNK   900       2.627  71.162  32.082  1.00  0.00           O
HETATM    5  O3  UNK   900       4.983  72.003  32.545  1.00  0.00           O
HETATM    6  O4  UNK   900       4.883  71.417  35.772  1.00  0.00           O
HETATM    7  O5  UNK   900       4.373  67.983  32.393  1.00  0.00           O
HETATM    8  O6  UNK   900       0.526  70.177  35.618  1.00  0.00           O
HETATM    9  O7  UNK   900       6.370  67.417  31.034  1.00  0.00           O
HETATM   10  O8  UNK   900      -0.856  71.270  37.319  1.00  0.00           O
HETATM   11  C1  UNK   900       3.381  70.218  32.761  1.00  0.00           C
HETATM   12  C2  UNK   900       4.546  70.968  33.414  1.00  0.00           C
HETATM   13  C3  UNK   900       3.946  71.503  34.710  1.00  0.00           C
HETATM   14  C4  UNK   900       2.759  70.560  34.971  1.00  0.00           C
HETATM   15  C5  UNK   900       3.828  69.129  31.772  1.00  0.00           C
HETATM   16  C6  UNK   900       1.410  71.228  35.275  1.00  0.00           C
HETATM   17  O9  UNK   900       5.383  65.817  32.572  1.00  0.00           O1-
HETATM   18  O10 UNK   900       4.146  66.351  30.527  1.00  0.00           O1-
HETATM   19  O11 UNK   900      -1.677  71.017  34.972  1.00  0.00           O1-
HETATM   20  O12 UNK   900      -1.417  69.017  36.425  1.00  0.00           O1-
HETATM   21  H1  UNK   900       5.362  70.273  33.625  1.00  0.00           H
HETATM   22  H2  UNK   900       3.607  72.533  34.590  1.00  0.00           H
HETATM   23  H3  UNK   900       2.983  69.899  35.803  1.00  0.00           H
HETATM   24  H4  UNK   900       2.983  68.808  31.165  1.00  0.00           H
HETATM   25  H5  UNK   900       4.552  69.579  31.094  1.00  0.00           H
HETATM   26  H6  UNK   900       1.527  71.924  36.105  1.00  0.00           H
HETATM   27  H7  UNK   900       1.050  71.789  34.412  1.00  0.00           H
HETATM   28  H8  UNK   900       3.137  71.961  32.123  1.00  0.00           H
HETATM   29  H9  UNK   900       5.430  71.595  31.816  1.00  0.00           H
HETATM   30  H10 UNK   900       4.983  70.494  35.990  1.00  0.00           H
CONECT    1    7    9   17   18
CONECT    1    9
CONECT    2    8   10   19   20
CONECT    2   10
CONECT    3   11   14
CONECT    4   11   28
CONECT    5   12   29
CONECT    6   13   30
CONECT    7    1   15
CONECT    8    2   16
CONECT    9    1
CONECT    9    1
CONECT   10    2
CONECT   10    2
CONECT   11    3    4   12   15
CONECT   12    5   11   13   21
CONECT   13    6   12   14   22
CONECT   14    3   13   16   23
CONECT   15    7   11   24   25
CONECT   16    8   14   26   27
CONECT   21   12
CONECT   22   13
CONECT   23   14
CONECT   24   15
CONECT   25   15
CONECT   26   16
CONECT   27   16
CONECT   28    4
CONECT   29    5
CONECT   30    6
CONECT   17    1
CONECT   18    1
CONECT   19    2
CONECT   20    2
ENDMDL
END   
