# Supplementary material for: Organism-Adapted Specificity of the Allosteric Regulation of Pyruvate Kinase in Lactic Acid Bacteria
Source: PLoS Comput Biol. 2013 Jul 25;9(7):e1003159. doi: 10.1371/journal.pcbi.1003159 (PMC3738050; doi:10.1371/journal.pcbi.1003159)
Supplement: Dataset S1 — PYK structures and the docking solution for the best ligands. (ZIP) [file pcbi.1003159.s001.zip › Dataset 1/1PKY_G6P.pdb]

REMARK 888
REMARK 888 WRITTEN BY MAESTRO (A PRODUCT OF SCHRODINGER, LLC)
TITLE     G6P_orig
MODEL        1
HETATM    1  P1  UNK   900       4.807  66.885  31.550  1.00  0.00           P
HETATM    2  O1  UNK   900       4.662  71.215  31.372  1.00  0.00           O
HETATM    3  O2  UNK   900       5.783  70.217  34.654  1.00  0.00           O
HETATM    4  O3  UNK   900       3.233  71.694  35.130  1.00  0.00           O
HETATM    5  O4  UNK   900       3.383  74.004  33.326  1.00  0.00           O
HETATM    6  O5  UNK   900       3.509  73.017  30.607  1.00  0.00           O
HETATM    7  O6  UNK   900       4.835  68.470  31.772  1.00  0.00           O
HETATM    8  O7  UNK   900       5.232  66.617  30.172  1.00  0.00           O
HETATM    9  C1  UNK   900       4.809  70.576  33.703  1.00  0.00           C
HETATM   10  C2  UNK   900       4.197  71.922  34.122  1.00  0.00           C
HETATM   11  C3  UNK   900       5.534  70.644  32.345  1.00  0.00           C
HETATM   12  C4  UNK   900       3.496  72.640  32.954  1.00  0.00           C
HETATM   13  C5  UNK   900       4.298  72.535  31.636  1.00  0.00           C
HETATM   14  C6  UNK   900       6.007  69.246  31.904  1.00  0.00           C
HETATM   15  O8  UNK   900       5.704  66.316  32.572  1.00  0.00           O1-
HETATM   16  O9  UNK   900       3.383  66.617  31.772  1.00  0.00           O1-
HETATM   17  H1  UNK   900       4.029  69.813  33.666  1.00  0.00           H
HETATM   18  H2  UNK   900       4.983  72.567  34.516  1.00  0.00           H
HETATM   19  H3  UNK   900       6.414  71.276  32.424  1.00  0.00           H
HETATM   20  H4  UNK   900       2.505  72.211  32.796  1.00  0.00           H
HETATM   21  H5  UNK   900       5.205  73.141  31.686  1.00  0.00           H
HETATM   22  H6  UNK   900       6.563  69.305  30.971  1.00  0.00           H
HETATM   23  H7  UNK   900       6.685  68.820  32.643  1.00  0.00           H
HETATM   24  H8  UNK   900       5.363  69.676  35.320  1.00  0.00           H
HETATM   25  H9  UNK   900       2.772  72.508  35.273  1.00  0.00           H
HETATM   26  H10 UNK   900       4.234  74.324  33.603  1.00  0.00           H
HETATM   27  H11 UNK   900       3.783  73.904  30.400  1.00  0.00           H
CONECT    1    7    8   15   16
CONECT    1    8
CONECT    2   11   13
CONECT    3    9   24
CONECT    4   10   25
CONECT    5   12   26
CONECT    6   13   27
CONECT    7    1   14
CONECT    8    1
CONECT    8    1
CONECT    9    3   10   11   17
CONECT   10    4    9   12   18
CONECT   11    2    9   14   19
CONECT   12    5   10   13   20
CONECT   13    2    6   12   21
CONECT   14    7   11   22   23
CONECT   17    9
CONECT   18   10
CONECT   19   11
CONECT   20   12
CONECT   21   13
CONECT   22   14
CONECT   23   14
CONECT   24    3
CONECT   25    4
CONECT   26    5
CONECT   27    6
CONECT   15    1
CONECT   16    1
ENDMDL
END   
