# Supplementary material for: Organism-Adapted Specificity of the Allosteric Regulation of Pyruvate Kinase in Lactic Acid Bacteria
Source: PLoS Comput Biol. 2013 Jul 25;9(7):e1003159. doi: 10.1371/journal.pcbi.1003159 (PMC3738050; doi:10.1371/journal.pcbi.1003159)
Supplement: Dataset S1 — PYK structures and the docking solution for the best ligands. (ZIP) [file pcbi.1003159.s001.zip › Dataset 1/1PKY_Gal6P.pdb]

REMARK 888
REMARK 888 WRITTEN BY MAESTRO (A PRODUCT OF SCHRODINGER, LLC)
TITLE     Gal6P
MODEL        1
HETATM    1  P1  UNK   900       4.755  66.681  31.440  1.00  0.00           P
HETATM    2  O1  UNK   900       3.145  70.164  32.873  1.00  0.00           O
HETATM    3  O2  UNK   900       4.658  73.817  31.772  1.00  0.00           O
HETATM    4  O3  UNK   900       1.877  73.081  31.104  1.00  0.00           O
HETATM    5  O4  UNK   900       1.074  71.045  33.134  1.00  0.00           O
HETATM    6  O5  UNK   900       5.580  68.051  31.618  1.00  0.00           O
HETATM    7  O6  UNK   900       3.383  67.042  31.772  1.00  0.00           O
HETATM    8  C1  UNK   900       5.002  71.497  32.362  1.00  0.00           C
HETATM    9  C2  UNK   900       4.129  72.517  31.616  1.00  0.00           C
HETATM   10  C3  UNK   900       4.392  70.105  32.172  1.00  0.00           C
HETATM   11  C4  UNK   900       2.674  72.474  32.104  1.00  0.00           C
HETATM   12  C5  UNK   900       2.183  71.017  32.308  1.00  0.00           C
HETATM   13  C6  UNK   900       5.314  68.966  32.676  1.00  0.00           C
HETATM   14  O7  UNK   900       4.983  71.744  33.759  1.00  0.00           O
HETATM   15  O8  UNK   900       4.924  66.217  30.047  1.00  0.00           O1-
HETATM   16  O9  UNK   900       5.383  65.817  32.435  1.00  0.00           O1-
HETATM   17  H1  UNK   900       6.022  71.520  31.978  1.00  0.00           H
HETATM   18  H2  UNK   900       4.171  72.275  30.553  1.00  0.00           H
HETATM   19  H3  UNK   900       4.200  69.925  31.114  1.00  0.00           H
HETATM   20  H4  UNK   900       2.590  73.029  33.041  1.00  0.00           H
HETATM   21  H5  UNK   900       1.887  70.591  31.348  1.00  0.00           H
HETATM   22  H6  UNK   900       6.278  69.368  32.990  1.00  0.00           H
HETATM   23  H7  UNK   900       4.900  68.474  33.558  1.00  0.00           H
HETATM   24  H8  UNK   900       4.390  74.357  31.038  1.00  0.00           H
HETATM   25  H9  UNK   900       2.068  74.007  31.098  1.00  0.00           H
HETATM   26  H10 UNK   900       1.310  71.474  33.941  1.00  0.00           H
HETATM   27  H11 UNK   900       4.195  71.336  34.094  1.00  0.00           H
CONECT    1    6    7   15   16
CONECT    1    7
CONECT    2   10   12
CONECT   17    8
CONECT    3    9   24
CONECT    4   11   25
CONECT    5   12   26
CONECT    6    1   13
CONECT    7    1
CONECT    7    1
CONECT    8   17    9   10   14
CONECT    9    3    8   11   18
CONECT   10    2    8   13   19
CONECT   11    4    9   12   20
CONECT   12    2    5   11   21
CONECT   13    6   10   22   23
CONECT   14    8   27
CONECT   18    9
CONECT   19   10
CONECT   20   11
CONECT   21   12
CONECT   22   13
CONECT   23   13
CONECT   24    3
CONECT   25    4
CONECT   26    5
CONECT   27   14
CONECT   15    1
CONECT   16    1
ENDMDL
END   
