# Supplementary material for: Organism-Adapted Specificity of the Allosteric Regulation of Pyruvate Kinase in Lactic Acid Bacteria
Source: PLoS Comput Biol. 2013 Jul 25;9(7):e1003159. doi: 10.1371/journal.pcbi.1003159 (PMC3738050; doi:10.1371/journal.pcbi.1003159)
Supplement: Dataset S1 — PYK structures and the docking solution for the best ligands. (ZIP) [file pcbi.1003159.s001.zip › Dataset 1/1PKY_R5P.pdb]

REMARK 888
REMARK 888 WRITTEN BY MAESTRO (A PRODUCT OF SCHRODINGER, LLC)
TITLE     rib5p
MODEL        1
HETATM    1  O1  UNK   900       5.121  71.211  31.519  1.00  0.00           O
HETATM    2  O2  UNK   900       5.334  70.621  34.972  1.00  0.00           O
HETATM    3  O3  UNK   900       3.783  72.745  34.373  1.00  0.00           O
HETATM    4  O4  UNK   900       3.470  72.742  31.180  1.00  0.00           O
HETATM    5  C1  UNK   900       4.694  70.545  33.709  1.00  0.00           C
HETATM    6  C2  UNK   900       5.738  70.497  32.583  1.00  0.00           C
HETATM    7  C3  UNK   900       3.820  71.755  33.356  1.00  0.00           C
HETATM    8  C4  UNK   900       4.440  72.296  32.056  1.00  0.00           C
HETATM    9  C5  UNK   900       6.121  69.075  32.172  1.00  0.00           C
HETATM   10  P1  UNK   900       4.817  66.845  31.559  1.00  0.00           P
HETATM   11  O5  UNK   900       5.241  66.617  30.172  1.00  0.00           O
HETATM   12  O6  UNK   900       4.923  68.418  31.819  1.00  0.00           O
HETATM   13  O7  UNK   900       5.685  66.217  32.572  1.00  0.00           O1-
HETATM   14  O8  UNK   900       3.383  66.617  31.772  1.00  0.00           O1-
HETATM   15  H1  UNK   900       4.064  69.655  33.706  1.00  0.00           H
HETATM   16  H2  UNK   900       6.645  71.017  32.883  1.00  0.00           H
HETATM   17  H3  UNK   900       2.803  71.403  33.172  1.00  0.00           H
HETATM   18  H4  UNK   900       5.151  73.098  32.263  1.00  0.00           H
HETATM   19  H5  UNK   900       6.824  69.082  31.338  1.00  0.00           H
HETATM   20  H6  UNK   900       6.609  68.597  33.020  1.00  0.00           H
HETATM   21  H7  UNK   900       5.034  69.889  35.509  1.00  0.00           H
HETATM   22  H8  UNK   900       4.631  73.156  34.446  1.00  0.00           H
HETATM   23  H9  UNK   900       3.890  73.267  30.514  1.00  0.00           H
CONECT    1    6    8
CONECT    2    5   21
CONECT    3    7   22
CONECT    4    8   23
CONECT    5    2    6    7   15
CONECT    6    1    5    9   16
CONECT    7    3    5    8   17
CONECT    8    1    4    7   18
CONECT    9    6   19   20   12
CONECT   15    5
CONECT   16    6
CONECT   17    7
CONECT   18    8
CONECT   19    9
CONECT   20    9
CONECT   21    2
CONECT   22    3
CONECT   23    4
CONECT   10   11   12   13   14
CONECT   10   11
CONECT   11   10
CONECT   11   10
CONECT   12    9   10
CONECT   13   10
CONECT   14   10
ENDMDL
END   
