# Supplementary material for: Organism-Adapted Specificity of the Allosteric Regulation of Pyruvate Kinase in Lactic Acid Bacteria
Source: PLoS Comput Biol. 2013 Jul 25;9(7):e1003159. doi: 10.1371/journal.pcbi.1003159 (PMC3738050; doi:10.1371/journal.pcbi.1003159)
Supplement: Dataset S1 — PYK structures and the docking solution for the best ligands. (ZIP) [file pcbi.1003159.s001.zip › Dataset 1/Efaecalis_F1P.pdb]

REMARK 888
REMARK 888 WRITTEN BY MAESTRO (A PRODUCT OF SCHRODINGER, LLC)
TITLE     f1p
MODEL        1
HETATM    1  P1  UNK   900       1.355  70.641  35.458  1.00  0.00           P
HETATM    2  O1  UNK   900       4.877  68.780  33.433  1.00  0.00           O
HETATM    3  O2  UNK   900       5.547  70.383  34.945  1.00  0.00           O
HETATM    4  O3  UNK   900       7.102  70.667  32.881  1.00  0.00           O
HETATM    5  O4  UNK   900       4.702  70.383  30.481  1.00  0.00           O
HETATM    6  O5  UNK   900       2.753  70.065  34.881  1.00  0.00           O
HETATM    7  O6  UNK   900       3.709  66.783  30.881  1.00  0.00           O
HETATM    8  O7  UNK   900       1.743  71.910  36.112  1.00  0.00           O
HETATM    9  C1  UNK   900       4.905  70.143  33.756  1.00  0.00           C
HETATM   10  C2  UNK   900       5.720  70.744  32.606  1.00  0.00           C
HETATM   11  C3  UNK   900       5.474  69.779  31.460  1.00  0.00           C
HETATM   12  C4  UNK   900       4.613  68.667  32.045  1.00  0.00           C
HETATM   13  C5  UNK   900       3.500  70.770  33.901  1.00  0.00           C
HETATM   14  C6  UNK   900       4.909  67.292  31.410  1.00  0.00           C
HETATM   15  O8  UNK   900       0.512  70.783  34.251  1.00  0.00           O1-
HETATM   16  O9  UNK   900       0.913  69.583  36.392  1.00  0.00           O1-
HETATM   17  H1  UNK   900       5.449  71.777  32.384  1.00  0.00           H
HETATM   18  H2  UNK   900       6.396  69.398  31.021  1.00  0.00           H
HETATM   19  H3  UNK   900       3.553  68.899  31.917  1.00  0.00           H
HETATM   20  H4  UNK   900       3.604  71.823  34.169  1.00  0.00           H
HETATM   21  H5  UNK   900       2.966  70.748  32.952  1.00  0.00           H
HETATM   22  H6  UNK   900       5.626  67.371  30.593  1.00  0.00           H
HETATM   23  H7  UNK   900       5.352  66.571  32.082  1.00  0.00           H
HETATM   24  H8  UNK   900       5.102  69.849  35.600  1.00  0.00           H
HETATM   25  H9  UNK   900       7.541  70.783  32.035  1.00  0.00           H
HETATM   26  H10 UNK   900       5.238  70.987  29.980  1.00  0.00           H
HETATM   27  H11 UNK   900       3.442  67.388  30.200  1.00  0.00           H
CONECT    1    6    8   15   16
CONECT    1    8
CONECT    2    9   12
CONECT    3    9   24
CONECT    4   10   25
CONECT    5   11   26
CONECT    6    1   13
CONECT    7   14   27
CONECT    8    1
CONECT    8    1
CONECT    9    2    3   10   13
CONECT   10    4    9   11   17
CONECT   11    5   10   12   18
CONECT   12    2   11   14   19
CONECT   13    6    9   20   21
CONECT   14    7   12   22   23
CONECT   17   10
CONECT   18   11
CONECT   19   12
CONECT   20   13
CONECT   21   13
CONECT   22   14
CONECT   23   14
CONECT   24    3
CONECT   25    4
CONECT   26    5
CONECT   27    7
CONECT   15    1
CONECT   16    1
ENDMDL
END   
