# Supplementary material for: Organism-Adapted Specificity of the Allosteric Regulation of Pyruvate Kinase in Lactic Acid Bacteria
Source: PLoS Comput Biol. 2013 Jul 25;9(7):e1003159. doi: 10.1371/journal.pcbi.1003159 (PMC3738050; doi:10.1371/journal.pcbi.1003159)
Supplement: Dataset S1 — PYK structures and the docking solution for the best ligands. (ZIP) [file pcbi.1003159.s001.zip › Dataset 1/Efaecalis_F6P.pdb]

REMARK 888
REMARK 888 WRITTEN BY MAESTRO (A PRODUCT OF SCHRODINGER, LLC)
TITLE     f6p
MODEL        1
HETATM    1  P1  UNK   900      -0.495  69.848  36.045  1.00  0.00           P
HETATM    2  O1  UNK   900       3.103  69.245  33.258  1.00  0.00           O
HETATM    3  O2  UNK   900       3.397  70.334  31.281  1.00  0.00           O
HETATM    4  O3  UNK   900       5.502  71.551  32.152  1.00  0.00           O
HETATM    5  O4  UNK   900       4.702  71.537  35.281  1.00  0.00           O
HETATM    6  O5  UNK   900       3.727  67.478  31.282  1.00  0.00           O
HETATM    7  O6  UNK   900       0.647  69.656  34.907  1.00  0.00           O
HETATM    8  O7  UNK   900      -1.298  68.604  35.979  1.00  0.00           O
HETATM    9  C1  UNK   900       4.021  69.638  32.299  1.00  0.00           C
HETATM   10  C2  UNK   900       4.953  70.602  33.050  1.00  0.00           C
HETATM   11  C3  UNK   900       4.025  71.251  34.073  1.00  0.00           C
HETATM   12  C4  UNK   900       2.965  70.172  34.332  1.00  0.00           C
HETATM   13  C5  UNK   900       4.717  68.395  31.713  1.00  0.00           C
HETATM   14  C6  UNK   900       1.529  70.705  34.518  1.00  0.00           C
HETATM   15  O8  UNK   900       0.302  69.984  37.280  1.00  0.00           O1-
HETATM   16  O9  UNK   900      -1.223  71.065  35.628  1.00  0.00           O1-
HETATM   17  H1  UNK   900       5.745  70.049  33.556  1.00  0.00           H
HETATM   18  H2  UNK   900       3.571  72.154  33.663  1.00  0.00           H
HETATM   19  H3  UNK   900       3.221  69.612  35.232  1.00  0.00           H
HETATM   20  H4  UNK   900       5.367  68.668  30.881  1.00  0.00           H
HETATM   21  H5  UNK   900       5.338  67.907  32.464  1.00  0.00           H
HETATM   22  H6  UNK   900       1.548  71.499  35.266  1.00  0.00           H
HETATM   23  H7  UNK   900       1.173  71.150  33.588  1.00  0.00           H
HETATM   24  H8  UNK   900       3.775  71.208  31.269  1.00  0.00           H
HETATM   25  H9  UNK   900       6.154  71.133  31.601  1.00  0.00           H
HETATM   26  H10 UNK   900       4.770  70.730  35.776  1.00  0.00           H
HETATM   27  H11 UNK   900       3.136  67.993  30.748  1.00  0.00           H
CONECT    1    7    8   15   16
CONECT    1    8
CONECT    2    9   12
CONECT    3    9   24
CONECT    4   10   25
CONECT    5   11   26
CONECT    6   13   27
CONECT    7    1   14
CONECT    8    1
CONECT    8    1
CONECT    9    2    3   10   13
CONECT   10    4    9   11   17
CONECT   11    5   10   12   18
CONECT   12    2   11   14   19
CONECT   13    6    9   20   21
CONECT   14    7   12   22   23
CONECT   17   10
CONECT   18   11
CONECT   19   12
CONECT   20   13
CONECT   21   13
CONECT   22   14
CONECT   23   14
CONECT   24    3
CONECT   25    4
CONECT   26    5
CONECT   27    6
CONECT   15    1
CONECT   16    1
ENDMDL
END   
