# Supplementary material for: Organism-Adapted Specificity of the Allosteric Regulation of Pyruvate Kinase in Lactic Acid Bacteria
Source: PLoS Comput Biol. 2013 Jul 25;9(7):e1003159. doi: 10.1371/journal.pcbi.1003159 (PMC3738050; doi:10.1371/journal.pcbi.1003159)
Supplement: Dataset S1 — PYK structures and the docking solution for the best ligands. (ZIP) [file pcbi.1003159.s001.zip › Dataset 1/Efaecalis_FBP.pdb]

REMARK 888
REMARK 888 WRITTEN BY MAESTRO (A PRODUCT OF SCHRODINGER, LLC)
TITLE     FBP
MODEL        1
HETATM    1  P1  UNK   900      -1.262  69.584  36.549  1.00  0.00           P
HETATM    2  P2  UNK   900       4.703  67.853  31.768  1.00  0.00           P
HETATM    3  O1  UNK   900       2.442  70.188  34.037  1.00  0.00           O
HETATM    4  O2  UNK   900       2.303  71.127  36.081  1.00  0.00           O
HETATM    5  O3  UNK   900       2.221  73.638  34.963  1.00  0.00           O
HETATM    6  O4  UNK   900       4.305  72.982  32.843  1.00  0.00           O
HETATM    7  O5  UNK   900       0.165  70.026  35.954  1.00  0.00           O
HETATM    8  O6  UNK   900       4.491  68.435  33.260  1.00  0.00           O
HETATM    9  O7  UNK   900      -2.111  70.787  36.472  1.00  0.00           O
HETATM   10  O8  UNK   900       3.649  66.812  31.671  1.00  0.00           O
HETATM   11  C1  UNK   900       1.841  71.193  34.788  1.00  0.00           C
HETATM   12  C2  UNK   900       2.314  72.497  34.128  1.00  0.00           C
HETATM   13  C3  UNK   900       3.754  72.140  33.832  1.00  0.00           C
HETATM   14  C4  UNK   900       3.596  70.690  33.365  1.00  0.00           C
HETATM   15  C5  UNK   900       0.326  70.974  34.905  1.00  0.00           C
HETATM   16  C6  UNK   900       4.810  69.776  33.618  1.00  0.00           C
HETATM   17  O9  UNK   900      -1.697  68.467  35.681  1.00  0.00           O1-
HETATM   18  O10 UNK   900      -0.899  69.183  37.924  1.00  0.00           O1-
HETATM   19  O11 UNK   900       4.480  69.033  30.916  1.00  0.00           O1-
HETATM   20  O12 UNK   900       6.076  67.304  31.803  1.00  0.00           O1-
HETATM   21  H1  UNK   900       1.761  72.666  33.202  1.00  0.00           H
HETATM   22  H2  UNK   900       4.354  72.192  34.742  1.00  0.00           H
HETATM   23  H3  UNK   900       3.328  70.707  32.311  1.00  0.00           H
HETATM   24  H4  UNK   900      -0.150  71.917  35.171  1.00  0.00           H
HETATM   25  H5  UNK   900      -0.103  70.626  33.963  1.00  0.00           H
HETATM   26  H6  UNK   900       5.703  70.132  33.105  1.00  0.00           H
HETATM   27  H7  UNK   900       5.054  69.803  34.678  1.00  0.00           H
HETATM   28  H8  UNK   900       1.626  70.585  36.487  1.00  0.00           H
HETATM   29  H9  UNK   900       2.764  74.313  34.583  1.00  0.00           H
HETATM   30  H10 UNK   900       3.906  72.781  32.004  1.00  0.00           H
CONECT    1    7    9   17   18
CONECT    1    9
CONECT    2    8   10   19   20
CONECT    2   10
CONECT    3   11   14
CONECT    4   11   28
CONECT    5   12   29
CONECT    6   13   30
CONECT    7    1   15
CONECT    8    2   16
CONECT    9    1
CONECT    9    1
CONECT   10    2
CONECT   10    2
CONECT   11    3    4   12   15
CONECT   12    5   11   13   21
CONECT   13    6   12   14   22
CONECT   14    3   13   16   23
CONECT   15    7   11   24   25
CONECT   16    8   14   26   27
CONECT   21   12
CONECT   22   13
CONECT   23   14
CONECT   24   15
CONECT   25   15
CONECT   26   16
CONECT   27   16
CONECT   28    4
CONECT   29    5
CONECT   30    6
CONECT   17    1
CONECT   18    1
CONECT   19    2
CONECT   20    2
ENDMDL
END   
