# Supplementary material for: Organism-Adapted Specificity of the Allosteric Regulation of Pyruvate Kinase in Lactic Acid Bacteria
Source: PLoS Comput Biol. 2013 Jul 25;9(7):e1003159. doi: 10.1371/journal.pcbi.1003159 (PMC3738050; doi:10.1371/journal.pcbi.1003159)
Supplement: Dataset S1 — PYK structures and the docking solution for the best ligands. (ZIP) [file pcbi.1003159.s001.zip › Dataset 1/Efaecalis_G6P.pdb]

REMARK 888
REMARK 888 WRITTEN BY MAESTRO (A PRODUCT OF SCHRODINGER, LLC)
TITLE     G6P
MODEL        1
HETATM    1  P1  UNK   900      -0.045  70.216  35.626  1.00  0.00           P
HETATM    2  O1  UNK   900       3.210  69.442  32.551  1.00  0.00           O
HETATM    3  O2  UNK   900       5.055  71.108  35.231  1.00  0.00           O
HETATM    4  O3  UNK   900       7.102  70.383  33.281  1.00  0.00           O
HETATM    5  O4  UNK   900       6.418  67.863  32.076  1.00  0.00           O
HETATM    6  O5  UNK   900       3.758  67.802  31.043  1.00  0.00           O
HETATM    7  O6  UNK   900       1.082  69.983  34.481  1.00  0.00           O
HETATM    8  O7  UNK   900       0.702  69.983  36.880  1.00  0.00           O
HETATM    9  C1  UNK   900       4.781  70.700  33.901  1.00  0.00           C
HETATM   10  C2  UNK   900       5.885  69.703  33.487  1.00  0.00           C
HETATM   11  C3  UNK   900       3.407  69.994  33.857  1.00  0.00           C
HETATM   12  C4  UNK   900       5.539  68.962  32.181  1.00  0.00           C
HETATM   13  C5  UNK   900       4.102  68.417  32.233  1.00  0.00           C
HETATM   14  C6  UNK   900       2.198  70.848  34.297  1.00  0.00           C
HETATM   15  O8  UNK   900      -0.493  71.608  35.410  1.00  0.00           O1-
HETATM   16  O9  UNK   900      -1.067  69.183  35.335  1.00  0.00           O1-
HETATM   17  H1  UNK   900       4.772  71.569  33.240  1.00  0.00           H
HETATM   18  H2  UNK   900       6.025  68.976  34.291  1.00  0.00           H
HETATM   19  H3  UNK   900       3.436  69.184  34.574  1.00  0.00           H
HETATM   20  H4  UNK   900       5.656  69.624  31.320  1.00  0.00           H
HETATM   21  H5  UNK   900       4.039  67.646  32.998  1.00  0.00           H
HETATM   22  H6  UNK   900       2.431  71.372  35.223  1.00  0.00           H
HETATM   23  H7  UNK   900       1.970  71.604  33.544  1.00  0.00           H
HETATM   24  H8  UNK   900       4.983  70.342  35.792  1.00  0.00           H
HETATM   25  H9  UNK   900       7.094  70.784  32.419  1.00  0.00           H
HETATM   26  H10 UNK   900       7.303  68.210  32.080  1.00  0.00           H
HETATM   27  H11 UNK   900       4.285  68.178  30.348  1.00  0.00           H
CONECT    1    7    8   15   16
CONECT    1    8
CONECT    2   11   13
CONECT    3    9   24
CONECT    4   10   25
CONECT    5   12   26
CONECT    6   13   27
CONECT    7    1   14
CONECT    8    1
CONECT    8    1
CONECT    9    3   10   11   17
CONECT   10    4    9   12   18
CONECT   11    2    9   14   19
CONECT   12    5   10   13   20
CONECT   13    2    6   12   21
CONECT   14    7   11   22   23
CONECT   17    9
CONECT   18   10
CONECT   19   11
CONECT   20   12
CONECT   21   13
CONECT   22   14
CONECT   23   14
CONECT   24    3
CONECT   25    4
CONECT   26    5
CONECT   27    6
CONECT   15    1
CONECT   16    1
ENDMDL
END   
