# Supplementary material for: Organism-Adapted Specificity of the Allosteric Regulation of Pyruvate Kinase in Lactic Acid Bacteria
Source: PLoS Comput Biol. 2013 Jul 25;9(7):e1003159. doi: 10.1371/journal.pcbi.1003159 (PMC3738050; doi:10.1371/journal.pcbi.1003159)
Supplement: Dataset S1 — PYK structures and the docking solution for the best ligands. (ZIP) [file pcbi.1003159.s001.zip › Dataset 1/Efaecalis_Gal6P.pdb]

REMARK 888
REMARK 888 WRITTEN BY MAESTRO (A PRODUCT OF SCHRODINGER, LLC)
TITLE     Gal6P
MODEL        1
HETATM    1  P1  UNK   900       1.443  71.218  35.281  1.00  0.00           P
HETATM    2  O1  UNK   900       5.587  70.736  33.795  1.00  0.00           O
HETATM    3  O2  UNK   900       4.250  68.132  30.881  1.00  0.00           O
HETATM    4  O3  UNK   900       7.102  68.383  31.419  1.00  0.00           O
HETATM    5  O4  UNK   900       7.502  69.583  34.047  1.00  0.00           O
HETATM    6  O5  UNK   900       2.980  71.129  34.787  1.00  0.00           O
HETATM    7  O6  UNK   900       0.674  71.203  34.017  1.00  0.00           O
HETATM    8  C1  UNK   900       3.888  70.056  32.256  1.00  0.00           C
HETATM    9  C2  UNK   900       4.893  69.278  31.415  1.00  0.00           C
HETATM   10  C3  UNK   900       4.551  71.254  32.965  1.00  0.00           C
HETATM   11  C4  UNK   900       6.088  68.856  32.285  1.00  0.00           C
HETATM   12  C5  UNK   900       6.602  70.059  33.124  1.00  0.00           C
HETATM   13  C6  UNK   900       3.553  72.033  33.848  1.00  0.00           C
HETATM   14  O7  UNK   900       3.492  69.183  33.281  1.00  0.00           O
HETATM   15  O8  UNK   900       1.311  69.983  36.081  1.00  0.00           O1-
HETATM   16  O9  UNK   900       1.389  72.478  36.051  1.00  0.00           O1-
HETATM   17  H1  UNK   900       3.024  70.375  31.671  1.00  0.00           H
HETATM   18  H2  UNK   900       5.224  69.911  30.589  1.00  0.00           H
HETATM   19  H3  UNK   900       4.978  71.938  32.229  1.00  0.00           H
HETATM   20  H4  UNK   900       5.792  68.046  32.955  1.00  0.00           H
HETATM   21  H5  UNK   900       7.102  70.780  32.481  1.00  0.00           H
HETATM   22  H6  UNK   900       4.074  72.829  34.382  1.00  0.00           H
HETATM   23  H7  UNK   900       2.806  72.508  33.214  1.00  0.00           H
HETATM   24  H8  UNK   900       4.768  67.865  30.128  1.00  0.00           H
HETATM   25  H9  UNK   900       7.396  69.107  30.881  1.00  0.00           H
HETATM   26  H10 UNK   900       8.183  69.131  33.554  1.00  0.00           H
HETATM   27  H11 UNK   900       3.206  69.759  34.000  1.00  0.00           H
CONECT    1    6    7   15   16
CONECT    1    7
CONECT    2   10   12
CONECT   17    8
CONECT    3    9   24
CONECT    4   11   25
CONECT    5   12   26
CONECT    6    1   13
CONECT    7    1
CONECT    7    1
CONECT    8   17    9   10   14
CONECT    9    3    8   11   18
CONECT   10    2    8   13   19
CONECT   11    4    9   12   20
CONECT   12    2    5   11   21
CONECT   13    6   10   22   23
CONECT   14    8   27
CONECT   18    9
CONECT   19   10
CONECT   20   11
CONECT   21   12
CONECT   22   13
CONECT   23   13
CONECT   24    3
CONECT   25    4
CONECT   26    5
CONECT   27   14
CONECT   15    1
CONECT   16    1
ENDMDL
END   
