# Supplementary material for: Organism-Adapted Specificity of the Allosteric Regulation of Pyruvate Kinase in Lactic Acid Bacteria
Source: PLoS Comput Biol. 2013 Jul 25;9(7):e1003159. doi: 10.1371/journal.pcbi.1003159 (PMC3738050; doi:10.1371/journal.pcbi.1003159)
Supplement: Dataset S1 — PYK structures and the docking solution for the best ligands. (ZIP) [file pcbi.1003159.s001.zip › Dataset 1/Efaecalis_PYK.pdb]

EXPDTA    THEORETICAL MODEL, MODELLER 9v8 2011/02/10 17:41:01
REMARK   6 MODELLER OBJECTIVE FUNCTION:      1841.2875
REMARK   6 MODELLER BEST TEMPLATE % SEQ ID:  65.605
ATOM      1  N   LYS     1       8.808  50.944  48.428  1.00 36.49           N
ATOM      2  CA  LYS     1       9.213  50.065  47.307  1.00 36.49           C
ATOM      3  CB  LYS     1       8.225  48.901  47.157  1.00 36.49           C
ATOM      4  CG  LYS     1       8.566  48.010  45.966  1.00 36.49           C
ATOM      5  CD  LYS     1       7.827  46.674  45.956  1.00 36.49           C
ATOM      6  CE  LYS     1       8.235  45.787  44.784  1.00 36.49           C
ATOM      7  NZ  LYS     1       7.719  44.418  44.965  1.00 36.49           N
ATOM      8  C   LYS     1       9.254  50.783  45.998  1.00 36.49           C
ATOM      9  O   LYS     1       8.218  51.161  45.454  1.00 36.49           O
ATOM     10  N   LYS     2      10.476  50.999  45.471  1.00 88.61           N
ATOM     11  CA  LYS     2      10.673  51.688  44.227  1.00 88.61           C
ATOM     12  CB  LYS     2      12.156  51.921  43.902  1.00 88.61           C
ATOM     13  CG  LYS     2      12.877  52.784  44.931  1.00 88.61           C
ATOM     14  CD  LYS     2      12.343  54.212  45.031  1.00 88.61           C
ATOM     15  CE  LYS     2      13.101  55.045  46.065  1.00 88.61           C
ATOM     16  NZ  LYS     2      12.684  56.461  45.984  1.00 88.61           N
ATOM     17  C   LYS     2      10.140  50.889  43.077  1.00 88.61           C
ATOM     18  O   LYS     2       9.426  51.417  42.226  1.00 88.61           O
ATOM     19  N   THR     3      10.470  49.582  43.031  1.00123.66           N
ATOM     20  CA  THR     3      10.129  48.756  41.906  1.00123.66           C
ATOM     21  CB  THR     3      10.776  47.401  41.956  1.00123.66           C
ATOM     22  OG1 THR     3      10.061  46.566  42.842  1.00123.66           O
ATOM     23  CG2 THR     3      12.184  47.550  42.544  1.00123.66           C
ATOM     24  C   THR     3       8.661  48.498  41.986  1.00123.66           C
ATOM     25  O   THR     3       8.123  48.270  43.068  1.00123.66           O
ATOM     26  N   LYS     4       7.970  48.517  40.830  1.00115.84           N
ATOM     27  CA  LYS     4       6.551  48.308  40.826  1.00115.84           C
ATOM     28  CB  LYS     4       5.809  49.139  39.767  1.00115.84           C
ATOM     29  CG  LYS     4       5.963  50.637  40.037  1.00115.84           C
ATOM     30  CD  LYS     4       5.539  51.020  41.457  1.00115.84           C
ATOM     31  CE  LYS     4       5.971  52.424  41.881  1.00115.84           C
ATOM     32  NZ  LYS     4       4.911  53.402  41.561  1.00115.84           N
ATOM     33  C   LYS     4       6.266  46.855  40.602  1.00115.84           C
ATOM     34  O   LYS     4       7.098  46.123  40.070  1.00115.84           O
ATOM     35  N   ILE     5       5.067  46.400  41.023  1.00 39.52           N
ATOM     36  CA  ILE     5       4.725  45.010  40.912  1.00 39.52           C
ATOM     37  CB  ILE     5       4.259  44.419  42.213  1.00 39.52           C
ATOM     38  CG2 ILE     5       3.813  42.970  41.959  1.00 39.52           C
ATOM     39  CG1 ILE     5       5.349  44.541  43.285  1.00 39.52           C
ATOM     40  CD1 ILE     5       4.832  44.245  44.693  1.00 39.52           C
ATOM     41  C   ILE     5       3.579  44.866  39.958  1.00 39.52           C
ATOM     42  O   ILE     5       2.577  45.572  40.062  1.00 39.52           O
ATOM     43  N   VAL     6       3.713  43.937  38.990  1.00 33.00           N
ATOM     44  CA  VAL     6       2.664  43.675  38.048  1.00 33.00           C
ATOM     45  CB  VAL     6       3.135  43.685  36.620  1.00 33.00           C
ATOM     46  CG1 VAL     6       1.971  43.289  35.698  1.00 33.00           C
ATOM     47  CG2 VAL     6       3.718  45.075  36.314  1.00 33.00           C
ATOM     48  C   VAL     6       2.154  42.300  38.367  1.00 33.00           C
ATOM     49  O   VAL     6       2.934  41.385  38.624  1.00 33.00           O
ATOM     50  N   CYS     7       0.816  42.126  38.371  1.00 85.12           N
ATOM     51  CA  CYS     7       0.225  40.873  38.756  1.00 85.12           C
ATOM     52  CB  CYS     7      -0.596  41.022  40.048  1.00 85.12           C
ATOM     53  SG  CYS     7      -1.746  39.654  40.359  1.00 85.12           S
ATOM     54  C   CYS     7      -0.719  40.403  37.695  1.00 85.12           C
ATOM     55  O   CYS     7      -1.572  41.151  37.220  1.00 85.12           O
ATOM     56  N   THR     8      -0.585  39.122  37.298  1.00 33.85           N
ATOM     57  CA  THR     8      -1.491  38.578  36.331  1.00 33.85           C
ATOM     58  CB  THR     8      -0.954  37.359  35.636  1.00 33.85           C
ATOM     59  OG1 THR     8       0.273  37.667  34.992  1.00 33.85           O
ATOM     60  CG2 THR     8      -1.984  36.877  34.600  1.00 33.85           C
ATOM     61  C   THR     8      -2.712  38.174  37.098  1.00 33.85           C
ATOM     62  O   THR     8      -2.615  37.602  38.184  1.00 33.85           O
ATOM     63  N   ILE     9      -3.906  38.459  36.548  1.00 96.05           N
ATOM     64  CA  ILE     9      -5.116  38.148  37.250  1.00 96.05           C
ATOM     65  CB  ILE     9      -6.180  39.196  37.117  1.00 96.05           C
ATOM     66  CG2 ILE     9      -7.464  38.662  37.773  1.00 96.05           C
ATOM     67  CG1 ILE     9      -5.688  40.511  37.735  1.00 96.05           C
ATOM     68  CD1 ILE     9      -5.357  40.409  39.222  1.00 96.05           C
ATOM     69  C   ILE     9      -5.664  36.872  36.707  1.00 96.05           C
ATOM     70  O   ILE     9      -5.663  36.653  35.496  1.00 96.05           O
ATOM     71  N   GLY    10      -6.125  35.979  37.608  1.00 25.88           N
ATOM     72  CA  GLY    10      -6.662  34.723  37.172  1.00 25.88           C
ATOM     73  C   GLY    10      -7.682  34.275  38.164  1.00 25.88           C
ATOM     74  O   GLY    10      -8.167  35.045  38.990  1.00 25.88           O
ATOM     75  N   PRO    11      -8.016  33.018  38.074  1.00 58.42           N
ATOM     76  CA  PRO    11      -9.012  32.461  38.939  1.00 58.42           C
ATOM     77  CD  PRO    11      -7.918  32.295  36.817  1.00 58.42           C
ATOM     78  CB  PRO    11      -9.262  31.047  38.420  1.00 58.42           C
ATOM     79  CG  PRO    11      -8.958  31.165  36.914  1.00 58.42           C
ATOM     80  C   PRO    11      -8.594  32.540  40.364  1.00 58.42           C
ATOM     81  O   PRO    11      -9.458  32.634  41.234  1.00 58.42           O
ATOM     82  N   ALA    12      -7.280  32.482  40.628  1.00 40.72           N
ATOM     83  CA  ALA    12      -6.826  32.548  41.980  1.00 40.72           C
ATOM     84  CB  ALA    12      -5.309  32.342  42.126  1.00 40.72           C
ATOM     85  C   ALA    12      -7.156  33.895  42.528  1.00 40.72           C
ATOM     86  O   ALA    12      -7.646  33.987  43.651  1.00 40.72           O
ATOM     87  N   SER    13      -6.925  34.975  41.743  1.00 92.20           N
ATOM     88  CA  SER    13      -7.132  36.276  42.314  1.00 92.20           C
ATOM     89  CB  SER    13      -5.828  37.082  42.411  1.00 92.20           C
ATOM     90  OG  SER    13      -5.313  37.325  41.110  1.00 92.20           O
ATOM     91  C   SER    13      -8.088  37.108  41.506  1.00 92.20           C
ATOM     92  O   SER    13      -7.898  38.317  41.386  1.00 92.20           O
ATOM     93  N   GLU    14      -9.148  36.504  40.937  1.00 64.43           N
ATOM     94  CA  GLU    14     -10.121  37.262  40.195  1.00 64.43           C
ATOM     95  CB  GLU    14     -10.927  36.409  39.197  1.00 64.43           C
ATOM     96  CG  GLU    14     -11.693  35.237  39.806  1.00 64.43           C
ATOM     97  CD  GLU    14     -12.312  34.469  38.645  1.00 64.43           C
ATOM     98  OE1 GLU    14     -12.608  35.112  37.602  1.00 64.43           O
ATOM     99  OE2 GLU    14     -12.487  33.229  38.781  1.00 64.43           O
ATOM    100  C   GLU    14     -11.059  38.008  41.100  1.00 64.43           C
ATOM    101  O   GLU    14     -11.510  39.101  40.761  1.00 64.43           O
ATOM    102  N   SER    15     -11.373  37.436  42.281  1.00 35.45           N
ATOM    103  CA  SER    15     -12.355  37.988  43.176  1.00 35.45           C
ATOM    104  CB  SER    15     -12.583  37.141  44.440  1.00 35.45           C
ATOM    105  OG  SER    15     -11.421  37.168  45.256  1.00 35.45           O
ATOM    106  C   SER    15     -11.939  39.346  43.631  1.00 35.45           C
ATOM    107  O   SER    15     -10.761  39.700  43.612  1.00 35.45           O
ATOM    108  N   VAL    16     -12.947  40.153  44.022  1.00 26.25           N
ATOM    109  CA  VAL    16     -12.753  41.491  44.497  1.00 26.25           C
ATOM    110  CB  VAL    16     -14.049  42.199  44.761  1.00 26.25           C
ATOM    111  CG1 VAL    16     -13.741  43.577  45.372  1.00 26.25           C
ATOM    112  CG2 VAL    16     -14.849  42.261  43.449  1.00 26.25           C
ATOM    113  C   VAL    16     -12.006  41.441  45.787  1.00 26.25           C
ATOM    114  O   VAL    16     -11.071  42.212  46.001  1.00 26.25           O
ATOM    115  N   ASP    17     -12.401  40.518  46.683  1.00 29.99           N
ATOM    116  CA  ASP    17     -11.773  40.454  47.969  1.00 29.99           C
ATOM    117  CB  ASP    17     -12.396  39.402  48.904  1.00 29.99           C
ATOM    118  CG  ASP    17     -13.754  39.920  49.361  1.00 29.99           C
ATOM    119  OD1 ASP    17     -14.187  40.986  48.847  1.00 29.99           O
ATOM    120  OD2 ASP    17     -14.371  39.260  50.239  1.00 29.99           O
ATOM    121  C   ASP    17     -10.333  40.108  47.791  1.00 29.99           C
ATOM    122  O   ASP    17      -9.471  40.711  48.427  1.00 29.99           O
ATOM    123  N   MET    18     -10.017  39.129  46.922  1.00 82.79           N
ATOM    124  CA  MET    18      -8.626  38.812  46.797  1.00 82.79           C
ATOM    125  CB  MET    18      -8.285  37.575  45.958  1.00 82.79           C
ATOM    126  CG  MET    18      -6.791  37.267  46.095  1.00 82.79           C
ATOM    127  SD  MET    18      -6.260  35.630  45.532  1.00 82.79           S
ATOM    128  CE  MET    18      -7.217  34.747  46.798  1.00 82.79           C
ATOM    129  C   MET    18      -7.916  39.982  46.201  1.00 82.79           C
ATOM    130  O   MET    18      -6.829  40.343  46.645  1.00 82.79           O
ATOM    131  N   LEU    19      -8.541  40.636  45.205  1.00 35.49           N
ATOM    132  CA  LEU    19      -7.920  41.746  44.538  1.00 35.49           C
ATOM    133  CB  LEU    19      -8.821  42.384  43.467  1.00 35.49           C
ATOM    134  CG  LEU    19      -9.041  41.488  42.237  1.00 35.49           C
ATOM    135  CD1 LEU    19      -9.944  42.176  41.200  1.00 35.49           C
ATOM    136  CD2 LEU    19      -7.697  41.042  41.638  1.00 35.49           C
ATOM    137  C   LEU    19      -7.646  42.785  45.569  1.00 35.49           C
ATOM    138  O   LEU    19      -6.608  43.443  45.542  1.00 35.49           O
ATOM    139  N   VAL    20      -8.576  42.951  46.521  1.00 24.56           N
ATOM    140  CA  VAL    20      -8.380  43.921  47.551  1.00 24.56           C
ATOM    141  CB  VAL    20      -9.491  43.933  48.560  1.00 24.56           C
ATOM    142  CG1 VAL    20      -9.121  44.915  49.684  1.00 24.56           C
ATOM    143  CG2 VAL    20     -10.804  44.277  47.837  1.00 24.56           C
ATOM    144  C   VAL    20      -7.120  43.538  48.267  1.00 24.56           C
ATOM    145  O   VAL    20      -6.342  44.398  48.672  1.00 24.56           O
ATOM    146  N   ASN    21      -6.900  42.225  48.467  1.00 45.75           N
ATOM    147  CA  ASN    21      -5.727  41.756  49.151  1.00 45.75           C
ATOM    148  CB  ASN    21      -5.765  40.242  49.425  1.00 45.75           C
ATOM    149  CG  ASN    21      -6.836  39.980  50.474  1.00 45.75           C
ATOM    150  OD1 ASN    21      -7.164  38.833  50.772  1.00 45.75           O
ATOM    151  ND2 ASN    21      -7.401  41.075  51.050  1.00 45.75           N
ATOM    152  C   ASN    21      -4.486  42.033  48.353  1.00 45.75           C
ATOM    153  O   ASN    21      -3.503  42.539  48.891  1.00 45.75           O
ATOM    154  N   LEU    22      -4.498  41.742  47.036  1.00 82.94           N
ATOM    155  CA  LEU    22      -3.299  41.912  46.263  1.00 82.94           C
ATOM    156  CB  LEU    22      -3.431  41.535  44.773  1.00 82.94           C
ATOM    157  CG  LEU    22      -3.540  40.026  44.478  1.00 82.94           C
ATOM    158  CD1 LEU    22      -2.296  39.270  44.970  1.00 82.94           C
ATOM    159  CD2 LEU    22      -4.855  39.425  44.986  1.00 82.94           C
ATOM    160  C   LEU    22      -2.903  43.351  46.300  1.00 82.94           C
ATOM    161  O   LEU    22      -1.721  43.673  46.408  1.00 82.94           O
ATOM    162  N   ILE    23      -3.890  44.258  46.221  1.00 77.41           N
ATOM    163  CA  ILE    23      -3.600  45.658  46.150  1.00 77.41           C
ATOM    164  CB  ILE    23      -4.833  46.485  45.896  1.00 77.41           C
ATOM    165  CG2 ILE    23      -5.640  46.594  47.197  1.00 77.41           C
ATOM    166  CG1 ILE    23      -4.468  47.851  45.301  1.00 77.41           C
ATOM    167  CD1 ILE    23      -5.668  48.531  44.641  1.00 77.41           C
ATOM    168  C   ILE    23      -2.920  46.099  47.413  1.00 77.41           C
ATOM    169  O   ILE    23      -1.968  46.876  47.368  1.00 77.41           O
ATOM    170  N   ASN    24      -3.384  45.608  48.579  1.00 40.88           N
ATOM    171  CA  ASN    24      -2.786  45.973  49.835  1.00 40.88           C
ATOM    172  CB  ASN    24      -3.504  45.365  51.051  1.00 40.88           C
ATOM    173  CG  ASN    24      -4.820  46.108  51.237  1.00 40.88           C
ATOM    174  OD1 ASN    24      -5.681  45.692  52.010  1.00 40.88           O
ATOM    175  ND2 ASN    24      -4.982  47.245  50.507  1.00 40.88           N
ATOM    176  C   ASN    24      -1.380  45.467  49.830  1.00 40.88           C
ATOM    177  O   ASN    24      -0.474  46.096  50.375  1.00 40.88           O
ATOM    178  N   ALA    25      -1.178  44.304  49.189  1.00 38.06           N
ATOM    179  CA  ALA    25       0.090  43.647  49.087  1.00 38.06           C
ATOM    180  CB  ALA    25       0.017  42.332  48.293  1.00 38.06           C
ATOM    181  C   ALA    25       1.032  44.558  48.368  1.00 38.06           C
ATOM    182  O   ALA    25       2.233  44.544  48.639  1.00 38.06           O
ATOM    183  N   GLY    26       0.520  45.391  47.437  1.00 42.24           N
ATOM    184  CA  GLY    26       1.433  46.250  46.743  1.00 42.24           C
ATOM    185  C   GLY    26       1.343  46.063  45.255  1.00 42.24           C
ATOM    186  O   GLY    26       2.219  46.527  44.528  1.00 42.24           O
ATOM    187  N   MET    27       0.294  45.376  44.757  1.00 76.71           N
ATOM    188  CA  MET    27       0.134  45.191  43.337  1.00 76.71           C
ATOM    189  CB  MET    27      -1.044  44.262  43.000  1.00 76.71           C
ATOM    190  CG  MET    27      -1.287  44.072  41.502  1.00 76.71           C
ATOM    191  SD  MET    27      -2.700  42.993  41.114  1.00 76.71           S
ATOM    192  CE  MET    27      -3.961  44.134  41.754  1.00 76.71           C
ATOM    193  C   MET    27      -0.165  46.515  42.694  1.00 76.71           C
ATOM    194  O   MET    27      -1.231  47.092  42.900  1.00 76.71           O
ATOM    195  N   ASN    28       0.805  47.040  41.917  1.00 72.37           N
ATOM    196  CA  ASN    28       0.671  48.283  41.207  1.00 72.37           C
ATOM    197  CB  ASN    28       2.040  48.842  40.800  1.00 72.37           C
ATOM    198  CG  ASN    28       2.815  49.054  42.092  1.00 72.37           C
ATOM    199  OD1 ASN    28       3.796  48.363  42.361  1.00 72.37           O
ATOM    200  ND2 ASN    28       2.353  50.025  42.925  1.00 72.37           N
ATOM    201  C   ASN    28      -0.149  48.123  39.962  1.00 72.37           C
ATOM    202  O   ASN    28      -1.032  48.933  39.683  1.00 72.37           O
ATOM    203  N   VAL    29       0.119  47.056  39.179  1.00 38.66           N
ATOM    204  CA  VAL    29      -0.535  46.928  37.908  1.00 38.66           C
ATOM    205  CB  VAL    29       0.427  47.016  36.757  1.00 38.66           C
ATOM    206  CG1 VAL    29      -0.349  46.846  35.442  1.00 38.66           C
ATOM    207  CG2 VAL    29       1.198  48.343  36.862  1.00 38.66           C
ATOM    208  C   VAL    29      -1.200  45.593  37.830  1.00 38.66           C
ATOM    209  O   VAL    29      -0.716  44.599  38.369  1.00 38.66           O
ATOM    210  N   CYS    30      -2.356  45.562  37.142  1.00 76.54           N
ATOM    211  CA  CYS    30      -3.122  44.370  36.933  1.00 76.54           C
ATOM    212  CB  CYS    30      -4.631  44.638  37.065  1.00 76.54           C
ATOM    213  SG  CYS    30      -5.665  43.286  36.441  1.00 76.54           S
ATOM    214  C   CYS    30      -2.867  43.957  35.520  1.00 76.54           C
ATOM    215  O   CYS    30      -2.963  44.766  34.600  1.00 76.54           O
ATOM    216  N   ARG    31      -2.517  42.676  35.310  1.00 42.92           N
ATOM    217  CA  ARG    31      -2.246  42.222  33.979  1.00 42.92           C
ATOM    218  CB  ARG    31      -0.872  41.542  33.845  1.00 42.92           C
ATOM    219  CG  ARG    31      -0.604  40.908  32.478  1.00 42.92           C
ATOM    220  CD  ARG    31       0.792  40.287  32.382  1.00 42.92           C
ATOM    221  NE  ARG    31       0.873  39.513  31.111  1.00 42.92           N
ATOM    222  CZ  ARG    31       0.649  38.167  31.122  1.00 42.92           C
ATOM    223  NH1 ARG    31       0.350  37.533  32.293  1.00 42.92           N
ATOM    224  NH2 ARG    31       0.736  37.450  29.963  1.00 42.92           N
ATOM    225  C   ARG    31      -3.282  41.216  33.616  1.00 42.92           C
ATOM    226  O   ARG    31      -3.552  40.276  34.362  1.00 42.92           O
ATOM    227  N   LEU    32      -3.914  41.413  32.447  1.00 78.37           N
ATOM    228  CA  LEU    32      -4.881  40.474  31.975  1.00 78.37           C
ATOM    229  CB  LEU    32      -6.207  41.119  31.538  1.00 78.37           C
ATOM    230  CG  LEU    32      -7.011  41.699  32.717  1.00 78.37           C
ATOM    231  CD1 LEU    32      -6.213  42.780  33.459  1.00 78.37           C
ATOM    232  CD2 LEU    32      -8.394  42.192  32.262  1.00 78.37           C
ATOM    233  C   LEU    32      -4.268  39.809  30.791  1.00 78.37           C
ATOM    234  O   LEU    32      -3.768  40.470  29.881  1.00 78.37           O
ATOM    235  N   ASN    33      -4.276  38.465  30.785  1.00 39.85           N
ATOM    236  CA  ASN    33      -3.693  37.758  29.687  1.00 39.85           C
ATOM    237  CB  ASN    33      -3.005  36.446  30.107  1.00 39.85           C
ATOM    238  CG  ASN    33      -2.177  35.934  28.937  1.00 39.85           C
ATOM    239  OD1 ASN    33      -2.339  36.377  27.801  1.00 39.85           O
ATOM    240  ND2 ASN    33      -1.264  34.967  29.220  1.00 39.85           N
ATOM    241  C   ASN    33      -4.808  37.412  28.752  1.00 39.85           C
ATOM    242  O   ASN    33      -5.679  36.603  29.065  1.00 39.85           O
ATOM    243  N   PHE    34      -4.797  38.049  27.569  1.00 94.45           N
ATOM    244  CA  PHE    34      -5.782  37.878  26.541  1.00 94.45           C
ATOM    245  CB  PHE    34      -5.852  39.038  25.535  1.00 94.45           C
ATOM    246  CG  PHE    34      -6.814  39.998  26.154  1.00 94.45           C
ATOM    247  CD1 PHE    34      -6.511  40.665  27.318  1.00 94.45           C
ATOM    248  CD2 PHE    34      -8.033  40.229  25.558  1.00 94.45           C
ATOM    249  CE1 PHE    34      -7.413  41.542  27.877  1.00 94.45           C
ATOM    250  CE2 PHE    34      -8.938  41.105  26.110  1.00 94.45           C
ATOM    251  CZ  PHE    34      -8.629  41.764  27.275  1.00 94.45           C
ATOM    252  C   PHE    34      -5.671  36.560  25.852  1.00 94.45           C
ATOM    253  O   PHE    34      -6.624  36.121  25.213  1.00 94.45           O
ATOM    254  N   SER    35      -4.496  35.911  25.915  1.00 41.60           N
ATOM    255  CA  SER    35      -4.343  34.659  25.234  1.00 41.60           C
ATOM    256  CB  SER    35      -2.976  33.999  25.480  1.00 41.60           C
ATOM    257  OG  SER    35      -1.950  34.761  24.862  1.00 41.60           O
ATOM    258  C   SER    35      -5.405  33.715  25.708  1.00 41.60           C
ATOM    259  O   SER    35      -5.829  32.839  24.956  1.00 41.60           O
ATOM    260  N   HIS    36      -5.878  33.858  26.962  1.00 38.60           N
ATOM    261  CA  HIS    36      -6.897  32.948  27.401  1.00 38.60           C
ATOM    262  ND1 HIS    36      -3.903  31.572  28.205  1.00 38.60           N
ATOM    263  CG  HIS    36      -5.210  31.195  27.989  1.00 38.60           C
ATOM    264  CB  HIS    36      -6.395  31.973  28.474  1.00 38.60           C
ATOM    265  NE2 HIS    36      -3.835  29.697  27.013  1.00 38.60           N
ATOM    266  CD2 HIS    36      -5.150  30.047  27.260  1.00 38.60           C
ATOM    267  CE1 HIS    36      -3.123  30.642  27.600  1.00 38.60           C
ATOM    268  C   HIS    36      -8.028  33.737  27.989  1.00 38.60           C
ATOM    269  O   HIS    36      -7.846  34.872  28.425  1.00 38.60           O
ATOM    270  N   GLY    37      -9.244  33.150  27.993  1.00 17.92           N
ATOM    271  CA  GLY    37     -10.382  33.811  28.564  1.00 17.92           C
ATOM    272  C   GLY    37     -11.077  34.587  27.492  1.00 17.92           C
ATOM    273  O   GLY    37     -10.520  34.843  26.426  1.00 17.92           O
ATOM    274  N   ASP    38     -12.336  34.983  27.770  1.00 59.22           N
ATOM    275  CA  ASP    38     -13.122  35.724  26.828  1.00 59.22           C
ATOM    276  CB  ASP    38     -14.473  35.054  26.505  1.00 59.22           C
ATOM    277  CG  ASP    38     -15.269  34.816  27.784  1.00 59.22           C
ATOM    278  OD1 ASP    38     -15.177  35.641  28.730  1.00 59.22           O
ATOM    279  OD2 ASP    38     -15.976  33.774  27.830  1.00 59.22           O
ATOM    280  C   ASP    38     -13.334  37.116  27.340  1.00 59.22           C
ATOM    281  O   ASP    38     -12.957  37.449  28.462  1.00 59.22           O
ATOM    282  N   TYR    39     -13.965  37.964  26.505  1.00 84.94           N
ATOM    283  CA  TYR    39     -14.184  39.354  26.796  1.00 84.94           C
ATOM    284  CB  TYR    39     -14.939  40.074  25.664  1.00 84.94           C
ATOM    285  CG  TYR    39     -14.007  40.211  24.510  1.00 84.94           C
ATOM    286  CD1 TYR    39     -13.520  39.099  23.862  1.00 84.94           C
ATOM    287  CD2 TYR    39     -13.648  41.458  24.056  1.00 84.94           C
ATOM    288  CE1 TYR    39     -12.662  39.229  22.796  1.00 84.94           C
ATOM    289  CE2 TYR    39     -12.793  41.594  22.989  1.00 84.94           C
ATOM    290  CZ  TYR    39     -12.298  40.480  22.362  1.00 84.94           C
ATOM    291  OH  TYR    39     -11.420  40.620  21.269  1.00 84.94           O
ATOM    292  C   TYR    39     -15.006  39.480  28.037  1.00 84.94           C
ATOM    293  O   TYR    39     -14.732  40.331  28.881  1.00 84.94           O
ATOM    294  N   GLU    40     -16.041  38.637  28.187  1.00 33.64           N
ATOM    295  CA  GLU    40     -16.892  38.766  29.332  1.00 33.64           C
ATOM    296  CB  GLU    40     -18.117  37.830  29.283  1.00 33.64           C
ATOM    297  CG  GLU    40     -17.794  36.339  29.183  1.00 33.64           C
ATOM    298  CD  GLU    40     -19.106  35.609  28.921  1.00 33.64           C
ATOM    299  OE1 GLU    40     -20.100  36.297  28.565  1.00 33.64           O
ATOM    300  OE2 GLU    40     -19.134  34.358  29.066  1.00 33.64           O
ATOM    301  C   GLU    40     -16.107  38.507  30.584  1.00 33.64           C
ATOM    302  O   GLU    40     -16.288  39.204  31.580  1.00 33.64           O
ATOM    303  N   GLU    41     -15.207  37.504  30.572  1.00 30.08           N
ATOM    304  CA  GLU    41     -14.455  37.196  31.758  1.00 30.08           C
ATOM    305  CB  GLU    41     -13.559  35.957  31.589  1.00 30.08           C
ATOM    306  CG  GLU    41     -12.749  35.608  32.840  1.00 30.08           C
ATOM    307  CD  GLU    41     -11.915  34.373  32.527  1.00 30.08           C
ATOM    308  OE1 GLU    41     -11.233  34.373  31.471  1.00 30.08           O
ATOM    309  OE2 GLU    41     -11.957  33.409  33.341  1.00 30.08           O
ATOM    310  C   GLU    41     -13.560  38.347  32.103  1.00 30.08           C
ATOM    311  O   GLU    41     -13.511  38.780  33.253  1.00 30.08           O
ATOM    312  N   HIS    42     -12.844  38.891  31.102  1.00 33.36           N
ATOM    313  CA  HIS    42     -11.926  39.969  31.337  1.00 33.36           C
ATOM    314  ND1 HIS    42      -9.064  38.969  30.093  1.00 33.36           N
ATOM    315  CG  HIS    42     -10.261  39.340  29.521  1.00 33.36           C
ATOM    316  CB  HIS    42     -11.162  40.405  30.072  1.00 33.36           C
ATOM    317  NE2 HIS    42      -9.321  37.705  28.282  1.00 33.36           N
ATOM    318  CD2 HIS    42     -10.401  38.558  28.416  1.00 33.36           C
ATOM    319  CE1 HIS    42      -8.544  37.989  29.312  1.00 33.36           C
ATOM    320  C   HIS    42     -12.716  41.145  31.797  1.00 33.36           C
ATOM    321  O   HIS    42     -12.288  41.891  32.677  1.00 33.36           O
ATOM    322  N   GLY    43     -13.910  41.333  31.211  1.00 14.75           N
ATOM    323  CA  GLY    43     -14.708  42.470  31.549  1.00 14.75           C
ATOM    324  C   GLY    43     -15.017  42.415  33.010  1.00 14.75           C
ATOM    325  O   GLY    43     -15.012  43.443  33.685  1.00 14.75           O
ATOM    326  N   ALA    44     -15.335  41.214  33.530  1.00 23.53           N
ATOM    327  CA  ALA    44     -15.661  41.068  34.921  1.00 23.53           C
ATOM    328  CB  ALA    44     -16.131  39.646  35.274  1.00 23.53           C
ATOM    329  C   ALA    44     -14.461  41.366  35.769  1.00 23.53           C
ATOM    330  O   ALA    44     -14.561  42.080  36.765  1.00 23.53           O
ATOM    331  N   ARG    45     -13.287  40.828  35.384  1.00 61.33           N
ATOM    332  CA  ARG    45     -12.084  40.993  36.150  1.00 61.33           C
ATOM    333  CB  ARG    45     -10.918  40.170  35.577  1.00 61.33           C
ATOM    334  CG  ARG    45     -11.177  38.667  35.713  1.00 61.33           C
ATOM    335  CD  ARG    45     -10.068  37.769  35.166  1.00 61.33           C
ATOM    336  NE  ARG    45     -10.470  36.362  35.451  1.00 61.33           N
ATOM    337  CZ  ARG    45      -9.761  35.324  34.922  1.00 61.33           C
ATOM    338  NH1 ARG    45      -8.690  35.569  34.112  1.00 61.33           N
ATOM    339  NH2 ARG    45     -10.123  34.039  35.206  1.00 61.33           N
ATOM    340  C   ARG    45     -11.718  42.442  36.170  1.00 61.33           C
ATOM    341  O   ARG    45     -11.328  42.977  37.206  1.00 61.33           O
ATOM    342  N   ILE    46     -11.856  43.126  35.021  1.00 22.80           N
ATOM    343  CA  ILE    46     -11.532  44.520  34.966  1.00 22.80           C
ATOM    344  CB  ILE    46     -11.722  45.110  33.598  1.00 22.80           C
ATOM    345  CG2 ILE    46     -11.584  46.638  33.711  1.00 22.80           C
ATOM    346  CG1 ILE    46     -10.741  44.467  32.603  1.00 22.80           C
ATOM    347  CD1 ILE    46     -11.047  44.796  31.143  1.00 22.80           C
ATOM    348  C   ILE    46     -12.456  45.228  35.901  1.00 22.80           C
ATOM    349  O   ILE    46     -12.046  46.115  36.648  1.00 22.80           O
ATOM    350  N   LYS    47     -13.739  44.827  35.891  1.00 59.85           N
ATOM    351  CA  LYS    47     -14.739  45.452  36.706  1.00 59.85           C
ATOM    352  CB  LYS    47     -16.117  44.790  36.536  1.00 59.85           C
ATOM    353  CG  LYS    47     -17.227  45.419  37.381  1.00 59.85           C
ATOM    354  CD  LYS    47     -18.624  44.920  37.007  1.00 59.85           C
ATOM    355  CE  LYS    47     -19.737  45.475  37.900  1.00 59.85           C
ATOM    356  NZ  LYS    47     -21.046  44.938  37.467  1.00 59.85           N
ATOM    357  C   LYS    47     -14.350  45.305  38.143  1.00 59.85           C
ATOM    358  O   LYS    47     -14.457  46.252  38.921  1.00 59.85           O
ATOM    359  N   ASN    48     -13.880  44.104  38.528  1.00 43.22           N
ATOM    360  CA  ASN    48     -13.517  43.822  39.887  1.00 43.22           C
ATOM    361  CB  ASN    48     -13.143  42.347  40.109  1.00 43.22           C
ATOM    362  CG  ASN    48     -14.410  41.517  39.961  1.00 43.22           C
ATOM    363  OD1 ASN    48     -14.368  40.361  39.542  1.00 43.22           O
ATOM    364  ND2 ASN    48     -15.576  42.124  40.313  1.00 43.22           N
ATOM    365  C   ASN    48     -12.338  44.651  40.280  1.00 43.22           C
ATOM    366  O   ASN    48     -12.276  45.155  41.400  1.00 43.22           O
ATOM    367  N   ILE    49     -11.374  44.837  39.358  1.00 77.45           N
ATOM    368  CA  ILE    49     -10.184  45.557  39.706  1.00 77.45           C
ATOM    369  CB  ILE    49      -9.258  45.737  38.536  1.00 77.45           C
ATOM    370  CG2 ILE    49      -8.131  46.691  38.964  1.00 77.45           C
ATOM    371  CG1 ILE    49      -8.756  44.377  38.025  1.00 77.45           C
ATOM    372  CD1 ILE    49      -7.939  43.602  39.058  1.00 77.45           C
ATOM    373  C   ILE    49     -10.597  46.922  40.143  1.00 77.45           C
ATOM    374  O   ILE    49     -10.159  47.410  41.183  1.00 77.45           O
ATOM    375  N   ARG    50     -11.493  47.555  39.371  1.00 69.27           N
ATOM    376  CA  ARG    50     -11.908  48.890  39.674  1.00 69.27           C
ATOM    377  CB  ARG    50     -12.814  49.489  38.588  1.00 69.27           C
ATOM    378  CG  ARG    50     -12.020  49.794  37.317  1.00 69.27           C
ATOM    379  CD  ARG    50     -12.829  50.398  36.171  1.00 69.27           C
ATOM    380  NE  ARG    50     -11.842  50.764  35.117  1.00 69.27           N
ATOM    381  CZ  ARG    50     -12.114  50.544  33.799  1.00 69.27           C
ATOM    382  NH1 ARG    50     -13.308  49.998  33.425  1.00 69.27           N
ATOM    383  NH2 ARG    50     -11.181  50.867  32.857  1.00 69.27           N
ATOM    384  C   ARG    50     -12.612  48.923  40.991  1.00 69.27           C
ATOM    385  O   ARG    50     -12.442  49.868  41.758  1.00 69.27           O
ATOM    386  N   GLU    51     -13.435  47.901  41.291  1.00 30.59           N
ATOM    387  CA  GLU    51     -14.150  47.906  42.535  1.00 30.59           C
ATOM    388  CB  GLU    51     -15.146  46.740  42.653  1.00 30.59           C
ATOM    389  CG  GLU    51     -16.133  46.897  43.812  1.00 30.59           C
ATOM    390  CD  GLU    51     -17.142  45.760  43.730  1.00 30.59           C
ATOM    391  OE1 GLU    51     -16.774  44.611  44.093  1.00 30.59           O
ATOM    392  OE2 GLU    51     -18.297  46.027  43.301  1.00 30.59           O
ATOM    393  C   GLU    51     -13.172  47.805  43.666  1.00 30.59           C
ATOM    394  O   GLU    51     -13.275  48.533  44.652  1.00 30.59           O
ATOM    395  N   ALA    52     -12.183  46.898  43.541  1.00 21.41           N
ATOM    396  CA  ALA    52     -11.186  46.702  44.556  1.00 21.41           C
ATOM    397  CB  ALA    52     -10.205  45.567  44.216  1.00 21.41           C
ATOM    398  C   ALA    52     -10.393  47.961  44.667  1.00 21.41           C
ATOM    399  O   ALA    52     -10.006  48.381  45.756  1.00 21.41           O
ATOM    400  N   VAL    53     -10.133  48.606  43.521  1.00 34.58           N
ATOM    401  CA  VAL    53      -9.348  49.799  43.532  1.00 34.58           C
ATOM    402  CB  VAL    53      -9.190  50.418  42.173  1.00 34.58           C
ATOM    403  CG1 VAL    53      -8.547  51.805  42.345  1.00 34.58           C
ATOM    404  CG2 VAL    53      -8.358  49.472  41.292  1.00 34.58           C
ATOM    405  C   VAL    53     -10.032  50.801  44.392  1.00 34.58           C
ATOM    406  O   VAL    53      -9.361  51.526  45.118  1.00 34.58           O
ATOM    407  N   LYS    54     -11.372  50.902  44.288  1.00 41.91           N
ATOM    408  CA  LYS    54     -12.150  51.824  45.067  1.00 41.91           C
ATOM    409  CB  LYS    54     -13.595  51.981  44.567  1.00 41.91           C
ATOM    410  CG  LYS    54     -13.694  52.767  43.259  1.00 41.91           C
ATOM    411  CD  LYS    54     -15.089  52.750  42.631  1.00 41.91           C
ATOM    412  CE  LYS    54     -15.212  53.649  41.399  1.00 41.91           C
ATOM    413  NZ  LYS    54     -16.586  53.575  40.853  1.00 41.91           N
ATOM    414  C   LYS    54     -12.211  51.425  46.509  1.00 41.91           C
ATOM    415  O   LYS    54     -12.145  52.287  47.385  1.00 41.91           O
ATOM    416  N   ILE    55     -12.328  50.112  46.802  1.00 79.15           N
ATOM    417  CA  ILE    55     -12.490  49.705  48.170  1.00 79.15           C
ATOM    418  CB  ILE    55     -12.642  48.217  48.360  1.00 79.15           C
ATOM    419  CG2 ILE    55     -11.330  47.509  47.991  1.00 79.15           C
ATOM    420  CG1 ILE    55     -13.118  47.917  49.790  1.00 79.15           C
ATOM    421  CD1 ILE    55     -13.583  46.474  49.983  1.00 79.15           C
ATOM    422  C   ILE    55     -11.295  50.185  48.917  1.00 79.15           C
ATOM    423  O   ILE    55     -11.412  50.711  50.023  1.00 79.15           O
ATOM    424  N   THR    56     -10.104  50.029  48.317  1.00115.90           N
ATOM    425  CA  THR    56      -8.927  50.542  48.939  1.00115.90           C
ATOM    426  CB  THR    56      -7.708  49.696  48.700  1.00115.90           C
ATOM    427  OG1 THR    56      -6.587  50.232  49.388  1.00115.90           O
ATOM    428  CG2 THR    56      -7.435  49.630  47.188  1.00115.90           C
ATOM    429  C   THR    56      -8.694  51.892  48.342  1.00115.90           C
ATOM    430  O   THR    56      -9.449  52.343  47.485  1.00115.90           O
ATOM    431  N   GLY    57      -7.700  52.623  48.867  1.00 45.36           N
ATOM    432  CA  GLY    57      -7.318  53.903  48.345  1.00 45.36           C
ATOM    433  C   GLY    57      -6.591  53.727  47.044  1.00 45.36           C
ATOM    434  O   GLY    57      -6.618  54.595  46.175  1.00 45.36           O
ATOM    435  N   LYS    58      -5.914  52.575  46.902  1.00132.09           N
ATOM    436  CA  LYS    58      -4.934  52.288  45.889  1.00132.09           C
ATOM    437  CB  LYS    58      -4.422  50.845  45.963  1.00132.09           C
ATOM    438  CG  LYS    58      -3.928  50.457  47.355  1.00132.09           C
ATOM    439  CD  LYS    58      -2.809  51.348  47.888  1.00132.09           C
ATOM    440  CE  LYS    58      -2.379  50.976  49.307  1.00132.09           C
ATOM    441  NZ  LYS    58      -1.262  51.842  49.742  1.00132.09           N
ATOM    442  C   LYS    58      -5.365  52.541  44.479  1.00132.09           C
ATOM    443  O   LYS    58      -6.538  52.485  44.114  1.00132.09           O
ATOM    444  N   ARG    59      -4.338  52.852  43.660  1.00160.54           N
ATOM    445  CA  ARG    59      -4.383  53.140  42.257  1.00160.54           C
ATOM    446  CB  ARG    59      -3.651  54.441  41.996  1.00160.54           C
ATOM    447  CG  ARG    59      -2.919  54.587  40.678  1.00160.54           C
ATOM    448  CD  ARG    59      -2.039  55.804  40.889  1.00160.54           C
ATOM    449  NE  ARG    59      -0.896  55.827  39.953  1.00160.54           N
ATOM    450  CZ  ARG    59       0.143  56.603  40.360  1.00160.54           C
ATOM    451  NH1 ARG    59       0.361  56.795  41.696  1.00160.54           N
ATOM    452  NH2 ARG    59       0.879  57.295  39.455  1.00160.54           N
ATOM    453  C   ARG    59      -3.689  52.025  41.547  1.00160.54           C
ATOM    454  O   ARG    59      -2.512  51.757  41.783  1.00160.54           O
ATOM    455  N   VAL    60      -4.422  51.326  40.659  1.00 34.21           N
ATOM    456  CA  VAL    60      -3.805  50.251  39.940  1.00 34.21           C
ATOM    457  CB  VAL    60      -4.331  48.896  40.328  1.00 34.21           C
ATOM    458  CG1 VAL    60      -3.632  47.825  39.472  1.00 34.21           C
ATOM    459  CG2 VAL    60      -4.130  48.707  41.841  1.00 34.21           C
ATOM    460  C   VAL    60      -4.090  50.441  38.482  1.00 34.21           C
ATOM    461  O   VAL    60      -5.222  50.720  38.087  1.00 34.21           O
ATOM    462  N   ALA    61      -3.043  50.310  37.642  1.00 30.21           N
ATOM    463  CA  ALA    61      -3.195  50.435  36.220  1.00 30.21           C
ATOM    464  CB  ALA    61      -1.900  50.847  35.497  1.00 30.21           C
ATOM    465  C   ALA    61      -3.606  49.100  35.684  1.00 30.21           C
ATOM    466  O   ALA    61      -3.421  48.077  36.339  1.00 30.21           O
ATOM    467  N   ILE    62      -4.196  49.073  34.471  1.00 40.40           N
ATOM    468  CA  ILE    62      -4.591  47.811  33.916  1.00 40.40           C
ATOM    469  CB  ILE    62      -6.063  47.728  33.636  1.00 40.40           C
ATOM    470  CG2 ILE    62      -6.356  46.407  32.904  1.00 40.40           C
ATOM    471  CG1 ILE    62      -6.831  47.874  34.962  1.00 40.40           C
ATOM    472  CD1 ILE    62      -8.334  48.080  34.796  1.00 40.40           C
ATOM    473  C   ILE    62      -3.818  47.596  32.652  1.00 40.40           C
ATOM    474  O   ILE    62      -3.802  48.446  31.763  1.00 40.40           O
ATOM    475  N   LEU    63      -3.133  46.435  32.558  1.00 87.09           N
ATOM    476  CA  LEU    63      -2.316  46.128  31.419  1.00 87.09           C
ATOM    477  CB  LEU    63      -0.872  45.754  31.833  1.00 87.09           C
ATOM    478  CG  LEU    63       0.126  45.399  30.706  1.00 87.09           C
ATOM    479  CD1 LEU    63       1.552  45.297  31.270  1.00 87.09           C
ATOM    480  CD2 LEU    63      -0.249  44.101  29.971  1.00 87.09           C
ATOM    481  C   LEU    63      -2.955  44.992  30.685  1.00 87.09           C
ATOM    482  O   LEU    63      -3.391  44.013  31.287  1.00 87.09           O
ATOM    483  N   LEU    64      -3.038  45.112  29.345  1.00 92.22           N
ATOM    484  CA  LEU    64      -3.643  44.081  28.554  1.00 92.22           C
ATOM    485  CB  LEU    64      -4.702  44.659  27.583  1.00 92.22           C
ATOM    486  CG  LEU    64      -5.452  43.675  26.655  1.00 92.22           C
ATOM    487  CD1 LEU    64      -6.570  44.409  25.898  1.00 92.22           C
ATOM    488  CD2 LEU    64      -4.525  42.945  25.670  1.00 92.22           C
ATOM    489  C   LEU    64      -2.542  43.431  27.779  1.00 92.22           C
ATOM    490  O   LEU    64      -1.900  44.057  26.938  1.00 92.22           O
ATOM    491  N   ASP    65      -2.298  42.136  28.054  1.00 38.30           N
ATOM    492  CA  ASP    65      -1.275  41.418  27.354  1.00 38.30           C
ATOM    493  CB  ASP    65      -0.589  40.352  28.228  1.00 38.30           C
ATOM    494  CG  ASP    65       0.677  39.872  27.532  1.00 38.30           C
ATOM    495  OD1 ASP    65       0.706  39.876  26.273  1.00 38.30           O
ATOM    496  OD2 ASP    65       1.638  39.500  28.257  1.00 38.30           O
ATOM    497  C   ASP    65      -1.967  40.728  26.220  1.00 38.30           C
ATOM    498  O   ASP    65      -2.866  39.917  26.437  1.00 38.30           O
ATOM    499  N   THR    66      -1.572  41.053  24.972  1.00 29.98           N
ATOM    500  CA  THR    66      -2.226  40.505  23.815  1.00 29.98           C
ATOM    501  CB  THR    66      -2.064  41.347  22.583  1.00 29.98           C
ATOM    502  OG1 THR    66      -0.693  41.424  22.222  1.00 29.98           O
ATOM    503  CG2 THR    66      -2.618  42.754  22.868  1.00 29.98           C
ATOM    504  C   THR    66      -1.654  39.157  23.502  1.00 29.98           C
ATOM    505  O   THR    66      -0.594  38.786  24.002  1.00 29.98           O
ATOM    506  N   LYS    67      -2.398  38.361  22.701  1.00 60.48           N
ATOM    507  CA  LYS    67      -1.954  37.056  22.298  1.00 60.48           C
ATOM    508  CB  LYS    67      -3.055  36.267  21.569  1.00 60.48           C
ATOM    509  CG  LYS    67      -2.738  34.781  21.400  1.00 60.48           C
ATOM    510  CD  LYS    67      -3.953  33.947  20.989  1.00 60.48           C
ATOM    511  CE  LYS    67      -3.650  32.454  20.843  1.00 60.48           C
ATOM    512  NZ  LYS    67      -3.549  31.830  22.181  1.00 60.48           N
ATOM    513  C   LYS    67      -0.776  37.174  21.371  1.00 60.48           C
ATOM    514  O   LYS    67       0.261  36.551  21.595  1.00 60.48           O
ATOM    515  N   GLY    68      -0.905  37.993  20.304  1.00 25.88           N
ATOM    516  CA  GLY    68       0.173  38.216  19.375  1.00 25.88           C
ATOM    517  C   GLY    68       0.213  37.134  18.337  1.00 25.88           C
ATOM    518  O   GLY    68      -0.468  36.113  18.425  1.00 25.88           O
ATOM    519  N   PRO    69       1.022  37.384  17.335  1.00 66.28           N
ATOM    520  CA  PRO    69       1.190  36.435  16.261  1.00 66.28           C
ATOM    521  CD  PRO    69       1.145  38.754  16.859  1.00 66.28           C
ATOM    522  CB  PRO    69       1.748  37.225  15.079  1.00 66.28           C
ATOM    523  CG  PRO    69       1.259  38.660  15.329  1.00 66.28           C
ATOM    524  C   PRO    69       2.087  35.307  16.656  1.00 66.28           C
ATOM    525  O   PRO    69       2.913  35.489  17.549  1.00 66.28           O
ATOM    526  N   GLU    70       1.923  34.132  16.015  1.00 54.39           N
ATOM    527  CA  GLU    70       2.800  33.022  16.255  1.00 54.39           C
ATOM    528  CB  GLU    70       2.545  32.258  17.566  1.00 54.39           C
ATOM    529  CG  GLU    70       2.948  33.026  18.824  1.00 54.39           C
ATOM    530  CD  GLU    70       2.836  32.073  20.006  1.00 54.39           C
ATOM    531  OE1 GLU    70       3.794  31.283  20.220  1.00 54.39           O
ATOM    532  OE2 GLU    70       1.792  32.120  20.708  1.00 54.39           O
ATOM    533  C   GLU    70       2.598  32.038  15.151  1.00 54.39           C
ATOM    534  O   GLU    70       1.564  32.023  14.486  1.00 54.39           O
ATOM    535  N   ILE    71       3.607  31.177  14.935  1.00 82.56           N
ATOM    536  CA  ILE    71       3.501  30.164  13.932  1.00 82.56           C
ATOM    537  CB  ILE    71       4.757  29.988  13.127  1.00 82.56           C
ATOM    538  CG2 ILE    71       4.571  28.752  12.241  1.00 82.56           C
ATOM    539  CG1 ILE    71       5.073  31.262  12.320  1.00 82.56           C
ATOM    540  CD1 ILE    71       5.465  32.464  13.178  1.00 82.56           C
ATOM    541  C   ILE    71       3.239  28.908  14.691  1.00 82.56           C
ATOM    542  O   ILE    71       3.941  28.595  15.653  1.00 82.56           O
ATOM    543  N   ARG    72       2.199  28.158  14.283  1.00145.94           N
ATOM    544  CA  ARG    72       1.807  27.028  15.072  1.00145.94           C
ATOM    545  CB  ARG    72       0.389  27.198  15.659  1.00145.94           C
ATOM    546  CG  ARG    72       0.021  26.210  16.771  1.00145.94           C
ATOM    547  CD  ARG    72       0.803  26.419  18.069  1.00145.94           C
ATOM    548  NE  ARG    72       0.169  27.553  18.798  1.00145.94           N
ATOM    549  CZ  ARG    72       0.420  27.731  20.128  1.00145.94           C
ATOM    550  NH1 ARG    72       1.258  26.876  20.784  1.00145.94           N
ATOM    551  NH2 ARG    72      -0.169  28.761  20.803  1.00145.94           N
ATOM    552  C   ARG    72       1.834  25.783  14.236  1.00145.94           C
ATOM    553  O   ARG    72       2.203  25.782  13.063  1.00145.94           O
ATOM    554  N   THR    73       1.449  24.676  14.890  1.00 77.97           N
ATOM    555  CA  THR    73       1.422  23.317  14.443  1.00 77.97           C
ATOM    556  CB  THR    73       1.995  22.466  15.540  1.00 77.97           C
ATOM    557  OG1 THR    73       3.394  22.672  15.660  1.00 77.97           O
ATOM    558  CG2 THR    73       1.596  20.999  15.390  1.00 77.97           C
ATOM    559  C   THR    73      -0.004  22.893  14.296  1.00 77.97           C
ATOM    560  O   THR    73      -0.885  23.366  15.012  1.00 77.97           O
ATOM    561  N   ASN    74      -0.255  21.984  13.332  1.00 63.90           N
ATOM    562  CA  ASN    74      -1.564  21.438  13.110  1.00 63.90           C
ATOM    563  CB  ASN    74      -1.842  21.086  11.640  1.00 63.90           C
ATOM    564  CG  ASN    74      -1.970  22.406  10.891  1.00 63.90           C
ATOM    565  OD1 ASN    74      -1.905  22.464   9.664  1.00 63.90           O
ATOM    566  ND2 ASN    74      -2.153  23.513  11.659  1.00 63.90           N
ATOM    567  C   ASN    74      -1.702  20.201  13.950  1.00 63.90           C
ATOM    568  O   ASN    74      -0.841  19.899  14.774  1.00 63.90           O
ATOM    569  N   ASP    75      -2.822  19.466  13.783  1.00 36.33           N
ATOM    570  CA  ASP    75      -3.080  18.300  14.583  1.00 36.33           C
ATOM    571  CB  ASP    75      -4.507  17.746  14.420  1.00 36.33           C
ATOM    572  CG  ASP    75      -5.469  18.746  15.045  1.00 36.33           C
ATOM    573  OD1 ASP    75      -4.980  19.729  15.663  1.00 36.33           O
ATOM    574  OD2 ASP    75      -6.705  18.543  14.909  1.00 36.33           O
ATOM    575  C   ASP    75      -2.124  17.207  14.222  1.00 36.33           C
ATOM    576  O   ASP    75      -1.661  17.116  13.086  1.00 36.33           O
ATOM    577  N   MET    76      -1.798  16.343  15.211  1.00 66.26           N
ATOM    578  CA  MET    76      -0.874  15.284  14.951  1.00 66.26           C
ATOM    579  CB  MET    76       0.270  15.234  15.979  1.00 66.26           C
ATOM    580  CG  MET    76       1.071  16.534  16.056  1.00 66.26           C
ATOM    581  SD  MET    76       1.977  16.960  14.541  1.00 66.26           S
ATOM    582  CE  MET    76       3.394  15.879  14.891  1.00 66.26           C
ATOM    583  C   MET    76      -1.595  13.977  15.056  1.00 66.26           C
ATOM    584  O   MET    76      -1.572  13.336  16.105  1.00 66.26           O
ATOM    585  N   GLU    77      -2.261  13.573  13.957  1.00110.93           N
ATOM    586  CA  GLU    77      -2.886  12.288  13.782  1.00110.93           C
ATOM    587  CB  GLU    77      -1.976  11.247  13.087  1.00110.93           C
ATOM    588  CG  GLU    77      -0.593  11.040  13.712  1.00110.93           C
ATOM    589  CD  GLU    77      -0.624   9.805  14.599  1.00110.93           C
ATOM    590  OE1 GLU    77      -0.763   8.682  14.045  1.00110.93           O
ATOM    591  OE2 GLU    77      -0.515   9.970  15.843  1.00110.93           O
ATOM    592  C   GLU    77      -3.495  11.720  15.029  1.00110.93           C
ATOM    593  O   GLU    77      -2.970  10.777  15.617  1.00110.93           O
ATOM    594  N   ASN    78      -4.628  12.287  15.473  1.00 91.11           N
ATOM    595  CA  ASN    78      -5.340  11.722  16.582  1.00 91.11           C
ATOM    596  CB  ASN    78      -5.978  10.360  16.248  1.00 91.11           C
ATOM    597  CG  ASN    78      -6.921   9.967  17.378  1.00 91.11           C
ATOM    598  OD1 ASN    78      -7.965  10.587  17.577  1.00 91.11           O
ATOM    599  ND2 ASN    78      -6.552   8.899  18.135  1.00 91.11           N
ATOM    600  C   ASN    78      -4.461  11.543  17.784  1.00 91.11           C
ATOM    601  O   ASN    78      -4.405  10.457  18.358  1.00 91.11           O
ATOM    602  N   GLY    79      -3.757  12.611  18.204  1.00221.70           N
ATOM    603  CA  GLY    79      -3.047  12.545  19.452  1.00221.70           C
ATOM    604  C   GLY    79      -1.626  13.021  19.352  1.00221.70           C
ATOM    605  O   GLY    79      -1.348  14.148  19.758  1.00221.70           O
ATOM    606  N   ALA    80      -0.678  12.235  18.801  1.00 71.82           N
ATOM    607  CA  ALA    80       0.657  12.770  18.845  1.00 71.82           C
ATOM    608  CB  ALA    80       1.295  12.713  20.244  1.00 71.82           C
ATOM    609  C   ALA    80       1.554  12.000  17.926  1.00 71.82           C
ATOM    610  O   ALA    80       1.205  10.920  17.453  1.00 71.82           O
ATOM    611  N   ILE    81       2.745  12.576  17.645  1.00 91.29           N
ATOM    612  CA  ILE    81       3.727  11.968  16.789  1.00 91.29           C
ATOM    613  CB  ILE    81       4.063  12.811  15.593  1.00 91.29           C
ATOM    614  CG2 ILE    81       5.264  12.174  14.878  1.00 91.29           C
ATOM    615  CG1 ILE    81       2.824  12.989  14.699  1.00 91.29           C
ATOM    616  CD1 ILE    81       2.265  11.674  14.159  1.00 91.29           C
ATOM    617  C   ILE    81       4.988  11.813  17.583  1.00 91.29           C
ATOM    618  O   ILE    81       5.392  12.734  18.292  1.00 91.29           O
ATOM    619  N   THR    82       5.605  10.611  17.520  1.00135.57           N
ATOM    620  CA  THR    82       6.796  10.314  18.268  1.00135.57           C
ATOM    621  CB  THR    82       7.128   8.847  18.243  1.00135.57           C
ATOM    622  OG1 THR    82       8.305   8.600  18.997  1.00135.57           O
ATOM    623  CG2 THR    82       7.294   8.370  16.791  1.00135.57           C
ATOM    624  C   THR    82       8.018  11.086  17.841  1.00135.57           C
ATOM    625  O   THR    82       8.503  11.911  18.611  1.00135.57           O
ATOM    626  N   MET    83       8.501  10.909  16.588  1.00120.10           N
ATOM    627  CA  MET    83       9.727  11.523  16.140  1.00120.10           C
ATOM    628  CB  MET    83       9.705  13.059  16.243  1.00120.10           C
ATOM    629  CG  MET    83       8.647  13.695  15.337  1.00120.10           C
ATOM    630  SD  MET    83       8.557  15.509  15.404  1.00120.10           S
ATOM    631  CE  MET    83       7.156  15.623  14.253  1.00120.10           C
ATOM    632  C   MET    83      10.862  10.988  16.968  1.00120.10           C
ATOM    633  O   MET    83      10.766  10.888  18.187  1.00120.10           O
ATOM    634  N   LYS    84      11.985  10.615  16.321  1.00 90.70           N
ATOM    635  CA  LYS    84      13.091  10.076  17.066  1.00 90.70           C
ATOM    636  CB  LYS    84      13.411   8.603  16.726  1.00 90.70           C
ATOM    637  CG  LYS    84      14.370   7.926  17.714  1.00 90.70           C
ATOM    638  CD  LYS    84      14.460   6.403  17.583  1.00 90.70           C
ATOM    639  CE  LYS    84      13.453   5.647  18.452  1.00 90.70           C
ATOM    640  NZ  LYS    84      13.633   4.188  18.283  1.00 90.70           N
ATOM    641  C   LYS    84      14.283  10.915  16.727  1.00 90.70           C
ATOM    642  O   LYS    84      14.150  12.016  16.197  1.00 90.70           O
ATOM    643  N   ILE    85      15.490  10.428  17.063  1.00 91.73           N
ATOM    644  CA  ILE    85      16.686  11.174  16.817  1.00 91.73           C
ATOM    645  CB  ILE    85      17.917  10.515  17.379  1.00 91.73           C
ATOM    646  CG2 ILE    85      18.168   9.197  16.625  1.00 91.73           C
ATOM    647  CG1 ILE    85      19.104  11.492  17.352  1.00 91.73           C
ATOM    648  CD1 ILE    85      20.284  11.043  18.214  1.00 91.73           C
ATOM    649  C   ILE    85      16.879  11.364  15.341  1.00 91.73           C
ATOM    650  O   ILE    85      17.367  12.404  14.912  1.00 91.73           O
ATOM    651  N   GLY    86      16.656  10.320  14.523  1.00 76.32           N
ATOM    652  CA  GLY    86      16.772  10.495  13.097  1.00 76.32           C
ATOM    653  C   GLY    86      15.568  11.099  12.430  1.00 76.32           C
ATOM    654  O   GLY    86      15.683  12.119  11.755  1.00 76.32           O
ATOM    655  N   ASP    87      14.386  10.483  12.680  1.00133.33           N
ATOM    656  CA  ASP    87      13.078  10.681  12.091  1.00133.33           C
ATOM    657  CB  ASP    87      12.028  11.172  13.100  1.00133.33           C
ATOM    658  CG  ASP    87      10.669  11.184  12.411  1.00133.33           C
ATOM    659  OD1 ASP    87      10.550  10.577  11.313  1.00133.33           O
ATOM    660  OD2 ASP    87       9.730  11.800  12.980  1.00133.33           O
ATOM    661  C   ASP    87      13.056  11.628  10.934  1.00133.33           C
ATOM    662  O   ASP    87      13.369  12.811  11.051  1.00133.33           O
ATOM    663  N   SER    88      12.601  11.114   9.772  1.00 83.91           N
ATOM    664  CA  SER    88      12.510  11.927   8.598  1.00 83.91           C
ATOM    665  CB  SER    88      12.428  11.092   7.308  1.00 83.91           C
ATOM    666  OG  SER    88      12.337  11.938   6.172  1.00 83.91           O
ATOM    667  C   SER    88      11.236  12.685   8.725  1.00 83.91           C
ATOM    668  O   SER    88      10.154  12.168   8.451  1.00 83.91           O
ATOM    669  N   VAL    89      11.339  13.955   9.151  1.00 32.74           N
ATOM    670  CA  VAL    89      10.151  14.727   9.306  1.00 32.74           C
ATOM    671  CB  VAL    89      10.047  15.405  10.641  1.00 32.74           C
ATOM    672  CG1 VAL    89       8.819  16.331  10.633  1.00 32.74           C
ATOM    673  CG2 VAL    89       9.990  14.315  11.724  1.00 32.74           C
ATOM    674  C   VAL    89      10.182  15.779   8.259  1.00 32.74           C
ATOM    675  O   VAL    89      11.160  16.511   8.120  1.00 32.74           O
ATOM    676  N   ARG    90       9.094  15.865   7.477  1.00 82.97           N
ATOM    677  CA  ARG    90       9.023  16.849   6.447  1.00 82.97           C
ATOM    678  CB  ARG    90       8.734  16.229   5.072  1.00 82.97           C
ATOM    679  CG  ARG    90       9.050  17.133   3.883  1.00 82.97           C
ATOM    680  CD  ARG    90       8.921  16.394   2.549  1.00 82.97           C
ATOM    681  NE  ARG    90       9.267  17.344   1.456  1.00 82.97           N
ATOM    682  CZ  ARG    90       8.950  17.041   0.163  1.00 82.97           C
ATOM    683  NH1 ARG    90       8.242  15.909  -0.122  1.00 82.97           N
ATOM    684  NH2 ARG    90       9.338  17.872  -0.846  1.00 82.97           N
ATOM    685  C   ARG    90       7.881  17.730   6.825  1.00 82.97           C
ATOM    686  O   ARG    90       6.840  17.247   7.267  1.00 82.97           O
ATOM    687  N   ILE    91       8.054  19.057   6.680  1.00 36.75           N
ATOM    688  CA  ILE    91       7.013  19.966   7.064  1.00 36.75           C
ATOM    689  CB  ILE    91       7.521  21.157   7.827  1.00 36.75           C
ATOM    690  CG2 ILE    91       6.351  22.134   8.025  1.00 36.75           C
ATOM    691  CG1 ILE    91       8.180  20.711   9.144  1.00 36.75           C
ATOM    692  CD1 ILE    91       8.968  21.820   9.841  1.00 36.75           C
ATOM    693  C   ILE    91       6.381  20.471   5.811  1.00 36.75           C
ATOM    694  O   ILE    91       7.067  20.856   4.867  1.00 36.75           O
ATOM    695  N   SER    92       5.035  20.461   5.764  1.00 30.88           N
ATOM    696  CA  SER    92       4.354  20.912   4.588  1.00 30.88           C
ATOM    697  CB  SER    92       3.188  20.001   4.167  1.00 30.88           C
ATOM    698  OG  SER    92       2.566  20.512   2.997  1.00 30.88           O
ATOM    699  C   SER    92       3.785  22.257   4.885  1.00 30.88           C
ATOM    700  O   SER    92       3.272  22.507   5.974  1.00 30.88           O
ATOM    701  N   MET    93       3.874  23.170   3.904  1.00 39.10           N
ATOM    702  CA  MET    93       3.369  24.493   4.097  1.00 39.10           C
ATOM    703  CB  MET    93       3.682  25.433   2.925  1.00 39.10           C
ATOM    704  CG  MET    93       5.181  25.711   2.781  1.00 39.10           C
ATOM    705  SD  MET    93       5.937  26.619   4.167  1.00 39.10           S
ATOM    706  CE  MET    93       5.930  25.244   5.354  1.00 39.10           C
ATOM    707  C   MET    93       1.889  24.390   4.270  1.00 39.10           C
ATOM    708  O   MET    93       1.299  25.127   5.058  1.00 39.10           O
ATOM    709  N   THR    94       1.253  23.453   3.539  1.00107.09           N
ATOM    710  CA  THR    94      -0.176  23.317   3.578  1.00107.09           C
ATOM    711  CB  THR    94      -0.744  22.760   2.308  1.00107.09           C
ATOM    712  OG1 THR    94      -2.162  22.820   2.333  1.00107.09           O
ATOM    713  CG2 THR    94      -0.273  21.303   2.157  1.00107.09           C
ATOM    714  C   THR    94      -0.590  22.405   4.690  1.00107.09           C
ATOM    715  O   THR    94       0.207  21.637   5.225  1.00107.09           O
ATOM    716  N   GLU    95      -1.887  22.484   5.057  1.00 71.31           N
ATOM    717  CA  GLU    95      -2.442  21.686   6.110  1.00 71.31           C
ATOM    718  CB  GLU    95      -3.938  21.976   6.341  1.00 71.31           C
ATOM    719  CG  GLU    95      -4.630  21.022   7.319  1.00 71.31           C
ATOM    720  CD  GLU    95      -4.270  21.427   8.739  1.00 71.31           C
ATOM    721  OE1 GLU    95      -4.436  22.630   9.074  1.00 71.31           O
ATOM    722  OE2 GLU    95      -3.821  20.536   9.508  1.00 71.31           O
ATOM    723  C   GLU    95      -2.325  20.257   5.708  1.00 71.31           C
ATOM    724  O   GLU    95      -2.667  19.879   4.589  1.00 71.31           O
ATOM    725  N   VAL    96      -1.811  19.425   6.631  1.00 34.49           N
ATOM    726  CA  VAL    96      -1.691  18.023   6.373  1.00 34.49           C
ATOM    727  CB  VAL    96      -0.349  17.630   5.827  1.00 34.49           C
ATOM    728  CG1 VAL    96      -0.171  18.290   4.449  1.00 34.49           C
ATOM    729  CG2 VAL    96       0.733  18.028   6.845  1.00 34.49           C
ATOM    730  C   VAL    96      -1.865  17.340   7.686  1.00 34.49           C
ATOM    731  O   VAL    96      -1.652  17.935   8.742  1.00 34.49           O
ATOM    732  N   LEU    97      -2.264  16.058   7.654  1.00101.40           N
ATOM    733  CA  LEU    97      -2.472  15.361   8.884  1.00101.40           C
ATOM    734  CB  LEU    97      -3.297  14.075   8.674  1.00101.40           C
ATOM    735  CG  LEU    97      -3.825  13.410   9.958  1.00101.40           C
ATOM    736  CD1 LEU    97      -4.629  12.140   9.634  1.00101.40           C
ATOM    737  CD2 LEU    97      -2.708  13.162  10.972  1.00101.40           C
ATOM    738  C   LEU    97      -1.095  15.014   9.351  1.00101.40           C
ATOM    739  O   LEU    97      -0.360  14.299   8.673  1.00101.40           O
ATOM    740  N   GLY    98      -0.709  15.526  10.536  1.00 28.60           N
ATOM    741  CA  GLY    98       0.627  15.320  11.009  1.00 28.60           C
ATOM    742  C   GLY    98       0.841  13.862  11.252  1.00 28.60           C
ATOM    743  O   GLY    98       0.008  13.180  11.845  1.00 28.60           O
ATOM    744  N   THR    99       2.002  13.365  10.789  1.00 47.04           N
ATOM    745  CA  THR    99       2.411  12.004  10.947  1.00 47.04           C
ATOM    746  CB  THR    99       2.210  11.175   9.713  1.00 47.04           C
ATOM    747  OG1 THR    99       2.961  11.709   8.632  1.00 47.04           O
ATOM    748  CG2 THR    99       0.712  11.167   9.365  1.00 47.04           C
ATOM    749  C   THR    99       3.873  12.064  11.235  1.00 47.04           C
ATOM    750  O   THR    99       4.467  13.141  11.214  1.00 47.04           O
ATOM    751  N   ASN   100       4.499  10.903  11.505  1.00 62.07           N
ATOM    752  CA  ASN   100       5.888  10.913  11.851  1.00 62.07           C
ATOM    753  CB  ASN   100       6.466   9.498  12.036  1.00 62.07           C
ATOM    754  CG  ASN   100       5.781   8.823  13.218  1.00 62.07           C
ATOM    755  OD1 ASN   100       6.096   7.683  13.556  1.00 62.07           O
ATOM    756  ND2 ASN   100       4.816   9.532  13.861  1.00 62.07           N
ATOM    757  C   ASN   100       6.629  11.539  10.712  1.00 62.07           C
ATOM    758  O   ASN   100       7.542  12.337  10.919  1.00 62.07           O
ATOM    759  N   GLU   101       6.264  11.149   9.478  1.00103.52           N
ATOM    760  CA  GLU   101       6.896  11.607   8.273  1.00103.52           C
ATOM    761  CB  GLU   101       6.567  10.690   7.085  1.00103.52           C
ATOM    762  CG  GLU   101       7.141   9.281   7.256  1.00103.52           C
ATOM    763  CD  GLU   101       6.346   8.565   8.342  1.00103.52           C
ATOM    764  OE1 GLU   101       5.168   8.950   8.572  1.00103.52           O
ATOM    765  OE2 GLU   101       6.909   7.620   8.957  1.00103.52           O
ATOM    766  C   GLU   101       6.543  13.019   7.880  1.00103.52           C
ATOM    767  O   GLU   101       7.436  13.809   7.577  1.00103.52           O
ATOM    768  N   LYS   102       5.242  13.394   7.884  1.00 81.33           N
ATOM    769  CA  LYS   102       4.882  14.690   7.359  1.00 81.33           C
ATOM    770  CB  LYS   102       4.008  14.595   6.096  1.00 81.33           C
ATOM    771  CG  LYS   102       3.662  15.945   5.466  1.00 81.33           C
ATOM    772  CD  LYS   102       3.012  15.820   4.086  1.00 81.33           C
ATOM    773  CE  LYS   102       3.960  15.296   3.005  1.00 81.33           C
ATOM    774  NZ  LYS   102       3.250  15.206   1.710  1.00 81.33           N
ATOM    775  C   LYS   102       4.089  15.446   8.379  1.00 81.33           C
ATOM    776  O   LYS   102       3.221  14.905   9.057  1.00 81.33           O
ATOM    777  N   PHE   103       4.352  16.758   8.476  1.00117.79           N
ATOM    778  CA  PHE   103       3.766  17.605   9.472  1.00117.79           C
ATOM    779  CB  PHE   103       4.828  17.862  10.549  1.00117.79           C
ATOM    780  CG  PHE   103       4.391  18.918  11.475  1.00117.79           C
ATOM    781  CD1 PHE   103       3.451  18.626  12.422  1.00117.79           C
ATOM    782  CD2 PHE   103       4.911  20.187  11.379  1.00117.79           C
ATOM    783  CE1 PHE   103       3.049  19.605  13.281  1.00117.79           C
ATOM    784  CE2 PHE   103       4.508  21.171  12.245  1.00117.79           C
ATOM    785  CZ  PHE   103       3.568  20.876  13.201  1.00117.79           C
ATOM    786  C   PHE   103       3.415  18.882   8.779  1.00117.79           C
ATOM    787  O   PHE   103       3.811  19.090   7.634  1.00117.79           O
ATOM    788  N   SER   104       2.628  19.763   9.432  1.00 39.85           N
ATOM    789  CA  SER   104       2.265  20.989   8.777  1.00 39.85           C
ATOM    790  CB  SER   104       0.839  20.961   8.207  1.00 39.85           C
ATOM    791  OG  SER   104      -0.085  20.686   9.248  1.00 39.85           O
ATOM    792  C   SER   104       2.353  22.125   9.748  1.00 39.85           C
ATOM    793  O   SER   104       2.219  21.947  10.958  1.00 39.85           O
ATOM    794  N   ILE   105       2.568  23.342   9.207  1.00128.67           N
ATOM    795  CA  ILE   105       2.751  24.535   9.980  1.00128.67           C
ATOM    796  CB  ILE   105       4.123  25.111   9.789  1.00128.67           C
ATOM    797  CG2 ILE   105       4.208  25.650   8.352  1.00128.67           C
ATOM    798  CG1 ILE   105       4.453  26.148  10.869  1.00128.67           C
ATOM    799  CD1 ILE   105       5.939  26.505  10.912  1.00128.67           C
ATOM    800  C   ILE   105       1.758  25.539   9.480  1.00128.67           C
ATOM    801  O   ILE   105       1.157  25.360   8.422  1.00128.67           O
ATOM    802  N   THR   106       1.504  26.573  10.303  1.00 62.55           N
ATOM    803  CA  THR   106       0.588  27.653  10.058  1.00 62.55           C
ATOM    804  CB  THR   106       0.223  28.382  11.315  1.00 62.55           C
ATOM    805  OG1 THR   106      -0.347  27.476  12.247  1.00 62.55           O
ATOM    806  CG2 THR   106      -0.791  29.485  10.967  1.00 62.55           C
ATOM    807  C   THR   106       1.111  28.671   9.086  1.00 62.55           C
ATOM    808  O   THR   106       0.312  29.358   8.455  1.00 62.55           O
ATOM    809  N   TYR   107       2.449  28.833   8.980  1.00 95.45           N
ATOM    810  CA  TYR   107       3.064  29.894   8.219  1.00 95.45           C
ATOM    811  CB  TYR   107       4.162  30.497   9.121  1.00 95.45           C
ATOM    812  CG  TYR   107       4.939  31.640   8.568  1.00 95.45           C
ATOM    813  CD1 TYR   107       4.388  32.899   8.488  1.00 95.45           C
ATOM    814  CD2 TYR   107       6.248  31.458   8.188  1.00 95.45           C
ATOM    815  CE1 TYR   107       5.127  33.952   8.003  1.00 95.45           C
ATOM    816  CE2 TYR   107       6.992  32.507   7.705  1.00 95.45           C
ATOM    817  CZ  TYR   107       6.430  33.756   7.610  1.00 95.45           C
ATOM    818  OH  TYR   107       7.195  34.834   7.117  1.00 95.45           O
ATOM    819  C   TYR   107       3.665  29.312   6.961  1.00 95.45           C
ATOM    820  O   TYR   107       4.766  28.763   6.974  1.00 95.45           O
ATOM    821  N   PRO   108       2.959  29.441   5.860  1.00 66.84           N
ATOM    822  CA  PRO   108       3.414  28.905   4.603  1.00 66.84           C
ATOM    823  CD  PRO   108       1.509  29.502   5.915  1.00 66.84           C
ATOM    824  CB  PRO   108       2.209  28.939   3.667  1.00 66.84           C
ATOM    825  CG  PRO   108       1.008  28.847   4.620  1.00 66.84           C
ATOM    826  C   PRO   108       4.578  29.674   4.086  1.00 66.84           C
ATOM    827  O   PRO   108       5.245  29.212   3.163  1.00 66.84           O
ATOM    828  N   GLU   109       4.796  30.874   4.640  1.00 94.15           N
ATOM    829  CA  GLU   109       5.858  31.750   4.253  1.00 94.15           C
ATOM    830  CB  GLU   109       5.708  33.175   4.810  1.00 94.15           C
ATOM    831  CG  GLU   109       6.714  34.162   4.211  1.00 94.15           C
ATOM    832  CD  GLU   109       6.285  35.572   4.594  1.00 94.15           C
ATOM    833  OE1 GLU   109       5.232  35.705   5.274  1.00 94.15           O
ATOM    834  OE2 GLU   109       7.005  36.533   4.214  1.00 94.15           O
ATOM    835  C   GLU   109       7.159  31.178   4.723  1.00 94.15           C
ATOM    836  O   GLU   109       8.218  31.557   4.230  1.00 94.15           O
ATOM    837  N   LEU   110       7.101  30.246   5.694  1.00 57.45           N
ATOM    838  CA  LEU   110       8.239  29.707   6.384  1.00 57.45           C
ATOM    839  CB  LEU   110       7.848  28.579   7.356  1.00 57.45           C
ATOM    840  CG  LEU   110       9.046  27.975   8.110  1.00 57.45           C
ATOM    841  CD1 LEU   110       9.711  29.016   9.024  1.00 57.45           C
ATOM    842  CD2 LEU   110       8.644  26.692   8.857  1.00 57.45           C
ATOM    843  C   LEU   110       9.246  29.136   5.436  1.00 57.45           C
ATOM    844  O   LEU   110      10.441  29.386   5.588  1.00 57.45           O
ATOM    845  N   ILE   111       8.813  28.380   4.414  1.00 38.71           N
ATOM    846  CA  ILE   111       9.755  27.785   3.509  1.00 38.71           C
ATOM    847  CB  ILE   111       9.094  27.007   2.405  1.00 38.71           C
ATOM    848  CG2 ILE   111       8.234  27.974   1.575  1.00 38.71           C
ATOM    849  CG1 ILE   111      10.143  26.233   1.590  1.00 38.71           C
ATOM    850  CD1 ILE   111       9.537  25.201   0.641  1.00 38.71           C
ATOM    851  C   ILE   111      10.545  28.892   2.894  1.00 38.71           C
ATOM    852  O   ILE   111      11.744  28.755   2.655  1.00 38.71           O
ATOM    853  N   ASN   112       9.880  30.023   2.612  1.00 91.34           N
ATOM    854  CA  ASN   112      10.538  31.132   1.991  1.00 91.34           C
ATOM    855  CB  ASN   112       9.567  32.305   1.749  1.00 91.34           C
ATOM    856  CG  ASN   112      10.147  33.267   0.717  1.00 91.34           C
ATOM    857  OD1 ASN   112       9.438  33.685  -0.197  1.00 91.34           O
ATOM    858  ND2 ASN   112      11.449  33.637   0.858  1.00 91.34           N
ATOM    859  C   ASN   112      11.634  31.628   2.888  1.00 91.34           C
ATOM    860  O   ASN   112      12.758  31.836   2.440  1.00 91.34           O
ATOM    861  N   ASP   113      11.319  31.835   4.180  1.00 90.84           N
ATOM    862  CA  ASP   113      12.190  32.428   5.159  1.00 90.84           C
ATOM    863  CB  ASP   113      11.394  32.799   6.418  1.00 90.84           C
ATOM    864  CG  ASP   113      12.157  33.860   7.184  1.00 90.84           C
ATOM    865  OD1 ASP   113      12.969  34.583   6.547  1.00 90.84           O
ATOM    866  OD2 ASP   113      11.923  33.972   8.416  1.00 90.84           O
ATOM    867  C   ASP   113      13.333  31.546   5.590  1.00 90.84           C
ATOM    868  O   ASP   113      14.467  32.009   5.712  1.00 90.84           O
ATOM    869  N   VAL   114      13.064  30.249   5.833  1.00 98.37           N
ATOM    870  CA  VAL   114      14.034  29.335   6.369  1.00 98.37           C
ATOM    871  CB  VAL   114      13.436  28.004   6.723  1.00 98.37           C
ATOM    872  CG1 VAL   114      12.921  27.345   5.432  1.00 98.37           C
ATOM    873  CG2 VAL   114      14.485  27.170   7.473  1.00 98.37           C
ATOM    874  C   VAL   114      15.135  29.093   5.385  1.00 98.37           C
ATOM    875  O   VAL   114      14.948  29.187   4.173  1.00 98.37           O
ATOM    876  N   ASN   115      16.338  28.793   5.916  1.00 98.96           N
ATOM    877  CA  ASN   115      17.493  28.514   5.113  1.00 98.96           C
ATOM    878  CB  ASN   115      18.695  29.423   5.432  1.00 98.96           C
ATOM    879  CG  ASN   115      19.737  29.257   4.334  1.00 98.96           C
ATOM    880  OD1 ASN   115      20.916  29.543   4.534  1.00 98.96           O
ATOM    881  ND2 ASN   115      19.291  28.793   3.135  1.00 98.96           N
ATOM    882  C   ASN   115      17.900  27.109   5.429  1.00 98.96           C
ATOM    883  O   ASN   115      17.421  26.518   6.395  1.00 98.96           O
ATOM    884  N   VAL   116      18.787  26.526   4.599  1.00 23.20           N
ATOM    885  CA  VAL   116      19.218  25.175   4.806  1.00 23.20           C
ATOM    886  CB  VAL   116      20.048  24.632   3.680  1.00 23.20           C
ATOM    887  CG1 VAL   116      20.537  23.226   4.064  1.00 23.20           C
ATOM    888  CG2 VAL   116      19.212  24.673   2.389  1.00 23.20           C
ATOM    889  C   VAL   116      20.053  25.133   6.043  1.00 23.20           C
ATOM    890  O   VAL   116      20.761  26.085   6.367  1.00 23.20           O
ATOM    891  N   GLY   117      19.956  24.015   6.787  1.00 11.84           N
ATOM    892  CA  GLY   117      20.718  23.850   7.988  1.00 11.84           C
ATOM    893  C   GLY   117      20.075  24.699   9.032  1.00 11.84           C
ATOM    894  O   GLY   117      20.663  24.973  10.077  1.00 11.84           O
ATOM    895  N   SER   118      18.829  25.132   8.770  1.00 65.03           N
ATOM    896  CA  SER   118      18.140  25.980   9.695  1.00 65.03           C
ATOM    897  CB  SER   118      16.884  26.640   9.105  1.00 65.03           C
ATOM    898  OG  SER   118      16.257  27.463  10.077  1.00 65.03           O
ATOM    899  C   SER   118      17.723  25.143  10.857  1.00 65.03           C
ATOM    900  O   SER   118      17.832  23.917  10.836  1.00 65.03           O
ATOM    901  N   HIS   119      17.252  25.819  11.922  1.00 61.14           N
ATOM    902  CA  HIS   119      16.898  25.170  13.146  1.00 61.14           C
ATOM    903  ND1 HIS   119      18.556  23.719  15.599  1.00 61.14           N
ATOM    904  CG  HIS   119      17.912  24.934  15.525  1.00 61.14           C
ATOM    905  CB  HIS   119      17.781  25.736  14.271  1.00 61.14           C
ATOM    906  NE2 HIS   119      17.967  24.256  17.673  1.00 61.14           N
ATOM    907  CD2 HIS   119      17.552  25.244  16.799  1.00 61.14           C
ATOM    908  CE1 HIS   119      18.561  23.360  16.907  1.00 61.14           C
ATOM    909  C   HIS   119      15.467  25.527  13.431  1.00 61.14           C
ATOM    910  O   HIS   119      15.126  26.704  13.553  1.00 61.14           O
ATOM    911  N   ILE   120      14.585  24.510  13.530  1.00 78.73           N
ATOM    912  CA  ILE   120      13.197  24.756  13.817  1.00 78.73           C
ATOM    913  CB  ILE   120      12.253  24.282  12.746  1.00 78.73           C
ATOM    914  CG2 ILE   120      10.836  24.252  13.340  1.00 78.73           C
ATOM    915  CG1 ILE   120      12.378  25.157  11.485  1.00 78.73           C
ATOM    916  CD1 ILE   120      13.714  25.016  10.760  1.00 78.73           C
ATOM    917  C   ILE   120      12.853  24.023  15.071  1.00 78.73           C
ATOM    918  O   ILE   120      13.247  22.876  15.261  1.00 78.73           O
ATOM    919  N   LEU   121      12.111  24.684  15.980  1.00 81.53           N
ATOM    920  CA  LEU   121      11.759  24.069  17.224  1.00 81.53           C
ATOM    921  CB  LEU   121      12.246  24.855  18.452  1.00 81.53           C
ATOM    922  CG  LEU   121      13.780  24.902  18.578  1.00 81.53           C
ATOM    923  CD1 LEU   121      14.421  25.605  17.371  1.00 81.53           C
ATOM    924  CD2 LEU   121      14.207  25.519  19.919  1.00 81.53           C
ATOM    925  C   LEU   121      10.269  23.976  17.314  1.00 81.53           C
ATOM    926  O   LEU   121       9.544  24.818  16.787  1.00 81.53           O
ATOM    927  N   LEU   122       9.775  22.909  17.972  1.00 49.83           N
ATOM    928  CA  LEU   122       8.361  22.739  18.142  1.00 49.83           C
ATOM    929  CB  LEU   122       7.792  21.536  17.370  1.00 49.83           C
ATOM    930  CG  LEU   122       8.040  21.607  15.851  1.00 49.83           C
ATOM    931  CD1 LEU   122       7.448  20.383  15.133  1.00 49.83           C
ATOM    932  CD2 LEU   122       7.553  22.941  15.263  1.00 49.83           C
ATOM    933  C   LEU   122       8.132  22.489  19.599  1.00 49.83           C
ATOM    934  O   LEU   122       9.067  22.190  20.339  1.00 49.83           O
ATOM    935  N   ASP   123       6.866  22.608  20.049  1.00 59.60           N
ATOM    936  CA  ASP   123       6.538  22.376  21.428  1.00 59.60           C
ATOM    937  CB  ASP   123       6.702  20.906  21.852  1.00 59.60           C
ATOM    938  CG  ASP   123       6.148  20.745  23.261  1.00 59.60           C
ATOM    939  OD1 ASP   123       5.660  21.758  23.830  1.00 59.60           O
ATOM    940  OD2 ASP   123       6.200  19.600  23.785  1.00 59.60           O
ATOM    941  C   ASP   123       7.419  23.209  22.300  1.00 59.60           C
ATOM    942  O   ASP   123       8.094  22.694  23.189  1.00 59.60           O
ATOM    943  N   ASP   124       7.436  24.528  22.034  1.00 84.02           N
ATOM    944  CA  ASP   124       8.163  25.527  22.763  1.00 84.02           C
ATOM    945  CB  ASP   124       7.530  25.988  24.103  1.00 84.02           C
ATOM    946  CG  ASP   124       7.484  24.906  25.178  1.00 84.02           C
ATOM    947  OD1 ASP   124       8.434  24.084  25.276  1.00 84.02           O
ATOM    948  OD2 ASP   124       6.491  24.920  25.953  1.00 84.02           O
ATOM    949  C   ASP   124       9.600  25.143  22.943  1.00 84.02           C
ATOM    950  O   ASP   124      10.193  25.378  23.995  1.00 84.02           O
ATOM    951  N   GLY   125      10.213  24.565  21.893  1.00 33.39           N
ATOM    952  CA  GLY   125      11.621  24.287  21.928  1.00 33.39           C
ATOM    953  C   GLY   125      11.929  22.888  22.387  1.00 33.39           C
ATOM    954  O   GLY   125      13.096  22.498  22.401  1.00 33.39           O
ATOM    955  N   LEU   126      10.920  22.088  22.779  1.00102.27           N
ATOM    956  CA  LEU   126      11.218  20.771  23.280  1.00102.27           C
ATOM    957  CB  LEU   126       9.945  20.074  23.814  1.00102.27           C
ATOM    958  CG  LEU   126      10.133  18.763  24.617  1.00102.27           C
ATOM    959  CD1 LEU   126       8.768  18.218  25.065  1.00102.27           C
ATOM    960  CD2 LEU   126      10.948  17.692  23.872  1.00102.27           C
ATOM    961  C   LEU   126      11.811  19.931  22.182  1.00102.27           C
ATOM    962  O   LEU   126      12.875  19.337  22.351  1.00102.27           O
ATOM    963  N   ILE   127      11.145  19.884  21.012  1.00100.56           N
ATOM    964  CA  ILE   127      11.556  19.104  19.874  1.00100.56           C
ATOM    965  CB  ILE   127      10.371  18.510  19.165  1.00100.56           C
ATOM    966  CG2 ILE   127       9.331  19.622  18.992  1.00100.56           C
ATOM    967  CG1 ILE   127      10.769  17.812  17.857  1.00100.56           C
ATOM    968  CD1 ILE   127      11.497  16.496  18.058  1.00100.56           C
ATOM    969  C   ILE   127      12.217  20.044  18.920  1.00100.56           C
ATOM    970  O   ILE   127      11.639  21.059  18.535  1.00100.56           O
ATOM    971  N   ASP   128      13.459  19.726  18.509  1.00137.80           N
ATOM    972  CA  ASP   128      14.173  20.628  17.657  1.00137.80           C
ATOM    973  CB  ASP   128      15.550  20.962  18.241  1.00137.80           C
ATOM    974  CG  ASP   128      15.810  22.431  17.987  1.00137.80           C
ATOM    975  OD1 ASP   128      15.781  22.869  16.806  1.00137.80           O
ATOM    976  OD2 ASP   128      16.024  23.140  19.007  1.00137.80           O
ATOM    977  C   ASP   128      14.361  19.920  16.346  1.00137.80           C
ATOM    978  O   ASP   128      14.225  18.698  16.281  1.00137.80           O
ATOM    979  N   LEU   129      14.649  20.676  15.262  1.00 62.51           N
ATOM    980  CA  LEU   129      14.783  20.092  13.950  1.00 62.51           C
ATOM    981  CB  LEU   129      13.551  20.329  13.060  1.00 62.51           C
ATOM    982  CG  LEU   129      12.259  19.693  13.603  1.00 62.51           C
ATOM    983  CD1 LEU   129      11.069  19.964  12.669  1.00 62.51           C
ATOM    984  CD2 LEU   129      12.457  18.197  13.896  1.00 62.51           C
ATOM    985  C   LEU   129      15.940  20.725  13.226  1.00 62.51           C
ATOM    986  O   LEU   129      16.446  21.774  13.620  1.00 62.51           O
ATOM    987  N   GLU   130      16.396  20.058  12.140  1.00 76.71           N
ATOM    988  CA  GLU   130      17.441  20.541  11.276  1.00 76.71           C
ATOM    989  CB  GLU   130      18.611  19.556  11.101  1.00 76.71           C
ATOM    990  CG  GLU   130      19.601  19.507  12.261  1.00 76.71           C
ATOM    991  CD  GLU   130      20.627  20.608  12.023  1.00 76.71           C
ATOM    992  OE1 GLU   130      20.447  21.380  11.043  1.00 76.71           O
ATOM    993  OE2 GLU   130      21.608  20.689  12.809  1.00 76.71           O
ATOM    994  C   GLU   130      16.843  20.658   9.910  1.00 76.71           C
ATOM    995  O   GLU   130      16.151  19.748   9.461  1.00 76.71           O
ATOM    996  N   VAL   131      17.099  21.772   9.193  1.00 47.21           N
ATOM    997  CA  VAL   131      16.518  21.878   7.883  1.00 47.21           C
ATOM    998  CB  VAL   131      16.287  23.298   7.458  1.00 47.21           C
ATOM    999  CG1 VAL   131      15.816  23.305   5.995  1.00 47.21           C
ATOM   1000  CG2 VAL   131      15.295  23.947   8.439  1.00 47.21           C
ATOM   1001  C   VAL   131      17.487  21.284   6.914  1.00 47.21           C
ATOM   1002  O   VAL   131      18.375  21.969   6.411  1.00 47.21           O
ATOM   1003  N   THR   132      17.344  19.975   6.627  1.00110.45           N
ATOM   1004  CA  THR   132      18.268  19.343   5.733  1.00110.45           C
ATOM   1005  CB  THR   132      18.084  17.854   5.685  1.00110.45           C
ATOM   1006  OG1 THR   132      16.762  17.536   5.272  1.00110.45           O
ATOM   1007  CG2 THR   132      18.365  17.278   7.083  1.00110.45           C
ATOM   1008  C   THR   132      18.129  19.865   4.335  1.00110.45           C
ATOM   1009  O   THR   132      19.074  20.427   3.781  1.00110.45           O
ATOM   1010  N   ASP   133      16.924  19.742   3.742  1.00 83.22           N
ATOM   1011  CA  ASP   133      16.764  20.140   2.372  1.00 83.22           C
ATOM   1012  CB  ASP   133      16.611  18.950   1.406  1.00 83.22           C
ATOM   1013  CG  ASP   133      16.714  19.465  -0.023  1.00 83.22           C
ATOM   1014  OD1 ASP   133      17.136  20.639  -0.202  1.00 83.22           O
ATOM   1015  OD2 ASP   133      16.381  18.687  -0.957  1.00 83.22           O
ATOM   1016  C   ASP   133      15.510  20.936   2.273  1.00 83.22           C
ATOM   1017  O   ASP   133      14.555  20.696   3.010  1.00 83.22           O
ATOM   1018  N   ILE   134      15.493  21.937   1.374  1.00 92.19           N
ATOM   1019  CA  ILE   134      14.288  22.683   1.190  1.00 92.19           C
ATOM   1020  CB  ILE   134      14.459  24.165   1.401  1.00 92.19           C
ATOM   1021  CG2 ILE   134      15.571  24.685   0.475  1.00 92.19           C
ATOM   1022  CG1 ILE   134      13.107  24.883   1.255  1.00 92.19           C
ATOM   1023  CD1 ILE   134      13.130  26.331   1.744  1.00 92.19           C
ATOM   1024  C   ILE   134      13.807  22.432  -0.204  1.00 92.19           C
ATOM   1025  O   ILE   134      14.427  22.834  -1.188  1.00 92.19           O
ATOM   1026  N   ASP   135      12.663  21.737  -0.323  1.00 58.83           N
ATOM   1027  CA  ASP   135      12.137  21.467  -1.624  1.00 58.83           C
ATOM   1028  CB  ASP   135      11.243  20.215  -1.664  1.00 58.83           C
ATOM   1029  CG  ASP   135      10.925  19.893  -3.117  1.00 58.83           C
ATOM   1030  OD1 ASP   135      11.219  20.748  -3.994  1.00 58.83           O
ATOM   1031  OD2 ASP   135      10.389  18.781  -3.369  1.00 58.83           O
ATOM   1032  C   ASP   135      11.293  22.646  -1.957  1.00 58.83           C
ATOM   1033  O   ASP   135      10.133  22.731  -1.559  1.00 58.83           O
ATOM   1034  N   ARG   136      11.872  23.602  -2.699  1.00100.54           N
ATOM   1035  CA  ARG   136      11.156  24.801  -3.000  1.00100.54           C
ATOM   1036  CB  ARG   136      11.999  25.820  -3.782  1.00100.54           C
ATOM   1037  CG  ARG   136      11.398  27.223  -3.730  1.00100.54           C
ATOM   1038  CD  ARG   136      11.409  27.773  -2.305  1.00100.54           C
ATOM   1039  NE  ARG   136      10.815  29.136  -2.313  1.00100.54           N
ATOM   1040  CZ  ARG   136      10.610  29.751  -1.114  1.00100.54           C
ATOM   1041  NH1 ARG   136      10.946  29.089   0.031  1.00100.54           N
ATOM   1042  NH2 ARG   136      10.083  31.009  -1.057  1.00100.54           N
ATOM   1043  C   ARG   136       9.970  24.456  -3.843  1.00100.54           C
ATOM   1044  O   ARG   136       8.892  25.023  -3.671  1.00100.54           O
ATOM   1045  N   ASP   137      10.151  23.524  -4.800  1.00 75.40           N
ATOM   1046  CA  ASP   137       9.090  23.170  -5.702  1.00 75.40           C
ATOM   1047  CB  ASP   137       9.547  22.160  -6.767  1.00 75.40           C
ATOM   1048  CG  ASP   137       8.436  22.007  -7.797  1.00 75.40           C
ATOM   1049  OD1 ASP   137       7.379  22.673  -7.635  1.00 75.40           O
ATOM   1050  OD2 ASP   137       8.635  21.225  -8.765  1.00 75.40           O
ATOM   1051  C   ASP   137       7.956  22.539  -4.954  1.00 75.40           C
ATOM   1052  O   ASP   137       6.809  22.970  -5.061  1.00 75.40           O
ATOM   1053  N   ALA   138       8.265  21.505  -4.152  1.00 42.20           N
ATOM   1054  CA  ALA   138       7.283  20.783  -3.396  1.00 42.20           C
ATOM   1055  CB  ALA   138       7.872  19.591  -2.624  1.00 42.20           C
ATOM   1056  C   ALA   138       6.706  21.730  -2.397  1.00 42.20           C
ATOM   1057  O   ALA   138       5.535  21.630  -2.032  1.00 42.20           O
ATOM   1058  N   ASN   139       7.529  22.695  -1.946  1.00 94.70           N
ATOM   1059  CA  ASN   139       7.135  23.621  -0.927  1.00 94.70           C
ATOM   1060  CB  ASN   139       5.739  24.225  -1.164  1.00 94.70           C
ATOM   1061  CG  ASN   139       5.569  25.397  -0.211  1.00 94.70           C
ATOM   1062  OD1 ASN   139       4.461  25.881   0.019  1.00 94.70           O
ATOM   1063  ND2 ASN   139       6.707  25.873   0.360  1.00 94.70           N
ATOM   1064  C   ASN   139       7.115  22.896   0.378  1.00 94.70           C
ATOM   1065  O   ASN   139       6.336  23.219   1.275  1.00 94.70           O
ATOM   1066  N   GLU   140       7.995  21.885   0.515  1.00 50.28           N
ATOM   1067  CA  GLU   140       8.071  21.171   1.750  1.00 50.28           C
ATOM   1068  CB  GLU   140       7.642  19.703   1.602  1.00 50.28           C
ATOM   1069  CG  GLU   140       6.169  19.593   1.186  1.00 50.28           C
ATOM   1070  CD  GLU   140       5.811  18.133   0.942  1.00 50.28           C
ATOM   1071  OE1 GLU   140       6.540  17.248   1.462  1.00 50.28           O
ATOM   1072  OE2 GLU   140       4.797  17.890   0.229  1.00 50.28           O
ATOM   1073  C   GLU   140       9.484  21.248   2.232  1.00 50.28           C
ATOM   1074  O   GLU   140      10.427  21.002   1.482  1.00 50.28           O
ATOM   1075  N   ILE   141       9.666  21.587   3.522  1.00 48.48           N
ATOM   1076  CA  ILE   141      10.990  21.736   4.048  1.00 48.48           C
ATOM   1077  CB  ILE   141      11.096  22.848   5.057  1.00 48.48           C
ATOM   1078  CG2 ILE   141      10.045  22.623   6.157  1.00 48.48           C
ATOM   1079  CG1 ILE   141      12.538  22.987   5.567  1.00 48.48           C
ATOM   1080  CD1 ILE   141      12.768  24.254   6.388  1.00 48.48           C
ATOM   1081  C   ILE   141      11.350  20.445   4.710  1.00 48.48           C
ATOM   1082  O   ILE   141      10.701  20.010   5.659  1.00 48.48           O
ATOM   1083  N   VAL   142      12.397  19.780   4.184  1.00 31.07           N
ATOM   1084  CA  VAL   142      12.825  18.523   4.724  1.00 31.07           C
ATOM   1085  CB  VAL   142      13.642  17.720   3.754  1.00 31.07           C
ATOM   1086  CG1 VAL   142      14.091  16.417   4.436  1.00 31.07           C
ATOM   1087  CG2 VAL   142      12.807  17.507   2.479  1.00 31.07           C
ATOM   1088  C   VAL   142      13.670  18.802   5.925  1.00 31.07           C
ATOM   1089  O   VAL   142      14.510  19.701   5.909  1.00 31.07           O
ATOM   1090  N   THR   143      13.456  18.035   7.013  1.00 35.51           N
ATOM   1091  CA  THR   143      14.215  18.261   8.209  1.00 35.51           C
ATOM   1092  CB  THR   143      13.496  19.130   9.201  1.00 35.51           C
ATOM   1093  OG1 THR   143      12.296  18.501   9.627  1.00 35.51           O
ATOM   1094  CG2 THR   143      13.185  20.483   8.540  1.00 35.51           C
ATOM   1095  C   THR   143      14.447  16.948   8.884  1.00 35.51           C
ATOM   1096  O   THR   143      13.823  15.942   8.550  1.00 35.51           O
ATOM   1097  N   VAL   144      15.388  16.929   9.849  1.00 93.34           N
ATOM   1098  CA  VAL   144      15.635  15.748  10.623  1.00 93.34           C
ATOM   1099  CB  VAL   144      17.055  15.269  10.558  1.00 93.34           C
ATOM   1100  CG1 VAL   144      17.365  14.860   9.108  1.00 93.34           C
ATOM   1101  CG2 VAL   144      17.973  16.377  11.102  1.00 93.34           C
ATOM   1102  C   VAL   144      15.347  16.136  12.040  1.00 93.34           C
ATOM   1103  O   VAL   144      15.733  17.216  12.479  1.00 93.34           O
ATOM   1104  N   VAL   145      14.654  15.265  12.797  1.00 76.79           N
ATOM   1105  CA  VAL   145      14.266  15.594  14.145  1.00 76.79           C
ATOM   1106  CB  VAL   145      13.250  14.634  14.682  1.00 76.79           C
ATOM   1107  CG1 VAL   145      13.090  14.888  16.184  1.00 76.79           C
ATOM   1108  CG2 VAL   145      11.950  14.779  13.876  1.00 76.79           C
ATOM   1109  C   VAL   145      15.445  15.496  15.062  1.00 76.79           C
ATOM   1110  O   VAL   145      15.905  14.395  15.334  1.00 76.79           O
ATOM   1111  N   LYS   146      15.988  16.633  15.557  1.00 86.16           N
ATOM   1112  CA  LYS   146      17.118  16.546  16.453  1.00 86.16           C
ATOM   1113  CB  LYS   146      17.786  17.901  16.756  1.00 86.16           C
ATOM   1114  CG  LYS   146      18.522  18.586  15.607  1.00 86.16           C
ATOM   1115  CD  LYS   146      19.064  19.957  16.026  1.00 86.16           C
ATOM   1116  CE  LYS   146      19.896  20.659  14.954  1.00 86.16           C
ATOM   1117  NZ  LYS   146      20.688  21.756  15.553  1.00 86.16           N
ATOM   1118  C   LYS   146      16.767  16.040  17.819  1.00 86.16           C
ATOM   1119  O   LYS   146      17.099  14.915  18.191  1.00 86.16           O
ATOM   1120  N   ASN   147      16.010  16.862  18.580  1.00 72.22           N
ATOM   1121  CA  ASN   147      15.754  16.551  19.956  1.00 72.22           C
ATOM   1122  CB  ASN   147      15.775  17.794  20.865  1.00 72.22           C
ATOM   1123  CG  ASN   147      15.870  17.344  22.317  1.00 72.22           C
ATOM   1124  OD1 ASN   147      16.002  18.165  23.223  1.00 72.22           O
ATOM   1125  ND2 ASN   147      15.816  16.005  22.547  1.00 72.22           N
ATOM   1126  C   ASN   147      14.392  15.973  20.003  1.00 72.22           C
ATOM   1127  O   ASN   147      13.392  16.686  20.017  1.00 72.22           O
ATOM   1128  N   GLU   148      14.351  14.638  20.074  1.00103.89           N
ATOM   1129  CA  GLU   148      13.156  13.863  20.042  1.00103.89           C
ATOM   1130  CB  GLU   148      13.485  12.359  20.046  1.00103.89           C
ATOM   1131  CG  GLU   148      12.309  11.441  20.368  1.00103.89           C
ATOM   1132  CD  GLU   148      12.733  10.012  20.062  1.00103.89           C
ATOM   1133  OE1 GLU   148      13.959   9.786  19.873  1.00103.89           O
ATOM   1134  OE2 GLU   148      11.838   9.129  20.006  1.00103.89           O
ATOM   1135  C   GLU   148      12.318  14.145  21.243  1.00103.89           C
ATOM   1136  O   GLU   148      12.789  14.673  22.249  1.00103.89           O
ATOM   1137  N   GLY   149      11.011  13.829  21.127  1.00 19.29           N
ATOM   1138  CA  GLY   149      10.109  14.001  22.223  1.00 19.29           C
ATOM   1139  C   GLY   149       8.729  13.786  21.698  1.00 19.29           C
ATOM   1140  O   GLY   149       8.536  13.594  20.499  1.00 19.29           O
ATOM   1141  N   VAL   150       7.722  13.827  22.590  1.00 80.28           N
ATOM   1142  CA  VAL   150       6.371  13.606  22.163  1.00 80.28           C
ATOM   1143  CB  VAL   150       5.475  13.111  23.262  1.00 80.28           C
ATOM   1144  CG1 VAL   150       5.388  14.197  24.348  1.00 80.28           C
ATOM   1145  CG2 VAL   150       4.115  12.729  22.655  1.00 80.28           C
ATOM   1146  C   VAL   150       5.828  14.910  21.681  1.00 80.28           C
ATOM   1147  O   VAL   150       6.007  15.944  22.320  1.00 80.28           O
ATOM   1148  N   LEU   151       5.162  14.891  20.509  1.00 48.84           N
ATOM   1149  CA  LEU   151       4.616  16.096  19.964  1.00 48.84           C
ATOM   1150  CB  LEU   151       5.121  16.393  18.539  1.00 48.84           C
ATOM   1151  CG  LEU   151       4.555  17.685  17.922  1.00 48.84           C
ATOM   1152  CD1 LEU   151       4.930  18.915  18.761  1.00 48.84           C
ATOM   1153  CD2 LEU   151       4.981  17.831  16.451  1.00 48.84           C
ATOM   1154  C   LEU   151       3.133  15.948  19.914  1.00 48.84           C
ATOM   1155  O   LEU   151       2.611  15.005  19.324  1.00 48.84           O
ATOM   1156  N   LYS   152       2.408  16.895  20.536  1.00112.91           N
ATOM   1157  CA  LYS   152       0.979  16.806  20.540  1.00112.91           C
ATOM   1158  CB  LYS   152       0.323  17.089  21.902  1.00112.91           C
ATOM   1159  CG  LYS   152       0.555  18.503  22.434  1.00112.91           C
ATOM   1160  CD  LYS   152      -0.420  18.881  23.551  1.00112.91           C
ATOM   1161  CE  LYS   152      -0.548  17.812  24.639  1.00112.91           C
ATOM   1162  NZ  LYS   152      -1.510  18.254  25.673  1.00112.91           N
ATOM   1163  C   LYS   152       0.462  17.810  19.564  1.00112.91           C
ATOM   1164  O   LYS   152       1.205  18.329  18.734  1.00112.91           O
ATOM   1165  N   ASN   153      -0.855  18.075  19.630  1.00 47.87           N
ATOM   1166  CA  ASN   153      -1.510  18.961  18.714  1.00 47.87           C
ATOM   1167  CB  ASN   153      -3.043  18.856  18.783  1.00 47.87           C
ATOM   1168  CG  ASN   153      -3.442  17.425  18.454  1.00 47.87           C
ATOM   1169  OD1 ASN   153      -3.163  16.917  17.370  1.00 47.87           O
ATOM   1170  ND2 ASN   153      -4.110  16.749  19.426  1.00 47.87           N
ATOM   1171  C   ASN   153      -1.175  20.387  19.045  1.00 47.87           C
ATOM   1172  O   ASN   153      -0.943  20.740  20.200  1.00 47.87           O
ATOM   1173  N   LYS   154      -1.123  21.231  17.993  1.00147.82           N
ATOM   1174  CA  LYS   154      -0.956  22.658  18.070  1.00147.82           C
ATOM   1175  CB  LYS   154      -2.273  23.406  18.388  1.00147.82           C
ATOM   1176  CG  LYS   154      -3.037  22.956  19.642  1.00147.82           C
ATOM   1177  CD  LYS   154      -2.519  23.524  20.965  1.00147.82           C
ATOM   1178  CE  LYS   154      -3.320  23.079  22.190  1.00147.82           C
ATOM   1179  NZ  LYS   154      -2.813  21.779  22.682  1.00147.82           N
ATOM   1180  C   LYS   154       0.152  23.084  18.988  1.00147.82           C
ATOM   1181  O   LYS   154      -0.046  23.916  19.872  1.00147.82           O
ATOM   1182  N   LYS   155       1.371  22.547  18.793  1.00116.37           N
ATOM   1183  CA  LYS   155       2.473  22.951  19.623  1.00116.37           C
ATOM   1184  CB  LYS   155       3.548  21.865  19.793  1.00116.37           C
ATOM   1185  CG  LYS   155       3.057  20.658  20.597  1.00116.37           C
ATOM   1186  CD  LYS   155       2.624  21.002  22.025  1.00116.37           C
ATOM   1187  CE  LYS   155       1.287  21.742  22.104  1.00116.37           C
ATOM   1188  NZ  LYS   155       0.949  22.034  23.516  1.00116.37           N
ATOM   1189  C   LYS   155       3.109  24.164  19.014  1.00116.37           C
ATOM   1190  O   LYS   155       2.897  24.470  17.842  1.00116.37           O
ATOM   1191  N   GLY   156       3.901  24.902  19.822  1.00 27.52           N
ATOM   1192  CA  GLY   156       4.516  26.121  19.376  1.00 27.52           C
ATOM   1193  C   GLY   156       5.574  25.824  18.363  1.00 27.52           C
ATOM   1194  O   GLY   156       6.348  24.878  18.499  1.00 27.52           O
ATOM   1195  N   VAL   157       5.636  26.670  17.315  1.00 37.79           N
ATOM   1196  CA  VAL   157       6.633  26.521  16.299  1.00 37.79           C
ATOM   1197  CB  VAL   157       6.075  26.602  14.906  1.00 37.79           C
ATOM   1198  CG1 VAL   157       7.239  26.584  13.901  1.00 37.79           C
ATOM   1199  CG2 VAL   157       5.071  25.451  14.717  1.00 37.79           C
ATOM   1200  C   VAL   157       7.576  27.664  16.479  1.00 37.79           C
ATOM   1201  O   VAL   157       7.161  28.822  16.470  1.00 37.79           O
ATOM   1202  N   ASN   158       8.878  27.362  16.664  1.00 62.55           N
ATOM   1203  CA  ASN   158       9.844  28.401  16.881  1.00 62.55           C
ATOM   1204  CB  ASN   158      10.533  28.269  18.248  1.00 62.55           C
ATOM   1205  CG  ASN   158       9.438  28.338  19.305  1.00 62.55           C
ATOM   1206  OD1 ASN   158       8.948  29.411  19.652  1.00 62.55           O
ATOM   1207  ND2 ASN   158       9.024  27.148  19.819  1.00 62.55           N
ATOM   1208  C   ASN   158      10.898  28.256  15.825  1.00 62.55           C
ATOM   1209  O   ASN   158      11.518  27.208  15.681  1.00 62.55           O
ATOM   1210  N   VAL   159      11.083  29.322  15.029  1.00125.66           N
ATOM   1211  CA  VAL   159      11.984  29.428  13.914  1.00125.66           C
ATOM   1212  CB  VAL   159      11.363  30.288  12.846  1.00125.66           C
ATOM   1213  CG1 VAL   159      12.177  30.213  11.546  1.00125.66           C
ATOM   1214  CG2 VAL   159       9.906  29.824  12.677  1.00125.66           C
ATOM   1215  C   VAL   159      13.416  29.864  14.214  1.00125.66           C
ATOM   1216  O   VAL   159      14.218  29.762  13.286  1.00125.66           O
ATOM   1217  N   PRO   160      13.819  30.311  15.400  1.00178.42           N
ATOM   1218  CA  PRO   160      15.041  31.077  15.610  1.00178.42           C
ATOM   1219  CD  PRO   160      13.504  29.549  16.597  1.00178.42           C
ATOM   1220  CB  PRO   160      15.494  30.825  17.044  1.00178.42           C
ATOM   1221  CG  PRO   160      14.270  30.222  17.734  1.00178.42           C
ATOM   1222  C   PRO   160      16.200  30.922  14.686  1.00178.42           C
ATOM   1223  O   PRO   160      16.661  29.804  14.459  1.00178.42           O
ATOM   1224  N   GLY   161      16.688  32.079  14.192  1.00 39.90           N
ATOM   1225  CA  GLY   161      17.735  32.166  13.223  1.00 39.90           C
ATOM   1226  C   GLY   161      17.217  32.903  12.023  1.00 39.90           C
ATOM   1227  O   GLY   161      18.001  33.458  11.255  1.00 39.90           O
ATOM   1228  N   VAL   162      15.885  32.948  11.811  1.00110.33           N
ATOM   1229  CA  VAL   162      15.434  33.694  10.674  1.00110.33           C
ATOM   1230  CB  VAL   162      14.854  32.851   9.582  1.00110.33           C
ATOM   1231  CG1 VAL   162      13.466  32.364  10.013  1.00110.33           C
ATOM   1232  CG2 VAL   162      14.882  33.666   8.282  1.00110.33           C
ATOM   1233  C   VAL   162      14.393  34.660  11.144  1.00110.33           C
ATOM   1234  O   VAL   162      13.813  34.496  12.216  1.00110.33           O
ATOM   1235  N   SER   163      14.143  35.720  10.351  1.00 77.44           N
ATOM   1236  CA  SER   163      13.202  36.731  10.751  1.00 77.44           C
ATOM   1237  CB  SER   163      13.637  38.147  10.340  1.00 77.44           C
ATOM   1238  OG  SER   163      12.603  39.077  10.619  1.00 77.44           O
ATOM   1239  C   SER   163      11.892  36.470  10.078  1.00 77.44           C
ATOM   1240  O   SER   163      11.799  36.466   8.851  1.00 77.44           O
ATOM   1241  N   VAL   164      10.833  36.256  10.887  1.00 32.07           N
ATOM   1242  CA  VAL   164       9.520  36.000  10.366  1.00 32.07           C
ATOM   1243  CB  VAL   164       8.662  35.183  11.288  1.00 32.07           C
ATOM   1244  CG1 VAL   164       7.253  35.071  10.681  1.00 32.07           C
ATOM   1245  CG2 VAL   164       9.349  33.827  11.523  1.00 32.07           C
ATOM   1246  C   VAL   164       8.839  37.310  10.165  1.00 32.07           C
ATOM   1247  O   VAL   164       9.036  38.248  10.936  1.00 32.07           O
ATOM   1248  N   ASN   165       8.025  37.413   9.096  1.00 42.49           N
ATOM   1249  CA  ASN   165       7.330  38.642   8.860  1.00 42.49           C
ATOM   1250  CB  ASN   165       7.586  39.237   7.463  1.00 42.49           C
ATOM   1251  CG  ASN   165       9.005  39.787   7.412  1.00 42.49           C
ATOM   1252  OD1 ASN   165       9.341  40.741   8.113  1.00 42.49           O
ATOM   1253  ND2 ASN   165       9.865  39.169   6.559  1.00 42.49           N
ATOM   1254  C   ASN   165       5.862  38.381   8.945  1.00 42.49           C
ATOM   1255  O   ASN   165       5.298  37.663   8.122  1.00 42.49           O
ATOM   1256  N   LEU   166       5.202  38.951   9.970  1.00 57.52           N
ATOM   1257  CA  LEU   166       3.778  38.840  10.050  1.00 57.52           C
ATOM   1258  CB  LEU   166       3.293  38.094  11.304  1.00 57.52           C
ATOM   1259  CG  LEU   166       3.721  36.613  11.322  1.00 57.52           C
ATOM   1260  CD1 LEU   166       3.222  35.897  12.587  1.00 57.52           C
ATOM   1261  CD2 LEU   166       3.304  35.895  10.027  1.00 57.52           C
ATOM   1262  C   LEU   166       3.284  40.247  10.116  1.00 57.52           C
ATOM   1263  O   LEU   166       3.315  40.894  11.163  1.00 57.52           O
ATOM   1264  N   PRO   167       2.840  40.740   8.998  1.00 64.42           N
ATOM   1265  CA  PRO   167       2.378  42.096   8.958  1.00 64.42           C
ATOM   1266  CD  PRO   167       3.375  40.312   7.718  1.00 64.42           C
ATOM   1267  CB  PRO   167       2.474  42.543   7.497  1.00 64.42           C
ATOM   1268  CG  PRO   167       2.694  41.243   6.703  1.00 64.42           C
ATOM   1269  C   PRO   167       1.016  42.221   9.541  1.00 64.42           C
ATOM   1270  O   PRO   167       0.271  41.241   9.547  1.00 64.42           O
ATOM   1271  N   GLY   168       0.683  43.421  10.048  1.00 14.15           N
ATOM   1272  CA  GLY   168      -0.616  43.666  10.591  1.00 14.15           C
ATOM   1273  C   GLY   168      -0.666  43.078  11.960  1.00 14.15           C
ATOM   1274  O   GLY   168       0.323  42.558  12.474  1.00 14.15           O
ATOM   1275  N   ILE   169      -1.856  43.152  12.580  1.00 85.97           N
ATOM   1276  CA  ILE   169      -2.071  42.609  13.885  1.00 85.97           C
ATOM   1277  CB  ILE   169      -2.612  43.592  14.889  1.00 85.97           C
ATOM   1278  CG2 ILE   169      -1.560  44.696  15.087  1.00 85.97           C
ATOM   1279  CG1 ILE   169      -3.996  44.117  14.466  1.00 85.97           C
ATOM   1280  CD1 ILE   169      -3.989  44.913  13.161  1.00 85.97           C
ATOM   1281  C   ILE   169      -3.100  41.547  13.699  1.00 85.97           C
ATOM   1282  O   ILE   169      -3.910  41.611  12.776  1.00 85.97           O
ATOM   1283  N   THR   170      -3.083  40.520  14.566  1.00 32.02           N
ATOM   1284  CA  THR   170      -4.009  39.445  14.382  1.00 32.02           C
ATOM   1285  CB  THR   170      -3.872  38.339  15.387  1.00 32.02           C
ATOM   1286  OG1 THR   170      -4.181  38.814  16.689  1.00 32.02           O
ATOM   1287  CG2 THR   170      -2.428  37.810  15.344  1.00 32.02           C
ATOM   1288  C   THR   170      -5.386  39.997  14.507  1.00 32.02           C
ATOM   1289  O   THR   170      -5.596  41.076  15.059  1.00 32.02           O
ATOM   1290  N   GLU   171      -6.362  39.257  13.953  1.00 61.68           N
ATOM   1291  CA  GLU   171      -7.730  39.667  13.995  1.00 61.68           C
ATOM   1292  CB  GLU   171      -8.665  38.650  13.320  1.00 61.68           C
ATOM   1293  CG  GLU   171      -8.310  38.379  11.858  1.00 61.68           C
ATOM   1294  CD  GLU   171      -7.124  37.423  11.854  1.00 61.68           C
ATOM   1295  OE1 GLU   171      -6.802  36.877  12.943  1.00 61.68           O
ATOM   1296  OE2 GLU   171      -6.526  37.222  10.763  1.00 61.68           O
ATOM   1297  C   GLU   171      -8.097  39.697  15.439  1.00 61.68           C
ATOM   1298  O   GLU   171      -8.786  40.603  15.906  1.00 61.68           O
ATOM   1299  N   LYS   172      -7.613  38.685  16.180  1.00 76.55           N
ATOM   1300  CA  LYS   172      -7.886  38.540  17.577  1.00 76.55           C
ATOM   1301  CB  LYS   172      -7.227  37.279  18.159  1.00 76.55           C
ATOM   1302  CG  LYS   172      -7.219  37.232  19.688  1.00 76.55           C
ATOM   1303  CD  LYS   172      -8.602  37.139  20.330  1.00 76.55           C
ATOM   1304  CE  LYS   172      -8.548  37.095  21.858  1.00 76.55           C
ATOM   1305  NZ  LYS   172      -9.917  37.062  22.415  1.00 76.55           N
ATOM   1306  C   LYS   172      -7.340  39.708  18.333  1.00 76.55           C
ATOM   1307  O   LYS   172      -8.029  40.289  19.170  1.00 76.55           O
ATOM   1308  N   ASP   173      -6.089  40.102  18.041  1.00 25.46           N
ATOM   1309  CA  ASP   173      -5.477  41.168  18.778  1.00 25.46           C
ATOM   1310  CB  ASP   173      -4.034  41.458  18.330  1.00 25.46           C
ATOM   1311  CG  ASP   173      -3.149  40.312  18.797  1.00 25.46           C
ATOM   1312  OD1 ASP   173      -3.524  39.642  19.797  1.00 25.46           O
ATOM   1313  OD2 ASP   173      -2.086  40.088  18.159  1.00 25.46           O
ATOM   1314  C   ASP   173      -6.269  42.413  18.558  1.00 25.46           C
ATOM   1315  O   ASP   173      -6.484  43.193  19.484  1.00 25.46           O
ATOM   1316  N   ALA   174      -6.738  42.626  17.317  1.00 18.11           N
ATOM   1317  CA  ALA   174      -7.451  43.829  17.011  1.00 18.11           C
ATOM   1318  CB  ALA   174      -7.882  43.907  15.537  1.00 18.11           C
ATOM   1319  C   ALA   174      -8.693  43.890  17.840  1.00 18.11           C
ATOM   1320  O   ALA   174      -9.025  44.935  18.399  1.00 18.11           O
ATOM   1321  N   ASN   175      -9.410  42.759  17.956  1.00 68.78           N
ATOM   1322  CA  ASN   175     -10.643  42.753  18.686  1.00 68.78           C
ATOM   1323  CB  ASN   175     -11.368  41.398  18.598  1.00 68.78           C
ATOM   1324  CG  ASN   175     -12.805  41.601  19.055  1.00 68.78           C
ATOM   1325  OD1 ASN   175     -13.600  40.663  19.089  1.00 68.78           O
ATOM   1326  ND2 ASN   175     -13.156  42.868  19.401  1.00 68.78           N
ATOM   1327  C   ASN   175     -10.344  43.044  20.123  1.00 68.78           C
ATOM   1328  O   ASN   175     -11.072  43.785  20.781  1.00 68.78           O
ATOM   1329  N   ASP   176      -9.247  42.465  20.643  1.00 34.93           N
ATOM   1330  CA  ASP   176      -8.885  42.641  22.019  1.00 34.93           C
ATOM   1331  CB  ASP   176      -7.625  41.845  22.402  1.00 34.93           C
ATOM   1332  CG  ASP   176      -7.962  40.362  22.353  1.00 34.93           C
ATOM   1333  OD1 ASP   176      -9.175  40.028  22.395  1.00 34.93           O
ATOM   1334  OD2 ASP   176      -7.010  39.541  22.271  1.00 34.93           O
ATOM   1335  C   ASP   176      -8.574  44.082  22.271  1.00 34.93           C
ATOM   1336  O   ASP   176      -9.012  44.650  23.270  1.00 34.93           O
ATOM   1337  N   ILE   177      -7.821  44.722  21.356  1.00 31.73           N
ATOM   1338  CA  ILE   177      -7.414  46.078  21.582  1.00 31.73           C
ATOM   1339  CB  ILE   177      -6.503  46.606  20.511  1.00 31.73           C
ATOM   1340  CG2 ILE   177      -6.331  48.118  20.729  1.00 31.73           C
ATOM   1341  CG1 ILE   177      -5.175  45.827  20.516  1.00 31.73           C
ATOM   1342  CD1 ILE   177      -4.283  46.118  19.310  1.00 31.73           C
ATOM   1343  C   ILE   177      -8.622  46.957  21.650  1.00 31.73           C
ATOM   1344  O   ILE   177      -8.756  47.767  22.566  1.00 31.73           O
ATOM   1345  N   ARG   178      -9.564  46.792  20.705  1.00 45.23           N
ATOM   1346  CA  ARG   178     -10.721  47.638  20.694  1.00 45.23           C
ATOM   1347  CB  ARG   178     -11.671  47.331  19.525  1.00 45.23           C
ATOM   1348  CG  ARG   178     -11.055  47.674  18.168  1.00 45.23           C
ATOM   1349  CD  ARG   178     -12.003  47.503  16.980  1.00 45.23           C
ATOM   1350  NE  ARG   178     -11.265  47.949  15.765  1.00 45.23           N
ATOM   1351  CZ  ARG   178     -11.853  47.871  14.536  1.00 45.23           C
ATOM   1352  NH1 ARG   178     -13.116  47.369  14.413  1.00 45.23           N
ATOM   1353  NH2 ARG   178     -11.177  48.297  13.429  1.00 45.23           N
ATOM   1354  C   ARG   178     -11.453  47.421  21.975  1.00 45.23           C
ATOM   1355  O   ARG   178     -11.939  48.365  22.596  1.00 45.23           O
ATOM   1356  N   PHE   179     -11.524  46.155  22.416  1.00 35.48           N
ATOM   1357  CA  PHE   179     -12.205  45.822  23.630  1.00 35.48           C
ATOM   1358  CB  PHE   179     -12.148  44.314  23.918  1.00 35.48           C
ATOM   1359  CG  PHE   179     -12.767  44.048  25.245  1.00 35.48           C
ATOM   1360  CD1 PHE   179     -14.133  44.060  25.404  1.00 35.48           C
ATOM   1361  CD2 PHE   179     -11.970  43.765  26.331  1.00 35.48           C
ATOM   1362  CE1 PHE   179     -14.694  43.808  26.634  1.00 35.48           C
ATOM   1363  CE2 PHE   179     -12.526  43.512  27.562  1.00 35.48           C
ATOM   1364  CZ  PHE   179     -13.891  43.534  27.715  1.00 35.48           C
ATOM   1365  C   PHE   179     -11.519  46.529  24.749  1.00 35.48           C
ATOM   1366  O   PHE   179     -12.166  47.106  25.621  1.00 35.48           O
ATOM   1367  N   GLY   180     -10.175  46.515  24.740  1.00 14.92           N
ATOM   1368  CA  GLY   180      -9.431  47.125  25.800  1.00 14.92           C
ATOM   1369  C   GLY   180      -9.729  48.589  25.822  1.00 14.92           C
ATOM   1370  O   GLY   180      -9.822  49.191  26.890  1.00 14.92           O
ATOM   1371  N   ILE   181      -9.857  49.209  24.635  1.00 27.85           N
ATOM   1372  CA  ILE   181     -10.105  50.620  24.575  1.00 27.85           C
ATOM   1373  CB  ILE   181     -10.062  51.164  23.178  1.00 27.85           C
ATOM   1374  CG2 ILE   181     -10.518  52.633  23.218  1.00 27.85           C
ATOM   1375  CG1 ILE   181      -8.646  50.977  22.604  1.00 27.85           C
ATOM   1376  CD1 ILE   181      -8.534  51.263  21.109  1.00 27.85           C
ATOM   1377  C   ILE   181     -11.440  50.917  25.177  1.00 27.85           C
ATOM   1378  O   ILE   181     -11.575  51.854  25.962  1.00 27.85           O
ATOM   1379  N   GLY   182     -12.464  50.109  24.849  1.00  9.88           N
ATOM   1380  CA  GLY   182     -13.770  50.379  25.377  1.00  9.88           C
ATOM   1381  C   GLY   182     -13.681  50.298  26.865  1.00  9.88           C
ATOM   1382  O   GLY   182     -14.265  51.109  27.582  1.00  9.88           O
ATOM   1383  N   GLN   183     -12.937  49.297  27.364  1.00 45.19           N
ATOM   1384  CA  GLN   183     -12.778  49.106  28.773  1.00 45.19           C
ATOM   1385  CB  GLN   183     -12.031  47.812  29.124  1.00 45.19           C
ATOM   1386  CG  GLN   183     -12.841  46.574  28.742  1.00 45.19           C
ATOM   1387  CD  GLN   183     -14.199  46.701  29.419  1.00 45.19           C
ATOM   1388  OE1 GLN   183     -15.242  46.598  28.775  1.00 45.19           O
ATOM   1389  NE2 GLN   183     -14.190  46.938  30.758  1.00 45.19           N
ATOM   1390  C   GLN   183     -12.032  50.273  29.334  1.00 45.19           C
ATOM   1391  O   GLN   183     -12.307  50.705  30.452  1.00 45.19           O
ATOM   1392  N   GLY   184     -11.080  50.844  28.570  1.00 27.58           N
ATOM   1393  CA  GLY   184     -10.357  51.961  29.107  1.00 27.58           C
ATOM   1394  C   GLY   184      -9.144  51.471  29.839  1.00 27.58           C
ATOM   1395  O   GLY   184      -8.801  51.987  30.902  1.00 27.58           O
ATOM   1396  N   ILE   185      -8.471  50.446  29.279  1.00 60.48           N
ATOM   1397  CA  ILE   185      -7.281  49.880  29.858  1.00 60.48           C
ATOM   1398  CB  ILE   185      -6.857  48.597  29.210  1.00 60.48           C
ATOM   1399  CG2 ILE   185      -7.987  47.569  29.381  1.00 60.48           C
ATOM   1400  CG1 ILE   185      -6.472  48.864  27.745  1.00 60.48           C
ATOM   1401  CD1 ILE   185      -5.709  47.716  27.089  1.00 60.48           C
ATOM   1402  C   ILE   185      -6.142  50.830  29.655  1.00 60.48           C
ATOM   1403  O   ILE   185      -6.030  51.474  28.614  1.00 60.48           O
ATOM   1404  N   ASP   186      -5.297  50.967  30.697  1.00 61.20           N
ATOM   1405  CA  ASP   186      -4.162  51.847  30.718  1.00 61.20           C
ATOM   1406  CB  ASP   186      -3.583  51.966  32.133  1.00 61.20           C
ATOM   1407  CG  ASP   186      -4.678  52.585  32.987  1.00 61.20           C
ATOM   1408  OD1 ASP   186      -5.273  53.601  32.541  1.00 61.20           O
ATOM   1409  OD2 ASP   186      -4.951  52.033  34.086  1.00 61.20           O
ATOM   1410  C   ASP   186      -3.048  51.393  29.813  1.00 61.20           C
ATOM   1411  O   ASP   186      -2.500  52.202  29.066  1.00 61.20           O
ATOM   1412  N   PHE   187      -2.679  50.091  29.833  1.00 53.52           N
ATOM   1413  CA  PHE   187      -1.525  49.691  29.069  1.00 53.52           C
ATOM   1414  CB  PHE   187      -0.339  49.225  29.934  1.00 53.52           C
ATOM   1415  CG  PHE   187       0.220  50.382  30.687  1.00 53.52           C
ATOM   1416  CD1 PHE   187       1.150  51.211  30.103  1.00 53.52           C
ATOM   1417  CD2 PHE   187      -0.173  50.631  31.982  1.00 53.52           C
ATOM   1418  CE1 PHE   187       1.672  52.277  30.796  1.00 53.52           C
ATOM   1419  CE2 PHE   187       0.346  51.695  32.680  1.00 53.52           C
ATOM   1420  CZ  PHE   187       1.272  52.520  32.088  1.00 53.52           C
ATOM   1421  C   PHE   187      -1.853  48.522  28.199  1.00 53.52           C
ATOM   1422  O   PHE   187      -2.814  47.793  28.436  1.00 53.52           O
ATOM   1423  N   ILE   188      -1.050  48.347  27.127  1.00 40.39           N
ATOM   1424  CA  ILE   188      -1.193  47.216  26.260  1.00 40.39           C
ATOM   1425  CB  ILE   188      -1.738  47.579  24.908  1.00 40.39           C
ATOM   1426  CG2 ILE   188      -1.711  46.325  24.020  1.00 40.39           C
ATOM   1427  CG1 ILE   188      -3.138  48.197  25.055  1.00 40.39           C
ATOM   1428  CD1 ILE   188      -3.650  48.859  23.777  1.00 40.39           C
ATOM   1429  C   ILE   188       0.171  46.641  26.064  1.00 40.39           C
ATOM   1430  O   ILE   188       1.101  47.345  25.675  1.00 40.39           O
ATOM   1431  N   ALA   189       0.334  45.335  26.336  1.00 32.10           N
ATOM   1432  CA  ALA   189       1.618  44.745  26.114  1.00 32.10           C
ATOM   1433  CB  ALA   189       2.023  43.717  27.185  1.00 32.10           C
ATOM   1434  C   ALA   189       1.502  44.021  24.816  1.00 32.10           C
ATOM   1435  O   ALA   189       0.628  43.173  24.641  1.00 32.10           O
ATOM   1436  N   ALA   190       2.388  44.345  23.858  1.00 27.97           N
ATOM   1437  CA  ALA   190       2.294  43.697  22.586  1.00 27.97           C
ATOM   1438  CB  ALA   190       2.694  44.600  21.407  1.00 27.97           C
ATOM   1439  C   ALA   190       3.237  42.543  22.613  1.00 27.97           C
ATOM   1440  O   ALA   190       4.415  42.687  22.935  1.00 27.97           O
ATOM   1441  N   SER   191       2.724  41.347  22.279  1.00 44.82           N
ATOM   1442  CA  SER   191       3.548  40.179  22.323  1.00 44.82           C
ATOM   1443  CB  SER   191       2.749  38.878  22.507  1.00 44.82           C
ATOM   1444  OG  SER   191       2.067  38.895  23.753  1.00 44.82           O
ATOM   1445  C   SER   191       4.306  40.055  21.036  1.00 44.82           C
ATOM   1446  O   SER   191       3.867  40.520  19.986  1.00 44.82           O
ATOM   1447  N   PHE   192       5.479  39.394  21.120  1.00154.98           N
ATOM   1448  CA  PHE   192       6.327  39.050  20.012  1.00154.98           C
ATOM   1449  CB  PHE   192       5.682  38.013  19.074  1.00154.98           C
ATOM   1450  CG  PHE   192       5.346  36.820  19.898  1.00154.98           C
ATOM   1451  CD1 PHE   192       6.262  35.812  20.095  1.00154.98           C
ATOM   1452  CD2 PHE   192       4.112  36.724  20.498  1.00154.98           C
ATOM   1453  CE1 PHE   192       5.943  34.718  20.865  1.00154.98           C
ATOM   1454  CE2 PHE   192       3.787  35.633  21.269  1.00154.98           C
ATOM   1455  CZ  PHE   192       4.703  34.626  21.453  1.00154.98           C
ATOM   1456  C   PHE   192       6.684  40.234  19.166  1.00154.98           C
ATOM   1457  O   PHE   192       6.648  40.124  17.945  1.00154.98           O
ATOM   1458  N   VAL   193       7.071  41.384  19.759  1.00 77.83           N
ATOM   1459  CA  VAL   193       7.371  42.519  18.925  1.00 77.83           C
ATOM   1460  CB  VAL   193       7.318  43.826  19.661  1.00 77.83           C
ATOM   1461  CG1 VAL   193       7.813  44.940  18.725  1.00 77.83           C
ATOM   1462  CG2 VAL   193       5.885  44.042  20.176  1.00 77.83           C
ATOM   1463  C   VAL   193       8.755  42.397  18.361  1.00 77.83           C
ATOM   1464  O   VAL   193       9.751  42.599  19.056  1.00 77.83           O
ATOM   1465  N   ARG   194       8.838  41.981  17.082  1.00156.47           N
ATOM   1466  CA  ARG   194      10.060  41.925  16.335  1.00156.47           C
ATOM   1467  CB  ARG   194      10.026  40.848  15.237  1.00156.47           C
ATOM   1468  CG  ARG   194       8.751  40.843  14.396  1.00156.47           C
ATOM   1469  CD  ARG   194       7.753  39.823  14.958  1.00156.47           C
ATOM   1470  NE  ARG   194       6.526  39.811  14.117  1.00156.47           N
ATOM   1471  CZ  ARG   194       5.344  40.311  14.598  1.00156.47           C
ATOM   1472  NH1 ARG   194       5.282  40.904  15.821  1.00156.47           N
ATOM   1473  NH2 ARG   194       4.212  40.203  13.846  1.00156.47           N
ATOM   1474  C   ARG   194      10.517  43.248  15.799  1.00156.47           C
ATOM   1475  O   ARG   194      11.711  43.542  15.811  1.00156.47           O
ATOM   1476  N   ARG   195       9.601  44.109  15.321  1.00123.85           N
ATOM   1477  CA  ARG   195      10.102  45.308  14.713  1.00123.85           C
ATOM   1478  CB  ARG   195      10.002  45.298  13.179  1.00123.85           C
ATOM   1479  CG  ARG   195      10.897  44.259  12.502  1.00123.85           C
ATOM   1480  CD  ARG   195      10.640  44.127  10.999  1.00123.85           C
ATOM   1481  NE  ARG   195      11.133  45.370  10.340  1.00123.85           N
ATOM   1482  CZ  ARG   195      12.425  45.446   9.907  1.00123.85           C
ATOM   1483  NH1 ARG   195      13.261  44.378  10.059  1.00123.85           N
ATOM   1484  NH2 ARG   195      12.880  46.589   9.315  1.00123.85           N
ATOM   1485  C   ARG   195       9.296  46.473  15.180  1.00123.85           C
ATOM   1486  O   ARG   195       8.274  46.327  15.848  1.00123.85           O
ATOM   1487  N   ALA   196       9.779  47.678  14.827  1.00 25.04           N
ATOM   1488  CA  ALA   196       9.159  48.921  15.171  1.00 25.04           C
ATOM   1489  CB  ALA   196       9.953  50.141  14.673  1.00 25.04           C
ATOM   1490  C   ALA   196       7.811  48.971  14.526  1.00 25.04           C
ATOM   1491  O   ALA   196       6.855  49.481  15.107  1.00 25.04           O
ATOM   1492  N   SER   197       7.705  48.423  13.302  1.00 25.35           N
ATOM   1493  CA  SER   197       6.490  48.489  12.542  1.00 25.35           C
ATOM   1494  CB  SER   197       6.598  47.771  11.185  1.00 25.35           C
ATOM   1495  OG  SER   197       6.805  46.380  11.381  1.00 25.35           O
ATOM   1496  C   SER   197       5.385  47.839  13.308  1.00 25.35           C
ATOM   1497  O   SER   197       4.238  48.277  13.239  1.00 25.35           O
ATOM   1498  N   ASP   198       5.696  46.780  14.075  1.00 31.45           N
ATOM   1499  CA  ASP   198       4.669  46.094  14.802  1.00 31.45           C
ATOM   1500  CB  ASP   198       5.220  44.904  15.601  1.00 31.45           C
ATOM   1501  CG  ASP   198       5.695  43.870  14.593  1.00 31.45           C
ATOM   1502  OD1 ASP   198       4.946  43.606  13.615  1.00 31.45           O
ATOM   1503  OD2 ASP   198       6.824  43.342  14.780  1.00 31.45           O
ATOM   1504  C   ASP   198       4.065  47.057  15.774  1.00 31.45           C
ATOM   1505  O   ASP   198       2.851  47.078  15.963  1.00 31.45           O
ATOM   1506  N   VAL   199       4.912  47.881  16.418  1.00 24.07           N
ATOM   1507  CA  VAL   199       4.463  48.838  17.390  1.00 24.07           C
ATOM   1508  CB  VAL   199       5.599  49.567  18.043  1.00 24.07           C
ATOM   1509  CG1 VAL   199       5.020  50.632  18.990  1.00 24.07           C
ATOM   1510  CG2 VAL   199       6.506  48.537  18.737  1.00 24.07           C
ATOM   1511  C   VAL   199       3.603  49.862  16.719  1.00 24.07           C
ATOM   1512  O   VAL   199       2.571  50.263  17.253  1.00 24.07           O
ATOM   1513  N   LEU   200       4.008  50.300  15.512  1.00 32.40           N
ATOM   1514  CA  LEU   200       3.322  51.340  14.799  1.00 32.40           C
ATOM   1515  CB  LEU   200       4.012  51.706  13.474  1.00 32.40           C
ATOM   1516  CG  LEU   200       5.417  52.309  13.662  1.00 32.40           C
ATOM   1517  CD1 LEU   200       6.063  52.659  12.311  1.00 32.40           C
ATOM   1518  CD2 LEU   200       5.388  53.496  14.639  1.00 32.40           C
ATOM   1519  C   LEU   200       1.933  50.892  14.473  1.00 32.40           C
ATOM   1520  O   LEU   200       0.989  51.677  14.528  1.00 32.40           O
ATOM   1521  N   GLU   201       1.757  49.608  14.130  1.00 27.42           N
ATOM   1522  CA  GLU   201       0.455  49.156  13.742  1.00 27.42           C
ATOM   1523  CB  GLU   201       0.452  47.662  13.388  1.00 27.42           C
ATOM   1524  CG  GLU   201       1.276  47.368  12.133  1.00 27.42           C
ATOM   1525  CD  GLU   201       1.427  45.862  11.998  1.00 27.42           C
ATOM   1526  OE1 GLU   201       0.906  45.132  12.882  1.00 27.42           O
ATOM   1527  OE2 GLU   201       2.074  45.423  11.010  1.00 27.42           O
ATOM   1528  C   GLU   201      -0.488  49.384  14.882  1.00 27.42           C
ATOM   1529  O   GLU   201      -1.609  49.847  14.681  1.00 27.42           O
ATOM   1530  N   ILE   202      -0.054  49.072  16.116  1.00 29.21           N
ATOM   1531  CA  ILE   202      -0.890  49.258  17.267  1.00 29.21           C
ATOM   1532  CB  ILE   202      -0.270  48.735  18.530  1.00 29.21           C
ATOM   1533  CG2 ILE   202      -1.167  49.146  19.710  1.00 29.21           C
ATOM   1534  CG1 ILE   202      -0.055  47.216  18.426  1.00 29.21           C
ATOM   1535  CD1 ILE   202       0.797  46.643  19.558  1.00 29.21           C
ATOM   1536  C   ILE   202      -1.142  50.721  17.452  1.00 29.21           C
ATOM   1537  O   ILE   202      -2.261  51.129  17.755  1.00 29.21           O
ATOM   1538  N   THR   203      -0.106  51.564  17.280  1.00 90.23           N
ATOM   1539  CA  THR   203      -0.323  52.963  17.507  1.00 90.23           C
ATOM   1540  CB  THR   203       0.918  53.812  17.431  1.00 90.23           C
ATOM   1541  OG1 THR   203       0.655  55.091  17.989  1.00 90.23           O
ATOM   1542  CG2 THR   203       1.356  53.974  15.968  1.00 90.23           C
ATOM   1543  C   THR   203      -1.309  53.463  16.498  1.00 90.23           C
ATOM   1544  O   THR   203      -2.199  54.247  16.824  1.00 90.23           O
ATOM   1545  N   LYS   204      -1.196  52.993  15.242  1.00 25.24           N
ATOM   1546  CA  LYS   204      -2.065  53.461  14.202  1.00 25.24           C
ATOM   1547  CB  LYS   204      -1.809  52.763  12.857  1.00 25.24           C
ATOM   1548  CG  LYS   204      -2.729  53.251  11.737  1.00 25.24           C
ATOM   1549  CD  LYS   204      -2.331  52.749  10.348  1.00 25.24           C
ATOM   1550  CE  LYS   204      -3.287  53.200   9.242  1.00 25.24           C
ATOM   1551  NZ  LYS   204      -2.833  52.674   7.935  1.00 25.24           N
ATOM   1552  C   LYS   204      -3.480  53.161  14.577  1.00 25.24           C
ATOM   1553  O   LYS   204      -4.352  54.023  14.471  1.00 25.24           O
ATOM   1554  N   ILE   205      -3.750  51.930  15.051  1.00109.66           N
ATOM   1555  CA  ILE   205      -5.103  51.579  15.365  1.00109.66           C
ATOM   1556  CB  ILE   205      -5.294  50.135  15.754  1.00109.66           C
ATOM   1557  CG2 ILE   205      -4.607  49.877  17.104  1.00109.66           C
ATOM   1558  CG1 ILE   205      -6.792  49.790  15.763  1.00109.66           C
ATOM   1559  CD1 ILE   205      -7.433  49.833  14.376  1.00109.66           C
ATOM   1560  C   ILE   205      -5.578  52.446  16.488  1.00109.66           C
ATOM   1561  O   ILE   205      -6.704  52.940  16.463  1.00109.66           O
ATOM   1562  N   LEU   206      -4.717  52.670  17.499  1.00 32.88           N
ATOM   1563  CA  LEU   206      -5.098  53.447  18.643  1.00 32.88           C
ATOM   1564  CB  LEU   206      -3.983  53.565  19.698  1.00 32.88           C
ATOM   1565  CG  LEU   206      -3.604  52.231  20.367  1.00 32.88           C
ATOM   1566  CD1 LEU   206      -2.490  52.430  21.409  1.00 32.88           C
ATOM   1567  CD2 LEU   206      -4.837  51.520  20.945  1.00 32.88           C
ATOM   1568  C   LEU   206      -5.417  54.836  18.194  1.00 32.88           C
ATOM   1569  O   LEU   206      -6.370  55.446  18.675  1.00 32.88           O
ATOM   1570  N   GLU   207      -4.625  55.366  17.245  1.00 24.67           N
ATOM   1571  CA  GLU   207      -4.793  56.711  16.775  1.00 24.67           C
ATOM   1572  CB  GLU   207      -3.750  57.101  15.714  1.00 24.67           C
ATOM   1573  CG  GLU   207      -3.908  58.535  15.205  1.00 24.67           C
ATOM   1574  CD  GLU   207      -2.822  58.788  14.170  1.00 24.67           C
ATOM   1575  OE1 GLU   207      -2.653  57.929  13.264  1.00 24.67           O
ATOM   1576  OE2 GLU   207      -2.143  59.843  14.276  1.00 24.67           O
ATOM   1577  C   GLU   207      -6.139  56.859  16.142  1.00 24.67           C
ATOM   1578  O   GLU   207      -6.816  57.867  16.336  1.00 24.67           O
ATOM   1579  N   GLU   208      -6.572  55.849  15.368  1.00 64.44           N
ATOM   1580  CA  GLU   208      -7.823  55.949  14.675  1.00 64.44           C
ATOM   1581  CB  GLU   208      -8.094  54.702  13.813  1.00 64.44           C
ATOM   1582  CG  GLU   208      -9.339  54.794  12.929  1.00 64.44           C
ATOM   1583  CD  GLU   208      -9.394  53.525  12.089  1.00 64.44           C
ATOM   1584  OE1 GLU   208      -8.458  52.691  12.215  1.00 64.44           O
ATOM   1585  OE2 GLU   208     -10.371  53.372  11.308  1.00 64.44           O
ATOM   1586  C   GLU   208      -8.926  56.079  15.685  1.00 64.44           C
ATOM   1587  O   GLU   208      -9.822  56.908  15.540  1.00 64.44           O
ATOM   1588  N   GLU   209      -8.867  55.251  16.743  1.00 74.38           N
ATOM   1589  CA  GLU   209      -9.844  55.180  17.793  1.00 74.38           C
ATOM   1590  CB  GLU   209      -9.807  53.849  18.560  1.00 74.38           C
ATOM   1591  CG  GLU   209     -10.176  52.693  17.623  1.00 74.38           C
ATOM   1592  CD  GLU   209     -10.557  51.462  18.429  1.00 74.38           C
ATOM   1593  OE1 GLU   209     -10.830  51.608  19.650  1.00 74.38           O
ATOM   1594  OE2 GLU   209     -10.596  50.358  17.824  1.00 74.38           O
ATOM   1595  C   GLU   209      -9.767  56.357  18.731  1.00 74.38           C
ATOM   1596  O   GLU   209     -10.717  56.606  19.470  1.00 74.38           O
ATOM   1597  N   ASN   210      -8.642  57.108  18.742  1.00 78.69           N
ATOM   1598  CA  ASN   210      -8.456  58.219  19.647  1.00 78.69           C
ATOM   1599  CB  ASN   210      -9.696  59.131  19.752  1.00 78.69           C
ATOM   1600  CG  ASN   210      -9.326  60.388  20.525  1.00 78.69           C
ATOM   1601  OD1 ASN   210      -8.485  61.175  20.093  1.00 78.69           O
ATOM   1602  ND2 ASN   210      -9.978  60.588  21.702  1.00 78.69           N
ATOM   1603  C   ASN   210      -8.130  57.678  21.009  1.00 78.69           C
ATOM   1604  O   ASN   210      -8.354  58.314  22.037  1.00 78.69           O
ATOM   1605  N   ALA   211      -7.604  56.442  20.991  1.00 93.98           N
ATOM   1606  CA  ALA   211      -7.072  55.584  22.015  1.00 93.98           C
ATOM   1607  CB  ALA   211      -6.943  54.125  21.550  1.00 93.98           C
ATOM   1608  C   ALA   211      -5.717  56.022  22.502  1.00 93.98           C
ATOM   1609  O   ALA   211      -5.249  55.534  23.526  1.00 93.98           O
ATOM   1610  N   THR   212      -5.041  56.939  21.786  1.00139.31           N
ATOM   1611  CA  THR   212      -3.633  57.238  21.900  1.00139.31           C
ATOM   1612  CB  THR   212      -3.274  58.536  21.237  1.00139.31           C
ATOM   1613  OG1 THR   212      -1.864  58.690  21.190  1.00139.31           O
ATOM   1614  CG2 THR   212      -3.911  59.688  22.033  1.00139.31           C
ATOM   1615  C   THR   212      -3.120  57.305  23.311  1.00139.31           C
ATOM   1616  O   THR   212      -1.951  56.991  23.525  1.00139.31           O
ATOM   1617  N   HIS   213      -3.923  57.711  24.309  1.00 61.12           N
ATOM   1618  CA  HIS   213      -3.396  57.835  25.645  1.00 61.12           C
ATOM   1619  ND1 HIS   213      -5.804  56.315  27.608  1.00 61.12           N
ATOM   1620  CG  HIS   213      -5.662  57.365  26.728  1.00 61.12           C
ATOM   1621  CB  HIS   213      -4.463  58.266  26.671  1.00 61.12           C
ATOM   1622  NE2 HIS   213      -7.655  56.365  26.375  1.00 61.12           N
ATOM   1623  CD2 HIS   213      -6.802  57.381  25.983  1.00 61.12           C
ATOM   1624  CE1 HIS   213      -7.013  55.753  27.354  1.00 61.12           C
ATOM   1625  C   HIS   213      -2.787  56.535  26.096  1.00 61.12           C
ATOM   1626  O   HIS   213      -1.745  56.538  26.749  1.00 61.12           O
ATOM   1627  N   ILE   214      -3.401  55.388  25.750  1.00 67.47           N
ATOM   1628  CA  ILE   214      -2.924  54.099  26.176  1.00 67.47           C
ATOM   1629  CB  ILE   214      -3.709  52.967  25.575  1.00 67.47           C
ATOM   1630  CG2 ILE   214      -3.060  51.641  26.004  1.00 67.47           C
ATOM   1631  CG1 ILE   214      -5.189  53.078  25.975  1.00 67.47           C
ATOM   1632  CD1 ILE   214      -6.107  52.151  25.179  1.00 67.47           C
ATOM   1633  C   ILE   214      -1.484  53.927  25.787  1.00 67.47           C
ATOM   1634  O   ILE   214      -1.083  54.230  24.665  1.00 67.47           O
ATOM   1635  N   GLN   215      -0.663  53.436  26.741  1.00 44.55           N
ATOM   1636  CA  GLN   215       0.744  53.244  26.525  1.00 44.55           C
ATOM   1637  CB  GLN   215       1.557  53.234  27.832  1.00 44.55           C
ATOM   1638  CG  GLN   215       1.417  54.518  28.655  1.00 44.55           C
ATOM   1639  CD  GLN   215       2.088  55.659  27.904  1.00 44.55           C
ATOM   1640  OE1 GLN   215       1.430  56.431  27.208  1.00 44.55           O
ATOM   1641  NE2 GLN   215       3.435  55.771  28.049  1.00 44.55           N
ATOM   1642  C   GLN   215       0.947  51.914  25.863  1.00 44.55           C
ATOM   1643  O   GLN   215       0.155  50.990  26.043  1.00 44.55           O
ATOM   1644  N   ILE   216       2.027  51.791  25.063  1.00 34.82           N
ATOM   1645  CA  ILE   216       2.304  50.548  24.398  1.00 34.82           C
ATOM   1646  CB  ILE   216       2.483  50.691  22.913  1.00 34.82           C
ATOM   1647  CG2 ILE   216       2.913  49.327  22.348  1.00 34.82           C
ATOM   1648  CG1 ILE   216       1.196  51.237  22.272  1.00 34.82           C
ATOM   1649  CD1 ILE   216       1.375  51.674  20.818  1.00 34.82           C
ATOM   1650  C   ILE   216       3.585  50.013  24.957  1.00 34.82           C
ATOM   1651  O   ILE   216       4.597  50.711  24.994  1.00 34.82           O
ATOM   1652  N   ILE   217       3.561  48.752  25.436  1.00 91.17           N
ATOM   1653  CA  ILE   217       4.747  48.156  25.979  1.00 91.17           C
ATOM   1654  CB  ILE   217       4.544  47.612  27.366  1.00 91.17           C
ATOM   1655  CG2 ILE   217       5.835  46.896  27.794  1.00 91.17           C
ATOM   1656  CG1 ILE   217       4.115  48.732  28.331  1.00 91.17           C
ATOM   1657  CD1 ILE   217       5.142  49.855  28.467  1.00 91.17           C
ATOM   1658  C   ILE   217       5.108  46.997  25.098  1.00 91.17           C
ATOM   1659  O   ILE   217       4.412  45.984  25.060  1.00 91.17           O
ATOM   1660  N   PRO   218       6.181  47.141  24.372  1.00 88.06           N
ATOM   1661  CA  PRO   218       6.619  46.070  23.522  1.00 88.06           C
ATOM   1662  CD  PRO   218       6.419  48.410  23.731  1.00 88.06           C
ATOM   1663  CB  PRO   218       7.542  46.684  22.468  1.00 88.06           C
ATOM   1664  CG  PRO   218       7.679  48.156  22.890  1.00 88.06           C
ATOM   1665  C   PRO   218       7.224  44.948  24.296  1.00 88.06           C
ATOM   1666  O   PRO   218       7.959  45.199  25.248  1.00 88.06           O
ATOM   1667  N   LYS   219       6.946  43.696  23.890  1.00 67.85           N
ATOM   1668  CA  LYS   219       7.506  42.577  24.586  1.00 67.85           C
ATOM   1669  CB  LYS   219       6.498  41.449  24.862  1.00 67.85           C
ATOM   1670  CG  LYS   219       5.401  41.831  25.857  1.00 67.85           C
ATOM   1671  CD  LYS   219       4.250  40.823  25.901  1.00 67.85           C
ATOM   1672  CE  LYS   219       4.684  39.426  26.350  1.00 67.85           C
ATOM   1673  NZ  LYS   219       3.520  38.513  26.365  1.00 67.85           N
ATOM   1674  C   LYS   219       8.566  42.008  23.697  1.00 67.85           C
ATOM   1675  O   LYS   219       8.332  41.798  22.508  1.00 67.85           O
ATOM   1676  N   ILE   220       9.769  41.743  24.252  1.00113.13           N
ATOM   1677  CA  ILE   220      10.839  41.252  23.427  1.00113.13           C
ATOM   1678  CB  ILE   220      12.149  41.915  23.732  1.00113.13           C
ATOM   1679  CG2 ILE   220      13.219  41.287  22.825  1.00113.13           C
ATOM   1680  CG1 ILE   220      12.027  43.442  23.584  1.00113.13           C
ATOM   1681  CD1 ILE   220      11.594  43.895  22.192  1.00113.13           C
ATOM   1682  C   ILE   220      11.030  39.795  23.707  1.00113.13           C
ATOM   1683  O   ILE   220      11.725  39.417  24.650  1.00113.13           O
ATOM   1684  N   GLU   221      10.336  38.947  22.925  1.00110.38           N
ATOM   1685  CA  GLU   221      10.421  37.520  23.044  1.00110.38           C
ATOM   1686  CB  GLU   221       9.050  36.891  22.792  1.00110.38           C
ATOM   1687  CG  GLU   221       8.109  37.396  23.893  1.00110.38           C
ATOM   1688  CD  GLU   221       6.679  36.985  23.607  1.00110.38           C
ATOM   1689  OE1 GLU   221       6.220  37.217  22.460  1.00110.38           O
ATOM   1690  OE2 GLU   221       6.021  36.443  24.535  1.00110.38           O
ATOM   1691  C   GLU   221      11.522  36.879  22.238  1.00110.38           C
ATOM   1692  O   GLU   221      12.110  35.897  22.683  1.00110.38           O
ATOM   1693  N   ASN   222      11.860  37.397  21.036  1.00 73.16           N
ATOM   1694  CA  ASN   222      12.797  36.657  20.227  1.00 73.16           C
ATOM   1695  CB  ASN   222      12.182  36.143  18.916  1.00 73.16           C
ATOM   1696  CG  ASN   222      11.776  37.348  18.080  1.00 73.16           C
ATOM   1697  OD1 ASN   222      12.421  37.667  17.083  1.00 73.16           O
ATOM   1698  ND2 ASN   222      10.679  38.039  18.493  1.00 73.16           N
ATOM   1699  C   ASN   222      13.976  37.508  19.858  1.00 73.16           C
ATOM   1700  O   ASN   222      14.105  38.652  20.288  1.00 73.16           O
ATOM   1701  N   GLN   223      14.886  36.912  19.054  1.00 34.86           N
ATOM   1702  CA  GLN   223      16.125  37.491  18.612  1.00 34.86           C
ATOM   1703  CB  GLN   223      16.975  36.502  17.795  1.00 34.86           C
ATOM   1704  CG  GLN   223      17.428  35.281  18.599  1.00 34.86           C
ATOM   1705  CD  GLN   223      18.251  34.385  17.685  1.00 34.86           C
ATOM   1706  OE1 GLN   223      19.184  34.839  17.025  1.00 34.86           O
ATOM   1707  NE2 GLN   223      17.894  33.074  17.639  1.00 34.86           N
ATOM   1708  C   GLN   223      15.867  38.680  17.741  1.00 34.86           C
ATOM   1709  O   GLN   223      16.569  39.685  17.825  1.00 34.86           O
ATOM   1710  N   GLU   224      14.856  38.613  16.862  1.00 29.07           N
ATOM   1711  CA  GLU   224      14.638  39.742  16.006  1.00 29.07           C
ATOM   1712  CB  GLU   224      13.474  39.530  15.026  1.00 29.07           C
ATOM   1713  CG  GLU   224      13.298  40.681  14.035  1.00 29.07           C
ATOM   1714  CD  GLU   224      12.178  40.304  13.078  1.00 29.07           C
ATOM   1715  OE1 GLU   224      11.584  39.209  13.264  1.00 29.07           O
ATOM   1716  OE2 GLU   224      11.908  41.102  12.141  1.00 29.07           O
ATOM   1717  C   GLU   224      14.300  40.903  16.882  1.00 29.07           C
ATOM   1718  O   GLU   224      14.798  42.012  16.687  1.00 29.07           O
ATOM   1719  N   GLY   225      13.466  40.662  17.908  1.00 15.51           N
ATOM   1720  CA  GLY   225      13.067  41.732  18.767  1.00 15.51           C
ATOM   1721  C   GLY   225      14.284  42.286  19.434  1.00 15.51           C
ATOM   1722  O   GLY   225      14.405  43.499  19.595  1.00 15.51           O
ATOM   1723  N   ILE   226      15.212  41.411  19.870  1.00 90.63           N
ATOM   1724  CA  ILE   226      16.381  41.912  20.534  1.00 90.63           C
ATOM   1725  CB  ILE   226      17.253  40.874  21.196  1.00 90.63           C
ATOM   1726  CG2 ILE   226      16.392  40.152  22.246  1.00 90.63           C
ATOM   1727  CG1 ILE   226      17.915  39.929  20.186  1.00 90.63           C
ATOM   1728  CD1 ILE   226      19.034  39.079  20.789  1.00 90.63           C
ATOM   1729  C   ILE   226      17.207  42.671  19.548  1.00 90.63           C
ATOM   1730  O   ILE   226      17.764  43.718  19.872  1.00 90.63           O
ATOM   1731  N   ASP   227      17.311  42.155  18.309  1.00 74.69           N
ATOM   1732  CA  ASP   227      18.123  42.789  17.312  1.00 74.69           C
ATOM   1733  CB  ASP   227      18.133  42.016  15.981  1.00 74.69           C
ATOM   1734  CG  ASP   227      19.172  42.645  15.062  1.00 74.69           C
ATOM   1735  OD1 ASP   227      19.812  43.646  15.484  1.00 74.69           O
ATOM   1736  OD2 ASP   227      19.345  42.128  13.927  1.00 74.69           O
ATOM   1737  C   ASP   227      17.588  44.160  17.033  1.00 74.69           C
ATOM   1738  O   ASP   227      18.355  45.118  16.953  1.00 74.69           O
ATOM   1739  N   ASN   228      16.254  44.300  16.890  1.00115.09           N
ATOM   1740  CA  ASN   228      15.720  45.594  16.568  1.00115.09           C
ATOM   1741  CB  ASN   228      14.510  45.513  15.622  1.00115.09           C
ATOM   1742  CG  ASN   228      14.975  44.910  14.304  1.00115.09           C
ATOM   1743  OD1 ASN   228      14.322  44.025  13.752  1.00115.09           O
ATOM   1744  ND2 ASN   228      16.132  45.398  13.784  1.00115.09           N
ATOM   1745  C   ASN   228      15.230  46.241  17.827  1.00115.09           C
ATOM   1746  O   ASN   228      14.171  46.866  17.845  1.00115.09           O
ATOM   1747  N   ILE   229      16.016  46.148  18.910  1.00 84.01           N
ATOM   1748  CA  ILE   229      15.618  46.717  20.163  1.00 84.01           C
ATOM   1749  CB  ILE   229      16.536  46.343  21.293  1.00 84.01           C
ATOM   1750  CG2 ILE   229      17.938  46.895  20.987  1.00 84.01           C
ATOM   1751  CG1 ILE   229      15.952  46.819  22.633  1.00 84.01           C
ATOM   1752  CD1 ILE   229      14.653  46.114  23.017  1.00 84.01           C
ATOM   1753  C   ILE   229      15.587  48.208  20.059  1.00 84.01           C
ATOM   1754  O   ILE   229      14.669  48.851  20.565  1.00 84.01           O
ATOM   1755  N   ASP   230      16.593  48.798  19.389  1.00 32.42           N
ATOM   1756  CA  ASP   230      16.717  50.226  19.344  1.00 32.42           C
ATOM   1757  CB  ASP   230      17.951  50.684  18.548  1.00 32.42           C
ATOM   1758  CG  ASP   230      19.194  50.317  19.347  1.00 32.42           C
ATOM   1759  OD1 ASP   230      19.074  50.166  20.593  1.00 32.42           O
ATOM   1760  OD2 ASP   230      20.280  50.183  18.723  1.00 32.42           O
ATOM   1761  C   ASP   230      15.517  50.833  18.692  1.00 32.42           C
ATOM   1762  O   ASP   230      14.932  51.772  19.228  1.00 32.42           O
ATOM   1763  N   GLU   231      15.107  50.313  17.522  1.00 32.57           N
ATOM   1764  CA  GLU   231      14.001  50.916  16.838  1.00 32.57           C
ATOM   1765  CB  GLU   231      13.783  50.363  15.418  1.00 32.57           C
ATOM   1766  CG  GLU   231      13.460  48.870  15.362  1.00 32.57           C
ATOM   1767  CD  GLU   231      13.273  48.500  13.897  1.00 32.57           C
ATOM   1768  OE1 GLU   231      14.151  48.883  13.077  1.00 32.57           O
ATOM   1769  OE2 GLU   231      12.250  47.840  13.576  1.00 32.57           O
ATOM   1770  C   GLU   231      12.750  50.696  17.625  1.00 32.57           C
ATOM   1771  O   GLU   231      11.906  51.586  17.723  1.00 32.57           O
ATOM   1772  N   ILE   232      12.600  49.496  18.215  1.00 29.17           N
ATOM   1773  CA  ILE   232      11.397  49.171  18.923  1.00 29.17           C
ATOM   1774  CB  ILE   232      11.396  47.760  19.435  1.00 29.17           C
ATOM   1775  CG2 ILE   232      10.164  47.580  20.337  1.00 29.17           C
ATOM   1776  CG1 ILE   232      11.456  46.767  18.263  1.00 29.17           C
ATOM   1777  CD1 ILE   232      11.741  45.329  18.694  1.00 29.17           C
ATOM   1778  C   ILE   232      11.240  50.076  20.103  1.00 29.17           C
ATOM   1779  O   ILE   232      10.166  50.633  20.327  1.00 29.17           O
ATOM   1780  N   LEU   233      12.319  50.265  20.883  1.00 36.07           N
ATOM   1781  CA  LEU   233      12.224  51.080  22.062  1.00 36.07           C
ATOM   1782  CB  LEU   233      13.535  51.139  22.863  1.00 36.07           C
ATOM   1783  CG  LEU   233      13.905  49.807  23.532  1.00 36.07           C
ATOM   1784  CD1 LEU   233      15.221  49.920  24.318  1.00 36.07           C
ATOM   1785  CD2 LEU   233      12.744  49.287  24.393  1.00 36.07           C
ATOM   1786  C   LEU   233      11.901  52.471  21.653  1.00 36.07           C
ATOM   1787  O   LEU   233      11.095  53.143  22.295  1.00 36.07           O
ATOM   1788  N   LYS   234      12.512  52.938  20.555  1.00 70.26           N
ATOM   1789  CA  LYS   234      12.304  54.293  20.162  1.00 70.26           C
ATOM   1790  CB  LYS   234      13.064  54.638  18.870  1.00 70.26           C
ATOM   1791  CG  LYS   234      13.378  56.126  18.712  1.00 70.26           C
ATOM   1792  CD  LYS   234      14.467  56.599  19.679  1.00 70.26           C
ATOM   1793  CE  LYS   234      14.949  58.029  19.430  1.00 70.26           C
ATOM   1794  NZ  LYS   234      15.997  58.385  20.413  1.00 70.26           N
ATOM   1795  C   LYS   234      10.842  54.470  19.899  1.00 70.26           C
ATOM   1796  O   LYS   234      10.238  55.448  20.339  1.00 70.26           O
ATOM   1797  N   VAL   235      10.241  53.509  19.171  1.00 42.23           N
ATOM   1798  CA  VAL   235       8.863  53.582  18.777  1.00 42.23           C
ATOM   1799  CB  VAL   235       8.493  52.506  17.800  1.00 42.23           C
ATOM   1800  CG1 VAL   235       6.989  52.613  17.499  1.00 42.23           C
ATOM   1801  CG2 VAL   235       9.392  52.641  16.559  1.00 42.23           C
ATOM   1802  C   VAL   235       7.910  53.471  19.926  1.00 42.23           C
ATOM   1803  O   VAL   235       7.035  54.322  20.080  1.00 42.23           O
ATOM   1804  N   SER   236       8.051  52.439  20.784  1.00104.61           N
ATOM   1805  CA  SER   236       7.003  52.254  21.741  1.00104.61           C
ATOM   1806  CB  SER   236       6.583  50.800  21.904  1.00104.61           C
ATOM   1807  OG  SER   236       5.308  50.753  22.524  1.00104.61           O
ATOM   1808  C   SER   236       7.316  52.864  23.071  1.00104.61           C
ATOM   1809  O   SER   236       8.410  53.366  23.318  1.00104.61           O
ATOM   1810  N   ASP   237       6.292  52.869  23.947  1.00 55.50           N
ATOM   1811  CA  ASP   237       6.327  53.476  25.245  1.00 55.50           C
ATOM   1812  CB  ASP   237       4.920  53.571  25.849  1.00 55.50           C
ATOM   1813  CG  ASP   237       4.133  54.497  24.933  1.00 55.50           C
ATOM   1814  OD1 ASP   237       4.744  55.468  24.414  1.00 55.50           O
ATOM   1815  OD2 ASP   237       2.918  54.235  24.724  1.00 55.50           O
ATOM   1816  C   ASP   237       7.212  52.754  26.220  1.00 55.50           C
ATOM   1817  O   ASP   237       7.980  53.395  26.935  1.00 55.50           O
ATOM   1818  N   GLY   238       7.157  51.406  26.280  1.00 30.31           N
ATOM   1819  CA  GLY   238       7.914  50.742  27.308  1.00 30.31           C
ATOM   1820  C   GLY   238       8.425  49.441  26.781  1.00 30.31           C
ATOM   1821  O   GLY   238       8.368  49.183  25.583  1.00 30.31           O
ATOM   1822  N   LEU   239       8.980  48.585  27.665  1.00115.58           N
ATOM   1823  CA  LEU   239       9.504  47.347  27.160  1.00115.58           C
ATOM   1824  CB  LEU   239      11.026  47.466  26.903  1.00115.58           C
ATOM   1825  CG  LEU   239      11.737  46.321  26.145  1.00115.58           C
ATOM   1826  CD1 LEU   239      13.234  46.635  25.997  1.00115.58           C
ATOM   1827  CD2 LEU   239      11.530  44.943  26.784  1.00115.58           C
ATOM   1828  C   LEU   239       9.263  46.276  28.182  1.00115.58           C
ATOM   1829  O   LEU   239       9.378  46.520  29.382  1.00115.58           O
ATOM   1830  N   MET   240       8.885  45.060  27.727  1.00 35.89           N
ATOM   1831  CA  MET   240       8.717  43.946  28.617  1.00 35.89           C
ATOM   1832  CB  MET   240       7.338  43.272  28.509  1.00 35.89           C
ATOM   1833  CG  MET   240       7.164  42.087  29.463  1.00 35.89           C
ATOM   1834  SD  MET   240       5.546  41.262  29.365  1.00 35.89           S
ATOM   1835  CE  MET   240       4.651  42.536  30.300  1.00 35.89           C
ATOM   1836  C   MET   240       9.732  42.923  28.215  1.00 35.89           C
ATOM   1837  O   MET   240       9.828  42.562  27.043  1.00 35.89           O
ATOM   1838  N   VAL   241      10.530  42.430  29.181  1.00 36.28           N
ATOM   1839  CA  VAL   241      11.521  41.447  28.856  1.00 36.28           C
ATOM   1840  CB  VAL   241      12.833  41.671  29.553  1.00 36.28           C
ATOM   1841  CG1 VAL   241      13.773  40.495  29.234  1.00 36.28           C
ATOM   1842  CG2 VAL   241      13.388  43.043  29.132  1.00 36.28           C
ATOM   1843  C   VAL   241      10.997  40.131  29.324  1.00 36.28           C
ATOM   1844  O   VAL   241      10.791  39.927  30.520  1.00 36.28           O
ATOM   1845  N   ALA   242      10.753  39.193  28.387  1.00 37.44           N
ATOM   1846  CA  ALA   242      10.281  37.916  28.834  1.00 37.44           C
ATOM   1847  CB  ALA   242       9.147  37.344  27.965  1.00 37.44           C
ATOM   1848  C   ALA   242      11.441  36.979  28.731  1.00 37.44           C
ATOM   1849  O   ALA   242      11.876  36.620  27.638  1.00 37.44           O
ATOM   1850  N   ARG   243      11.976  36.554  29.889  1.00141.06           N
ATOM   1851  CA  ARG   243      13.120  35.693  29.888  1.00141.06           C
ATOM   1852  CB  ARG   243      13.737  35.468  31.278  1.00141.06           C
ATOM   1853  CG  ARG   243      14.317  36.734  31.909  1.00141.06           C
ATOM   1854  CD  ARG   243      13.269  37.603  32.600  1.00141.06           C
ATOM   1855  NE  ARG   243      12.720  36.781  33.714  1.00141.06           N
ATOM   1856  CZ  ARG   243      13.417  36.670  34.882  1.00141.06           C
ATOM   1857  NH1 ARG   243      14.600  37.334  35.037  1.00141.06           N
ATOM   1858  NH2 ARG   243      12.944  35.880  35.889  1.00141.06           N
ATOM   1859  C   ARG   243      12.758  34.347  29.350  1.00141.06           C
ATOM   1860  O   ARG   243      13.534  33.742  28.613  1.00141.06           O
ATOM   1861  N   GLY   244      11.565  33.840  29.711  1.00 17.18           N
ATOM   1862  CA  GLY   244      11.191  32.508  29.329  1.00 17.18           C
ATOM   1863  C   GLY   244      11.103  32.393  27.842  1.00 17.18           C
ATOM   1864  O   GLY   244      11.587  31.424  27.258  1.00 17.18           O
ATOM   1865  N   ASP   245      10.477  33.385  27.187  1.00 30.22           N
ATOM   1866  CA  ASP   245      10.281  33.327  25.767  1.00 30.22           C
ATOM   1867  CB  ASP   245       9.442  34.505  25.248  1.00 30.22           C
ATOM   1868  CG  ASP   245       8.026  34.326  25.776  1.00 30.22           C
ATOM   1869  OD1 ASP   245       7.495  33.188  25.675  1.00 30.22           O
ATOM   1870  OD2 ASP   245       7.463  35.323  26.303  1.00 30.22           O
ATOM   1871  C   ASP   245      11.606  33.379  25.080  1.00 30.22           C
ATOM   1872  O   ASP   245      11.825  32.695  24.081  1.00 30.22           O
ATOM   1873  N   MET   246      12.534  34.192  25.613  1.00 56.05           N
ATOM   1874  CA  MET   246      13.809  34.372  24.979  1.00 56.05           C
ATOM   1875  CB  MET   246      14.703  35.392  25.706  1.00 56.05           C
ATOM   1876  CG  MET   246      14.172  36.825  25.641  1.00 56.05           C
ATOM   1877  SD  MET   246      15.207  38.051  26.497  1.00 56.05           S
ATOM   1878  CE  MET   246      14.136  39.463  26.100  1.00 56.05           C
ATOM   1879  C   MET   246      14.538  33.070  24.968  1.00 56.05           C
ATOM   1880  O   MET   246      15.178  32.711  23.981  1.00 56.05           O
ATOM   1881  N   GLY   247      14.419  32.303  26.061  1.00 28.35           N
ATOM   1882  CA  GLY   247      15.153  31.084  26.207  1.00 28.35           C
ATOM   1883  C   GLY   247      14.811  30.164  25.084  1.00 28.35           C
ATOM   1884  O   GLY   247      15.640  29.359  24.665  1.00 28.35           O
ATOM   1885  N   VAL   248      13.559  30.210  24.597  1.00 39.77           N
ATOM   1886  CA  VAL   248      13.200  29.295  23.557  1.00 39.77           C
ATOM   1887  CB  VAL   248      11.766  29.439  23.138  1.00 39.77           C
ATOM   1888  CG1 VAL   248      11.498  28.483  21.963  1.00 39.77           C
ATOM   1889  CG2 VAL   248      10.874  29.187  24.365  1.00 39.77           C
ATOM   1890  C   VAL   248      14.047  29.523  22.341  1.00 39.77           C
ATOM   1891  O   VAL   248      14.707  28.600  21.863  1.00 39.77           O
ATOM   1892  N   GLU   249      14.039  30.760  21.804  1.00 75.27           N
ATOM   1893  CA  GLU   249      14.761  31.073  20.601  1.00 75.27           C
ATOM   1894  CB  GLU   249      14.252  32.341  19.900  1.00 75.27           C
ATOM   1895  CG  GLU   249      12.793  32.211  19.456  1.00 75.27           C
ATOM   1896  CD  GLU   249      12.614  33.065  18.213  1.00 75.27           C
ATOM   1897  OE1 GLU   249      13.630  33.645  17.746  1.00 75.27           O
ATOM   1898  OE2 GLU   249      11.465  33.133  17.702  1.00 75.27           O
ATOM   1899  C   GLU   249      16.236  31.223  20.828  1.00 75.27           C
ATOM   1900  O   GLU   249      17.034  30.820  19.982  1.00 75.27           O
ATOM   1901  N   ILE   250      16.644  31.795  21.979  1.00 49.35           N
ATOM   1902  CA  ILE   250      18.031  32.104  22.188  1.00 49.35           C
ATOM   1903  CB  ILE   250      18.243  33.518  22.652  1.00 49.35           C
ATOM   1904  CG2 ILE   250      19.743  33.727  22.912  1.00 49.35           C
ATOM   1905  CG1 ILE   250      17.666  34.503  21.623  1.00 49.35           C
ATOM   1906  CD1 ILE   250      17.567  35.936  22.144  1.00 49.35           C
ATOM   1907  C   ILE   250      18.585  31.195  23.240  1.00 49.35           C
ATOM   1908  O   ILE   250      17.871  30.699  24.110  1.00 49.35           O
ATOM   1909  N   PRO   251      19.868  30.954  23.150  1.00 58.11           N
ATOM   1910  CA  PRO   251      20.510  30.075  24.084  1.00 58.11           C
ATOM   1911  CD  PRO   251      20.545  30.969  21.864  1.00 58.11           C
ATOM   1912  CB  PRO   251      21.913  29.839  23.531  1.00 58.11           C
ATOM   1913  CG  PRO   251      21.725  29.992  22.010  1.00 58.11           C
ATOM   1914  C   PRO   251      20.464  30.648  25.463  1.00 58.11           C
ATOM   1915  O   PRO   251      20.466  31.868  25.611  1.00 58.11           O
ATOM   1916  N   THR   252      20.419  29.770  26.482  1.00 90.95           N
ATOM   1917  CA  THR   252      20.279  30.170  27.850  1.00 90.95           C
ATOM   1918  CB  THR   252      20.151  28.999  28.784  1.00 90.95           C
ATOM   1919  OG1 THR   252      19.876  29.452  30.102  1.00 90.95           O
ATOM   1920  CG2 THR   252      21.454  28.183  28.757  1.00 90.95           C
ATOM   1921  C   THR   252      21.456  30.981  28.285  1.00 90.95           C
ATOM   1922  O   THR   252      21.302  31.991  28.969  1.00 90.95           O
ATOM   1923  N   GLU   253      22.670  30.577  27.880  1.00 33.86           N
ATOM   1924  CA  GLU   253      23.845  31.246  28.353  1.00 33.86           C
ATOM   1925  CB  GLU   253      25.153  30.592  27.870  1.00 33.86           C
ATOM   1926  CG  GLU   253      25.324  30.554  26.351  1.00 33.86           C
ATOM   1927  CD  GLU   253      26.657  29.879  26.058  1.00 33.86           C
ATOM   1928  OE1 GLU   253      27.274  29.347  27.020  1.00 33.86           O
ATOM   1929  OE2 GLU   253      27.077  29.885  24.870  1.00 33.86           O
ATOM   1930  C   GLU   253      23.829  32.675  27.906  1.00 33.86           C
ATOM   1931  O   GLU   253      24.292  33.555  28.629  1.00 33.86           O
ATOM   1932  N   ASP   254      23.318  32.932  26.687  1.00 41.90           N
ATOM   1933  CA  ASP   254      23.282  34.240  26.088  1.00 41.90           C
ATOM   1934  CB  ASP   254      22.896  34.187  24.601  1.00 41.90           C
ATOM   1935  CG  ASP   254      24.017  33.480  23.853  1.00 41.90           C
ATOM   1936  OD1 ASP   254      25.041  33.141  24.504  1.00 41.90           O
ATOM   1937  OD2 ASP   254      23.861  33.263  22.621  1.00 41.90           O
ATOM   1938  C   ASP   254      22.303  35.165  26.764  1.00 41.90           C
ATOM   1939  O   ASP   254      22.542  36.368  26.846  1.00 41.90           O
ATOM   1940  N   VAL   255      21.180  34.627  27.278  1.00 47.08           N
ATOM   1941  CA  VAL   255      20.072  35.411  27.760  1.00 47.08           C
ATOM   1942  CB  VAL   255      18.946  34.555  28.262  1.00 47.08           C
ATOM   1943  CG1 VAL   255      17.841  35.471  28.815  1.00 47.08           C
ATOM   1944  CG2 VAL   255      18.483  33.637  27.118  1.00 47.08           C
ATOM   1945  C   VAL   255      20.430  36.357  28.869  1.00 47.08           C
ATOM   1946  O   VAL   255      19.936  37.483  28.866  1.00 47.08           O
ATOM   1947  N   PRO   256      21.237  36.013  29.825  1.00 64.43           N
ATOM   1948  CA  PRO   256      21.457  36.932  30.906  1.00 64.43           C
ATOM   1949  CD  PRO   256      21.425  34.630  30.229  1.00 64.43           C
ATOM   1950  CB  PRO   256      22.294  36.162  31.923  1.00 64.43           C
ATOM   1951  CG  PRO   256      21.850  34.699  31.708  1.00 64.43           C
ATOM   1952  C   PRO   256      22.012  38.253  30.479  1.00 64.43           C
ATOM   1953  O   PRO   256      21.636  39.268  31.063  1.00 64.43           O
ATOM   1954  N   VAL   257      22.904  38.272  29.477  1.00 24.19           N
ATOM   1955  CA  VAL   257      23.456  39.509  29.016  1.00 24.19           C
ATOM   1956  CB  VAL   257      24.556  39.316  28.014  1.00 24.19           C
ATOM   1957  CG1 VAL   257      25.005  40.697  27.507  1.00 24.19           C
ATOM   1958  CG2 VAL   257      25.679  38.498  28.674  1.00 24.19           C
ATOM   1959  C   VAL   257      22.376  40.300  28.352  1.00 24.19           C
ATOM   1960  O   VAL   257      22.287  41.513  28.536  1.00 24.19           O
ATOM   1961  N   VAL   258      21.517  39.625  27.561  1.00 91.20           N
ATOM   1962  CA  VAL   258      20.525  40.341  26.813  1.00 91.20           C
ATOM   1963  CB  VAL   258      19.723  39.499  25.856  1.00 91.20           C
ATOM   1964  CG1 VAL   258      20.695  38.811  24.884  1.00 91.20           C
ATOM   1965  CG2 VAL   258      18.791  38.556  26.629  1.00 91.20           C
ATOM   1966  C   VAL   258      19.576  41.013  27.751  1.00 91.20           C
ATOM   1967  O   VAL   258      19.177  42.153  27.519  1.00 91.20           O
ATOM   1968  N   GLN   259      19.195  40.335  28.850  1.00 28.17           N
ATOM   1969  CA  GLN   259      18.244  40.926  29.746  1.00 28.17           C
ATOM   1970  CB  GLN   259      17.940  40.038  30.963  1.00 28.17           C
ATOM   1971  CG  GLN   259      16.928  40.663  31.926  1.00 28.17           C
ATOM   1972  CD  GLN   259      16.734  39.707  33.094  1.00 28.17           C
ATOM   1973  OE1 GLN   259      16.360  38.549  32.915  1.00 28.17           O
ATOM   1974  NE2 GLN   259      17.006  40.204  34.330  1.00 28.17           N
ATOM   1975  C   GLN   259      18.824  42.193  30.279  1.00 28.17           C
ATOM   1976  O   GLN   259      18.158  43.226  30.315  1.00 28.17           O
ATOM   1977  N   LYS   260      20.102  42.151  30.691  1.00 46.75           N
ATOM   1978  CA  LYS   260      20.717  43.315  31.256  1.00 46.75           C
ATOM   1979  CB  LYS   260      22.146  43.051  31.759  1.00 46.75           C
ATOM   1980  CG  LYS   260      22.190  42.120  32.972  1.00 46.75           C
ATOM   1981  CD  LYS   260      23.591  41.603  33.304  1.00 46.75           C
ATOM   1982  CE  LYS   260      23.622  40.673  34.518  1.00 46.75           C
ATOM   1983  NZ  LYS   260      23.232  41.418  35.736  1.00 46.75           N
ATOM   1984  C   LYS   260      20.783  44.382  30.212  1.00 46.75           C
ATOM   1985  O   LYS   260      20.527  45.551  30.495  1.00 46.75           O
ATOM   1986  N   ALA   261      21.129  44.000  28.970  1.00 19.46           N
ATOM   1987  CA  ALA   261      21.272  44.955  27.910  1.00 19.46           C
ATOM   1988  CB  ALA   261      21.752  44.316  26.596  1.00 19.46           C
ATOM   1989  C   ALA   261      19.955  45.608  27.633  1.00 19.46           C
ATOM   1990  O   ALA   261      19.885  46.822  27.451  1.00 19.46           O
ATOM   1991  N   LEU   262      18.867  44.816  27.607  1.00 30.81           N
ATOM   1992  CA  LEU   262      17.578  45.349  27.275  1.00 30.81           C
ATOM   1993  CB  LEU   262      16.480  44.273  27.217  1.00 30.81           C
ATOM   1994  CG  LEU   262      16.691  43.238  26.096  1.00 30.81           C
ATOM   1995  CD1 LEU   262      15.557  42.200  26.072  1.00 30.81           C
ATOM   1996  CD2 LEU   262      16.901  43.922  24.735  1.00 30.81           C
ATOM   1997  C   LEU   262      17.172  46.350  28.307  1.00 30.81           C
ATOM   1998  O   LEU   262      16.639  47.408  27.976  1.00 30.81           O
ATOM   1999  N   ILE   263      17.417  46.040  29.592  1.00 29.40           N
ATOM   2000  CA  ILE   263      17.007  46.909  30.656  1.00 29.40           C
ATOM   2001  CB  ILE   263      17.254  46.314  32.011  1.00 29.40           C
ATOM   2002  CG2 ILE   263      16.946  47.383  33.072  1.00 29.40           C
ATOM   2003  CG1 ILE   263      16.422  45.030  32.176  1.00 29.40           C
ATOM   2004  CD1 ILE   263      16.798  44.207  33.405  1.00 29.40           C
ATOM   2005  C   ILE   263      17.743  48.211  30.574  1.00 29.40           C
ATOM   2006  O   ILE   263      17.140  49.277  30.692  1.00 29.40           O
ATOM   2007  N   LYS   264      19.069  48.166  30.345  1.00 69.48           N
ATOM   2008  CA  LYS   264      19.841  49.376  30.333  1.00 69.48           C
ATOM   2009  CB  LYS   264      21.341  49.143  30.088  1.00 69.48           C
ATOM   2010  CG  LYS   264      22.141  50.448  30.072  1.00 69.48           C
ATOM   2011  CD  LYS   264      23.654  50.259  30.185  1.00 69.48           C
ATOM   2012  CE  LYS   264      24.182  50.426  31.611  1.00 69.48           C
ATOM   2013  NZ  LYS   264      23.972  51.820  32.063  1.00 69.48           N
ATOM   2014  C   LYS   264      19.358  50.277  29.243  1.00 69.48           C
ATOM   2015  O   LYS   264      19.214  51.481  29.447  1.00 69.48           O
ATOM   2016  N   LYS   265      19.079  49.718  28.052  1.00 47.87           N
ATOM   2017  CA  LYS   265      18.676  50.549  26.955  1.00 47.87           C
ATOM   2018  CB  LYS   265      18.431  49.765  25.655  1.00 47.87           C
ATOM   2019  CG  LYS   265      19.715  49.250  25.001  1.00 47.87           C
ATOM   2020  CD  LYS   265      19.471  48.242  23.877  1.00 47.87           C
ATOM   2021  CE  LYS   265      20.742  47.851  23.120  1.00 47.87           C
ATOM   2022  NZ  LYS   265      21.244  49.007  22.344  1.00 47.87           N
ATOM   2023  C   LYS   265      17.404  51.242  27.313  1.00 47.87           C
ATOM   2024  O   LYS   265      17.235  52.426  27.026  1.00 47.87           O
ATOM   2025  N   CYS   266      16.473  50.514  27.951  1.00 57.07           N
ATOM   2026  CA  CYS   266      15.205  51.072  28.310  1.00 57.07           C
ATOM   2027  CB  CYS   266      14.278  50.006  28.922  1.00 57.07           C
ATOM   2028  SG  CYS   266      12.533  50.502  28.946  1.00 57.07           S
ATOM   2029  C   CYS   266      15.451  52.151  29.317  1.00 57.07           C
ATOM   2030  O   CYS   266      14.846  53.220  29.262  1.00 57.07           O
ATOM   2031  N   ASN   267      16.387  51.898  30.252  1.00 44.69           N
ATOM   2032  CA  ASN   267      16.687  52.811  31.317  1.00 44.69           C
ATOM   2033  CB  ASN   267      17.780  52.270  32.251  1.00 44.69           C
ATOM   2034  CG  ASN   267      17.236  51.028  32.937  1.00 44.69           C
ATOM   2035  OD1 ASN   267      17.996  50.180  33.401  1.00 44.69           O
ATOM   2036  ND2 ASN   267      15.882  50.915  33.008  1.00 44.69           N
ATOM   2037  C   ASN   267      17.192  54.096  30.741  1.00 44.69           C
ATOM   2038  O   ASN   267      16.795  55.176  31.176  1.00 44.69           O
ATOM   2039  N   ALA   268      18.075  54.015  29.729  1.00 18.93           N
ATOM   2040  CA  ALA   268      18.649  55.203  29.165  1.00 18.93           C
ATOM   2041  CB  ALA   268      19.652  54.901  28.038  1.00 18.93           C
ATOM   2042  C   ALA   268      17.552  56.031  28.580  1.00 18.93           C
ATOM   2043  O   ALA   268      17.531  57.251  28.733  1.00 18.93           O
ATOM   2044  N   LEU   269      16.599  55.377  27.896  1.00 39.14           N
ATOM   2045  CA  LEU   269      15.513  56.071  27.271  1.00 39.14           C
ATOM   2046  CB  LEU   269      14.620  55.148  26.426  1.00 39.14           C
ATOM   2047  CG  LEU   269      15.352  54.546  25.212  1.00 39.14           C
ATOM   2048  CD1 LEU   269      14.415  53.658  24.378  1.00 39.14           C
ATOM   2049  CD2 LEU   269      16.042  55.638  24.380  1.00 39.14           C
ATOM   2050  C   LEU   269      14.664  56.693  28.333  1.00 39.14           C
ATOM   2051  O   LEU   269      14.112  57.774  28.138  1.00 39.14           O
ATOM   2052  N   GLY   270      14.530  56.026  29.495  1.00 18.72           N
ATOM   2053  CA  GLY   270      13.715  56.588  30.531  1.00 18.72           C
ATOM   2054  C   GLY   270      12.357  55.979  30.429  1.00 18.72           C
ATOM   2055  O   GLY   270      11.414  56.431  31.077  1.00 18.72           O
ATOM   2056  N   LYS   271      12.224  54.930  29.599  1.00 47.16           N
ATOM   2057  CA  LYS   271      10.951  54.289  29.452  1.00 47.16           C
ATOM   2058  CB  LYS   271      10.688  53.825  28.012  1.00 47.16           C
ATOM   2059  CG  LYS   271      10.569  55.032  27.076  1.00 47.16           C
ATOM   2060  CD  LYS   271      10.624  54.711  25.583  1.00 47.16           C
ATOM   2061  CE  LYS   271      10.501  55.964  24.713  1.00 47.16           C
ATOM   2062  NZ  LYS   271      10.563  55.605  23.279  1.00 47.16           N
ATOM   2063  C   LYS   271      10.902  53.134  30.404  1.00 47.16           C
ATOM   2064  O   LYS   271      11.931  52.590  30.802  1.00 47.16           O
ATOM   2065  N   PRO   272       9.714  52.776  30.814  1.00 58.55           N
ATOM   2066  CA  PRO   272       9.583  51.710  31.769  1.00 58.55           C
ATOM   2067  CD  PRO   272       8.667  53.773  30.973  1.00 58.55           C
ATOM   2068  CB  PRO   272       8.159  51.808  32.311  1.00 58.55           C
ATOM   2069  CG  PRO   272       7.827  53.305  32.173  1.00 58.55           C
ATOM   2070  C   PRO   272       9.917  50.379  31.182  1.00 58.55           C
ATOM   2071  O   PRO   272       9.666  50.164  29.998  1.00 58.55           O
ATOM   2072  N   VAL   273      10.496  49.476  31.997  1.00 83.48           N
ATOM   2073  CA  VAL   273      10.818  48.162  31.524  1.00 83.48           C
ATOM   2074  CB  VAL   273      12.295  47.936  31.370  1.00 83.48           C
ATOM   2075  CG1 VAL   273      12.962  48.098  32.745  1.00 83.48           C
ATOM   2076  CG2 VAL   273      12.520  46.558  30.725  1.00 83.48           C
ATOM   2077  C   VAL   273      10.300  47.191  32.537  1.00 83.48           C
ATOM   2078  O   VAL   273      10.364  47.438  33.741  1.00 83.48           O
ATOM   2079  N   ILE   274       9.759  46.049  32.066  1.00 30.29           N
ATOM   2080  CA  ILE   274       9.214  45.081  32.972  1.00 30.29           C
ATOM   2081  CB  ILE   274       7.762  44.788  32.722  1.00 30.29           C
ATOM   2082  CG2 ILE   274       7.337  43.633  33.644  1.00 30.29           C
ATOM   2083  CG1 ILE   274       6.918  46.060  32.905  1.00 30.29           C
ATOM   2084  CD1 ILE   274       5.488  45.923  32.382  1.00 30.29           C
ATOM   2085  C   ILE   274       9.962  43.801  32.778  1.00 30.29           C
ATOM   2086  O   ILE   274      10.213  43.377  31.651  1.00 30.29           O
ATOM   2087  N   THR   275      10.353  43.153  33.894  1.00 36.61           N
ATOM   2088  CA  THR   275      11.041  41.898  33.804  1.00 36.61           C
ATOM   2089  CB  THR   275      12.130  41.743  34.826  1.00 36.61           C
ATOM   2090  OG1 THR   275      13.086  42.784  34.684  1.00 36.61           O
ATOM   2091  CG2 THR   275      12.808  40.377  34.630  1.00 36.61           C
ATOM   2092  C   THR   275      10.005  40.863  34.082  1.00 36.61           C
ATOM   2093  O   THR   275       9.319  40.928  35.100  1.00 36.61           O
ATOM   2094  N   ALA   276       9.847  39.878  33.175  1.00 51.84           N
ATOM   2095  CA  ALA   276       8.781  38.952  33.413  1.00 51.84           C
ATOM   2096  CB  ALA   276       7.531  39.236  32.561  1.00 51.84           C
ATOM   2097  C   ALA   276       9.202  37.554  33.109  1.00 51.84           C
ATOM   2098  O   ALA   276      10.140  37.320  32.353  1.00 51.84           O
ATOM   2099  N   THR   277       8.512  36.607  33.779  1.00106.62           N
ATOM   2100  CA  THR   277       8.555  35.179  33.623  1.00106.62           C
ATOM   2101  CB  THR   277       8.830  34.645  32.239  1.00106.62           C
ATOM   2102  OG1 THR   277      10.194  34.805  31.877  1.00106.62           O
ATOM   2103  CG2 THR   277       7.923  35.387  31.243  1.00106.62           C
ATOM   2104  C   THR   277       9.567  34.580  34.538  1.00106.62           C
ATOM   2105  O   THR   277      10.635  35.142  34.779  1.00106.62           O
ATOM   2106  N   GLN   278       9.207  33.402  35.079  1.00 83.20           N
ATOM   2107  CA  GLN   278      10.048  32.567  35.884  1.00 83.20           C
ATOM   2108  CB  GLN   278      11.284  32.070  35.112  1.00 83.20           C
ATOM   2109  CG  GLN   278      10.935  31.179  33.917  1.00 83.20           C
ATOM   2110  CD  GLN   278      12.231  30.768  33.234  1.00 83.20           C
ATOM   2111  OE1 GLN   278      12.227  29.971  32.297  1.00 83.20           O
ATOM   2112  NE2 GLN   278      13.375  31.328  33.712  1.00 83.20           N
ATOM   2113  C   GLN   278      10.523  33.291  37.102  1.00 83.20           C
ATOM   2114  O   GLN   278      11.542  32.907  37.675  1.00 83.20           O
ATOM   2115  N   MET   279       9.845  34.377  37.524  1.00 89.84           N
ATOM   2116  CA  MET   279      10.383  35.026  38.683  1.00 89.84           C
ATOM   2117  CB  MET   279       9.663  36.355  38.961  1.00 89.84           C
ATOM   2118  CG  MET   279       9.716  37.320  37.776  1.00 89.84           C
ATOM   2119  SD  MET   279      11.374  37.946  37.377  1.00 89.84           S
ATOM   2120  CE  MET   279      11.370  39.222  38.668  1.00 89.84           C
ATOM   2121  C   MET   279      10.249  34.188  39.933  1.00 89.84           C
ATOM   2122  O   MET   279      11.221  33.665  40.476  1.00 89.84           O
ATOM   2123  N   LEU   280       8.987  34.085  40.395  1.00138.22           N
ATOM   2124  CA  LEU   280       8.432  33.448  41.562  1.00138.22           C
ATOM   2125  CB  LEU   280       7.352  34.303  42.237  1.00138.22           C
ATOM   2126  CG  LEU   280       7.946  35.613  42.786  1.00138.22           C
ATOM   2127  CD1 LEU   280       6.916  36.398  43.612  1.00138.22           C
ATOM   2128  CD2 LEU   280       9.258  35.352  43.545  1.00138.22           C
ATOM   2129  C   LEU   280       7.918  32.048  41.402  1.00138.22           C
ATOM   2130  O   LEU   280       7.443  31.492  42.387  1.00138.22           O
ATOM   2131  N   ASP   281       7.955  31.443  40.202  1.00 85.10           N
ATOM   2132  CA  ASP   281       7.163  30.292  39.834  1.00 85.10           C
ATOM   2133  CB  ASP   281       7.704  29.586  38.579  1.00 85.10           C
ATOM   2134  CG  ASP   281       7.459  30.488  37.379  1.00 85.10           C
ATOM   2135  OD1 ASP   281       6.672  31.462  37.521  1.00 85.10           O
ATOM   2136  OD2 ASP   281       8.057  30.217  36.304  1.00 85.10           O
ATOM   2137  C   ASP   281       7.034  29.232  40.898  1.00 85.10           C
ATOM   2138  O   ASP   281       5.949  28.674  41.048  1.00 85.10           O
ATOM   2139  N   SER   282       8.078  28.909  41.676  1.00 44.16           N
ATOM   2140  CA  SER   282       7.926  27.845  42.637  1.00 44.16           C
ATOM   2141  CB  SER   282       9.220  27.552  43.416  1.00 44.16           C
ATOM   2142  OG  SER   282       9.559  28.659  44.237  1.00 44.16           O
ATOM   2143  C   SER   282       6.864  28.190  43.649  1.00 44.16           C
ATOM   2144  O   SER   282       6.328  27.310  44.319  1.00 44.16           O
ATOM   2145  N   MET   283       6.519  29.483  43.762  1.00 67.52           N
ATOM   2146  CA  MET   283       5.593  30.026  44.721  1.00 67.52           C
ATOM   2147  CB  MET   283       5.570  31.562  44.778  1.00 67.52           C
ATOM   2148  CG  MET   283       6.844  32.144  45.395  1.00 67.52           C
ATOM   2149  SD  MET   283       6.726  33.894  45.869  1.00 67.52           S
ATOM   2150  CE  MET   283       5.614  33.598  47.275  1.00 67.52           C
ATOM   2151  C   MET   283       4.200  29.538  44.494  1.00 67.52           C
ATOM   2152  O   MET   283       3.375  29.598  45.407  1.00 67.52           O
ATOM   2153  N   GLN   284       3.868  29.116  43.261  1.00 47.05           N
ATOM   2154  CA  GLN   284       2.529  28.654  43.034  1.00 47.05           C
ATOM   2155  CB  GLN   284       2.350  28.102  41.610  1.00 47.05           C
ATOM   2156  CG  GLN   284       2.594  29.156  40.528  1.00 47.05           C
ATOM   2157  CD  GLN   284       2.551  28.469  39.171  1.00 47.05           C
ATOM   2158  OE1 GLN   284       1.587  27.785  38.832  1.00 47.05           O
ATOM   2159  NE2 GLN   284       3.636  28.651  38.370  1.00 47.05           N
ATOM   2160  C   GLN   284       2.289  27.533  43.999  1.00 47.05           C
ATOM   2161  O   GLN   284       1.258  27.496  44.670  1.00 47.05           O
ATOM   2162  N   ARG   285       3.241  26.584  44.078  1.00106.66           N
ATOM   2163  CA  ARG   285       3.172  25.497  45.011  1.00106.66           C
ATOM   2164  CB  ARG   285       4.110  24.338  44.647  1.00106.66           C
ATOM   2165  CG  ARG   285       3.593  23.493  43.483  1.00106.66           C
ATOM   2166  CD  ARG   285       2.488  22.522  43.905  1.00106.66           C
ATOM   2167  NE  ARG   285       2.064  21.760  42.698  1.00106.66           N
ATOM   2168  CZ  ARG   285       1.353  20.604  42.842  1.00106.66           C
ATOM   2169  NH1 ARG   285       1.033  20.149  44.089  1.00106.66           N
ATOM   2170  NH2 ARG   285       0.960  19.902  41.739  1.00106.66           N
ATOM   2171  C   ARG   285       3.502  25.908  46.421  1.00106.66           C
ATOM   2172  O   ARG   285       2.839  25.465  47.358  1.00106.66           O
ATOM   2173  N   ASN   286       4.518  26.778  46.624  1.00 53.26           N
ATOM   2174  CA  ASN   286       4.981  26.997  47.971  1.00 53.26           C
ATOM   2175  CB  ASN   286       6.475  26.674  48.138  1.00 53.26           C
ATOM   2176  CG  ASN   286       6.660  25.188  47.869  1.00 53.26           C
ATOM   2177  OD1 ASN   286       6.067  24.341  48.534  1.00 53.26           O
ATOM   2178  ND2 ASN   286       7.501  24.861  46.852  1.00 53.26           N
ATOM   2179  C   ASN   286       4.792  28.414  48.419  1.00 53.26           C
ATOM   2180  O   ASN   286       4.666  29.354  47.636  1.00 53.26           O
ATOM   2181  N   PRO   287       4.736  28.523  49.725  1.00 67.52           N
ATOM   2182  CA  PRO   287       4.584  29.790  50.391  1.00 67.52           C
ATOM   2183  CD  PRO   287       4.227  27.422  50.527  1.00 67.52           C
ATOM   2184  CB  PRO   287       4.250  29.459  51.844  1.00 67.52           C
ATOM   2185  CG  PRO   287       3.588  28.073  51.764  1.00 67.52           C
ATOM   2186  C   PRO   287       5.798  30.652  50.265  1.00 67.52           C
ATOM   2187  O   PRO   287       5.667  31.868  50.393  1.00 67.52           O
ATOM   2188  N   ARG   288       6.985  30.056  50.035  1.00112.95           N
ATOM   2189  CA  ARG   288       8.178  30.852  49.997  1.00112.95           C
ATOM   2190  CB  ARG   288       9.174  30.489  51.109  1.00112.95           C
ATOM   2191  CG  ARG   288       8.571  30.574  52.511  1.00112.95           C
ATOM   2192  CD  ARG   288       9.501  30.041  53.601  1.00112.95           C
ATOM   2193  NE  ARG   288       8.665  29.792  54.808  1.00112.95           N
ATOM   2194  CZ  ARG   288       7.963  28.625  54.901  1.00112.95           C
ATOM   2195  NH1 ARG   288       8.005  27.726  53.875  1.00112.95           N
ATOM   2196  NH2 ARG   288       7.215  28.360  56.012  1.00112.95           N
ATOM   2197  C   ARG   288       8.873  30.572  48.702  1.00112.95           C
ATOM   2198  O   ARG   288       8.694  29.522  48.088  1.00112.95           O
ATOM   2199  N   PRO   289       9.638  31.537  48.269  1.00 68.34           N
ATOM   2200  CA  PRO   289      10.400  31.410  47.055  1.00 68.34           C
ATOM   2201  CD  PRO   289       9.312  32.923  48.561  1.00 68.34           C
ATOM   2202  CB  PRO   289      10.601  32.832  46.526  1.00 68.34           C
ATOM   2203  CG  PRO   289      10.317  33.738  47.734  1.00 68.34           C
ATOM   2204  C   PRO   289      11.688  30.693  47.298  1.00 68.34           C
ATOM   2205  O   PRO   289      12.068  30.516  48.454  1.00 68.34           O
ATOM   2206  N   THR   290      12.366  30.268  46.213  1.00 25.67           N
ATOM   2207  CA  THR   290      13.623  29.589  46.320  1.00 25.67           C
ATOM   2208  CB  THR   290      13.922  28.737  45.116  1.00 25.67           C
ATOM   2209  OG1 THR   290      12.881  27.790  44.929  1.00 25.67           O
ATOM   2210  CG2 THR   290      15.258  28.001  45.315  1.00 25.67           C
ATOM   2211  C   THR   290      14.680  30.641  46.430  1.00 25.67           C
ATOM   2212  O   THR   290      14.448  31.807  46.116  1.00 25.67           O
ATOM   2213  N   ARG   291      15.878  30.247  46.900  1.00 70.57           N
ATOM   2214  CA  ARG   291      16.960  31.171  47.050  1.00 70.57           C
ATOM   2215  CB  ARG   291      18.232  30.503  47.604  1.00 70.57           C
ATOM   2216  CG  ARG   291      19.410  31.459  47.807  1.00 70.57           C
ATOM   2217  CD  ARG   291      20.104  31.881  46.509  1.00 70.57           C
ATOM   2218  NE  ARG   291      20.604  30.647  45.843  1.00 70.57           N
ATOM   2219  CZ  ARG   291      21.161  30.723  44.599  1.00 70.57           C
ATOM   2220  NH1 ARG   291      21.289  31.934  43.981  1.00 70.57           N
ATOM   2221  NH2 ARG   291      21.588  29.589  43.971  1.00 70.57           N
ATOM   2222  C   ARG   291      17.278  31.690  45.688  1.00 70.57           C
ATOM   2223  O   ARG   291      17.534  32.879  45.507  1.00 70.57           O
ATOM   2224  N   ALA   292      17.256  30.793  44.686  1.00 21.87           N
ATOM   2225  CA  ALA   292      17.591  31.165  43.344  1.00 21.87           C
ATOM   2226  CB  ALA   292      17.554  29.972  42.375  1.00 21.87           C
ATOM   2227  C   ALA   292      16.611  32.177  42.843  1.00 21.87           C
ATOM   2228  O   ALA   292      16.994  33.171  42.229  1.00 21.87           O
ATOM   2229  N   GLU   293      15.311  31.960  43.111  1.00 26.70           N
ATOM   2230  CA  GLU   293      14.306  32.844  42.597  1.00 26.70           C
ATOM   2231  CB  GLU   293      12.884  32.370  42.935  1.00 26.70           C
ATOM   2232  CG  GLU   293      12.535  31.053  42.241  1.00 26.70           C
ATOM   2233  CD  GLU   293      11.119  30.664  42.632  1.00 26.70           C
ATOM   2234  OE1 GLU   293      10.732  30.919  43.803  1.00 26.70           O
ATOM   2235  OE2 GLU   293      10.405  30.108  41.757  1.00 26.70           O
ATOM   2236  C   GLU   293      14.502  34.202  43.187  1.00 26.70           C
ATOM   2237  O   GLU   293      14.409  35.209  42.488  1.00 26.70           O
ATOM   2238  N   ALA   294      14.792  34.263  44.498  1.00 16.34           N
ATOM   2239  CA  ALA   294      14.979  35.528  45.144  1.00 16.34           C
ATOM   2240  CB  ALA   294      15.266  35.394  46.649  1.00 16.34           C
ATOM   2241  C   ALA   294      16.161  36.192  44.517  1.00 16.34           C
ATOM   2242  O   ALA   294      16.155  37.399  44.281  1.00 16.34           O
ATOM   2243  N   ASN   295      17.210  35.402  44.226  1.00 36.35           N
ATOM   2244  CA  ASN   295      18.421  35.924  43.664  1.00 36.35           C
ATOM   2245  CB  ASN   295      19.487  34.830  43.473  1.00 36.35           C
ATOM   2246  CG  ASN   295      20.817  35.484  43.122  1.00 36.35           C
ATOM   2247  OD1 ASN   295      21.795  34.799  42.827  1.00 36.35           O
ATOM   2248  ND2 ASN   295      20.862  36.843  43.162  1.00 36.35           N
ATOM   2249  C   ASN   295      18.128  36.506  42.317  1.00 36.35           C
ATOM   2250  O   ASN   295      18.594  37.595  41.990  1.00 36.35           O
ATOM   2251  N   ASP   296      17.330  35.794  41.498  1.00 28.67           N
ATOM   2252  CA  ASP   296      17.055  36.248  40.165  1.00 28.67           C
ATOM   2253  CB  ASP   296      16.176  35.263  39.374  1.00 28.67           C
ATOM   2254  CG  ASP   296      16.180  35.692  37.913  1.00 28.67           C
ATOM   2255  OD1 ASP   296      17.018  36.561  37.552  1.00 28.67           O
ATOM   2256  OD2 ASP   296      15.344  35.156  37.138  1.00 28.67           O
ATOM   2257  C   ASP   296      16.320  37.550  40.226  1.00 28.67           C
ATOM   2258  O   ASP   296      16.639  38.483  39.490  1.00 28.67           O
ATOM   2259  N   VAL   297      15.316  37.649  41.118  1.00 26.99           N
ATOM   2260  CA  VAL   297      14.516  38.837  41.219  1.00 26.99           C
ATOM   2261  CB  VAL   297      13.418  38.708  42.234  1.00 26.99           C
ATOM   2262  CG1 VAL   297      12.706  40.065  42.360  1.00 26.99           C
ATOM   2263  CG2 VAL   297      12.493  37.552  41.815  1.00 26.99           C
ATOM   2264  C   VAL   297      15.374  39.987  41.644  1.00 26.99           C
ATOM   2265  O   VAL   297      15.300  41.072  41.070  1.00 26.99           O
ATOM   2266  N   ALA   298      16.238  39.768  42.651  1.00 21.82           N
ATOM   2267  CA  ALA   298      17.039  40.834  43.178  1.00 21.82           C
ATOM   2268  CB  ALA   298      17.958  40.376  44.322  1.00 21.82           C
ATOM   2269  C   ALA   298      17.912  41.371  42.088  1.00 21.82           C
ATOM   2270  O   ALA   298      18.081  42.583  41.961  1.00 21.82           O
ATOM   2271  N   ASN   299      18.485  40.477  41.262  1.00 24.66           N
ATOM   2272  CA  ASN   299      19.378  40.888  40.217  1.00 24.66           C
ATOM   2273  CB  ASN   299      20.026  39.706  39.477  1.00 24.66           C
ATOM   2274  CG  ASN   299      21.059  39.090  40.410  1.00 24.66           C
ATOM   2275  OD1 ASN   299      21.856  39.799  41.024  1.00 24.66           O
ATOM   2276  ND2 ASN   299      21.046  37.736  40.526  1.00 24.66           N
ATOM   2277  C   ASN   299      18.643  41.718  39.215  1.00 24.66           C
ATOM   2278  O   ASN   299      19.188  42.688  38.692  1.00 24.66           O
ATOM   2279  N   ALA   300      17.378  41.367  38.923  1.00 20.91           N
ATOM   2280  CA  ALA   300      16.635  42.103  37.943  1.00 20.91           C
ATOM   2281  CB  ALA   300      15.201  41.576  37.759  1.00 20.91           C
ATOM   2282  C   ALA   300      16.543  43.515  38.424  1.00 20.91           C
ATOM   2283  O   ALA   300      16.632  44.454  37.634  1.00 20.91           O
ATOM   2284  N   ILE   301      16.351  43.698  39.744  1.00 30.41           N
ATOM   2285  CA  ILE   301      16.244  45.010  40.315  1.00 30.41           C
ATOM   2286  CB  ILE   301      15.888  44.989  41.773  1.00 30.41           C
ATOM   2287  CG2 ILE   301      16.023  46.419  42.323  1.00 30.41           C
ATOM   2288  CG1 ILE   301      14.484  44.387  41.958  1.00 30.41           C
ATOM   2289  CD1 ILE   301      14.117  44.109  43.415  1.00 30.41           C
ATOM   2290  C   ILE   301      17.544  45.739  40.152  1.00 30.41           C
ATOM   2291  O   ILE   301      17.558  46.920  39.812  1.00 30.41           O
ATOM   2292  N   TYR   302      18.680  45.050  40.377  1.00 42.75           N
ATOM   2293  CA  TYR   302      19.966  45.676  40.234  1.00 42.75           C
ATOM   2294  CB  TYR   302      21.152  44.728  40.493  1.00 42.75           C
ATOM   2295  CG  TYR   302      21.311  44.532  41.960  1.00 42.75           C
ATOM   2296  CD1 TYR   302      22.032  45.448  42.689  1.00 42.75           C
ATOM   2297  CD2 TYR   302      20.762  43.448  42.605  1.00 42.75           C
ATOM   2298  CE1 TYR   302      22.201  45.292  44.043  1.00 42.75           C
ATOM   2299  CE2 TYR   302      20.928  43.288  43.961  1.00 42.75           C
ATOM   2300  CZ  TYR   302      21.648  44.211  44.682  1.00 42.75           C
ATOM   2301  OH  TYR   302      21.821  44.049  46.073  1.00 42.75           O
ATOM   2302  C   TYR   302      20.086  46.135  38.819  1.00 42.75           C
ATOM   2303  O   TYR   302      20.633  47.202  38.542  1.00 42.75           O
ATOM   2304  N   ASP   303      19.556  45.324  37.888  1.00 41.52           N
ATOM   2305  CA  ASP   303      19.626  45.592  36.483  1.00 41.52           C
ATOM   2306  CB  ASP   303      18.952  44.499  35.635  1.00 41.52           C
ATOM   2307  CG  ASP   303      19.830  43.255  35.694  1.00 41.52           C
ATOM   2308  OD1 ASP   303      21.064  43.411  35.896  1.00 41.52           O
ATOM   2309  OD2 ASP   303      19.279  42.133  35.537  1.00 41.52           O
ATOM   2310  C   ASP   303      18.941  46.895  36.203  1.00 41.52           C
ATOM   2311  O   ASP   303      19.329  47.604  35.275  1.00 41.52           O
ATOM   2312  N   GLY   304      17.917  47.271  36.997  1.00 35.09           N
ATOM   2313  CA  GLY   304      17.294  48.535  36.724  1.00 35.09           C
ATOM   2314  C   GLY   304      15.907  48.357  36.178  1.00 35.09           C
ATOM   2315  O   GLY   304      15.360  49.280  35.578  1.00 35.09           O
ATOM   2316  N   THR   305      15.290  47.173  36.354  1.00 98.66           N
ATOM   2317  CA  THR   305      13.951  47.002  35.865  1.00 98.66           C
ATOM   2318  CB  THR   305      13.468  45.581  35.945  1.00 98.66           C
ATOM   2319  OG1 THR   305      12.194  45.455  35.331  1.00 98.66           O
ATOM   2320  CG2 THR   305      13.393  45.163  37.424  1.00 98.66           C
ATOM   2321  C   THR   305      13.029  47.848  36.689  1.00 98.66           C
ATOM   2322  O   THR   305      13.122  47.872  37.913  1.00 98.66           O
ATOM   2323  N   ASP   306      12.118  48.588  36.022  1.00 39.28           N
ATOM   2324  CA  ASP   306      11.184  49.434  36.712  1.00 39.28           C
ATOM   2325  CB  ASP   306      10.336  50.315  35.777  1.00 39.28           C
ATOM   2326  CG  ASP   306      11.229  51.395  35.179  1.00 39.28           C
ATOM   2327  OD1 ASP   306      12.424  51.101  34.913  1.00 39.28           O
ATOM   2328  OD2 ASP   306      10.728  52.537  34.996  1.00 39.28           O
ATOM   2329  C   ASP   306      10.237  48.578  37.486  1.00 39.28           C
ATOM   2330  O   ASP   306       9.891  48.904  38.621  1.00 39.28           O
ATOM   2331  N   ALA   307       9.793  47.451  36.892  1.00 30.47           N
ATOM   2332  CA  ALA   307       8.832  46.648  37.587  1.00 30.47           C
ATOM   2333  CB  ALA   307       7.382  46.921  37.156  1.00 30.47           C
ATOM   2334  C   ALA   307       9.101  45.199  37.333  1.00 30.47           C
ATOM   2335  O   ALA   307       9.799  44.830  36.390  1.00 30.47           O
ATOM   2336  N   VAL   308       8.547  44.341  38.216  1.00 34.45           N
ATOM   2337  CA  VAL   308       8.672  42.917  38.101  1.00 34.45           C
ATOM   2338  CB  VAL   308       9.165  42.267  39.360  1.00 34.45           C
ATOM   2339  CG1 VAL   308      10.599  42.753  39.633  1.00 34.45           C
ATOM   2340  CG2 VAL   308       8.181  42.601  40.494  1.00 34.45           C
ATOM   2341  C   VAL   308       7.290  42.408  37.842  1.00 34.45           C
ATOM   2342  O   VAL   308       6.311  43.029  38.254  1.00 34.45           O
ATOM   2343  N   MET   309       7.161  41.270  37.131  1.00 40.47           N
ATOM   2344  CA  MET   309       5.840  40.816  36.813  1.00 40.47           C
ATOM   2345  CB  MET   309       5.568  40.749  35.300  1.00 40.47           C
ATOM   2346  CG  MET   309       4.113  40.433  34.947  1.00 40.47           C
ATOM   2347  SD  MET   309       3.764  40.354  33.163  1.00 40.47           S
ATOM   2348  CE  MET   309       4.546  38.737  32.897  1.00 40.47           C
ATOM   2349  C   MET   309       5.625  39.445  37.363  1.00 40.47           C
ATOM   2350  O   MET   309       6.534  38.617  37.401  1.00 40.47           O
ATOM   2351  N   LEU   310       4.384  39.191  37.823  1.00 55.13           N
ATOM   2352  CA  LEU   310       4.007  37.908  38.335  1.00 55.13           C
ATOM   2353  CB  LEU   310       3.267  37.975  39.682  1.00 55.13           C
ATOM   2354  CG  LEU   310       4.149  38.479  40.839  1.00 55.13           C
ATOM   2355  CD1 LEU   310       3.365  38.529  42.159  1.00 55.13           C
ATOM   2356  CD2 LEU   310       5.438  37.650  40.950  1.00 55.13           C
ATOM   2357  C   LEU   310       3.065  37.325  37.335  1.00 55.13           C
ATOM   2358  O   LEU   310       2.311  38.043  36.682  1.00 55.13           O
ATOM   2359  N   SER   311       3.086  35.990  37.196  1.00 89.20           N
ATOM   2360  CA  SER   311       2.268  35.344  36.215  1.00 89.20           C
ATOM   2361  CB  SER   311       3.079  34.547  35.179  1.00 89.20           C
ATOM   2362  OG  SER   311       3.879  35.429  34.404  1.00 89.20           O
ATOM   2363  C   SER   311       1.396  34.370  36.937  1.00 89.20           C
ATOM   2364  O   SER   311       0.466  34.750  37.646  1.00 89.20           O
ATOM   2365  N   GLY   312       1.701  33.073  36.772  1.00 40.86           N
ATOM   2366  CA  GLY   312       0.928  31.999  37.319  1.00 40.86           C
ATOM   2367  C   GLY   312       0.863  32.136  38.806  1.00 40.86           C
ATOM   2368  O   GLY   312      -0.114  31.714  39.423  1.00 40.86           O
ATOM   2369  N   GLU   313       1.909  32.712  39.427  1.00 92.89           N
ATOM   2370  CA  GLU   313       1.950  32.798  40.857  1.00 92.89           C
ATOM   2371  CB  GLU   313       3.157  33.611  41.366  1.00 92.89           C
ATOM   2372  CG  GLU   313       4.526  33.022  41.003  1.00 92.89           C
ATOM   2373  CD  GLU   313       4.994  33.617  39.677  1.00 92.89           C
ATOM   2374  OE1 GLU   313       4.300  33.419  38.644  1.00 92.89           O
ATOM   2375  OE2 GLU   313       6.064  34.283  39.681  1.00 92.89           O
ATOM   2376  C   GLU   313       0.715  33.503  41.325  1.00 92.89           C
ATOM   2377  O   GLU   313       0.095  33.100  42.309  1.00 92.89           O
ATOM   2378  N   THR   314       0.378  34.635  40.688  1.00 75.96           N
ATOM   2379  CA  THR   314      -0.836  35.339  40.985  1.00 75.96           C
ATOM   2380  CB  THR   314      -0.719  36.785  40.636  1.00 75.96           C
ATOM   2381  OG1 THR   314      -0.374  36.934  39.267  1.00 75.96           O
ATOM   2382  CG2 THR   314       0.360  37.419  41.528  1.00 75.96           C
ATOM   2383  C   THR   314      -2.037  34.771  40.279  1.00 75.96           C
ATOM   2384  O   THR   314      -3.140  34.774  40.825  1.00 75.96           O
ATOM   2385  N   ALA   315      -1.898  34.356  39.002  1.00 69.91           N
ATOM   2386  CA  ALA   315      -3.106  33.926  38.358  1.00 69.91           C
ATOM   2387  CB  ALA   315      -2.924  33.740  36.841  1.00 69.91           C
ATOM   2388  C   ALA   315      -3.641  32.627  38.903  1.00 69.91           C
ATOM   2389  O   ALA   315      -4.736  32.589  39.460  1.00 69.91           O
ATOM   2390  N   ALA   316      -2.887  31.522  38.701  1.00 72.79           N
ATOM   2391  CA  ALA   316      -3.223  30.179  39.119  1.00 72.79           C
ATOM   2392  CB  ALA   316      -2.563  29.113  38.227  1.00 72.79           C
ATOM   2393  C   ALA   316      -2.900  29.801  40.542  1.00 72.79           C
ATOM   2394  O   ALA   316      -3.709  29.179  41.229  1.00 72.79           O
ATOM   2395  N   GLY   317      -1.700  30.191  41.019  1.00 44.86           N
ATOM   2396  CA  GLY   317      -1.095  29.675  42.222  1.00 44.86           C
ATOM   2397  C   GLY   317      -1.935  29.871  43.442  1.00 44.86           C
ATOM   2398  O   GLY   317      -2.844  30.698  43.482  1.00 44.86           O
ATOM   2399  N   ASP   318      -1.636  29.033  44.464  1.00 58.11           N
ATOM   2400  CA  ASP   318      -2.283  28.998  45.748  1.00 58.11           C
ATOM   2401  CB  ASP   318      -1.850  27.788  46.594  1.00 58.11           C
ATOM   2402  CG  ASP   318      -2.397  26.526  45.941  1.00 58.11           C
ATOM   2403  OD1 ASP   318      -3.187  26.656  44.968  1.00 58.11           O
ATOM   2404  OD2 ASP   318      -2.029  25.415  46.406  1.00 58.11           O
ATOM   2405  C   ASP   318      -1.947  30.226  46.545  1.00 58.11           C
ATOM   2406  O   ASP   318      -2.784  30.781  47.254  1.00 58.11           O
ATOM   2407  N   TYR   319      -0.678  30.646  46.441  1.00137.75           N
ATOM   2408  CA  TYR   319       0.008  31.700  47.136  1.00137.75           C
ATOM   2409  CB  TYR   319       1.493  31.388  47.325  1.00137.75           C
ATOM   2410  CG  TYR   319       1.368  30.237  48.261  1.00137.75           C
ATOM   2411  CD1 TYR   319       1.141  30.464  49.598  1.00137.75           C
ATOM   2412  CD2 TYR   319       1.433  28.942  47.805  1.00137.75           C
ATOM   2413  CE1 TYR   319       1.002  29.416  50.475  1.00137.75           C
ATOM   2414  CE2 TYR   319       1.294  27.888  48.678  1.00137.75           C
ATOM   2415  CZ  TYR   319       1.079  28.124  50.015  1.00137.75           C
ATOM   2416  OH  TYR   319       0.936  27.044  50.912  1.00137.75           O
ATOM   2417  C   TYR   319      -0.225  33.141  46.750  1.00137.75           C
ATOM   2418  O   TYR   319       0.197  33.959  47.559  1.00137.75           O
ATOM   2419  N   PRO   320      -0.810  33.561  45.646  1.00109.99           N
ATOM   2420  CA  PRO   320      -0.736  34.922  45.140  1.00109.99           C
ATOM   2421  CD  PRO   320      -1.951  32.861  45.077  1.00109.99           C
ATOM   2422  CB  PRO   320      -1.932  35.103  44.204  1.00109.99           C
ATOM   2423  CG  PRO   320      -2.361  33.675  43.843  1.00109.99           C
ATOM   2424  C   PRO   320      -0.627  36.091  46.078  1.00109.99           C
ATOM   2425  O   PRO   320       0.190  36.964  45.788  1.00109.99           O
ATOM   2426  N   LEU   321      -1.390  36.175  47.178  1.00 91.18           N
ATOM   2427  CA  LEU   321      -1.230  37.338  48.011  1.00 91.18           C
ATOM   2428  CB  LEU   321      -2.197  37.324  49.215  1.00 91.18           C
ATOM   2429  CG  LEU   321      -2.288  38.626  50.049  1.00 91.18           C
ATOM   2430  CD1 LEU   321      -3.289  38.450  51.203  1.00 91.18           C
ATOM   2431  CD2 LEU   321      -0.925  39.126  50.555  1.00 91.18           C
ATOM   2432  C   LEU   321       0.186  37.336  48.510  1.00 91.18           C
ATOM   2433  O   LEU   321       0.830  38.381  48.579  1.00 91.18           O
ATOM   2434  N   GLU   322       0.693  36.145  48.876  1.00 64.26           N
ATOM   2435  CA  GLU   322       2.021  35.940  49.381  1.00 64.26           C
ATOM   2436  CB  GLU   322       2.261  34.493  49.840  1.00 64.26           C
ATOM   2437  CG  GLU   322       1.447  34.118  51.078  1.00 64.26           C
ATOM   2438  CD  GLU   322       2.028  34.876  52.264  1.00 64.26           C
ATOM   2439  OE1 GLU   322       3.174  35.385  52.136  1.00 64.26           O
ATOM   2440  OE2 GLU   322       1.335  34.956  53.313  1.00 64.26           O
ATOM   2441  C   GLU   322       3.037  36.253  48.326  1.00 64.26           C
ATOM   2442  O   GLU   322       4.062  36.865  48.621  1.00 64.26           O
ATOM   2443  N   ALA   323       2.786  35.862  47.061  1.00 26.83           N
ATOM   2444  CA  ALA   323       3.786  36.091  46.055  1.00 26.83           C
ATOM   2445  CB  ALA   323       3.351  35.605  44.662  1.00 26.83           C
ATOM   2446  C   ALA   323       4.031  37.563  45.965  1.00 26.83           C
ATOM   2447  O   ALA   323       5.176  38.006  45.881  1.00 26.83           O
ATOM   2448  N   VAL   324       2.952  38.363  45.997  1.00 25.29           N
ATOM   2449  CA  VAL   324       3.078  39.789  45.893  1.00 25.29           C
ATOM   2450  CB  VAL   324       1.750  40.486  45.885  1.00 25.29           C
ATOM   2451  CG1 VAL   324       1.994  42.004  45.875  1.00 25.29           C
ATOM   2452  CG2 VAL   324       0.938  39.977  44.683  1.00 25.29           C
ATOM   2453  C   VAL   324       3.846  40.298  47.073  1.00 25.29           C
ATOM   2454  O   VAL   324       4.709  41.163  46.931  1.00 25.29           O
ATOM   2455  N   GLN   325       3.550  39.768  48.276  1.00 35.40           N
ATOM   2456  CA  GLN   325       4.194  40.246  49.466  1.00 35.40           C
ATOM   2457  CB  GLN   325       3.658  39.594  50.753  1.00 35.40           C
ATOM   2458  CG  GLN   325       2.217  39.983  51.085  1.00 35.40           C
ATOM   2459  CD  GLN   325       1.828  39.269  52.372  1.00 35.40           C
ATOM   2460  OE1 GLN   325       0.759  39.507  52.933  1.00 35.40           O
ATOM   2461  NE2 GLN   325       2.725  38.371  52.862  1.00 35.40           N
ATOM   2462  C   GLN   325       5.661  39.964  49.408  1.00 35.40           C
ATOM   2463  O   GLN   325       6.473  40.828  49.734  1.00 35.40           O
ATOM   2464  N   THR   326       6.045  38.748  48.980  1.00 23.95           N
ATOM   2465  CA  THR   326       7.437  38.403  48.938  1.00 23.95           C
ATOM   2466  CB  THR   326       7.682  36.986  48.507  1.00 23.95           C
ATOM   2467  OG1 THR   326       7.268  36.801  47.162  1.00 23.95           O
ATOM   2468  CG2 THR   326       6.893  36.049  49.435  1.00 23.95           C
ATOM   2469  C   THR   326       8.095  39.283  47.933  1.00 23.95           C
ATOM   2470  O   THR   326       9.197  39.783  48.154  1.00 23.95           O
ATOM   2471  N   MET   327       7.413  39.514  46.797  1.00 29.22           N
ATOM   2472  CA  MET   327       8.000  40.308  45.762  1.00 29.22           C
ATOM   2473  CB  MET   327       7.090  40.471  44.533  1.00 29.22           C
ATOM   2474  CG  MET   327       7.786  41.183  43.372  1.00 29.22           C
ATOM   2475  SD  MET   327       9.115  40.220  42.587  1.00 29.22           S
ATOM   2476  CE  MET   327       8.019  39.047  41.741  1.00 29.22           C
ATOM   2477  C   MET   327       8.252  41.659  46.337  1.00 29.22           C
ATOM   2478  O   MET   327       9.298  42.260  46.096  1.00 29.22           O
ATOM   2479  N   ALA   328       7.292  42.170  47.128  1.00 23.43           N
ATOM   2480  CA  ALA   328       7.441  43.471  47.707  1.00 23.43           C
ATOM   2481  CB  ALA   328       6.197  43.918  48.493  1.00 23.43           C
ATOM   2482  C   ALA   328       8.601  43.479  48.654  1.00 23.43           C
ATOM   2483  O   ALA   328       9.421  44.396  48.635  1.00 23.43           O
ATOM   2484  N   ARG   329       8.710  42.435  49.494  1.00 87.60           N
ATOM   2485  CA  ARG   329       9.722  42.406  50.510  1.00 87.60           C
ATOM   2486  CB  ARG   329       9.584  41.194  51.446  1.00 87.60           C
ATOM   2487  CG  ARG   329      10.132  41.461  52.848  1.00 87.60           C
ATOM   2488  CD  ARG   329       9.240  42.440  53.618  1.00 87.60           C
ATOM   2489  NE  ARG   329       9.819  42.660  54.972  1.00 87.60           N
ATOM   2490  CZ  ARG   329       9.180  43.497  55.841  1.00 87.60           C
ATOM   2491  NH1 ARG   329       8.029  44.125  55.458  1.00 87.60           N
ATOM   2492  NH2 ARG   329       9.685  43.706  57.092  1.00 87.60           N
ATOM   2493  C   ARG   329      11.069  42.341  49.862  1.00 87.60           C
ATOM   2494  O   ARG   329      12.016  42.986  50.309  1.00 87.60           O
ATOM   2495  N   ILE   330      11.180  41.558  48.774  1.00 28.99           N
ATOM   2496  CA  ILE   330      12.428  41.364  48.092  1.00 28.99           C
ATOM   2497  CB  ILE   330      12.303  40.417  46.932  1.00 28.99           C
ATOM   2498  CG2 ILE   330      13.641  40.405  46.173  1.00 28.99           C
ATOM   2499  CG1 ILE   330      11.861  39.028  47.425  1.00 28.99           C
ATOM   2500  CD1 ILE   330      11.449  38.081  46.299  1.00 28.99           C
ATOM   2501  C   ILE   330      12.894  42.682  47.557  1.00 28.99           C
ATOM   2502  O   ILE   330      14.081  43.000  47.623  1.00 28.99           O
ATOM   2503  N   ALA   331      11.966  43.481  46.997  1.00 26.72           N
ATOM   2504  CA  ALA   331      12.309  44.739  46.395  1.00 26.72           C
ATOM   2505  CB  ALA   331      11.097  45.431  45.749  1.00 26.72           C
ATOM   2506  C   ALA   331      12.863  45.685  47.414  1.00 26.72           C
ATOM   2507  O   ALA   331      13.873  46.342  47.171  1.00 26.72           O
ATOM   2508  N   VAL   332      12.228  45.766  48.596  1.00 22.00           N
ATOM   2509  CA  VAL   332      12.648  46.720  49.581  1.00 22.00           C
ATOM   2510  CB  VAL   332      11.807  46.672  50.824  1.00 22.00           C
ATOM   2511  CG1 VAL   332      12.395  47.652  51.854  1.00 22.00           C
ATOM   2512  CG2 VAL   332      10.348  46.970  50.440  1.00 22.00           C
ATOM   2513  C   VAL   332      14.054  46.423  49.989  1.00 22.00           C
ATOM   2514  O   VAL   332      14.886  47.323  50.077  1.00 22.00           O
ATOM   2515  N   ARG   333      14.355  45.137  50.239  1.00 30.47           N
ATOM   2516  CA  ARG   333      15.649  44.760  50.726  1.00 30.47           C
ATOM   2517  CB  ARG   333      15.732  43.256  51.038  1.00 30.47           C
ATOM   2518  CG  ARG   333      17.011  42.843  51.766  1.00 30.47           C
ATOM   2519  CD  ARG   333      17.068  41.348  52.084  1.00 30.47           C
ATOM   2520  NE  ARG   333      15.890  41.034  52.942  1.00 30.47           N
ATOM   2521  CZ  ARG   333      15.969  41.175  54.297  1.00 30.47           C
ATOM   2522  NH1 ARG   333      17.133  41.594  54.874  1.00 30.47           N
ATOM   2523  NH2 ARG   333      14.882  40.899  55.076  1.00 30.47           N
ATOM   2524  C   ARG   333      16.709  45.082  49.717  1.00 30.47           C
ATOM   2525  O   ARG   333      17.744  45.652  50.058  1.00 30.47           O
ATOM   2526  N   THR   334      16.468  44.739  48.438  1.00 30.35           N
ATOM   2527  CA  THR   334      17.441  44.925  47.397  1.00 30.35           C
ATOM   2528  CB  THR   334      17.004  44.342  46.086  1.00 30.35           C
ATOM   2529  OG1 THR   334      16.768  42.949  46.222  1.00 30.35           O
ATOM   2530  CG2 THR   334      18.107  44.595  45.044  1.00 30.35           C
ATOM   2531  C   THR   334      17.689  46.382  47.168  1.00 30.35           C
ATOM   2532  O   THR   334      18.823  46.802  46.953  1.00 30.35           O
ATOM   2533  N   GLU   335      16.629  47.200  47.233  1.00 44.88           N
ATOM   2534  CA  GLU   335      16.711  48.592  46.898  1.00 44.88           C
ATOM   2535  CB  GLU   335      15.337  49.276  46.972  1.00 44.88           C
ATOM   2536  CG  GLU   335      14.396  48.746  45.887  1.00 44.88           C
ATOM   2537  CD  GLU   335      12.995  49.295  46.110  1.00 44.88           C
ATOM   2538  OE1 GLU   335      12.793  50.050  47.098  1.00 44.88           O
ATOM   2539  OE2 GLU   335      12.104  48.956  45.287  1.00 44.88           O
ATOM   2540  C   GLU   335      17.670  49.304  47.796  1.00 44.88           C
ATOM   2541  O   GLU   335      18.355  50.231  47.367  1.00 44.88           O
ATOM   2542  N   GLU   336      17.768  48.877  49.063  1.00 30.48           N
ATOM   2543  CA  GLU   336      18.609  49.560  50.001  1.00 30.48           C
ATOM   2544  CB  GLU   336      18.628  48.865  51.373  1.00 30.48           C
ATOM   2545  CG  GLU   336      17.277  48.892  52.092  1.00 30.48           C
ATOM   2546  CD  GLU   336      17.406  48.069  53.365  1.00 30.48           C
ATOM   2547  OE1 GLU   336      18.508  47.502  53.592  1.00 30.48           O
ATOM   2548  OE2 GLU   336      16.404  47.993  54.126  1.00 30.48           O
ATOM   2549  C   GLU   336      20.018  49.568  49.485  1.00 30.48           C
ATOM   2550  O   GLU   336      20.729  50.562  49.627  1.00 30.48           O
ATOM   2551  N   THR   337      20.452  48.461  48.856  1.00104.20           N
ATOM   2552  CA  THR   337      21.809  48.302  48.406  1.00104.20           C
ATOM   2553  CB  THR   337      22.119  46.929  47.890  1.00104.20           C
ATOM   2554  OG1 THR   337      23.525  46.743  47.818  1.00104.20           O
ATOM   2555  CG2 THR   337      21.519  46.795  46.484  1.00104.20           C
ATOM   2556  C   THR   337      22.149  49.261  47.302  1.00104.20           C
ATOM   2557  O   THR   337      23.301  49.675  47.185  1.00104.20           O
ATOM   2558  N   LEU   338      21.158  49.648  46.474  1.00 54.75           N
ATOM   2559  CA  LEU   338      21.383  50.415  45.273  1.00 54.75           C
ATOM   2560  CB  LEU   338      20.082  50.963  44.664  1.00 54.75           C
ATOM   2561  CG  LEU   338      19.093  49.864  44.243  1.00 54.75           C
ATOM   2562  CD1 LEU   338      17.815  50.466  43.639  1.00 54.75           C
ATOM   2563  CD2 LEU   338      19.767  48.834  43.323  1.00 54.75           C
ATOM   2564  C   LEU   338      22.274  51.590  45.516  1.00 54.75           C
ATOM   2565  O   LEU   338      22.119  52.329  46.486  1.00 54.75           O
ATOM   2566  N   VAL   339      23.262  51.765  44.609  1.00 39.79           N
ATOM   2567  CA  VAL   339      24.168  52.873  44.687  1.00 39.79           C
ATOM   2568  CB  VAL   339      25.547  52.534  44.201  1.00 39.79           C
ATOM   2569  CG1 VAL   339      26.408  53.806  44.226  1.00 39.79           C
ATOM   2570  CG2 VAL   339      26.100  51.386  45.064  1.00 39.79           C
ATOM   2571  C   VAL   339      23.611  53.923  43.784  1.00 39.79           C
ATOM   2572  O   VAL   339      23.822  53.911  42.571  1.00 39.79           O
ATOM   2573  N   ASN   340      22.877  54.875  44.384  1.00 57.94           N
ATOM   2574  CA  ASN   340      22.206  55.906  43.654  1.00 57.94           C
ATOM   2575  CB  ASN   340      21.150  56.627  44.503  1.00 57.94           C
ATOM   2576  CG  ASN   340      20.026  55.623  44.713  1.00 57.94           C
ATOM   2577  OD1 ASN   340      19.068  55.851  45.450  1.00 57.94           O
ATOM   2578  ND2 ASN   340      20.152  54.456  44.028  1.00 57.94           N
ATOM   2579  C   ASN   340      23.175  56.882  43.055  1.00 57.94           C
ATOM   2580  O   ASN   340      22.938  57.398  41.965  1.00 57.94           O
ATOM   2581  N   GLN   341      24.294  57.167  43.746  1.00116.38           N
ATOM   2582  CA  GLN   341      25.245  58.123  43.248  1.00116.38           C
ATOM   2583  CB  GLN   341      26.456  58.279  44.187  1.00116.38           C
ATOM   2584  CG  GLN   341      27.608  59.109  43.607  1.00116.38           C
ATOM   2585  CD  GLN   341      27.337  60.588  43.841  1.00116.38           C
ATOM   2586  OE1 GLN   341      27.472  61.405  42.931  1.00116.38           O
ATOM   2587  NE2 GLN   341      26.973  60.949  45.102  1.00116.38           N
ATOM   2588  C   GLN   341      25.784  57.620  41.945  1.00116.38           C
ATOM   2589  O   GLN   341      25.886  58.370  40.976  1.00116.38           O
ATOM   2590  N   ASP   342      26.129  56.319  41.888  1.00 29.46           N
ATOM   2591  CA  ASP   342      26.722  55.761  40.706  1.00 29.46           C
ATOM   2592  CB  ASP   342      27.140  54.289  40.876  1.00 29.46           C
ATOM   2593  CG  ASP   342      28.370  54.235  41.771  1.00 29.46           C
ATOM   2594  OD1 ASP   342      28.988  55.309  41.998  1.00 29.46           O
ATOM   2595  OD2 ASP   342      28.710  53.116  42.240  1.00 29.46           O
ATOM   2596  C   ASP   342      25.752  55.812  39.570  1.00 29.46           C
ATOM   2597  O   ASP   342      26.105  56.208  38.460  1.00 29.46           O
ATOM   2598  N   SER   343      24.489  55.429  39.823  1.00 59.94           N
ATOM   2599  CA  SER   343      23.523  55.376  38.764  1.00 59.94           C
ATOM   2600  CB  SER   343      22.143  54.888  39.238  1.00 59.94           C
ATOM   2601  OG  SER   343      21.235  54.859  38.146  1.00 59.94           O
ATOM   2602  C   SER   343      23.344  56.748  38.201  1.00 59.94           C
ATOM   2603  O   SER   343      23.289  56.930  36.987  1.00 59.94           O
ATOM   2604  N   PHE   344      23.279  57.759  39.084  1.00 33.40           N
ATOM   2605  CA  PHE   344      23.052  59.113  38.670  1.00 33.40           C
ATOM   2606  CB  PHE   344      23.005  60.076  39.869  1.00 33.40           C
ATOM   2607  CG  PHE   344      22.845  61.461  39.349  1.00 33.40           C
ATOM   2608  CD1 PHE   344      21.621  61.913  38.912  1.00 33.40           C
ATOM   2609  CD2 PHE   344      23.925  62.313  39.314  1.00 33.40           C
ATOM   2610  CE1 PHE   344      21.482  63.195  38.435  1.00 33.40           C
ATOM   2611  CE2 PHE   344      23.791  63.596  38.839  1.00 33.40           C
ATOM   2612  CZ  PHE   344      22.567  64.038  38.399  1.00 33.40           C
ATOM   2613  C   PHE   344      24.172  59.539  37.779  1.00 33.40           C
ATOM   2614  O   PHE   344      23.946  60.133  36.727  1.00 33.40           O
ATOM   2615  N   ALA   345      25.420  59.230  38.169  1.00 19.57           N
ATOM   2616  CA  ALA   345      26.539  59.665  37.388  1.00 19.57           C
ATOM   2617  CB  ALA   345      27.889  59.260  38.004  1.00 19.57           C
ATOM   2618  C   ALA   345      26.459  59.045  36.030  1.00 19.57           C
ATOM   2619  O   ALA   345      26.681  59.714  35.022  1.00 19.57           O
ATOM   2620  N   LEU   346      26.126  57.742  35.967  1.00 83.73           N
ATOM   2621  CA  LEU   346      26.093  57.049  34.711  1.00 83.73           C
ATOM   2622  CB  LEU   346      25.812  55.542  34.905  1.00 83.73           C
ATOM   2623  CG  LEU   346      25.990  54.630  33.669  1.00 83.73           C
ATOM   2624  CD1 LEU   346      25.672  53.172  34.033  1.00 83.73           C
ATOM   2625  CD2 LEU   346      25.184  55.094  32.445  1.00 83.73           C
ATOM   2626  C   LEU   346      25.015  57.656  33.868  1.00 83.73           C
ATOM   2627  O   LEU   346      25.221  57.930  32.687  1.00 83.73           O
ATOM   2628  N   LYS   347      23.838  57.899  34.468  1.00 86.16           N
ATOM   2629  CA  LYS   347      22.713  58.441  33.760  1.00 86.16           C
ATOM   2630  CB  LYS   347      21.437  58.508  34.616  1.00 86.16           C
ATOM   2631  CG  LYS   347      20.847  57.124  34.880  1.00 86.16           C
ATOM   2632  CD  LYS   347      20.521  56.377  33.587  1.00 86.16           C
ATOM   2633  CE  LYS   347      20.022  54.948  33.798  1.00 86.16           C
ATOM   2634  NZ  LYS   347      19.862  54.284  32.486  1.00 86.16           N
ATOM   2635  C   LYS   347      23.044  59.825  33.311  1.00 86.16           C
ATOM   2636  O   LYS   347      22.602  60.257  32.247  1.00 86.16           O
ATOM   2637  N   LEU   348      23.844  60.553  34.112  1.00131.58           N
ATOM   2638  CA  LEU   348      24.177  61.907  33.780  1.00131.58           C
ATOM   2639  CB  LEU   348      25.154  62.539  34.796  1.00131.58           C
ATOM   2640  CG  LEU   348      25.413  64.058  34.647  1.00131.58           C
ATOM   2641  CD1 LEU   348      26.396  64.546  35.721  1.00131.58           C
ATOM   2642  CD2 LEU   348      25.871  64.460  33.237  1.00131.58           C
ATOM   2643  C   LEU   348      24.836  61.823  32.454  1.00131.58           C
ATOM   2644  O   LEU   348      24.614  62.665  31.585  1.00131.58           O
ATOM   2645  N   TYR   349      25.661  60.780  32.262  1.00112.87           N
ATOM   2646  CA  TYR   349      26.240  60.617  30.970  1.00112.87           C
ATOM   2647  CB  TYR   349      27.122  59.354  30.958  1.00112.87           C
ATOM   2648  CG  TYR   349      28.221  59.441  29.957  1.00112.87           C
ATOM   2649  CD1 TYR   349      29.378  60.101  30.300  1.00112.87           C
ATOM   2650  CD2 TYR   349      28.130  58.859  28.714  1.00112.87           C
ATOM   2651  CE1 TYR   349      30.428  60.198  29.421  1.00112.87           C
ATOM   2652  CE2 TYR   349      29.179  58.952  27.827  1.00112.87           C
ATOM   2653  CZ  TYR   349      30.328  59.622  28.179  1.00112.87           C
ATOM   2654  OH  TYR   349      31.404  59.717  27.271  1.00112.87           O
ATOM   2655  C   TYR   349      25.001  60.353  30.167  1.00112.87           C
ATOM   2656  O   TYR   349      24.385  59.297  30.298  1.00112.87           O
ATOM   2657  N   SER   350      24.594  61.320  29.319  1.00 50.20           N
ATOM   2658  CA  SER   350      23.338  61.192  28.632  1.00 50.20           C
ATOM   2659  CB  SER   350      22.139  61.427  29.575  1.00 50.20           C
ATOM   2660  OG  SER   350      20.906  61.240  28.897  1.00 50.20           O
ATOM   2661  C   SER   350      23.329  62.261  27.580  1.00 50.20           C
ATOM   2662  O   SER   350      24.342  62.917  27.342  1.00 50.20           O
ATOM   2663  N   LYS   351      22.178  62.447  26.903  1.00 78.60           N
ATOM   2664  CA  LYS   351      22.049  63.437  25.874  1.00 78.60           C
ATOM   2665  CB  LYS   351      20.771  63.288  25.029  1.00 78.60           C
ATOM   2666  CG  LYS   351      20.724  62.006  24.194  1.00 78.60           C
ATOM   2667  CD  LYS   351      21.844  61.899  23.157  1.00 78.60           C
ATOM   2668  CE  LYS   351      21.785  60.614  22.329  1.00 78.60           C
ATOM   2669  NZ  LYS   351      22.894  60.590  21.349  1.00 78.60           N
ATOM   2670  C   LYS   351      21.995  64.783  26.523  1.00 78.60           C
ATOM   2671  O   LYS   351      21.698  64.906  27.711  1.00 78.60           O
ATOM   2672  N   THR   352      22.306  65.841  25.751  1.00 30.59           N
ATOM   2673  CA  THR   352      22.267  67.158  26.312  1.00 30.59           C
ATOM   2674  CB  THR   352      23.299  68.083  25.734  1.00 30.59           C
ATOM   2675  OG1 THR   352      24.602  67.561  25.949  1.00 30.59           O
ATOM   2676  CG2 THR   352      23.161  69.462  26.399  1.00 30.59           C
ATOM   2677  C   THR   352      20.931  67.736  25.982  1.00 30.59           C
ATOM   2678  O   THR   352      20.653  68.073  24.832  1.00 30.59           O
ATOM   2679  N   ASP   353      20.054  67.841  26.998  1.00103.05           N
ATOM   2680  CA  ASP   353      18.751  68.398  26.788  1.00103.05           C
ATOM   2681  CB  ASP   353      17.631  67.342  26.781  1.00103.05           C
ATOM   2682  CG  ASP   353      16.350  67.980  26.260  1.00103.05           C
ATOM   2683  OD1 ASP   353      16.422  69.124  25.737  1.00103.05           O
ATOM   2684  OD2 ASP   353      15.280  67.324  26.369  1.00103.05           O
ATOM   2685  C   ASP   353      18.489  69.315  27.942  1.00103.05           C
ATOM   2686  O   ASP   353      19.096  69.174  29.002  1.00103.05           O
ATOM   2687  N   MET   354      17.603  70.310  27.751  1.00 91.43           N
ATOM   2688  CA  MET   354      17.265  71.208  28.816  1.00 91.43           C
ATOM   2689  CB  MET   354      16.319  72.336  28.367  1.00 91.43           C
ATOM   2690  CG  MET   354      15.971  73.327  29.479  1.00 91.43           C
ATOM   2691  SD  MET   354      14.859  74.671  28.965  1.00 91.43           S
ATOM   2692  CE  MET   354      14.852  75.500  30.580  1.00 91.43           C
ATOM   2693  C   MET   354      16.567  70.418  29.877  1.00 91.43           C
ATOM   2694  O   MET   354      16.810  70.602  31.069  1.00 91.43           O
ATOM   2695  N   THR   355      15.683  69.494  29.456  1.00 32.24           N
ATOM   2696  CA  THR   355      14.916  68.704  30.375  1.00 32.24           C
ATOM   2697  CB  THR   355      13.985  67.773  29.650  1.00 32.24           C
ATOM   2698  OG1 THR   355      13.125  68.515  28.797  1.00 32.24           O
ATOM   2699  CG2 THR   355      13.145  66.993  30.671  1.00 32.24           C
ATOM   2700  C   THR   355      15.863  67.889  31.196  1.00 32.24           C
ATOM   2701  O   THR   355      15.773  67.875  32.422  1.00 32.24           O
ATOM   2702  N   GLU   356      16.832  67.226  30.537  1.00 43.04           N
ATOM   2703  CA  GLU   356      17.759  66.367  31.216  1.00 43.04           C
ATOM   2704  CB  GLU   356      18.640  65.546  30.263  1.00 43.04           C
ATOM   2705  CG  GLU   356      17.821  64.528  29.466  1.00 43.04           C
ATOM   2706  CD  GLU   356      18.782  63.574  28.780  1.00 43.04           C
ATOM   2707  OE1 GLU   356      19.997  63.643  29.101  1.00 43.04           O
ATOM   2708  OE2 GLU   356      18.317  62.761  27.935  1.00 43.04           O
ATOM   2709  C   GLU   356      18.628  67.183  32.117  1.00 43.04           C
ATOM   2710  O   GLU   356      19.039  66.712  33.176  1.00 43.04           O
ATOM   2711  N   ALA   357      18.950  68.425  31.714  1.00 18.40           N
ATOM   2712  CA  ALA   357      19.792  69.248  32.534  1.00 18.40           C
ATOM   2713  CB  ALA   357      20.078  70.621  31.902  1.00 18.40           C
ATOM   2714  C   ALA   357      19.098  69.490  33.837  1.00 18.40           C
ATOM   2715  O   ALA   357      19.720  69.436  34.896  1.00 18.40           O
ATOM   2716  N   ILE   358      17.782  69.770  33.786  1.00 77.22           N
ATOM   2717  CA  ILE   358      17.024  70.035  34.973  1.00 77.22           C
ATOM   2718  CB  ILE   358      15.615  70.459  34.673  1.00 77.22           C
ATOM   2719  CG2 ILE   358      14.843  70.541  36.001  1.00 77.22           C
ATOM   2720  CG1 ILE   358      15.621  71.781  33.885  1.00 77.22           C
ATOM   2721  CD1 ILE   358      16.283  72.933  34.641  1.00 77.22           C
ATOM   2722  C   ILE   358      16.958  68.798  35.812  1.00 77.22           C
ATOM   2723  O   ILE   358      17.137  68.852  37.027  1.00 77.22           O
ATOM   2724  N   GLY   359      16.703  67.638  35.186  1.00 18.73           N
ATOM   2725  CA  GLY   359      16.555  66.433  35.950  1.00 18.73           C
ATOM   2726  C   GLY   359      17.826  66.122  36.671  1.00 18.73           C
ATOM   2727  O   GLY   359      17.799  65.700  37.826  1.00 18.73           O
ATOM   2728  N   GLN   360      18.975  66.294  35.995  1.00 30.25           N
ATOM   2729  CA  GLN   360      20.236  65.980  36.602  1.00 30.25           C
ATOM   2730  CB  GLN   360      21.403  66.156  35.616  1.00 30.25           C
ATOM   2731  CG  GLN   360      21.302  65.197  34.426  1.00 30.25           C
ATOM   2732  CD  GLN   360      22.447  65.466  33.462  1.00 30.25           C
ATOM   2733  OE1 GLN   360      23.321  66.292  33.719  1.00 30.25           O
ATOM   2734  NE2 GLN   360      22.439  64.743  32.308  1.00 30.25           N
ATOM   2735  C   GLN   360      20.449  66.896  37.764  1.00 30.25           C
ATOM   2736  O   GLN   360      20.911  66.469  38.822  1.00 30.25           O
ATOM   2737  N   SER   361      20.103  68.185  37.600  1.00 18.98           N
ATOM   2738  CA  SER   361      20.306  69.135  38.654  1.00 18.98           C
ATOM   2739  CB  SER   361      19.910  70.566  38.249  1.00 18.98           C
ATOM   2740  OG  SER   361      20.136  71.458  39.329  1.00 18.98           O
ATOM   2741  C   SER   361      19.454  68.739  39.815  1.00 18.98           C
ATOM   2742  O   SER   361      19.890  68.795  40.964  1.00 18.98           O
ATOM   2743  N   VAL   362      18.207  68.314  39.540  1.00 23.08           N
ATOM   2744  CA  VAL   362      17.304  67.948  40.591  1.00 23.08           C
ATOM   2745  CB  VAL   362      15.955  67.542  40.074  1.00 23.08           C
ATOM   2746  CG1 VAL   362      15.106  67.052  41.260  1.00 23.08           C
ATOM   2747  CG2 VAL   362      15.339  68.729  39.314  1.00 23.08           C
ATOM   2748  C   VAL   362      17.864  66.775  41.323  1.00 23.08           C
ATOM   2749  O   VAL   362      17.886  66.753  42.553  1.00 23.08           O
ATOM   2750  N   GLY   363      18.348  65.768  40.573  1.00 20.44           N
ATOM   2751  CA  GLY   363      18.832  64.566  41.184  1.00 20.44           C
ATOM   2752  C   GLY   363      20.020  64.858  42.042  1.00 20.44           C
ATOM   2753  O   GLY   363      20.130  64.337  43.150  1.00 20.44           O
ATOM   2754  N   HIS   364      20.953  65.689  41.544  1.00 36.40           N
ATOM   2755  CA  HIS   364      22.161  65.956  42.270  1.00 36.40           C
ATOM   2756  ND1 HIS   364      25.566  67.605  41.589  1.00 36.40           N
ATOM   2757  CG  HIS   364      24.507  66.894  42.108  1.00 36.40           C
ATOM   2758  CB  HIS   364      23.150  66.824  41.474  1.00 36.40           C
ATOM   2759  NE2 HIS   364      26.306  66.627  43.443  1.00 36.40           N
ATOM   2760  CD2 HIS   364      24.977  66.302  43.240  1.00 36.40           C
ATOM   2761  CE1 HIS   364      26.615  67.412  42.427  1.00 36.40           C
ATOM   2762  C   HIS   364      21.842  66.691  43.536  1.00 36.40           C
ATOM   2763  O   HIS   364      22.346  66.351  44.605  1.00 36.40           O
ATOM   2764  N   THR   365      20.974  67.715  43.445  1.00 21.69           N
ATOM   2765  CA  THR   365      20.664  68.531  44.583  1.00 21.69           C
ATOM   2766  CB  THR   365      19.734  69.661  44.246  1.00 21.69           C
ATOM   2767  OG1 THR   365      20.305  70.481  43.236  1.00 21.69           O
ATOM   2768  CG2 THR   365      19.489  70.492  45.518  1.00 21.69           C
ATOM   2769  C   THR   365      20.003  67.689  45.622  1.00 21.69           C
ATOM   2770  O   THR   365      20.299  67.808  46.810  1.00 21.69           O
ATOM   2771  N   ALA   366      19.094  66.796  45.196  1.00 23.61           N
ATOM   2772  CA  ALA   366      18.369  65.990  46.131  1.00 23.61           C
ATOM   2773  CB  ALA   366      17.371  65.041  45.447  1.00 23.61           C
ATOM   2774  C   ALA   366      19.338  65.141  46.890  1.00 23.61           C
ATOM   2775  O   ALA   366      19.206  64.962  48.099  1.00 23.61           O
ATOM   2776  N   ARG   367      20.339  64.585  46.187  1.00 95.73           N
ATOM   2777  CA  ARG   367      21.269  63.691  46.810  1.00 95.73           C
ATOM   2778  CB  ARG   367      22.239  63.081  45.796  1.00 95.73           C
ATOM   2779  CG  ARG   367      23.056  61.944  46.392  1.00 95.73           C
ATOM   2780  CD  ARG   367      23.934  61.235  45.369  1.00 95.73           C
ATOM   2781  NE  ARG   367      24.263  59.910  45.955  1.00 95.73           N
ATOM   2782  CZ  ARG   367      23.345  58.918  45.802  1.00 95.73           C
ATOM   2783  NH1 ARG   367      22.210  59.203  45.103  1.00 95.73           N
ATOM   2784  NH2 ARG   367      23.560  57.677  46.335  1.00 95.73           N
ATOM   2785  C   ARG   367      22.091  64.390  47.844  1.00 95.73           C
ATOM   2786  O   ARG   367      22.211  63.920  48.974  1.00 95.73           O
ATOM   2787  N   ASN   368      22.667  65.552  47.485  1.00 36.47           N
ATOM   2788  CA  ASN   368      23.555  66.225  48.386  1.00 36.47           C
ATOM   2789  CB  ASN   368      24.142  67.511  47.780  1.00 36.47           C
ATOM   2790  CG  ASN   368      25.062  67.135  46.629  1.00 36.47           C
ATOM   2791  OD1 ASN   368      25.722  66.097  46.651  1.00 36.47           O
ATOM   2792  ND2 ASN   368      25.111  68.011  45.590  1.00 36.47           N
ATOM   2793  C   ASN   368      22.809  66.646  49.609  1.00 36.47           C
ATOM   2794  O   ASN   368      23.207  66.338  50.732  1.00 36.47           O
ATOM   2795  N   LEU   369      21.688  67.358  49.410  1.00 96.97           N
ATOM   2796  CA  LEU   369      20.925  67.888  50.499  1.00 96.97           C
ATOM   2797  CB  LEU   369      19.987  69.032  50.088  1.00 96.97           C
ATOM   2798  CG  LEU   369      20.841  70.212  49.575  1.00 96.97           C
ATOM   2799  CD1 LEU   369      21.441  69.900  48.196  1.00 96.97           C
ATOM   2800  CD2 LEU   369      20.119  71.561  49.645  1.00 96.97           C
ATOM   2801  C   LEU   369      20.229  66.793  51.242  1.00 96.97           C
ATOM   2802  O   LEU   369      19.954  66.927  52.434  1.00 96.97           O
ATOM   2803  N   GLY   370      19.905  65.678  50.563  1.00 26.93           N
ATOM   2804  CA  GLY   370      19.275  64.609  51.281  1.00 26.93           C
ATOM   2805  C   GLY   370      17.831  64.952  51.443  1.00 26.93           C
ATOM   2806  O   GLY   370      17.224  64.691  52.481  1.00 26.93           O
ATOM   2807  N   ILE   371      17.260  65.560  50.390  1.00142.03           N
ATOM   2808  CA  ILE   371      15.890  65.982  50.319  1.00142.03           C
ATOM   2809  CB  ILE   371      15.563  66.492  48.943  1.00142.03           C
ATOM   2810  CG2 ILE   371      14.042  66.615  48.782  1.00142.03           C
ATOM   2811  CG1 ILE   371      16.352  67.780  48.658  1.00142.03           C
ATOM   2812  CD1 ILE   371      16.329  68.200  47.190  1.00142.03           C
ATOM   2813  C   ILE   371      14.994  64.820  50.610  1.00142.03           C
ATOM   2814  O   ILE   371      15.221  63.708  50.136  1.00142.03           O
ATOM   2815  N   GLN   372      13.951  65.064  51.431  1.00 82.98           N
ATOM   2816  CA  GLN   372      13.054  64.019  51.830  1.00 82.98           C
ATOM   2817  CB  GLN   372      12.122  64.407  52.982  1.00 82.98           C
ATOM   2818  CG  GLN   372      11.570  63.175  53.700  1.00 82.98           C
ATOM   2819  CD  GLN   372      11.038  63.677  55.021  1.00 82.98           C
ATOM   2820  OE1 GLN   372      10.756  62.950  55.972  1.00 82.98           O
ATOM   2821  NE2 GLN   372      10.880  65.023  55.064  1.00 82.98           N
ATOM   2822  C   GLN   372      12.264  63.546  50.650  1.00 82.98           C
ATOM   2823  O   GLN   372      11.982  62.354  50.543  1.00 82.98           O
ATOM   2824  N   THR   373      11.853  64.455  49.739  1.00105.27           N
ATOM   2825  CA  THR   373      11.122  63.966  48.602  1.00105.27           C
ATOM   2826  CB  THR   373       9.648  63.853  48.853  1.00105.27           C
ATOM   2827  OG1 THR   373       9.014  63.190  47.769  1.00105.27           O
ATOM   2828  CG2 THR   373       9.068  65.267  49.026  1.00105.27           C
ATOM   2829  C   THR   373      11.299  64.880  47.430  1.00105.27           C
ATOM   2830  O   THR   373      11.645  66.052  47.574  1.00105.27           O
ATOM   2831  N   ILE   374      11.054  64.343  46.216  1.00 42.00           N
ATOM   2832  CA  ILE   374      11.122  65.143  45.030  1.00 42.00           C
ATOM   2833  CB  ILE   374      11.886  64.513  43.906  1.00 42.00           C
ATOM   2834  CG2 ILE   374      11.693  65.400  42.668  1.00 42.00           C
ATOM   2835  CG1 ILE   374      13.360  64.317  44.303  1.00 42.00           C
ATOM   2836  CD1 ILE   374      14.148  63.447  43.325  1.00 42.00           C
ATOM   2837  C   ILE   374       9.714  65.311  44.584  1.00 42.00           C
ATOM   2838  O   ILE   374       9.026  64.338  44.277  1.00 42.00           O
ATOM   2839  N   VAL   375       9.245  66.572  44.559  1.00 31.59           N
ATOM   2840  CA  VAL   375       7.888  66.811  44.179  1.00 31.59           C
ATOM   2841  CB  VAL   375       7.197  67.819  45.051  1.00 31.59           C
ATOM   2842  CG1 VAL   375       5.768  68.032  44.525  1.00 31.59           C
ATOM   2843  CG2 VAL   375       7.260  67.327  46.507  1.00 31.59           C
ATOM   2844  C   VAL   375       7.898  67.342  42.784  1.00 31.59           C
ATOM   2845  O   VAL   375       8.637  68.272  42.466  1.00 31.59           O
ATOM   2846  N   ALA   376       7.077  66.743  41.900  1.00 26.32           N
ATOM   2847  CA  ALA   376       7.047  67.199  40.545  1.00 26.32           C
ATOM   2848  CB  ALA   376       7.630  66.190  39.542  1.00 26.32           C
ATOM   2849  C   ALA   376       5.616  67.409  40.173  1.00 26.32           C
ATOM   2850  O   ALA   376       4.728  66.708  40.655  1.00 26.32           O
ATOM   2851  N   ALA   377       5.354  68.416  39.318  1.00 38.32           N
ATOM   2852  CA  ALA   377       4.013  68.629  38.864  1.00 38.32           C
ATOM   2853  CB  ALA   377       3.592  70.108  38.815  1.00 38.32           C
ATOM   2854  C   ALA   377       4.001  68.126  37.467  1.00 38.32           C
ATOM   2855  O   ALA   377       4.851  68.509  36.663  1.00 38.32           O
ATOM   2856  N   THR   378       3.051  67.236  37.118  1.00 77.59           N
ATOM   2857  CA  THR   378       3.196  66.782  35.771  1.00 77.59           C
ATOM   2858  CB  THR   378       3.847  65.427  35.700  1.00 77.59           C
ATOM   2859  OG1 THR   378       4.940  65.320  36.604  1.00 77.59           O
ATOM   2860  CG2 THR   378       4.348  65.259  34.249  1.00 77.59           C
ATOM   2861  C   THR   378       1.828  66.715  35.139  1.00 77.59           C
ATOM   2862  O   THR   378       0.845  66.363  35.793  1.00 77.59           O
ATOM   2863  N   GLU   379       1.701  67.194  33.879  1.00109.16           N
ATOM   2864  CA  GLU   379       0.449  67.034  33.188  1.00109.16           C
ATOM   2865  CB  GLU   379       0.304  68.016  32.005  1.00109.16           C
ATOM   2866  CG  GLU   379      -1.143  68.370  31.634  1.00109.16           C
ATOM   2867  CD  GLU   379      -1.943  67.095  31.415  1.00109.16           C
ATOM   2868  OE1 GLU   379      -1.510  66.255  30.582  1.00109.16           O
ATOM   2869  OE2 GLU   379      -3.001  66.946  32.082  1.00109.16           O
ATOM   2870  C   GLU   379       0.342  65.632  32.637  1.00109.16           C
ATOM   2871  O   GLU   379      -0.587  64.890  32.952  1.00109.16           O
ATOM   2872  N   SER   380       1.332  65.260  31.788  1.00 96.25           N
ATOM   2873  CA  SER   380       1.426  64.015  31.059  1.00 96.25           C
ATOM   2874  CB  SER   380       2.300  64.148  29.803  1.00 96.25           C
ATOM   2875  OG  SER   380       2.357  62.902  29.125  1.00 96.25           O
ATOM   2876  C   SER   380       2.044  62.921  31.865  1.00 96.25           C
ATOM   2877  O   SER   380       1.741  61.747  31.651  1.00 96.25           O
ATOM   2878  N   GLY   381       2.940  63.284  32.807  1.00 32.46           N
ATOM   2879  CA  GLY   381       3.646  62.303  33.576  1.00 32.46           C
ATOM   2880  C   GLY   381       5.076  62.236  33.107  1.00 32.46           C
ATOM   2881  O   GLY   381       5.890  61.534  33.705  1.00 32.46           O
ATOM   2882  N   HIS   382       5.442  62.975  32.039  1.00 75.68           N
ATOM   2883  CA  HIS   382       6.777  62.858  31.500  1.00 75.68           C
ATOM   2884  ND1 HIS   382       5.045  63.487  28.621  1.00 75.68           N
ATOM   2885  CG  HIS   382       6.330  63.154  28.986  1.00 75.68           C
ATOM   2886  CB  HIS   382       7.016  63.679  30.215  1.00 75.68           C
ATOM   2887  NE2 HIS   382       5.822  62.135  27.035  1.00 75.68           N
ATOM   2888  CD2 HIS   382       6.790  62.326  28.006  1.00 75.68           C
ATOM   2889  CE1 HIS   382       4.792  62.851  27.449  1.00 75.68           C
ATOM   2890  C   HIS   382       7.831  63.297  32.471  1.00 75.68           C
ATOM   2891  O   HIS   382       8.826  62.598  32.655  1.00 75.68           O
ATOM   2892  N   THR   383       7.645  64.453  33.138  1.00 99.51           N
ATOM   2893  CA  THR   383       8.700  64.965  33.968  1.00 99.51           C
ATOM   2894  CB  THR   383       8.436  66.325  34.537  1.00 99.51           C
ATOM   2895  OG1 THR   383       9.636  66.863  35.072  1.00 99.51           O
ATOM   2896  CG2 THR   383       7.375  66.208  35.634  1.00 99.51           C
ATOM   2897  C   THR   383       8.960  64.013  35.084  1.00 99.51           C
ATOM   2898  O   THR   383      10.105  63.846  35.499  1.00 99.51           O
ATOM   2899  N   ALA   384       7.902  63.377  35.618  1.00 21.35           N
ATOM   2900  CA  ALA   384       8.095  62.442  36.690  1.00 21.35           C
ATOM   2901  CB  ALA   384       6.772  61.839  37.190  1.00 21.35           C
ATOM   2902  C   ALA   384       8.936  61.322  36.164  1.00 21.35           C
ATOM   2903  O   ALA   384       9.868  60.864  36.823  1.00 21.35           O
ATOM   2904  N   ARG   385       8.634  60.854  34.941  1.00 28.35           N
ATOM   2905  CA  ARG   385       9.399  59.782  34.381  1.00 28.35           C
ATOM   2906  CB  ARG   385       8.835  59.256  33.048  1.00 28.35           C
ATOM   2907  CG  ARG   385       7.542  58.451  33.219  1.00 28.35           C
ATOM   2908  CD  ARG   385       7.032  57.813  31.925  1.00 28.35           C
ATOM   2909  NE  ARG   385       6.535  58.908  31.045  1.00 28.35           N
ATOM   2910  CZ  ARG   385       5.223  59.282  31.106  1.00 28.35           C
ATOM   2911  NH1 ARG   385       4.375  58.654  31.972  1.00 28.35           N
ATOM   2912  NH2 ARG   385       4.759  60.281  30.300  1.00 28.35           N
ATOM   2913  C   ARG   385      10.797  60.258  34.162  1.00 28.35           C
ATOM   2914  O   ARG   385      11.751  59.513  34.386  1.00 28.35           O
ATOM   2915  N   MET   386      10.962  61.526  33.736  1.00 74.52           N
ATOM   2916  CA  MET   386      12.279  62.025  33.469  1.00 74.52           C
ATOM   2917  CB  MET   386      12.354  63.502  33.078  1.00 74.52           C
ATOM   2918  CG  MET   386      13.814  63.894  32.874  1.00 74.52           C
ATOM   2919  SD  MET   386      14.199  65.625  33.206  1.00 74.52           S
ATOM   2920  CE  MET   386      15.981  65.279  33.296  1.00 74.52           C
ATOM   2921  C   MET   386      13.084  61.960  34.720  1.00 74.52           C
ATOM   2922  O   MET   386      14.255  61.589  34.687  1.00 74.52           O
ATOM   2923  N   ILE   387      12.484  62.346  35.859  1.00 89.46           N
ATOM   2924  CA  ILE   387      13.236  62.363  37.075  1.00 89.46           C
ATOM   2925  CB  ILE   387      12.570  63.040  38.234  1.00 89.46           C
ATOM   2926  CG2 ILE   387      11.353  62.220  38.681  1.00 89.46           C
ATOM   2927  CG1 ILE   387      13.619  63.253  39.337  1.00 89.46           C
ATOM   2928  CD1 ILE   387      13.187  64.240  40.414  1.00 89.46           C
ATOM   2929  C   ILE   387      13.612  60.966  37.464  1.00 89.46           C
ATOM   2930  O   ILE   387      14.713  60.737  37.960  1.00 89.46           O
ATOM   2931  N   SER   388      12.706  59.995  37.238  1.00 76.14           N
ATOM   2932  CA  SER   388      12.890  58.627  37.639  1.00 76.14           C
ATOM   2933  CB  SER   388      11.665  57.749  37.329  1.00 76.14           C
ATOM   2934  OG  SER   388      11.905  56.413  37.745  1.00 76.14           O
ATOM   2935  C   SER   388      14.066  58.006  36.938  1.00 76.14           C
ATOM   2936  O   SER   388      14.605  57.001  37.400  1.00 76.14           O
ATOM   2937  N   LYS   389      14.516  58.598  35.819  1.00 46.64           N
ATOM   2938  CA  LYS   389      15.577  58.049  35.013  1.00 46.64           C
ATOM   2939  CB  LYS   389      15.929  58.986  33.847  1.00 46.64           C
ATOM   2940  CG  LYS   389      17.040  58.484  32.927  1.00 46.64           C
ATOM   2941  CD  LYS   389      17.136  59.290  31.631  1.00 46.64           C
ATOM   2942  CE  LYS   389      18.334  58.923  30.756  1.00 46.64           C
ATOM   2943  NZ  LYS   389      18.321  59.743  29.523  1.00 46.64           N
ATOM   2944  C   LYS   389      16.814  57.870  35.844  1.00 46.64           C
ATOM   2945  O   LYS   389      17.520  56.870  35.721  1.00 46.64           O
ATOM   2946  N   TYR   390      17.096  58.847  36.714  1.00 86.90           N
ATOM   2947  CA  TYR   390      18.257  58.921  37.552  1.00 86.90           C
ATOM   2948  CB  TYR   390      18.430  60.328  38.138  1.00 86.90           C
ATOM   2949  CG  TYR   390      18.563  61.145  36.899  1.00 86.90           C
ATOM   2950  CD1 TYR   390      19.752  61.174  36.206  1.00 86.90           C
ATOM   2951  CD2 TYR   390      17.492  61.858  36.412  1.00 86.90           C
ATOM   2952  CE1 TYR   390      19.873  61.913  35.053  1.00 86.90           C
ATOM   2953  CE2 TYR   390      17.607  62.599  35.260  1.00 86.90           C
ATOM   2954  CZ  TYR   390      18.800  62.628  34.578  1.00 86.90           C
ATOM   2955  OH  TYR   390      18.921  63.386  33.393  1.00 86.90           O
ATOM   2956  C   TYR   390      18.245  57.869  38.621  1.00 86.90           C
ATOM   2957  O   TYR   390      19.301  57.463  39.099  1.00 86.90           O
ATOM   2958  N   ARG   391      17.059  57.391  39.039  1.00115.80           N
ATOM   2959  CA  ARG   391      16.993  56.447  40.124  1.00115.80           C
ATOM   2960  CB  ARG   391      17.928  55.241  39.945  1.00115.80           C
ATOM   2961  CG  ARG   391      17.406  54.243  38.920  1.00115.80           C
ATOM   2962  CD  ARG   391      18.415  53.170  38.522  1.00115.80           C
ATOM   2963  NE  ARG   391      17.658  52.192  37.699  1.00115.80           N
ATOM   2964  CZ  ARG   391      17.368  52.490  36.400  1.00115.80           C
ATOM   2965  NH1 ARG   391      17.806  53.661  35.851  1.00115.80           N
ATOM   2966  NH2 ARG   391      16.611  51.628  35.665  1.00115.80           N
ATOM   2967  C   ARG   391      17.363  57.114  41.414  1.00115.80           C
ATOM   2968  O   ARG   391      18.193  56.618  42.173  1.00115.80           O
ATOM   2969  N   PRO   392      16.745  58.239  41.673  1.00 73.42           N
ATOM   2970  CA  PRO   392      16.995  58.995  42.870  1.00 73.42           C
ATOM   2971  CD  PRO   392      15.429  58.541  41.127  1.00 73.42           C
ATOM   2972  CB  PRO   392      16.070  60.201  42.773  1.00 73.42           C
ATOM   2973  CG  PRO   392      14.841  59.619  42.052  1.00 73.42           C
ATOM   2974  C   PRO   392      16.633  58.196  44.081  1.00 73.42           C
ATOM   2975  O   PRO   392      15.775  57.320  43.982  1.00 73.42           O
ATOM   2976  N   LYS   393      17.301  58.466  45.222  1.00 33.61           N
ATOM   2977  CA  LYS   393      16.976  57.823  46.463  1.00 33.61           C
ATOM   2978  CB  LYS   393      17.928  58.197  47.618  1.00 33.61           C
ATOM   2979  CG  LYS   393      19.354  57.653  47.499  1.00 33.61           C
ATOM   2980  CD  LYS   393      20.322  58.266  48.516  1.00 33.61           C
ATOM   2981  CE  LYS   393      21.706  57.614  48.518  1.00 33.61           C
ATOM   2982  NZ  LYS   393      22.603  58.313  49.466  1.00 33.61           N
ATOM   2983  C   LYS   393      15.617  58.293  46.881  1.00 33.61           C
ATOM   2984  O   LYS   393      14.784  57.504  47.324  1.00 33.61           O
ATOM   2985  N   ALA   394      15.357  59.606  46.722  1.00 29.41           N
ATOM   2986  CA  ALA   394      14.143  60.216  47.191  1.00 29.41           C
ATOM   2987  CB  ALA   394      14.165  61.753  47.122  1.00 29.41           C
ATOM   2988  C   ALA   394      12.973  59.748  46.394  1.00 29.41           C
ATOM   2989  O   ALA   394      13.086  59.397  45.221  1.00 29.41           O
ATOM   2990  N   HIS   395      11.800  59.724  47.058  1.00101.61           N
ATOM   2991  CA  HIS   395      10.571  59.333  46.444  1.00101.61           C
ATOM   2992  ND1 HIS   395       8.135  57.024  46.595  1.00101.61           N
ATOM   2993  CG  HIS   395       8.292  58.382  46.754  1.00101.61           C
ATOM   2994  CB  HIS   395       9.458  59.008  47.445  1.00101.61           C
ATOM   2995  NE2 HIS   395       6.407  57.990  45.587  1.00101.61           N
ATOM   2996  CD2 HIS   395       7.227  58.958  46.134  1.00101.61           C
ATOM   2997  CE1 HIS   395       6.991  56.845  45.889  1.00101.61           C
ATOM   2998  C   HIS   395      10.110  60.484  45.613  1.00101.61           C
ATOM   2999  O   HIS   395      10.461  61.633  45.876  1.00101.61           O
ATOM   3000  N   ILE   396       9.319  60.195  44.564  1.00 39.69           N
ATOM   3001  CA  ILE   396       8.854  61.241  43.706  1.00 39.69           C
ATOM   3002  CB  ILE   396       9.117  60.937  42.262  1.00 39.69           C
ATOM   3003  CG2 ILE   396       8.425  62.008  41.402  1.00 39.69           C
ATOM   3004  CG1 ILE   396      10.633  60.822  42.031  1.00 39.69           C
ATOM   3005  CD1 ILE   396      11.005  60.125  40.725  1.00 39.69           C
ATOM   3006  C   ILE   396       7.378  61.359  43.884  1.00 39.69           C
ATOM   3007  O   ILE   396       6.622  60.434  43.592  1.00 39.69           O
ATOM   3008  N   VAL   397       6.930  62.523  44.386  1.00 32.26           N
ATOM   3009  CA  VAL   397       5.522  62.728  44.517  1.00 32.26           C
ATOM   3010  CB  VAL   397       5.142  63.562  45.704  1.00 32.26           C
ATOM   3011  CG1 VAL   397       3.624  63.804  45.661  1.00 32.26           C
ATOM   3012  CG2 VAL   397       5.627  62.850  46.978  1.00 32.26           C
ATOM   3013  C   VAL   397       5.135  63.492  43.297  1.00 32.26           C
ATOM   3014  O   VAL   397       5.630  64.593  43.064  1.00 32.26           O
ATOM   3015  N   ALA   398       4.248  62.918  42.465  1.00 33.95           N
ATOM   3016  CA  ALA   398       3.877  63.626  41.277  1.00 33.95           C
ATOM   3017  CB  ALA   398       3.898  62.758  40.008  1.00 33.95           C
ATOM   3018  C   ALA   398       2.480  64.122  41.465  1.00 33.95           C
ATOM   3019  O   ALA   398       1.594  63.381  41.884  1.00 33.95           O
ATOM   3020  N   ILE   399       2.245  65.410  41.151  1.00 84.28           N
ATOM   3021  CA  ILE   399       0.933  65.966  41.305  1.00 84.28           C
ATOM   3022  CB  ILE   399       0.919  67.279  42.036  1.00 84.28           C
ATOM   3023  CG2 ILE   399       1.730  68.299  41.221  1.00 84.28           C
ATOM   3024  CG1 ILE   399      -0.526  67.708  42.338  1.00 84.28           C
ATOM   3025  CD1 ILE   399      -0.619  68.864  43.332  1.00 84.28           C
ATOM   3026  C   ILE   399       0.398  66.186  39.932  1.00 84.28           C
ATOM   3027  O   ILE   399       1.092  66.724  39.070  1.00 84.28           O
ATOM   3028  N   THR   400      -0.847  65.729  39.678  1.00 64.53           N
ATOM   3029  CA  THR   400      -1.347  65.854  38.340  1.00 64.53           C
ATOM   3030  CB  THR   400      -1.286  64.546  37.608  1.00 64.53           C
ATOM   3031  OG1 THR   400      -0.001  63.958  37.742  1.00 64.53           O
ATOM   3032  CG2 THR   400      -1.551  64.830  36.123  1.00 64.53           C
ATOM   3033  C   THR   400      -2.804  66.206  38.403  1.00 64.53           C
ATOM   3034  O   THR   400      -3.522  65.756  39.296  1.00 64.53           O
ATOM   3035  N   PHE   401      -3.264  67.085  37.489  1.00140.50           N
ATOM   3036  CA  PHE   401      -4.673  67.332  37.360  1.00140.50           C
ATOM   3037  CB  PHE   401      -5.023  68.592  36.546  1.00140.50           C
ATOM   3038  CG  PHE   401      -6.510  68.722  36.571  1.00140.50           C
ATOM   3039  CD1 PHE   401      -7.140  69.207  37.693  1.00140.50           C
ATOM   3040  CD2 PHE   401      -7.277  68.373  35.482  1.00140.50           C
ATOM   3041  CE1 PHE   401      -8.508  69.336  37.739  1.00140.50           C
ATOM   3042  CE2 PHE   401      -8.647  68.500  35.521  1.00140.50           C
ATOM   3043  CZ  PHE   401      -9.266  68.980  36.650  1.00140.50           C
ATOM   3044  C   PHE   401      -5.251  66.154  36.631  1.00140.50           C
ATOM   3045  O   PHE   401      -6.355  65.696  36.923  1.00140.50           O
ATOM   3046  N   SER   402      -4.483  65.635  35.648  1.00 49.14           N
ATOM   3047  CA  SER   402      -4.929  64.582  34.778  1.00 49.14           C
ATOM   3048  CB  SER   402      -4.040  64.395  33.536  1.00 49.14           C
ATOM   3049  OG  SER   402      -4.539  63.336  32.732  1.00 49.14           O
ATOM   3050  C   SER   402      -4.956  63.271  35.495  1.00 49.14           C
ATOM   3051  O   SER   402      -3.959  62.831  36.065  1.00 49.14           O
ATOM   3052  N   GLU   403      -6.142  62.627  35.479  1.00 48.17           N
ATOM   3053  CA  GLU   403      -6.371  61.357  36.104  1.00 48.17           C
ATOM   3054  CB  GLU   403      -7.862  61.009  36.244  1.00 48.17           C
ATOM   3055  CG  GLU   403      -8.626  61.912  37.214  1.00 48.17           C
ATOM   3056  CD  GLU   403     -10.026  61.332  37.387  1.00 48.17           C
ATOM   3057  OE1 GLU   403     -10.168  60.358  38.173  1.00 48.17           O
ATOM   3058  OE2 GLU   403     -10.971  61.854  36.737  1.00 48.17           O
ATOM   3059  C   GLU   403      -5.735  60.225  35.349  1.00 48.17           C
ATOM   3060  O   GLU   403      -5.204  59.302  35.963  1.00 48.17           O
ATOM   3061  N   GLN   404      -5.779  60.243  34.000  1.00 83.68           N
ATOM   3062  CA  GLN   404      -5.272  59.117  33.259  1.00 83.68           C
ATOM   3063  CB  GLN   404      -5.412  59.311  31.737  1.00 83.68           C
ATOM   3064  CG  GLN   404      -4.751  58.219  30.891  1.00 83.68           C
ATOM   3065  CD  GLN   404      -5.505  56.903  31.049  1.00 83.68           C
ATOM   3066  OE1 GLN   404      -5.093  55.896  30.473  1.00 83.68           O
ATOM   3067  NE2 GLN   404      -6.617  56.898  31.832  1.00 83.68           N
ATOM   3068  C   GLN   404      -3.829  58.982  33.578  1.00 83.68           C
ATOM   3069  O   GLN   404      -3.329  57.899  33.884  1.00 83.68           O
ATOM   3070  N   LYS   405      -3.135  60.122  33.547  1.00161.33           N
ATOM   3071  CA  LYS   405      -1.744  60.151  33.836  1.00161.33           C
ATOM   3072  CB  LYS   405      -1.191  61.579  33.682  1.00161.33           C
ATOM   3073  CG  LYS   405       0.284  61.764  34.032  1.00161.33           C
ATOM   3074  CD  LYS   405       0.578  61.632  35.531  1.00161.33           C
ATOM   3075  CE  LYS   405       1.704  62.554  35.947  1.00161.33           C
ATOM   3076  NZ  LYS   405       1.510  63.818  35.217  1.00161.33           N
ATOM   3077  C   LYS   405      -1.588  59.706  35.243  1.00161.33           C
ATOM   3078  O   LYS   405      -0.667  58.955  35.561  1.00161.33           O
ATOM   3079  N   ALA   406      -2.504  60.157  36.119  1.00 34.24           N
ATOM   3080  CA  ALA   406      -2.380  59.914  37.527  1.00 34.24           C
ATOM   3081  CB  ALA   406      -3.578  60.470  38.315  1.00 34.24           C
ATOM   3082  C   ALA   406      -2.342  58.444  37.742  1.00 34.24           C
ATOM   3083  O   ALA   406      -1.528  57.958  38.521  1.00 34.24           O
ATOM   3084  N   ARG   407      -3.226  57.700  37.060  1.00 69.96           N
ATOM   3085  CA  ARG   407      -3.228  56.279  37.199  1.00 69.96           C
ATOM   3086  CB  ARG   407      -4.456  55.633  36.519  1.00 69.96           C
ATOM   3087  CG  ARG   407      -5.798  56.036  37.150  1.00 69.96           C
ATOM   3088  CD  ARG   407      -7.039  55.377  36.529  1.00 69.96           C
ATOM   3089  NE  ARG   407      -8.212  55.774  37.365  1.00 69.96           N
ATOM   3090  CZ  ARG   407      -9.497  55.546  36.953  1.00 69.96           C
ATOM   3091  NH1 ARG   407      -9.755  54.957  35.749  1.00 69.96           N
ATOM   3092  NH2 ARG   407     -10.537  55.916  37.758  1.00 69.96           N
ATOM   3093  C   ARG   407      -1.978  55.717  36.588  1.00 69.96           C
ATOM   3094  O   ARG   407      -1.309  54.888  37.201  1.00 69.96           O
ATOM   3095  N   SER   408      -1.594  56.209  35.390  1.00 80.61           N
ATOM   3096  CA  SER   408      -0.525  55.608  34.635  1.00 80.61           C
ATOM   3097  CB  SER   408      -0.354  56.223  33.240  1.00 80.61           C
ATOM   3098  OG  SER   408       0.711  55.570  32.569  1.00 80.61           O
ATOM   3099  C   SER   408       0.809  55.693  35.320  1.00 80.61           C
ATOM   3100  O   SER   408       1.634  54.799  35.148  1.00 80.61           O
ATOM   3101  N   LEU   409       1.079  56.744  36.113  1.00 80.19           N
ATOM   3102  CA  LEU   409       2.378  56.875  36.715  1.00 80.19           C
ATOM   3103  CB  LEU   409       2.671  58.204  37.450  1.00 80.19           C
ATOM   3104  CG  LEU   409       2.743  59.470  36.581  1.00 80.19           C
ATOM   3105  CD1 LEU   409       3.400  60.611  37.376  1.00 80.19           C
ATOM   3106  CD2 LEU   409       3.434  59.203  35.235  1.00 80.19           C
ATOM   3107  C   LEU   409       2.610  55.747  37.680  1.00 80.19           C
ATOM   3108  O   LEU   409       3.746  55.503  38.079  1.00 80.19           O
ATOM   3109  N   SER   410       1.538  55.049  38.110  1.00 75.73           N
ATOM   3110  CA  SER   410       1.653  54.046  39.132  1.00 75.73           C
ATOM   3111  CB  SER   410       0.336  53.282  39.372  1.00 75.73           C
ATOM   3112  OG  SER   410       0.516  52.302  40.385  1.00 75.73           O
ATOM   3113  C   SER   410       2.665  53.040  38.701  1.00 75.73           C
ATOM   3114  O   SER   410       3.389  52.478  39.523  1.00 75.73           O
ATOM   3115  N   LEU   411       2.747  52.806  37.382  1.00 55.61           N
ATOM   3116  CA  LEU   411       3.629  51.828  36.828  1.00 55.61           C
ATOM   3117  CB  LEU   411       3.424  51.647  35.310  1.00 55.61           C
ATOM   3118  CG  LEU   411       4.247  50.500  34.692  1.00 55.61           C
ATOM   3119  CD1 LEU   411       3.837  49.145  35.292  1.00 55.61           C
ATOM   3120  CD2 LEU   411       4.159  50.509  33.156  1.00 55.61           C
ATOM   3121  C   LEU   411       5.056  52.222  37.073  1.00 55.61           C
ATOM   3122  O   LEU   411       5.909  51.364  37.288  1.00 55.61           O
ATOM   3123  N   SER   412       5.357  53.533  37.053  1.00 56.47           N
ATOM   3124  CA  SER   412       6.714  54.000  37.150  1.00 56.47           C
ATOM   3125  CB  SER   412       6.841  55.512  36.899  1.00 56.47           C
ATOM   3126  OG  SER   412       6.422  55.815  35.576  1.00 56.47           O
ATOM   3127  C   SER   412       7.339  53.687  38.481  1.00 56.47           C
ATOM   3128  O   SER   412       6.683  53.650  39.523  1.00 56.47           O
ATOM   3129  N   TRP   413       8.673  53.468  38.435  1.00122.99           N
ATOM   3130  CA  TRP   413       9.519  53.126  39.543  1.00122.99           C
ATOM   3131  CB  TRP   413      10.973  52.918  39.063  1.00122.99           C
ATOM   3132  CG  TRP   413      12.040  52.682  40.108  1.00122.99           C
ATOM   3133  CD2 TRP   413      12.660  51.415  40.374  1.00122.99           C
ATOM   3134  CD1 TRP   413      12.687  53.592  40.888  1.00122.99           C
ATOM   3135  NE1 TRP   413      13.639  52.969  41.658  1.00122.99           N
ATOM   3136  CE2 TRP   413      13.641  51.627  41.346  1.00122.99           C
ATOM   3137  CE3 TRP   413      12.425  50.178  39.858  1.00122.99           C
ATOM   3138  CZ2 TRP   413      14.409  50.601  41.819  1.00122.99           C
ATOM   3139  CZ3 TRP   413      13.219  49.157  40.322  1.00122.99           C
ATOM   3140  CH2 TRP   413      14.187  49.353  41.284  1.00122.99           C
ATOM   3141  C   TRP   413       9.539  54.263  40.522  1.00122.99           C
ATOM   3142  O   TRP   413       9.892  55.390  40.181  1.00122.99           O
ATOM   3143  N   GLY   414       9.123  53.985  41.773  1.00 34.30           N
ATOM   3144  CA  GLY   414       9.269  54.896  42.875  1.00 34.30           C
ATOM   3145  C   GLY   414       8.470  56.155  42.723  1.00 34.30           C
ATOM   3146  O   GLY   414       8.849  57.176  43.296  1.00 34.30           O
ATOM   3147  N   VAL   415       7.350  56.155  41.973  1.00 44.07           N
ATOM   3148  CA  VAL   415       6.649  57.409  41.915  1.00 44.07           C
ATOM   3149  CB  VAL   415       6.381  57.925  40.529  1.00 44.07           C
ATOM   3150  CG1 VAL   415       7.720  58.118  39.799  1.00 44.07           C
ATOM   3151  CG2 VAL   415       5.384  56.983  39.836  1.00 44.07           C
ATOM   3152  C   VAL   415       5.304  57.215  42.540  1.00 44.07           C
ATOM   3153  O   VAL   415       4.660  56.181  42.361  1.00 44.07           O
ATOM   3154  N   TYR   416       4.863  58.228  43.310  1.00159.91           N
ATOM   3155  CA  TYR   416       3.575  58.234  43.947  1.00159.91           C
ATOM   3156  CB  TYR   416       3.658  58.590  45.447  1.00159.91           C
ATOM   3157  CG  TYR   416       2.319  58.603  46.109  1.00159.91           C
ATOM   3158  CD1 TYR   416       1.759  57.437  46.577  1.00159.91           C
ATOM   3159  CD2 TYR   416       1.631  59.783  46.287  1.00159.91           C
ATOM   3160  CE1 TYR   416       0.532  57.445  47.201  1.00159.91           C
ATOM   3161  CE2 TYR   416       0.404  59.797  46.910  1.00159.91           C
ATOM   3162  CZ  TYR   416      -0.149  58.626  47.370  1.00159.91           C
ATOM   3163  OH  TYR   416      -1.407  58.633  48.012  1.00159.91           O
ATOM   3164  C   TYR   416       2.832  59.348  43.293  1.00159.91           C
ATOM   3165  O   TYR   416       3.066  60.517  43.595  1.00159.91           O
ATOM   3166  N   ALA   417       1.918  59.040  42.355  1.00 46.72           N
ATOM   3167  CA  ALA   417       1.234  60.159  41.784  1.00 46.72           C
ATOM   3168  CB  ALA   417       0.725  59.992  40.342  1.00 46.72           C
ATOM   3169  C   ALA   417       0.083  60.526  42.659  1.00 46.72           C
ATOM   3170  O   ALA   417      -0.373  59.739  43.487  1.00 46.72           O
ATOM   3171  N   THR   418      -0.381  61.780  42.516  1.00 99.47           N
ATOM   3172  CA  THR   418      -1.504  62.268  43.256  1.00 99.47           C
ATOM   3173  CB  THR   418      -1.100  63.111  44.436  1.00 99.47           C
ATOM   3174  OG1 THR   418      -2.230  63.466  45.220  1.00 99.47           O
ATOM   3175  CG2 THR   418      -0.389  64.371  43.916  1.00 99.47           C
ATOM   3176  C   THR   418      -2.273  63.132  42.311  1.00 99.47           C
ATOM   3177  O   THR   418      -1.728  63.611  41.318  1.00 99.47           O
ATOM   3178  N   VAL   419      -3.575  63.341  42.584  1.00 25.17           N
ATOM   3179  CA  VAL   419      -4.362  64.172  41.722  1.00 25.17           C
ATOM   3180  CB  VAL   419      -5.706  63.587  41.393  1.00 25.17           C
ATOM   3181  CG1 VAL   419      -6.511  64.619  40.585  1.00 25.17           C
ATOM   3182  CG2 VAL   419      -5.489  62.252  40.660  1.00 25.17           C
ATOM   3183  C   VAL   419      -4.595  65.444  42.468  1.00 25.17           C
ATOM   3184  O   VAL   419      -4.760  65.431  43.686  1.00 25.17           O
ATOM   3185  N   ALA   420      -4.583  66.589  41.756  1.00 26.77           N
ATOM   3186  CA  ALA   420      -4.791  67.843  42.422  1.00 26.77           C
ATOM   3187  CB  ALA   420      -3.514  68.693  42.542  1.00 26.77           C
ATOM   3188  C   ALA   420      -5.777  68.636  41.630  1.00 26.77           C
ATOM   3189  O   ALA   420      -5.930  68.437  40.426  1.00 26.77           O
ATOM   3190  N   ASP   421      -6.492  69.552  42.313  1.00 31.77           N
ATOM   3191  CA  ASP   421      -7.488  70.349  41.661  1.00 31.77           C
ATOM   3192  CB  ASP   421      -8.257  71.264  42.629  1.00 31.77           C
ATOM   3193  CG  ASP   421      -9.195  70.392  43.452  1.00 31.77           C
ATOM   3194  OD1 ASP   421      -9.405  69.214  43.057  1.00 31.77           O
ATOM   3195  OD2 ASP   421      -9.714  70.892  44.486  1.00 31.77           O
ATOM   3196  C   ASP   421      -6.844  71.224  40.635  1.00 31.77           C
ATOM   3197  O   ASP   421      -7.300  71.271  39.494  1.00 31.77           O
ATOM   3198  N   LYS   422      -5.761  71.943  40.991  1.00108.10           N
ATOM   3199  CA  LYS   422      -5.200  72.790  39.979  1.00108.10           C
ATOM   3200  CB  LYS   422      -6.207  73.841  39.487  1.00108.10           C
ATOM   3201  CG  LYS   422      -6.730  74.699  40.645  1.00108.10           C
ATOM   3202  CD  LYS   422      -7.439  75.992  40.241  1.00108.10           C
ATOM   3203  CE  LYS   422      -7.934  76.795  41.448  1.00108.10           C
ATOM   3204  NZ  LYS   422      -8.499  78.090  41.007  1.00108.10           N
ATOM   3205  C   LYS   422      -4.070  73.572  40.564  1.00108.10           C
ATOM   3206  O   LYS   422      -4.220  74.183  41.621  1.00108.10           O
ATOM   3207  N   PRO   423      -2.920  73.533  39.945  1.00 98.13           N
ATOM   3208  CA  PRO   423      -1.881  74.433  40.358  1.00 98.13           C
ATOM   3209  CD  PRO   423      -2.386  72.290  39.416  1.00 98.13           C
ATOM   3210  CB  PRO   423      -0.554  73.761  40.000  1.00 98.13           C
ATOM   3211  CG  PRO   423      -0.944  72.643  39.015  1.00 98.13           C
ATOM   3212  C   PRO   423      -2.126  75.721  39.635  1.00 98.13           C
ATOM   3213  O   PRO   423      -2.270  75.680  38.415  1.00 98.13           O
ATOM   3214  N   SER   424      -2.183  76.870  40.335  1.00 84.39           N
ATOM   3215  CA  SER   424      -2.391  78.098  39.626  1.00 84.39           C
ATOM   3216  CB  SER   424      -2.812  79.266  40.525  1.00 84.39           C
ATOM   3217  OG  SER   424      -2.988  80.430  39.735  1.00 84.39           O
ATOM   3218  C   SER   424      -1.129  78.515  38.950  1.00 84.39           C
ATOM   3219  O   SER   424      -1.095  78.733  37.740  1.00 84.39           O
ATOM   3220  N   SER   425      -0.040  78.610  39.737  1.00 33.83           N
ATOM   3221  CA  SER   425       1.190  79.124  39.214  1.00 33.83           C
ATOM   3222  CB  SER   425       1.415  80.608  39.547  1.00 33.83           C
ATOM   3223  OG  SER   425       1.532  80.777  40.952  1.00 33.83           O
ATOM   3224  C   SER   425       2.320  78.366  39.828  1.00 33.83           C
ATOM   3225  O   SER   425       2.118  77.440  40.612  1.00 33.83           O
ATOM   3226  N   THR   426       3.554  78.751  39.447  1.00 24.82           N
ATOM   3227  CA  THR   426       4.751  78.114  39.911  1.00 24.82           C
ATOM   3228  CB  THR   426       5.981  78.697  39.281  1.00 24.82           C
ATOM   3229  OG1 THR   426       5.892  78.602  37.868  1.00 24.82           O
ATOM   3230  CG2 THR   426       7.208  77.911  39.772  1.00 24.82           C
ATOM   3231  C   THR   426       4.851  78.306  41.389  1.00 24.82           C
ATOM   3232  O   THR   426       5.168  77.371  42.123  1.00 24.82           O
ATOM   3233  N   ASP   427       4.571  79.531  41.867  1.00 17.20           N
ATOM   3234  CA  ASP   427       4.653  79.796  43.272  1.00 17.20           C
ATOM   3235  CB  ASP   427       4.363  81.266  43.625  1.00 17.20           C
ATOM   3236  CG  ASP   427       5.551  82.099  43.164  1.00 17.20           C
ATOM   3237  OD1 ASP   427       6.658  81.516  43.017  1.00 17.20           O
ATOM   3238  OD2 ASP   427       5.370  83.329  42.955  1.00 17.20           O
ATOM   3239  C   ASP   427       3.628  78.948  43.949  1.00 17.20           C
ATOM   3240  O   ASP   427       3.873  78.406  45.026  1.00 17.20           O
ATOM   3241  N   GLU   428       2.446  78.798  43.322  1.00 73.64           N
ATOM   3242  CA  GLU   428       1.421  78.016  43.942  1.00 73.64           C
ATOM   3243  CB  GLU   428       0.078  77.993  43.189  1.00 73.64           C
ATOM   3244  CG  GLU   428      -0.957  77.137  43.928  1.00 73.64           C
ATOM   3245  CD  GLU   428      -2.339  77.360  43.332  1.00 73.64           C
ATOM   3246  OE1 GLU   428      -2.729  78.546  43.166  1.00 73.64           O
ATOM   3247  OE2 GLU   428      -3.032  76.345  43.057  1.00 73.64           O
ATOM   3248  C   GLU   428       1.908  76.609  44.051  1.00 73.64           C
ATOM   3249  O   GLU   428       1.643  75.932  45.043  1.00 73.64           O
ATOM   3250  N   MET   429       2.653  76.135  43.036  1.00 52.87           N
ATOM   3251  CA  MET   429       3.112  74.777  43.057  1.00 52.87           C
ATOM   3252  CB  MET   429       3.919  74.373  41.813  1.00 52.87           C
ATOM   3253  CG  MET   429       4.391  72.918  41.876  1.00 52.87           C
ATOM   3254  SD  MET   429       5.356  72.362  40.443  1.00 52.87           S
ATOM   3255  CE  MET   429       5.661  70.697  41.102  1.00 52.87           C
ATOM   3256  C   MET   429       4.005  74.576  44.239  1.00 52.87           C
ATOM   3257  O   MET   429       3.912  73.560  44.926  1.00 52.87           O
ATOM   3258  N   PHE   430       4.887  75.550  44.525  1.00 45.16           N
ATOM   3259  CA  PHE   430       5.809  75.379  45.609  1.00 45.16           C
ATOM   3260  CB  PHE   430       6.798  76.544  45.766  1.00 45.16           C
ATOM   3261  CG  PHE   430       7.582  76.622  44.505  1.00 45.16           C
ATOM   3262  CD1 PHE   430       8.424  75.598  44.141  1.00 45.16           C
ATOM   3263  CD2 PHE   430       7.493  77.732  43.699  1.00 45.16           C
ATOM   3264  CE1 PHE   430       9.151  75.674  42.977  1.00 45.16           C
ATOM   3265  CE2 PHE   430       8.220  77.812  42.537  1.00 45.16           C
ATOM   3266  CZ  PHE   430       9.050  76.781  42.171  1.00 45.16           C
ATOM   3267  C   PHE   430       5.040  75.280  46.886  1.00 45.16           C
ATOM   3268  O   PHE   430       5.375  74.473  47.750  1.00 45.16           O
ATOM   3269  N   ASN   431       4.012  76.133  47.050  1.00 75.32           N
ATOM   3270  CA  ASN   431       3.224  76.141  48.249  1.00 75.32           C
ATOM   3271  CB  ASN   431       2.212  77.302  48.272  1.00 75.32           C
ATOM   3272  CG  ASN   431       1.643  77.445  49.678  1.00 75.32           C
ATOM   3273  OD1 ASN   431       0.803  78.308  49.927  1.00 75.32           O
ATOM   3274  ND2 ASN   431       2.112  76.591  50.627  1.00 75.32           N
ATOM   3275  C   ASN   431       2.447  74.862  48.364  1.00 75.32           C
ATOM   3276  O   ASN   431       2.422  74.236  49.422  1.00 75.32           O
ATOM   3277  N   LEU   432       1.800  74.434  47.262  1.00 34.55           N
ATOM   3278  CA  LEU   432       0.945  73.279  47.280  1.00 34.55           C
ATOM   3279  CB  LEU   432       0.231  73.058  45.937  1.00 34.55           C
ATOM   3280  CG  LEU   432      -0.691  71.826  45.930  1.00 34.55           C
ATOM   3281  CD1 LEU   432      -1.843  71.987  46.934  1.00 34.55           C
ATOM   3282  CD2 LEU   432      -1.183  71.511  44.508  1.00 34.55           C
ATOM   3283  C   LEU   432       1.733  72.043  47.578  1.00 34.55           C
ATOM   3284  O   LEU   432       1.304  71.199  48.363  1.00 34.55           O
ATOM   3285  N   ALA   433       2.917  71.914  46.960  1.00 27.96           N
ATOM   3286  CA  ALA   433       3.741  70.748  47.109  1.00 27.96           C
ATOM   3287  CB  ALA   433       5.030  70.819  46.274  1.00 27.96           C
ATOM   3288  C   ALA   433       4.144  70.606  48.540  1.00 27.96           C
ATOM   3289  O   ALA   433       4.236  69.493  49.053  1.00 27.96           O
ATOM   3290  N   SER   434       4.425  71.734  49.215  1.00 64.78           N
ATOM   3291  CA  SER   434       4.850  71.695  50.583  1.00 64.78           C
ATOM   3292  CB  SER   434       5.167  73.092  51.145  1.00 64.78           C
ATOM   3293  OG  SER   434       5.579  72.992  52.501  1.00 64.78           O
ATOM   3294  C   SER   434       3.758  71.109  51.426  1.00 64.78           C
ATOM   3295  O   SER   434       4.014  70.223  52.240  1.00 64.78           O
ATOM   3296  N   LYS   435       2.505  71.578  51.252  1.00 42.58           N
ATOM   3297  CA  LYS   435       1.442  71.076  52.075  1.00 42.58           C
ATOM   3298  CB  LYS   435       0.068  71.716  51.808  1.00 42.58           C
ATOM   3299  CG  LYS   435      -0.141  73.087  52.451  1.00 42.58           C
ATOM   3300  CD  LYS   435      -1.512  73.689  52.132  1.00 42.58           C
ATOM   3301  CE  LYS   435      -1.879  74.887  53.010  1.00 42.58           C
ATOM   3302  NZ  LYS   435      -3.294  75.259  52.789  1.00 42.58           N
ATOM   3303  C   LYS   435       1.265  69.614  51.829  1.00 42.58           C
ATOM   3304  O   LYS   435       1.141  68.832  52.769  1.00 42.58           O
ATOM   3305  N   VAL   436       1.259  69.208  50.547  1.00 26.63           N
ATOM   3306  CA  VAL   436       1.052  67.837  50.190  1.00 26.63           C
ATOM   3307  CB  VAL   436       1.010  67.623  48.706  1.00 26.63           C
ATOM   3308  CG1 VAL   436       0.893  66.115  48.431  1.00 26.63           C
ATOM   3309  CG2 VAL   436      -0.145  68.456  48.125  1.00 26.63           C
ATOM   3310  C   VAL   436       2.177  67.015  50.731  1.00 26.63           C
ATOM   3311  O   VAL   436       1.965  65.893  51.186  1.00 26.63           O
ATOM   3312  N   SER   437       3.412  67.550  50.687  1.00 67.76           N
ATOM   3313  CA  SER   437       4.561  66.810  51.125  1.00 67.76           C
ATOM   3314  CB  SER   437       5.871  67.602  50.976  1.00 67.76           C
ATOM   3315  OG  SER   437       6.966  66.816  51.424  1.00 67.76           O
ATOM   3316  C   SER   437       4.411  66.462  52.576  1.00 67.76           C
ATOM   3317  O   SER   437       4.588  65.307  52.959  1.00 67.76           O
ATOM   3318  N   GLN   438       4.078  67.453  53.430  1.00 32.48           N
ATOM   3319  CA  GLN   438       3.972  67.201  54.840  1.00 32.48           C
ATOM   3320  CB  GLN   438       3.694  68.472  55.663  1.00 32.48           C
ATOM   3321  CG  GLN   438       4.855  69.466  55.680  1.00 32.48           C
ATOM   3322  CD  GLN   438       4.451  70.666  56.523  1.00 32.48           C
ATOM   3323  OE1 GLN   438       5.291  71.483  56.897  1.00 32.48           O
ATOM   3324  NE2 GLN   438       3.132  70.777  56.832  1.00 32.48           N
ATOM   3325  C   GLN   438       2.832  66.266  55.114  1.00 32.48           C
ATOM   3326  O   GLN   438       2.961  65.314  55.882  1.00 32.48           O
ATOM   3327  N   GLU   439       1.682  66.513  54.465  1.00 37.31           N
ATOM   3328  CA  GLU   439       0.479  65.767  54.698  1.00 37.31           C
ATOM   3329  CB  GLU   439      -0.717  66.369  53.943  1.00 37.31           C
ATOM   3330  CG  GLU   439      -1.053  67.781  54.433  1.00 37.31           C
ATOM   3331  CD  GLU   439      -2.155  68.358  53.557  1.00 37.31           C
ATOM   3332  OE1 GLU   439      -2.923  67.556  52.962  1.00 37.31           O
ATOM   3333  OE2 GLU   439      -2.244  69.612  53.476  1.00 37.31           O
ATOM   3334  C   GLU   439       0.668  64.348  54.262  1.00 37.31           C
ATOM   3335  O   GLU   439       0.120  63.428  54.867  1.00 37.31           O
ATOM   3336  N   GLU   440       1.464  64.140  53.201  1.00 63.01           N
ATOM   3337  CA  GLU   440       1.667  62.846  52.618  1.00 63.01           C
ATOM   3338  CB  GLU   440       2.593  62.918  51.392  1.00 63.01           C
ATOM   3339  CG  GLU   440       2.435  61.746  50.424  1.00 63.01           C
ATOM   3340  CD  GLU   440       3.409  61.962  49.274  1.00 63.01           C
ATOM   3341  OE1 GLU   440       4.129  62.997  49.296  1.00 63.01           O
ATOM   3342  OE2 GLU   440       3.447  61.098  48.358  1.00 63.01           O
ATOM   3343  C   GLU   440       2.274  61.944  53.648  1.00 63.01           C
ATOM   3344  O   GLU   440       1.954  60.758  53.708  1.00 63.01           O
ATOM   3345  N   GLY   441       3.175  62.473  54.495  1.00 15.70           N
ATOM   3346  CA  GLY   441       3.753  61.658  55.522  1.00 15.70           C
ATOM   3347  C   GLY   441       5.098  61.215  55.060  1.00 15.70           C
ATOM   3348  O   GLY   441       5.904  60.723  55.848  1.00 15.70           O
ATOM   3349  N   TYR   442       5.368  61.367  53.753  1.00 86.59           N
ATOM   3350  CA  TYR   442       6.661  61.018  53.247  1.00 86.59           C
ATOM   3351  CB  TYR   442       6.761  61.076  51.715  1.00 86.59           C
ATOM   3352  CG  TYR   442       5.997  59.906  51.200  1.00 86.59           C
ATOM   3353  CD1 TYR   442       4.624  59.931  51.172  1.00 86.59           C
ATOM   3354  CD2 TYR   442       6.650  58.784  50.744  1.00 86.59           C
ATOM   3355  CE1 TYR   442       3.907  58.859  50.699  1.00 86.59           C
ATOM   3356  CE2 TYR   442       5.940  57.705  50.269  1.00 86.59           C
ATOM   3357  CZ  TYR   442       4.566  57.742  50.245  1.00 86.59           C
ATOM   3358  OH  TYR   442       3.833  56.639  49.758  1.00 86.59           O
ATOM   3359  C   TYR   442       7.654  61.962  53.838  1.00 86.59           C
ATOM   3360  O   TYR   442       8.757  61.561  54.204  1.00 86.59           O
ATOM   3361  N   ALA   443       7.285  63.251  53.953  1.00 43.54           N
ATOM   3362  CA  ALA   443       8.208  64.219  54.469  1.00 43.54           C
ATOM   3363  CB  ALA   443       8.456  65.400  53.516  1.00 43.54           C
ATOM   3364  C   ALA   443       7.693  64.786  55.759  1.00 43.54           C
ATOM   3365  O   ALA   443       6.511  64.672  56.085  1.00 43.54           O
ATOM   3366  N   SER   444       8.614  65.382  56.549  1.00 68.65           N
ATOM   3367  CA  SER   444       8.300  65.993  57.806  1.00 68.65           C
ATOM   3368  CB  SER   444       8.791  65.181  59.014  1.00 68.65           C
ATOM   3369  OG  SER   444       8.448  65.848  60.220  1.00 68.65           O
ATOM   3370  C   SER   444       8.998  67.311  57.839  1.00 68.65           C
ATOM   3371  O   SER   444       9.982  67.509  57.129  1.00 68.65           O
ATOM   3372  N   GLU   445       8.520  68.234  58.698  1.00 62.06           N
ATOM   3373  CA  GLU   445       9.031  69.575  58.738  1.00 62.06           C
ATOM   3374  CB  GLU   445       8.393  70.472  59.816  1.00 62.06           C
ATOM   3375  CG  GLU   445       6.917  70.802  59.582  1.00 62.06           C
ATOM   3376  CD  GLU   445       6.075  69.716  60.235  1.00 62.06           C
ATOM   3377  OE1 GLU   445       6.674  68.787  60.840  1.00 62.06           O
ATOM   3378  OE2 GLU   445       4.822  69.806  60.145  1.00 62.06           O
ATOM   3379  C   GLU   445      10.495  69.558  59.008  1.00 62.06           C
ATOM   3380  O   GLU   445      11.005  68.726  59.758  1.00 62.06           O
ATOM   3381  N   GLY   446      11.205  70.502  58.359  1.00 20.81           N
ATOM   3382  CA  GLY   446      12.613  70.679  58.546  1.00 20.81           C
ATOM   3383  C   GLY   446      13.344  70.030  57.419  1.00 20.81           C
ATOM   3384  O   GLY   446      14.493  70.366  57.139  1.00 20.81           O
ATOM   3385  N   ASP   447      12.696  69.082  56.722  1.00 50.15           N
ATOM   3386  CA  ASP   447      13.404  68.430  55.666  1.00 50.15           C
ATOM   3387  CB  ASP   447      12.863  67.040  55.351  1.00 50.15           C
ATOM   3388  CG  ASP   447      13.177  66.173  56.566  1.00 50.15           C
ATOM   3389  OD1 ASP   447      14.389  65.973  56.845  1.00 50.15           O
ATOM   3390  OD2 ASP   447      12.218  65.721  57.248  1.00 50.15           O
ATOM   3391  C   ASP   447      13.356  69.287  54.447  1.00 50.15           C
ATOM   3392  O   ASP   447      12.553  70.212  54.349  1.00 50.15           O
ATOM   3393  N   LEU   448      14.253  69.012  53.484  1.00 99.65           N
ATOM   3394  CA  LEU   448      14.283  69.807  52.294  1.00 99.65           C
ATOM   3395  CB  LEU   448      15.721  70.151  51.865  1.00 99.65           C
ATOM   3396  CG  LEU   448      15.855  71.095  50.657  1.00 99.65           C
ATOM   3397  CD1 LEU   448      17.311  71.546  50.516  1.00 99.65           C
ATOM   3398  CD2 LEU   448      15.348  70.466  49.351  1.00 99.65           C
ATOM   3399  C   LEU   448      13.592  69.022  51.232  1.00 99.65           C
ATOM   3400  O   LEU   448      13.673  67.796  51.218  1.00 99.65           O
ATOM   3401  N   ILE   449      12.831  69.714  50.358  1.00 89.26           N
ATOM   3402  CA  ILE   449      12.173  69.046  49.275  1.00 89.26           C
ATOM   3403  CB  ILE   449      10.675  69.054  49.393  1.00 89.26           C
ATOM   3404  CG2 ILE   449      10.296  68.273  50.662  1.00 89.26           C
ATOM   3405  CG1 ILE   449      10.131  70.492  49.362  1.00 89.26           C
ATOM   3406  CD1 ILE   449       8.613  70.563  49.205  1.00 89.26           C
ATOM   3407  C   ILE   449      12.538  69.743  48.001  1.00 89.26           C
ATOM   3408  O   ILE   449      12.521  70.970  47.913  1.00 89.26           O
ATOM   3409  N   ILE   450      12.888  68.955  46.969  1.00 86.56           N
ATOM   3410  CA  ILE   450      13.249  69.501  45.695  1.00 86.56           C
ATOM   3411  CB  ILE   450      14.367  68.730  45.047  1.00 86.56           C
ATOM   3412  CG2 ILE   450      13.887  67.297  44.766  1.00 86.56           C
ATOM   3413  CG1 ILE   450      14.918  69.465  43.820  1.00 86.56           C
ATOM   3414  CD1 ILE   450      16.233  68.864  43.328  1.00 86.56           C
ATOM   3415  C   ILE   450      12.019  69.410  44.851  1.00 86.56           C
ATOM   3416  O   ILE   450      11.365  68.368  44.796  1.00 86.56           O
ATOM   3417  N   ILE   451      11.645  70.523  44.193  1.00 78.98           N
ATOM   3418  CA  ILE   451      10.442  70.512  43.411  1.00 78.98           C
ATOM   3419  CB  ILE   451       9.462  71.574  43.816  1.00 78.98           C
ATOM   3420  CG2 ILE   451      10.108  72.943  43.552  1.00 78.98           C
ATOM   3421  CG1 ILE   451       8.115  71.363  43.106  1.00 78.98           C
ATOM   3422  CD1 ILE   451       6.985  72.218  43.676  1.00 78.98           C
ATOM   3423  C   ILE   451      10.796  70.752  41.975  1.00 78.98           C
ATOM   3424  O   ILE   451      11.653  71.578  41.665  1.00 78.98           O
ATOM   3425  N   THR   452      10.147  70.007  41.052  1.00 99.47           N
ATOM   3426  CA  THR   452      10.436  70.174  39.655  1.00 99.47           C
ATOM   3427  CB  THR   452      11.056  68.961  39.023  1.00 99.47           C
ATOM   3428  OG1 THR   452      10.164  67.858  39.095  1.00 99.47           O
ATOM   3429  CG2 THR   452      12.365  68.636  39.763  1.00 99.47           C
ATOM   3430  C   THR   452       9.157  70.462  38.922  1.00 99.47           C
ATOM   3431  O   THR   452       8.088  70.006  39.326  1.00 99.47           O
ATOM   3432  N   ALA   453       9.236  71.250  37.823  1.00 38.66           N
ATOM   3433  CA  ALA   453       8.054  71.583  37.069  1.00 38.66           C
ATOM   3434  CB  ALA   453       7.031  72.404  37.869  1.00 38.66           C
ATOM   3435  C   ALA   453       8.443  72.410  35.879  1.00 38.66           C
ATOM   3436  O   ALA   453       9.622  72.648  35.627  1.00 38.66           O
ATOM   3437  N   GLY   454       7.435  72.836  35.085  1.00 30.95           N
ATOM   3438  CA  GLY   454       7.660  73.696  33.953  1.00 30.95           C
ATOM   3439  C   GLY   454       7.132  75.045  34.355  1.00 30.95           C
ATOM   3440  O   GLY   454       6.333  75.145  35.284  1.00 30.95           O
ATOM   3441  N   VAL   455       7.550  76.128  33.664  1.00 99.50           N
ATOM   3442  CA  VAL   455       7.114  77.445  34.057  1.00 99.50           C
ATOM   3443  CB  VAL   455       8.216  78.148  34.811  1.00 99.50           C
ATOM   3444  CG1 VAL   455       7.639  79.199  35.782  1.00 99.50           C
ATOM   3445  CG2 VAL   455       9.032  77.066  35.523  1.00 99.50           C
ATOM   3446  C   VAL   455       6.751  78.080  32.728  1.00 99.50           C
ATOM   3447  O   VAL   455       6.503  77.231  31.872  1.00 99.50           O
ATOM   3448  N   PRO   456       6.608  79.396  32.433  1.00139.37           N
ATOM   3449  CA  PRO   456       6.240  79.840  31.102  1.00139.37           C
ATOM   3450  CD  PRO   456       7.296  80.477  33.113  1.00139.37           C
ATOM   3451  CB  PRO   456       6.399  81.358  31.056  1.00139.37           C
ATOM   3452  CG  PRO   456       6.687  81.753  32.513  1.00139.37           C
ATOM   3453  C   PRO   456       7.183  79.181  30.166  1.00139.37           C
ATOM   3454  O   PRO   456       8.359  79.534  30.116  1.00139.37           O
ATOM   3455  N   VAL   457       6.599  78.220  29.445  1.00147.30           N
ATOM   3456  CA  VAL   457       7.161  77.179  28.656  1.00147.30           C
ATOM   3457  CB  VAL   457       8.617  76.855  28.896  1.00147.30           C
ATOM   3458  CG1 VAL   457       9.505  77.924  28.238  1.00147.30           C
ATOM   3459  CG2 VAL   457       8.851  76.731  30.413  1.00147.30           C
ATOM   3460  C   VAL   457       6.347  76.097  29.252  1.00147.30           C
ATOM   3461  O   VAL   457       5.164  76.303  29.519  1.00147.30           O
ATOM   3462  N   GLY   458       6.911  74.912  29.483  1.00 23.80           N
ATOM   3463  CA  GLY   458       6.066  74.037  30.218  1.00 23.80           C
ATOM   3464  C   GLY   458       5.021  73.572  29.286  1.00 23.80           C
ATOM   3465  O   GLY   458       3.976  73.074  29.704  1.00 23.80           O
ATOM   3466  N   GLU   459       5.273  73.737  27.974  1.00127.99           N
ATOM   3467  CA  GLU   459       4.372  73.074  27.097  1.00127.99           C
ATOM   3468  CB  GLU   459       4.586  73.336  25.592  1.00127.99           C
ATOM   3469  CG  GLU   459       6.038  73.269  25.124  1.00127.99           C
ATOM   3470  CD  GLU   459       6.612  74.669  25.294  1.00127.99           C
ATOM   3471  OE1 GLU   459       5.862  75.558  25.779  1.00127.99           O
ATOM   3472  OE2 GLU   459       7.803  74.871  24.937  1.00127.99           O
ATOM   3473  C   GLU   459       4.622  71.652  27.449  1.00127.99           C
ATOM   3474  O   GLU   459       5.705  71.321  27.934  1.00127.99           O
ATOM   3475  N   LYS   460       3.653  70.773  27.156  1.00 60.61           N
ATOM   3476  CA  LYS   460       3.583  69.456  27.718  1.00 60.61           C
ATOM   3477  CB  LYS   460       2.520  68.594  27.017  1.00 60.61           C
ATOM   3478  CG  LYS   460       2.095  67.357  27.809  1.00 60.61           C
ATOM   3479  CD  LYS   460       0.815  66.715  27.270  1.00 60.61           C
ATOM   3480  CE  LYS   460       0.334  65.512  28.082  1.00 60.61           C
ATOM   3481  NZ  LYS   460      -0.899  64.959  27.480  1.00 60.61           N
ATOM   3482  C   LYS   460       4.901  68.757  27.608  1.00 60.61           C
ATOM   3483  O   LYS   460       5.274  67.978  28.483  1.00 60.61           O
ATOM   3484  N   GLY   461       5.652  69.040  26.537  1.00 37.62           N
ATOM   3485  CA  GLY   461       6.918  68.410  26.314  1.00 37.62           C
ATOM   3486  C   GLY   461       7.980  68.739  27.340  1.00 37.62           C
ATOM   3487  O   GLY   461       8.764  67.857  27.688  1.00 37.62           O
ATOM   3488  N   THR   462       8.064  69.982  27.870  1.00 62.33           N
ATOM   3489  CA  THR   462       9.278  70.290  28.593  1.00 62.33           C
ATOM   3490  CB  THR   462       9.991  71.471  28.003  1.00 62.33           C
ATOM   3491  OG1 THR   462       9.162  72.622  28.075  1.00 62.33           O
ATOM   3492  CG2 THR   462      10.329  71.158  26.536  1.00 62.33           C
ATOM   3493  C   THR   462       9.130  70.574  30.063  1.00 62.33           C
ATOM   3494  O   THR   462       8.106  71.055  30.547  1.00 62.33           O
ATOM   3495  N   THR   463      10.220  70.250  30.804  1.00 58.77           N
ATOM   3496  CA  THR   463      10.401  70.514  32.207  1.00 58.77           C
ATOM   3497  CB  THR   463      10.721  69.285  33.008  1.00 58.77           C
ATOM   3498  OG1 THR   463       9.677  68.332  32.879  1.00 58.77           O
ATOM   3499  CG2 THR   463      10.896  69.684  34.483  1.00 58.77           C
ATOM   3500  C   THR   463      11.590  71.425  32.283  1.00 58.77           C
ATOM   3501  O   THR   463      12.684  71.052  31.857  1.00 58.77           O
ATOM   3502  N   ASN   464      11.418  72.651  32.830  1.00129.46           N
ATOM   3503  CA  ASN   464      12.530  73.560  32.768  1.00129.46           C
ATOM   3504  CB  ASN   464      12.280  74.748  31.816  1.00129.46           C
ATOM   3505  CG  ASN   464      11.192  75.658  32.385  1.00129.46           C
ATOM   3506  OD1 ASN   464      11.144  76.841  32.052  1.00129.46           O
ATOM   3507  ND2 ASN   464      10.304  75.114  33.260  1.00129.46           N
ATOM   3508  C   ASN   464      12.884  74.168  34.099  1.00129.46           C
ATOM   3509  O   ASN   464      13.918  74.827  34.196  1.00129.46           O
ATOM   3510  N   LEU   465      12.090  73.973  35.171  1.00115.42           N
ATOM   3511  CA  LEU   465      12.448  74.696  36.366  1.00115.42           C
ATOM   3512  CB  LEU   465      11.442  75.831  36.659  1.00115.42           C
ATOM   3513  CG  LEU   465      11.705  76.768  37.859  1.00115.42           C
ATOM   3514  CD1 LEU   465      10.760  77.980  37.798  1.00115.42           C
ATOM   3515  CD2 LEU   465      11.557  76.053  39.211  1.00115.42           C
ATOM   3516  C   LEU   465      12.553  73.759  37.530  1.00115.42           C
ATOM   3517  O   LEU   465      11.887  72.726  37.580  1.00115.42           O
ATOM   3518  N   MET   466      13.444  74.101  38.486  1.00 69.34           N
ATOM   3519  CA  MET   466      13.703  73.312  39.657  1.00 69.34           C
ATOM   3520  CB  MET   466      15.056  72.593  39.499  1.00 69.34           C
ATOM   3521  CG  MET   466      15.593  71.796  40.686  1.00 69.34           C
ATOM   3522  SD  MET   466      17.186  71.006  40.291  1.00 69.34           S
ATOM   3523  CE  MET   466      17.834  70.934  41.984  1.00 69.34           C
ATOM   3524  C   MET   466      13.785  74.248  40.824  1.00 69.34           C
ATOM   3525  O   MET   466      14.272  75.371  40.695  1.00 69.34           O
ATOM   3526  N   LYS   467      13.287  73.818  42.003  1.00 65.96           N
ATOM   3527  CA  LYS   467      13.354  74.667  43.159  1.00 65.96           C
ATOM   3528  CB  LYS   467      12.040  75.389  43.487  1.00 65.96           C
ATOM   3529  CG  LYS   467      12.144  76.290  44.719  1.00 65.96           C
ATOM   3530  CD  LYS   467      10.954  77.234  44.895  1.00 65.96           C
ATOM   3531  CE  LYS   467      11.065  78.132  46.129  1.00 65.96           C
ATOM   3532  NZ  LYS   467       9.885  79.020  46.214  1.00 65.96           N
ATOM   3533  C   LYS   467      13.696  73.825  44.344  1.00 65.96           C
ATOM   3534  O   LYS   467      13.498  72.611  44.343  1.00 65.96           O
ATOM   3535  N   ILE   468      14.242  74.468  45.394  1.00 76.23           N
ATOM   3536  CA  ILE   468      14.609  73.753  46.579  1.00 76.23           C
ATOM   3537  CB  ILE   468      16.092  73.773  46.808  1.00 76.23           C
ATOM   3538  CG2 ILE   468      16.513  75.206  47.174  1.00 76.23           C
ATOM   3539  CG1 ILE   468      16.507  72.716  47.835  1.00 76.23           C
ATOM   3540  CD1 ILE   468      18.007  72.449  47.797  1.00 76.23           C
ATOM   3541  C   ILE   468      13.925  74.421  47.729  1.00 76.23           C
ATOM   3542  O   ILE   468      13.881  75.648  47.805  1.00 76.23           O
ATOM   3543  N   GLN   469      13.335  73.632  48.650  1.00 35.37           N
ATOM   3544  CA  GLN   469      12.659  74.267  49.743  1.00 35.37           C
ATOM   3545  CB  GLN   469      11.159  74.490  49.489  1.00 35.37           C
ATOM   3546  CG  GLN   469      10.887  75.492  48.364  1.00 35.37           C
ATOM   3547  CD  GLN   469       9.381  75.633  48.203  1.00 35.37           C
ATOM   3548  OE1 GLN   469       8.632  74.672  48.373  1.00 35.37           O
ATOM   3549  NE2 GLN   469       8.921  76.868  47.866  1.00 35.37           N
ATOM   3550  C   GLN   469      12.795  73.436  50.977  1.00 35.37           C
ATOM   3551  O   GLN   469      13.138  72.256  50.924  1.00 35.37           O
ATOM   3552  N   MET   470      12.546  74.073  52.139  1.00 94.81           N
ATOM   3553  CA  MET   470      12.584  73.397  53.400  1.00 94.81           C
ATOM   3554  CB  MET   470      13.376  74.156  54.480  1.00 94.81           C
ATOM   3555  CG  MET   470      13.574  73.370  55.778  1.00 94.81           C
ATOM   3556  SD  MET   470      14.518  74.260  57.053  1.00 94.81           S
ATOM   3557  CE  MET   470      14.553  72.883  58.236  1.00 94.81           C
ATOM   3558  C   MET   470      11.164  73.314  53.843  1.00 94.81           C
ATOM   3559  O   MET   470      10.399  74.269  53.719  1.00 94.81           O
ATOM   3560  N   ILE   471      10.777  72.139  54.359  1.00 75.35           N
ATOM   3561  CA  ILE   471       9.429  71.885  54.758  1.00 75.35           C
ATOM   3562  CB  ILE   471       9.170  70.419  54.688  1.00 75.35           C
ATOM   3563  CG2 ILE   471      10.175  69.786  55.650  1.00 75.35           C
ATOM   3564  CG1 ILE   471       7.704  70.041  54.927  1.00 75.35           C
ATOM   3565  CD1 ILE   471       7.420  68.590  54.536  1.00 75.35           C
ATOM   3566  C   ILE   471       9.262  72.344  56.200  1.00 75.35           C
ATOM   3567  O   ILE   471      10.283  72.743  56.821  1.00 75.35           O
ATOM   3568  OXT ILE   471       8.107  72.299  56.701  1.00 75.35           O
TER    3569      ILE   471
END
