# Supplementary material for: Organism-Adapted Specificity of the Allosteric Regulation of Pyruvate Kinase in Lactic Acid Bacteria
Source: PLoS Comput Biol. 2013 Jul 25;9(7):e1003159. doi: 10.1371/journal.pcbi.1003159 (PMC3738050; doi:10.1371/journal.pcbi.1003159)
Supplement: Dataset S1 — PYK structures and the docking solution for the best ligands. (ZIP) [file pcbi.1003159.s001.zip › Dataset 1/Efaecalis_R5P.pdb]

REMARK 888
REMARK 888 WRITTEN BY MAESTRO (A PRODUCT OF SCHRODINGER, LLC)
TITLE     R5p-open
MODEL        1
HETATM    1  P1  UNK   900       0.543  70.979  34.773  1.00  0.00           P
HETATM    2  O1  UNK   900       5.502  70.783  35.281  1.00  0.00           O
HETATM    3  O2  UNK   900       3.502  69.201  32.754  1.00  0.00           O
HETATM    4  O3  UNK   900       2.060  70.856  34.212  1.00  0.00           O
HETATM    5  O4  UNK   900       6.981  70.242  32.881  1.00  0.00           O
HETATM    6  O5  UNK   900       5.614  67.285  31.749  1.00  0.00           O
HETATM    7  O6  UNK   900       0.311  69.678  35.440  1.00  0.00           O
HETATM    8  C1  UNK   900       4.711  69.504  33.415  1.00  0.00           C
HETATM    9  C2  UNK   900       4.491  70.762  34.298  1.00  0.00           C
HETATM   10  C3  UNK   900       5.821  69.644  32.344  1.00  0.00           C
HETATM   11  C4  UNK   900       3.169  70.783  35.086  1.00  0.00           C
HETATM   12  C5  UNK   900       6.266  68.330  31.681  1.00  0.00           C
HETATM   13  O7  UNK   900       0.582  72.146  35.680  1.00  0.00           O1-
HETATM   14  O8  UNK   900      -0.229  71.183  33.530  1.00  0.00           O1-
HETATM   15  H1  UNK   900       4.559  71.666  33.691  1.00  0.00           H
HETATM   16  H2  UNK   900       4.959  68.671  34.071  1.00  0.00           H
HETATM   17  H3  UNK   900       5.465  70.309  31.556  1.00  0.00           H
HETATM   18  H4  UNK   900       3.176  71.629  35.775  1.00  0.00           H
HETATM   19  H5  UNK   900       3.096  69.876  35.682  1.00  0.00           H
HETATM   20  H6  UNK   900       5.337  70.047  35.862  1.00  0.00           H
HETATM   21  H7  UNK   900       2.833  69.784  33.126  1.00  0.00           H
HETATM   22  H8  UNK   900       7.197  68.396  31.117  1.00  0.00           H
HETATM   23  H9  UNK   900       7.503  70.540  32.143  1.00  0.00           H
CONECT    1    4    7   13   14
CONECT    1    7
CONECT    2    9   20
CONECT    3    8   21
CONECT    4    1   11
CONECT    5   10   23
CONECT    6   12
CONECT    6   12
CONECT    7    1
CONECT    7    1
CONECT    8    3    9   10   16
CONECT    9    2    8   11   15
CONECT   10    5    8   12   17
CONECT   11    4    9   18   19
CONECT   12    6   10   22
CONECT   12    6
CONECT   15    9
CONECT   16    8
CONECT   17   10
CONECT   18   11
CONECT   19   11
CONECT   20    2
CONECT   21    3
CONECT   22   12
CONECT   23    5
CONECT   13    1
CONECT   14    1
ENDMDL
END   
