# Supplementary material for: Organism-Adapted Specificity of the Allosteric Regulation of Pyruvate Kinase in Lactic Acid Bacteria
Source: PLoS Comput Biol. 2013 Jul 25;9(7):e1003159. doi: 10.1371/journal.pcbi.1003159 (PMC3738050; doi:10.1371/journal.pcbi.1003159)
Supplement: Dataset S1 — PYK structures and the docking solution for the best ligands. (ZIP) [file pcbi.1003159.s001.zip › Dataset 1/Llactis_F1P.pdb]

REMARK 888
REMARK 888 WRITTEN BY MAESTRO (A PRODUCT OF SCHRODINGER, LLC)
TITLE     f1p
MODEL        1
HETATM    1  P1  UNK   900       0.779  72.412  34.365  1.00  0.00           P
HETATM    2  O1  UNK   900       4.267  69.719  32.183  1.00  0.00           O
HETATM    3  O2  UNK   900       3.239  69.601  34.185  1.00  0.00           O
HETATM    4  O3  UNK   900       5.090  71.158  35.332  1.00  0.00           O
HETATM    5  O4  UNK   900       7.490  70.000  33.649  1.00  0.00           O
HETATM    6  O5  UNK   900       2.300  71.902  34.238  1.00  0.00           O
HETATM    7  O6  UNK   900       4.584  67.196  31.384  1.00  0.00           O
HETATM    8  O7  UNK   900       0.683  73.508  33.377  1.00  0.00           O
HETATM    9  C1  UNK   900       3.903  70.433  33.317  1.00  0.00           C
HETATM   10  C2  UNK   900       5.228  70.887  33.948  1.00  0.00           C
HETATM   11  C3  UNK   900       6.112  69.683  33.671  1.00  0.00           C
HETATM   12  C4  UNK   900       5.609  69.241  32.288  1.00  0.00           C
HETATM   13  C5  UNK   900       2.892  71.543  32.998  1.00  0.00           C
HETATM   14  C6  UNK   900       5.720  67.722  32.042  1.00  0.00           C
HETATM   15  O8  UNK   900       0.014  71.190  34.040  1.00  0.00           O1-
HETATM   16  O9  UNK   900       0.692  72.832  35.780  1.00  0.00           O1-
HETATM   17  H1  UNK   900       5.594  71.765  33.416  1.00  0.00           H
HETATM   18  H2  UNK   900       5.924  68.912  34.421  1.00  0.00           H
HETATM   19  H3  UNK   900       6.166  69.774  31.515  1.00  0.00           H
HETATM   20  H4  UNK   900       3.374  72.396  32.519  1.00  0.00           H
HETATM   21  H5  UNK   900       2.142  71.156  32.307  1.00  0.00           H
HETATM   22  H6  UNK   900       6.612  67.509  31.452  1.00  0.00           H
HETATM   23  H7  UNK   900       5.839  67.194  32.981  1.00  0.00           H
HETATM   24  H8  UNK   900       2.477  70.122  34.435  1.00  0.00           H
HETATM   25  H9  UNK   900       4.570  70.452  35.696  1.00  0.00           H
HETATM   26  H10 UNK   900       7.988  69.279  33.286  1.00  0.00           H
HETATM   27  H11 UNK   900       4.393  67.787  30.662  1.00  0.00           H
CONECT    1    6    8   15   16
CONECT    1    8
CONECT    2    9   12
CONECT    3    9   24
CONECT    4   10   25
CONECT    5   11   26
CONECT    6    1   13
CONECT    7   14   27
CONECT    8    1
CONECT    8    1
CONECT    9    2    3   10   13
CONECT   10    4    9   11   17
CONECT   11    5   10   12   18
CONECT   12    2   11   14   19
CONECT   13    6    9   20   21
CONECT   14    7   12   22   23
CONECT   17   10
CONECT   18   11
CONECT   19   12
CONECT   20   13
CONECT   21   13
CONECT   22   14
CONECT   23   14
CONECT   24    3
CONECT   25    4
CONECT   26    5
CONECT   27    7
CONECT   15    1
CONECT   16    1
ENDMDL
END   
