# Supplementary material for: Organism-Adapted Specificity of the Allosteric Regulation of Pyruvate Kinase in Lactic Acid Bacteria
Source: PLoS Comput Biol. 2013 Jul 25;9(7):e1003159. doi: 10.1371/journal.pcbi.1003159 (PMC3738050; doi:10.1371/journal.pcbi.1003159)
Supplement: Dataset S1 — PYK structures and the docking solution for the best ligands. (ZIP) [file pcbi.1003159.s001.zip › Dataset 1/Llactis_F6P.pdb]

REMARK 888
REMARK 888 WRITTEN BY MAESTRO (A PRODUCT OF SCHRODINGER, LLC)
TITLE     f6p
MODEL        1
HETATM    1  P1  UNK   900      -0.237  71.601  34.323  1.00  0.00           P
HETATM    2  O1  UNK   900       3.588  69.528  33.021  1.00  0.00           O
HETATM    3  O2  UNK   900       5.297  70.376  31.779  1.00  0.00           O
HETATM    4  O3  UNK   900       7.065  70.001  33.606  1.00  0.00           O
HETATM    5  O4  UNK   900       5.090  71.200  35.784  1.00  0.00           O
HETATM    6  O5  UNK   900       4.059  67.382  31.520  1.00  0.00           O
HETATM    7  O6  UNK   900       1.156  70.799  34.185  1.00  0.00           O
HETATM    8  O7  UNK   900       0.019  72.599  35.385  1.00  0.00           O
HETATM    9  C1  UNK   900       4.925  69.380  32.658  1.00  0.00           C
HETATM   10  C2  UNK   900       5.714  69.723  33.922  1.00  0.00           C
HETATM   11  C3  UNK   900       4.897  70.910  34.423  1.00  0.00           C
HETATM   12  C4  UNK   900       3.489  70.369  34.171  1.00  0.00           C
HETATM   13  C5  UNK   900       5.218  67.972  32.091  1.00  0.00           C
HETATM   14  C6  UNK   900       2.405  71.443  34.029  1.00  0.00           C
HETATM   15  O8  UNK   900      -0.444  72.162  32.969  1.00  0.00           O1-
HETATM   16  O9  UNK   900      -1.182  70.530  34.710  1.00  0.00           O1-
HETATM   17  H1  UNK   900       5.667  68.868  34.585  1.00  0.00           H
HETATM   18  H2  UNK   900       5.082  71.810  33.834  1.00  0.00           H
HETATM   19  H3  UNK   900       3.232  69.693  34.984  1.00  0.00           H
HETATM   20  H4  UNK   900       6.047  67.991  31.384  1.00  0.00           H
HETATM   21  H5  UNK   900       5.533  67.310  32.896  1.00  0.00           H
HETATM   22  H6  UNK   900       2.549  72.192  34.807  1.00  0.00           H
HETATM   23  H7  UNK   900       2.482  71.944  33.064  1.00  0.00           H
HETATM   24  H8  UNK   900       5.154  70.059  30.894  1.00  0.00           H
HETATM   25  H9  UNK   900       7.041  70.492  32.791  1.00  0.00           H
HETATM   26  H10 UNK   900       4.980  70.379  36.254  1.00  0.00           H
HETATM   27  H11 UNK   900       3.726  67.978  30.858  1.00  0.00           H
CONECT    1    7    8   15   16
CONECT    1    8
CONECT    2    9   12
CONECT    3    9   24
CONECT    4   10   25
CONECT    5   11   26
CONECT    6   13   27
CONECT    7    1   14
CONECT    8    1
CONECT    8    1
CONECT    9    2    3   10   13
CONECT   10    4    9   11   17
CONECT   11    5   10   12   18
CONECT   12    2   11   14   19
CONECT   13    6    9   20   21
CONECT   14    7   12   22   23
CONECT   17   10
CONECT   18   11
CONECT   19   12
CONECT   20   13
CONECT   21   13
CONECT   22   14
CONECT   23   14
CONECT   24    3
CONECT   25    4
CONECT   26    5
CONECT   27    6
CONECT   15    1
CONECT   16    1
ENDMDL
END   
