# Supplementary material for: Organism-Adapted Specificity of the Allosteric Regulation of Pyruvate Kinase in Lactic Acid Bacteria
Source: PLoS Comput Biol. 2013 Jul 25;9(7):e1003159. doi: 10.1371/journal.pcbi.1003159 (PMC3738050; doi:10.1371/journal.pcbi.1003159)
Supplement: Dataset S1 — PYK structures and the docking solution for the best ligands. (ZIP) [file pcbi.1003159.s001.zip › Dataset 1/Llactis_FBP.pdb]

REMARK 888
REMARK 888 WRITTEN BY MAESTRO (A PRODUCT OF SCHRODINGER, LLC)
TITLE     FBP
MODEL        1
HETATM    1  P1  UNK   900       4.708  70.433  33.663  1.00  0.00           P
HETATM    2  P2  UNK   900       0.555  72.649  26.376  1.00  0.00           P
HETATM    3  O1  UNK   900       2.428  72.958  30.637  1.00  0.00           O
HETATM    4  O2  UNK   900       4.290  74.049  31.384  1.00  0.00           O
HETATM    5  O3  UNK   900       2.961  75.754  32.744  1.00  0.00           O
HETATM    6  O4  UNK   900       0.453  75.913  30.940  1.00  0.00           O
HETATM    7  O5  UNK   900       4.261  71.571  32.604  1.00  0.00           O
HETATM    8  O6  UNK   900       0.846  72.800  27.969  1.00  0.00           O
HETATM    9  O7  UNK   900       5.841  69.753  33.000  1.00  0.00           O
HETATM   10  O8  UNK   900      -0.348  71.479  26.325  1.00  0.00           O
HETATM   11  C1  UNK   900       3.061  73.532  31.751  1.00  0.00           C
HETATM   12  C2  UNK   900       2.184  74.739  32.132  1.00  0.00           C
HETATM   13  C3  UNK   900       1.653  75.180  30.787  1.00  0.00           C
HETATM   14  C4  UNK   900       1.435  73.836  30.087  1.00  0.00           C
HETATM   15  C5  UNK   900       3.261  72.534  32.910  1.00  0.00           C
HETATM   16  C6  UNK   900       1.485  73.926  28.549  1.00  0.00           C
HETATM   17  O9  UNK   900       5.089  71.201  34.876  1.00  0.00           O1-
HETATM   18  O10 UNK   900       3.490  69.600  33.791  1.00  0.00           O1-
HETATM   19  O11 UNK   900      -0.070  73.931  25.985  1.00  0.00           O1-
HETATM   20  O12 UNK   900       1.890  72.401  25.784  1.00  0.00           O1-
HETATM   21  H1  UNK   900       1.365  74.427  32.783  1.00  0.00           H
HETATM   22  H2  UNK   900       2.395  75.776  30.252  1.00  0.00           H
HETATM   23  H3  UNK   900       0.464  73.442  30.392  1.00  0.00           H
HETATM   24  H4  UNK   900       3.555  73.092  33.800  1.00  0.00           H
HETATM   25  H5  UNK   900       2.311  72.049  33.139  1.00  0.00           H
HETATM   26  H6  UNK   900       0.978  74.838  28.234  1.00  0.00           H
HETATM   27  H7  UNK   900       2.518  74.000  28.216  1.00  0.00           H
HETATM   28  H8  UNK   900       4.289  74.167  30.443  1.00  0.00           H
HETATM   29  H9  UNK   900       3.856  75.582  32.465  1.00  0.00           H
HETATM   30  H10 UNK   900       0.637  76.641  31.514  1.00  0.00           H
CONECT    1    7    9   17   18
CONECT    1    9
CONECT    2    8   10   19   20
CONECT    2   10
CONECT    3   11   14
CONECT    4   11   28
CONECT    5   12   29
CONECT    6   13   30
CONECT    7    1   15
CONECT    8    2   16
CONECT    9    1
CONECT    9    1
CONECT   10    2
CONECT   10    2
CONECT   11    3    4   12   15
CONECT   12    5   11   13   21
CONECT   13    6   12   14   22
CONECT   14    3   13   16   23
CONECT   15    7   11   24   25
CONECT   16    8   14   26   27
CONECT   21   12
CONECT   22   13
CONECT   23   14
CONECT   24   15
CONECT   25   15
CONECT   26   16
CONECT   27   16
CONECT   28    4
CONECT   29    5
CONECT   30    6
CONECT   17    1
CONECT   18    1
CONECT   19    2
CONECT   20    2
ENDMDL
END   
