# Supplementary material for: Organism-Adapted Specificity of the Allosteric Regulation of Pyruvate Kinase in Lactic Acid Bacteria
Source: PLoS Comput Biol. 2013 Jul 25;9(7):e1003159. doi: 10.1371/journal.pcbi.1003159 (PMC3738050; doi:10.1371/journal.pcbi.1003159)
Supplement: Dataset S1 — PYK structures and the docking solution for the best ligands. (ZIP) [file pcbi.1003159.s001.zip › Dataset 1/Llactis_G6P.pdb]

REMARK 888
REMARK 888 WRITTEN BY MAESTRO (A PRODUCT OF SCHRODINGER, LLC)
TITLE     G6P
MODEL        1
HETATM    1  P1  UNK   900       0.124  71.600  34.320  1.00  0.00           P
HETATM    2  O1  UNK   900       3.491  69.326  32.662  1.00  0.00           O
HETATM    3  O2  UNK   900       5.416  70.801  35.377  1.00  0.00           O
HETATM    4  O3  UNK   900       7.464  70.001  33.384  1.00  0.00           O
HETATM    5  O4  UNK   900       6.622  67.662  31.977  1.00  0.00           O
HETATM    6  O5  UNK   900       3.891  67.486  31.384  1.00  0.00           O
HETATM    7  O6  UNK   900       1.432  70.661  34.184  1.00  0.00           O
HETATM    8  O7  UNK   900      -0.925  70.629  34.701  1.00  0.00           O
HETATM    9  C1  UNK   900       5.184  70.485  34.015  1.00  0.00           C
HETATM   10  C2  UNK   900       6.201  69.405  33.592  1.00  0.00           C
HETATM   11  C3  UNK   900       3.717  70.008  33.894  1.00  0.00           C
HETATM   12  C4  UNK   900       5.762  68.743  32.276  1.00  0.00           C
HETATM   13  C5  UNK   900       4.324  68.234  32.459  1.00  0.00           C
HETATM   14  C6  UNK   900       2.731  71.184  33.989  1.00  0.00           C
HETATM   15  O8  UNK   900       0.479  72.565  35.384  1.00  0.00           O1-
HETATM   16  O9  UNK   900      -0.025  72.184  32.968  1.00  0.00           O1-
HETATM   17  H1  UNK   900       5.322  71.378  33.402  1.00  0.00           H
HETATM   18  H2  UNK   900       6.286  68.649  34.374  1.00  0.00           H
HETATM   19  H3  UNK   900       3.494  69.311  34.703  1.00  0.00           H
HETATM   20  H4  UNK   900       5.808  69.472  31.466  1.00  0.00           H
HETATM   21  H5  UNK   900       4.291  67.583  33.329  1.00  0.00           H
HETATM   22  H6  UNK   900       2.999  71.819  34.834  1.00  0.00           H
HETATM   23  H7  UNK   900       2.786  71.794  33.087  1.00  0.00           H
HETATM   24  H8  UNK   900       5.147  70.055  35.907  1.00  0.00           H
HETATM   25  H9  UNK   900       7.415  70.584  32.639  1.00  0.00           H
HETATM   26  H10 UNK   900       7.503  68.009  31.918  1.00  0.00           H
HETATM   27  H11 UNK   900       4.040  68.001  30.598  1.00  0.00           H
CONECT    1    7    8   15   16
CONECT    1    8
CONECT    2   11   13
CONECT    3    9   24
CONECT    4   10   25
CONECT    5   12   26
CONECT    6   13   27
CONECT    7    1   14
CONECT    8    1
CONECT    8    1
CONECT    9    3   10   11   17
CONECT   10    4    9   12   18
CONECT   11    2    9   14   19
CONECT   12    5   10   13   20
CONECT   13    2    6   12   21
CONECT   14    7   11   22   23
CONECT   17    9
CONECT   18   10
CONECT   19   11
CONECT   20   12
CONECT   21   13
CONECT   22   14
CONECT   23   14
CONECT   24    3
CONECT   25    4
CONECT   26    5
CONECT   27    6
CONECT   15    1
CONECT   16    1
ENDMDL
END   
