# Supplementary material for: Organism-Adapted Specificity of the Allosteric Regulation of Pyruvate Kinase in Lactic Acid Bacteria
Source: PLoS Comput Biol. 2013 Jul 25;9(7):e1003159. doi: 10.1371/journal.pcbi.1003159 (PMC3738050; doi:10.1371/journal.pcbi.1003159)
Supplement: Dataset S1 — PYK structures and the docking solution for the best ligands. (ZIP) [file pcbi.1003159.s001.zip › Dataset 1/Llactis_Gal6P.pdb]

REMARK 888
REMARK 888 WRITTEN BY MAESTRO (A PRODUCT OF SCHRODINGER, LLC)
TITLE     Gal6P
MODEL        1
HETATM    1  P1  UNK   900       1.756  74.001  34.952  1.00  0.00           P
HETATM    2  O1  UNK   900       5.575  70.795  34.277  1.00  0.00           O
HETATM    3  O2  UNK   900       3.491  68.313  31.784  1.00  0.00           O
HETATM    4  O3  UNK   900       6.406  68.300  31.784  1.00  0.00           O
HETATM    5  O4  UNK   900       7.491  69.601  34.085  1.00  0.00           O
HETATM    6  O5  UNK   900       2.876  73.193  34.112  1.00  0.00           O
HETATM    7  O6  UNK   900       2.509  74.654  36.046  1.00  0.00           O
HETATM    8  C1  UNK   900       3.537  70.354  33.116  1.00  0.00           C
HETATM    9  C2  UNK   900       4.304  69.406  32.184  1.00  0.00           C
HETATM   10  C3  UNK   900       4.470  71.452  33.663  1.00  0.00           C
HETATM   11  C4  UNK   900       5.617  68.894  32.803  1.00  0.00           C
HETATM   12  C5  UNK   900       6.394  70.082  33.403  1.00  0.00           C
HETATM   13  C6  UNK   900       3.825  72.349  34.732  1.00  0.00           C
HETATM   14  O7  UNK   900       3.091  69.601  34.207  1.00  0.00           O
HETATM   15  O8  UNK   900       1.207  74.929  33.939  1.00  0.00           O1-
HETATM   16  O9  UNK   900       0.823  72.936  35.385  1.00  0.00           O1-
HETATM   17  H1  UNK   900       2.677  70.791  32.607  1.00  0.00           H
HETATM   18  H2  UNK   900       4.547  70.001  31.309  1.00  0.00           H
HETATM   19  H3  UNK   900       4.832  72.084  32.850  1.00  0.00           H
HETATM   20  H4  UNK   900       5.410  68.159  33.583  1.00  0.00           H
HETATM   21  H5  UNK   900       6.747  70.750  32.615  1.00  0.00           H
HETATM   22  H6  UNK   900       3.385  71.754  35.532  1.00  0.00           H
HETATM   23  H7  UNK   900       4.604  72.951  35.198  1.00  0.00           H
HETATM   24  H8  UNK   900       3.116  68.517  30.931  1.00  0.00           H
HETATM   25  H9  UNK   900       6.133  68.653  30.939  1.00  0.00           H
HETATM   26  H10 UNK   900       8.057  69.176  33.451  1.00  0.00           H
HETATM   27  H11 UNK   900       3.778  69.601  34.861  1.00  0.00           H
CONECT    1    6    7   15   16
CONECT    1    7
CONECT    2   10   12
CONECT   17    8
CONECT    3    9   24
CONECT    4   11   25
CONECT    5   12   26
CONECT    6    1   13
CONECT    7    1
CONECT    7    1
CONECT    8   17    9   10   14
CONECT    9    3    8   11   18
CONECT   10    2    8   13   19
CONECT   11    4    9   12   20
CONECT   12    2    5   11   21
CONECT   13    6   10   22   23
CONECT   14    8   27
CONECT   18    9
CONECT   19   10
CONECT   20   11
CONECT   21   12
CONECT   22   13
CONECT   23   13
CONECT   24    3
CONECT   25    4
CONECT   26    5
CONECT   27   14
CONECT   15    1
CONECT   16    1
ENDMDL
END   
