# Supplementary material for: Organism-Adapted Specificity of the Allosteric Regulation of Pyruvate Kinase in Lactic Acid Bacteria
Source: PLoS Comput Biol. 2013 Jul 25;9(7):e1003159. doi: 10.1371/journal.pcbi.1003159 (PMC3738050; doi:10.1371/journal.pcbi.1003159)
Supplement: Dataset S1 — PYK structures and the docking solution for the best ligands. (ZIP) [file pcbi.1003159.s001.zip › Dataset 1/Llactis_PYK.pdb]

EXPDTA    THEORETICAL MODEL, MODELLER 9v8 2011/02/10 17:34:59
REMARK   6 MODELLER OBJECTIVE FUNCTION:      2239.0029
REMARK   6 MODELLER BEST TEMPLATE % SEQ ID:  44.946
ATOM      1  N   MET A   1      10.288  54.744  54.080  1.00 50.34           N
ATOM      2  CA  MET A   1      10.935  53.993  52.980  1.00 50.34           C
ATOM      3  CB  MET A   1      11.829  52.886  53.564  1.00 50.34           C
ATOM      4  CG  MET A   1      12.806  52.270  52.562  1.00 50.34           C
ATOM      5  SD  MET A   1      14.177  53.371  52.100  1.00 50.34           S
ATOM      6  CE  MET A   1      15.083  52.131  51.131  1.00 50.34           C
ATOM      7  C   MET A   1       9.877  53.363  52.136  1.00 50.34           C
ATOM      8  O   MET A   1       8.951  52.741  52.655  1.00 50.34           O
ATOM      9  N   ASN A   2       9.978  53.515  50.801  1.00 43.38           N
ATOM     10  CA  ASN A   2       8.958  52.966  49.956  1.00 43.38           C
ATOM     11  CB  ASN A   2       8.171  54.023  49.162  1.00 43.38           C
ATOM     12  CG  ASN A   2       7.356  54.846  50.147  1.00 43.38           C
ATOM     13  OD1 ASN A   2       6.847  55.913  49.808  1.00 43.38           O
ATOM     14  ND2 ASN A   2       7.236  54.347  51.406  1.00 43.38           N
ATOM     15  C   ASN A   2       9.595  52.066  48.946  1.00 43.38           C
ATOM     16  O   ASN A   2      10.769  52.212  48.613  1.00 43.38           O
ATOM     17  N   LYS A   3       8.812  51.087  48.448  1.00 53.05           N
ATOM     18  CA  LYS A   3       9.274  50.158  47.459  1.00 53.05           C
ATOM     19  CB  LYS A   3       8.344  48.939  47.345  1.00 53.05           C
ATOM     20  CG  LYS A   3       8.684  48.038  46.165  1.00 53.05           C
ATOM     21  CD  LYS A   3       8.000  46.672  46.183  1.00 53.05           C
ATOM     22  CE  LYS A   3       8.351  45.827  44.957  1.00 53.05           C
ATOM     23  NZ  LYS A   3       7.815  44.457  45.100  1.00 53.05           N
ATOM     24  C   LYS A   3       9.273  50.852  46.130  1.00 53.05           C
ATOM     25  O   LYS A   3       8.231  51.303  45.656  1.00 53.05           O
ATOM     26  N   ARG A   4      10.469  50.984  45.521  1.00112.53           N
ATOM     27  CA  ARG A   4      10.634  51.622  44.242  1.00112.53           C
ATOM     28  CB  ARG A   4      12.100  51.981  43.942  1.00112.53           C
ATOM     29  CG  ARG A   4      12.771  52.732  45.095  1.00112.53           C
ATOM     30  CD  ARG A   4      12.110  54.062  45.457  1.00112.53           C
ATOM     31  NE  ARG A   4      12.678  54.480  46.772  1.00112.53           N
ATOM     32  CZ  ARG A   4      12.433  55.730  47.267  1.00112.53           C
ATOM     33  NH1 ARG A   4      11.738  56.636  46.522  1.00112.53           N
ATOM     34  NH2 ARG A   4      12.875  56.068  48.514  1.00112.53           N
ATOM     35  C   ARG A   4      10.123  50.784  43.095  1.00112.53           C
ATOM     36  O   ARG A   4       9.392  51.284  42.240  1.00112.53           O
ATOM     37  N   VAL A   5      10.467  49.476  43.048  1.00 39.60           N
ATOM     38  CA  VAL A   5      10.083  48.686  41.909  1.00 39.60           C
ATOM     39  CB  VAL A   5      10.690  47.308  41.843  1.00 39.60           C
ATOM     40  CG1 VAL A   5      10.170  46.609  40.578  1.00 39.60           C
ATOM     41  CG2 VAL A   5      12.218  47.405  41.955  1.00 39.60           C
ATOM     42  C   VAL A   5       8.612  48.454  41.989  1.00 39.60           C
ATOM     43  O   VAL A   5       8.059  48.211  43.060  1.00 39.60           O
ATOM     44  N   LYS A   6       7.936  48.531  40.830  1.00115.19           N
ATOM     45  CA  LYS A   6       6.517  48.339  40.816  1.00115.19           C
ATOM     46  CB  LYS A   6       5.796  49.189  39.757  1.00115.19           C
ATOM     47  CG  LYS A   6       5.992  50.685  40.021  1.00115.19           C
ATOM     48  CD  LYS A   6       5.563  51.097  41.433  1.00115.19           C
ATOM     49  CE  LYS A   6       6.051  52.486  41.863  1.00115.19           C
ATOM     50  NZ  LYS A   6       5.038  53.515  41.540  1.00115.19           N
ATOM     51  C   LYS A   6       6.236  46.890  40.578  1.00115.19           C
ATOM     52  O   LYS A   6       7.055  46.166  40.013  1.00115.19           O
ATOM     53  N   ILE A   7       5.051  46.426  41.020  1.00 40.18           N
ATOM     54  CA  ILE A   7       4.730  45.033  40.895  1.00 40.18           C
ATOM     55  CB  ILE A   7       4.309  44.418  42.199  1.00 40.18           C
ATOM     56  CG2 ILE A   7       3.909  42.958  41.934  1.00 40.18           C
ATOM     57  CG1 ILE A   7       5.424  44.567  43.246  1.00 40.18           C
ATOM     58  CD1 ILE A   7       4.947  44.271  44.667  1.00 40.18           C
ATOM     59  C   ILE A   7       3.565  44.895  39.964  1.00 40.18           C
ATOM     60  O   ILE A   7       2.559  45.588  40.103  1.00 40.18           O
ATOM     61  N   VAL A   8       3.689  43.989  38.971  1.00 32.18           N
ATOM     62  CA  VAL A   8       2.621  43.743  38.046  1.00 32.18           C
ATOM     63  CB  VAL A   8       3.059  43.808  36.610  1.00 32.18           C
ATOM     64  CG1 VAL A   8       1.879  43.420  35.706  1.00 32.18           C
ATOM     65  CG2 VAL A   8       3.611  45.217  36.332  1.00 32.18           C
ATOM     66  C   VAL A   8       2.148  42.348  38.317  1.00 32.18           C
ATOM     67  O   VAL A   8       2.957  41.436  38.487  1.00 32.18           O
ATOM     68  N   SER A   9       0.816  42.138  38.379  1.00 34.57           N
ATOM     69  CA  SER A   9       0.349  40.817  38.687  1.00 34.57           C
ATOM     70  CB  SER A   9      -0.363  40.726  40.048  1.00 34.57           C
ATOM     71  OG  SER A   9       0.538  41.058  41.093  1.00 34.57           O
ATOM     72  C   SER A   9      -0.632  40.383  37.649  1.00 34.57           C
ATOM     73  O   SER A   9      -1.490  41.150  37.214  1.00 34.57           O
ATOM     74  N   THR A  10      -0.517  39.112  37.219  1.00 31.43           N
ATOM     75  CA  THR A  10      -1.428  38.587  36.247  1.00 31.43           C
ATOM     76  CB  THR A  10      -0.870  37.405  35.506  1.00 31.43           C
ATOM     77  OG1 THR A  10       0.347  37.759  34.865  1.00 31.43           O
ATOM     78  CG2 THR A  10      -1.899  36.940  34.461  1.00 31.43           C
ATOM     79  C   THR A  10      -2.626  38.114  37.002  1.00 31.43           C
ATOM     80  O   THR A  10      -2.496  37.425  38.013  1.00 31.43           O
ATOM     81  N   LEU A  11      -3.836  38.481  36.538  1.00113.74           N
ATOM     82  CA  LEU A  11      -5.002  38.004  37.216  1.00113.74           C
ATOM     83  CB  LEU A  11      -6.299  38.744  36.879  1.00113.74           C
ATOM     84  CG  LEU A  11      -7.508  38.177  37.647  1.00113.74           C
ATOM     85  CD1 LEU A  11      -7.310  38.279  39.166  1.00113.74           C
ATOM     86  CD2 LEU A  11      -8.820  38.828  37.183  1.00113.74           C
ATOM     87  C   LEU A  11      -5.200  36.568  36.761  1.00113.74           C
ATOM     88  O   LEU A  11      -5.447  36.375  35.541  1.00113.74           O
ATOM     89  OXT LEU A  11      -5.110  35.652  37.619  1.00113.74           O
TER      90      LEU A  11
ATOM     91  N   ASN B  12      -9.772  39.101  47.543  1.00 62.18           N
ATOM     92  CA  ASN B  12      -8.555  38.633  46.845  1.00 62.18           C
ATOM     93  CB  ASN B  12      -8.930  37.669  45.707  1.00 62.18           C
ATOM     94  CG  ASN B  12      -7.660  36.960  45.259  1.00 62.18           C
ATOM     95  OD1 ASN B  12      -7.676  36.148  44.335  1.00 62.18           O
ATOM     96  ND2 ASN B  12      -6.524  37.262  45.943  1.00 62.18           N
ATOM     97  C   ASN B  12      -7.836  39.802  46.260  1.00 62.18           C
ATOM     98  O   ASN B  12      -6.763  40.182  46.725  1.00 62.18           O
ATOM     99  N   ILE B  13      -8.456  40.438  45.250  1.00 76.12           N
ATOM    100  CA  ILE B  13      -7.858  41.543  44.562  1.00 76.12           C
ATOM    101  CB  ILE B  13      -8.725  42.083  43.466  1.00 76.12           C
ATOM    102  CG2 ILE B  13     -10.024  42.611  44.093  1.00 76.12           C
ATOM    103  CG1 ILE B  13      -7.943  43.111  42.633  1.00 76.12           C
ATOM    104  CD1 ILE B  13      -8.606  43.440  41.299  1.00 76.12           C
ATOM    105  C   ILE B  13      -7.606  42.624  45.555  1.00 76.12           C
ATOM    106  O   ILE B  13      -6.577  43.296  45.507  1.00 76.12           O
ATOM    107  N   ALA B  14      -8.542  42.817  46.498  1.00 23.40           N
ATOM    108  CA  ALA B  14      -8.343  43.827  47.489  1.00 23.40           C
ATOM    109  CB  ALA B  14      -9.474  43.878  48.529  1.00 23.40           C
ATOM    110  C   ALA B  14      -7.079  43.468  48.207  1.00 23.40           C
ATOM    111  O   ALA B  14      -6.297  44.341  48.577  1.00 23.40           O
ATOM    112  N   ALA B  15      -6.857  42.160  48.444  1.00 28.15           N
ATOM    113  CA  ALA B  15      -5.678  41.714  49.133  1.00 28.15           C
ATOM    114  CB  ALA B  15      -5.691  40.200  49.407  1.00 28.15           C
ATOM    115  C   ALA B  15      -4.443  42.009  48.332  1.00 28.15           C
ATOM    116  O   ALA B  15      -3.462  42.521  48.869  1.00 28.15           O
ATOM    117  N   LEU B  16      -4.463  41.726  47.015  1.00 83.16           N
ATOM    118  CA  LEU B  16      -3.278  41.913  46.224  1.00 83.16           C
ATOM    119  CB  LEU B  16      -3.412  41.487  44.749  1.00 83.16           C
ATOM    120  CG  LEU B  16      -3.464  39.964  44.516  1.00 83.16           C
ATOM    121  CD1 LEU B  16      -2.180  39.284  45.016  1.00 83.16           C
ATOM    122  CD2 LEU B  16      -4.742  39.337  45.081  1.00 83.16           C
ATOM    123  C   LEU B  16      -2.910  43.362  46.229  1.00 83.16           C
ATOM    124  O   LEU B  16      -1.732  43.711  46.253  1.00 83.16           O
ATOM    125  N   ILE B  17      -3.905  44.262  46.190  1.00 78.70           N
ATOM    126  CA  ILE B  17      -3.584  45.658  46.130  1.00 78.70           C
ATOM    127  CB  ILE B  17      -4.778  46.534  45.880  1.00 78.70           C
ATOM    128  CG2 ILE B  17      -5.635  46.583  47.152  1.00 78.70           C
ATOM    129  CG1 ILE B  17      -4.328  47.921  45.396  1.00 78.70           C
ATOM    130  CD1 ILE B  17      -5.460  48.727  44.762  1.00 78.70           C
ATOM    131  C   ILE B  17      -2.900  46.101  47.392  1.00 78.70           C
ATOM    132  O   ILE B  17      -1.937  46.863  47.338  1.00 78.70           O
ATOM    133  N   GLU B  18      -3.376  45.637  48.564  1.00 33.71           N
ATOM    134  CA  GLU B  18      -2.805  46.025  49.828  1.00 33.71           C
ATOM    135  CB  GLU B  18      -3.576  45.444  51.024  1.00 33.71           C
ATOM    136  CG  GLU B  18      -4.960  46.080  51.174  1.00 33.71           C
ATOM    137  CD  GLU B  18      -5.666  45.463  52.371  1.00 33.71           C
ATOM    138  OE1 GLU B  18      -5.081  44.544  53.002  1.00 33.71           O
ATOM    139  OE2 GLU B  18      -6.810  45.903  52.663  1.00 33.71           O
ATOM    140  C   GLU B  18      -1.404  45.516  49.867  1.00 33.71           C
ATOM    141  O   GLU B  18      -0.507  46.119  50.455  1.00 33.71           O
ATOM    142  N   GLU B  19      -1.217  44.368  49.208  1.00106.69           N
ATOM    143  CA  GLU B  19      -0.013  43.618  49.049  1.00106.69           C
ATOM    144  CB  GLU B  19      -0.376  42.385  48.219  1.00106.69           C
ATOM    145  CG  GLU B  19       0.647  41.288  47.997  1.00106.69           C
ATOM    146  CD  GLU B  19      -0.219  40.172  47.426  1.00106.69           C
ATOM    147  OE1 GLU B  19      -1.459  40.257  47.630  1.00106.69           O
ATOM    148  OE2 GLU B  19       0.312  39.239  46.779  1.00106.69           O
ATOM    149  C   GLU B  19       0.958  44.486  48.308  1.00106.69           C
ATOM    150  O   GLU B  19       2.165  44.388  48.526  1.00106.69           O
ATOM    151  N   GLY B  20       0.459  45.388  47.434  1.00 40.85           N
ATOM    152  CA  GLY B  20       1.372  46.250  46.737  1.00 40.85           C
ATOM    153  C   GLY B  20       1.260  46.103  45.244  1.00 40.85           C
ATOM    154  O   GLY B  20       2.063  46.686  44.517  1.00 40.85           O
ATOM    155  N   ALA B  21       0.286  45.325  44.726  1.00 49.58           N
ATOM    156  CA  ALA B  21       0.200  45.191  43.296  1.00 49.58           C
ATOM    157  CB  ALA B  21      -0.873  44.185  42.842  1.00 49.58           C
ATOM    158  C   ALA B  21      -0.127  46.519  42.674  1.00 49.58           C
ATOM    159  O   ALA B  21      -1.182  47.099  42.925  1.00 49.58           O
ATOM    160  N   ASN B  22       0.815  47.047  41.863  1.00 73.69           N
ATOM    161  CA  ASN B  22       0.659  48.296  41.167  1.00 73.69           C
ATOM    162  CB  ASN B  22       2.020  48.866  40.742  1.00 73.69           C
ATOM    163  CG  ASN B  22       2.823  49.070  42.018  1.00 73.69           C
ATOM    164  OD1 ASN B  22       3.722  48.291  42.333  1.00 73.69           O
ATOM    165  ND2 ASN B  22       2.483  50.142  42.782  1.00 73.69           N
ATOM    166  C   ASN B  22      -0.180  48.138  39.932  1.00 73.69           C
ATOM    167  O   ASN B  22      -1.095  48.922  39.682  1.00 73.69           O
ATOM    168  N   VAL B  23       0.106  47.093  39.127  1.00 37.27           N
ATOM    169  CA  VAL B  23      -0.552  46.947  37.862  1.00 37.27           C
ATOM    170  CB  VAL B  23       0.406  46.984  36.709  1.00 37.27           C
ATOM    171  CG1 VAL B  23      -0.366  46.779  35.397  1.00 37.27           C
ATOM    172  CG2 VAL B  23       1.178  48.308  36.784  1.00 37.27           C
ATOM    173  C   VAL B  23      -1.230  45.622  37.831  1.00 37.27           C
ATOM    174  O   VAL B  23      -0.766  44.649  38.424  1.00 37.27           O
ATOM    175  N   PHE B  24      -2.370  45.571  37.122  1.00 88.50           N
ATOM    176  CA  PHE B  24      -3.146  44.373  37.024  1.00 88.50           C
ATOM    177  CB  PHE B  24      -4.622  44.698  37.299  1.00 88.50           C
ATOM    178  CG  PHE B  24      -5.387  43.480  37.668  1.00 88.50           C
ATOM    179  CD1 PHE B  24      -5.454  43.078  38.984  1.00 88.50           C
ATOM    180  CD2 PHE B  24      -6.051  42.759  36.709  1.00 88.50           C
ATOM    181  CE1 PHE B  24      -6.166  41.957  39.339  1.00 88.50           C
ATOM    182  CE2 PHE B  24      -6.765  41.640  37.059  1.00 88.50           C
ATOM    183  CZ  PHE B  24      -6.824  41.237  38.372  1.00 88.50           C
ATOM    184  C   PHE B  24      -2.995  43.939  35.598  1.00 88.50           C
ATOM    185  O   PHE B  24      -3.239  44.718  34.679  1.00 88.50           O
ATOM    186  N   ARG B  25      -2.578  42.678  35.374  1.00 48.05           N
ATOM    187  CA  ARG B  25      -2.329  42.230  34.032  1.00 48.05           C
ATOM    188  CB  ARG B  25      -0.950  41.557  33.877  1.00 48.05           C
ATOM    189  CG  ARG B  25      -0.679  40.933  32.504  1.00 48.05           C
ATOM    190  CD  ARG B  25       0.706  40.283  32.412  1.00 48.05           C
ATOM    191  NE  ARG B  25       0.812  39.573  31.105  1.00 48.05           N
ATOM    192  CZ  ARG B  25       0.612  38.223  31.041  1.00 48.05           C
ATOM    193  NH1 ARG B  25       0.321  37.519  32.173  1.00 48.05           N
ATOM    194  NH2 ARG B  25       0.712  37.572  29.846  1.00 48.05           N
ATOM    195  C   ARG B  25      -3.360  41.225  33.650  1.00 48.05           C
ATOM    196  O   ARG B  25      -3.676  40.304  34.402  1.00 48.05           O
ATOM    197  N   PHE B  26      -3.924  41.408  32.444  1.00 92.61           N
ATOM    198  CA  PHE B  26      -4.871  40.489  31.898  1.00 92.61           C
ATOM    199  CB  PHE B  26      -6.119  41.147  31.293  1.00 92.61           C
ATOM    200  CG  PHE B  26      -7.064  41.438  32.398  1.00 92.61           C
ATOM    201  CD1 PHE B  26      -6.845  42.473  33.276  1.00 92.61           C
ATOM    202  CD2 PHE B  26      -8.188  40.662  32.535  1.00 92.61           C
ATOM    203  CE1 PHE B  26      -7.739  42.720  34.290  1.00 92.61           C
ATOM    204  CE2 PHE B  26      -9.082  40.907  33.545  1.00 92.61           C
ATOM    205  CZ  PHE B  26      -8.860  41.936  34.427  1.00 92.61           C
ATOM    206  C   PHE B  26      -4.192  39.788  30.775  1.00 92.61           C
ATOM    207  O   PHE B  26      -3.557  40.412  29.926  1.00 92.61           O
ATOM    208  N   ASN B  27      -4.305  38.451  30.752  1.00 41.09           N
ATOM    209  CA  ASN B  27      -3.706  37.723  29.679  1.00 41.09           C
ATOM    210  CB  ASN B  27      -3.075  36.393  30.126  1.00 41.09           C
ATOM    211  CG  ASN B  27      -2.234  35.853  28.979  1.00 41.09           C
ATOM    212  OD1 ASN B  27      -2.373  36.281  27.834  1.00 41.09           O
ATOM    213  ND2 ASN B  27      -1.337  34.880  29.291  1.00 41.09           N
ATOM    214  C   ASN B  27      -4.813  37.409  28.723  1.00 41.09           C
ATOM    215  O   ASN B  27      -5.712  36.625  29.019  1.00 41.09           O
ATOM    216  N   PHE B  28      -4.764  38.044  27.540  1.00 88.91           N
ATOM    217  CA  PHE B  28      -5.741  37.900  26.501  1.00 88.91           C
ATOM    218  CB  PHE B  28      -5.696  39.024  25.452  1.00 88.91           C
ATOM    219  CG  PHE B  28      -6.532  40.124  26.018  1.00 88.91           C
ATOM    220  CD1 PHE B  28      -6.146  40.806  27.148  1.00 88.91           C
ATOM    221  CD2 PHE B  28      -7.712  40.476  25.403  1.00 88.91           C
ATOM    222  CE1 PHE B  28      -6.932  41.816  27.656  1.00 88.91           C
ATOM    223  CE2 PHE B  28      -8.501  41.486  25.904  1.00 88.91           C
ATOM    224  CZ  PHE B  28      -8.112  42.158  27.039  1.00 88.91           C
ATOM    225  C   PHE B  28      -5.666  36.563  25.845  1.00 88.91           C
ATOM    226  O   PHE B  28      -6.640  36.116  25.245  1.00 88.91           O
ATOM    227  N   SER B  29      -4.499  35.899  25.902  1.00 41.07           N
ATOM    228  CA  SER B  29      -4.362  34.636  25.236  1.00 41.07           C
ATOM    229  CB  SER B  29      -3.000  33.967  25.484  1.00 41.07           C
ATOM    230  OG  SER B  29      -1.969  34.719  24.863  1.00 41.07           O
ATOM    231  C   SER B  29      -5.427  33.703  25.724  1.00 41.07           C
ATOM    232  O   SER B  29      -5.883  32.845  24.971  1.00 41.07           O
ATOM    233  N   HIS B  30      -5.867  33.834  26.991  1.00 39.42           N
ATOM    234  CA  HIS B  30      -6.879  32.919  27.436  1.00 39.42           C
ATOM    235  ND1 HIS B  30      -3.887  31.514  28.169  1.00 39.42           N
ATOM    236  CG  HIS B  30      -5.203  31.148  27.993  1.00 39.42           C
ATOM    237  CB  HIS B  30      -6.367  31.942  28.502  1.00 39.42           C
ATOM    238  NE2 HIS B  30      -3.871  29.629  26.991  1.00 39.42           N
ATOM    239  CD2 HIS B  30      -5.175  29.994  27.272  1.00 39.42           C
ATOM    240  CE1 HIS B  30      -3.133  30.571  27.550  1.00 39.42           C
ATOM    241  C   HIS B  30      -8.015  33.697  28.025  1.00 39.42           C
ATOM    242  O   HIS B  30      -7.852  34.844  28.436  1.00 39.42           O
ATOM    243  N   GLY B  31      -9.218  33.083  28.053  1.00 17.89           N
ATOM    244  CA  GLY B  31     -10.369  33.726  28.617  1.00 17.89           C
ATOM    245  C   GLY B  31     -11.065  34.478  27.530  1.00 17.89           C
ATOM    246  O   GLY B  31     -10.499  34.732  26.469  1.00 17.89           O
ATOM    247  N   ASP B  32     -12.335  34.852  27.784  1.00 46.23           N
ATOM    248  CA  ASP B  32     -13.102  35.584  26.821  1.00 46.23           C
ATOM    249  CB  ASP B  32     -14.476  34.951  26.516  1.00 46.23           C
ATOM    250  CG  ASP B  32     -15.320  34.866  27.784  1.00 46.23           C
ATOM    251  OD1 ASP B  32     -14.857  35.324  28.862  1.00 46.23           O
ATOM    252  OD2 ASP B  32     -16.451  34.323  27.683  1.00 46.23           O
ATOM    253  C   ASP B  32     -13.296  36.974  27.332  1.00 46.23           C
ATOM    254  O   ASP B  32     -12.983  37.278  28.482  1.00 46.23           O
ATOM    255  N   HIS B  33     -13.826  37.863  26.472  1.00 66.83           N
ATOM    256  CA  HIS B  33     -14.019  39.226  26.867  1.00 66.83           C
ATOM    257  ND1 HIS B  33     -12.528  40.841  24.611  1.00 66.83           N
ATOM    258  CG  HIS B  33     -13.785  40.280  24.575  1.00 66.83           C
ATOM    259  CB  HIS B  33     -14.661  40.105  25.779  1.00 66.83           C
ATOM    260  NE2 HIS B  33     -12.930  40.322  22.487  1.00 66.83           N
ATOM    261  CD2 HIS B  33     -14.014  39.969  23.270  1.00 66.83           C
ATOM    262  CE1 HIS B  33     -12.062  40.841  23.337  1.00 66.83           C
ATOM    263  C   HIS B  33     -14.893  39.321  28.089  1.00 66.83           C
ATOM    264  O   HIS B  33     -14.485  40.018  29.016  1.00 66.83           O
ATOM    265  N   PRO B  34     -16.049  38.704  28.211  1.00105.14           N
ATOM    266  CA  PRO B  34     -16.853  38.878  29.389  1.00105.14           C
ATOM    267  CD  PRO B  34     -16.543  37.624  27.369  1.00105.14           C
ATOM    268  CB  PRO B  34     -18.085  37.995  29.191  1.00105.14           C
ATOM    269  CG  PRO B  34     -17.601  36.905  28.221  1.00105.14           C
ATOM    270  C   PRO B  34     -16.117  38.538  30.651  1.00105.14           C
ATOM    271  O   PRO B  34     -16.354  39.203  31.658  1.00105.14           O
ATOM    272  N   GLU B  35     -15.249  37.507  30.642  1.00 31.22           N
ATOM    273  CA  GLU B  35     -14.563  37.138  31.850  1.00 31.22           C
ATOM    274  CB  GLU B  35     -13.690  35.885  31.672  1.00 31.22           C
ATOM    275  CG  GLU B  35     -12.950  35.467  32.943  1.00 31.22           C
ATOM    276  CD  GLU B  35     -12.133  34.225  32.617  1.00 31.22           C
ATOM    277  OE1 GLU B  35     -11.467  34.216  31.549  1.00 31.22           O
ATOM    278  OE2 GLU B  35     -12.168  33.265  33.434  1.00 31.22           O
ATOM    279  C   GLU B  35     -13.650  38.246  32.258  1.00 31.22           C
ATOM    280  O   GLU B  35     -13.651  38.687  33.407  1.00 31.22           O
ATOM    281  N   GLN B  36     -12.860  38.744  31.291  1.00 39.51           N
ATOM    282  CA  GLN B  36     -11.897  39.779  31.520  1.00 39.51           C
ATOM    283  CB  GLN B  36     -11.054  40.036  30.262  1.00 39.51           C
ATOM    284  CG  GLN B  36     -10.255  38.787  29.877  1.00 39.51           C
ATOM    285  CD  GLN B  36      -9.662  38.979  28.493  1.00 39.51           C
ATOM    286  OE1 GLN B  36      -9.656  40.085  27.959  1.00 39.51           O
ATOM    287  NE2 GLN B  36      -9.155  37.870  27.892  1.00 39.51           N
ATOM    288  C   GLN B  36     -12.649  41.009  31.897  1.00 39.51           C
ATOM    289  O   GLN B  36     -12.205  41.792  32.735  1.00 39.51           O
ATOM    290  N   GLY B  37     -13.831  41.199  31.287  1.00 14.79           N
ATOM    291  CA  GLY B  37     -14.610  42.366  31.562  1.00 14.79           C
ATOM    292  C   GLY B  37     -14.964  42.382  33.015  1.00 14.79           C
ATOM    293  O   GLY B  37     -14.943  43.436  33.648  1.00 14.79           O
ATOM    294  N   ALA B  38     -15.337  41.214  33.573  1.00 21.64           N
ATOM    295  CA  ALA B  38     -15.709  41.134  34.957  1.00 21.64           C
ATOM    296  CB  ALA B  38     -16.228  39.741  35.352  1.00 21.64           C
ATOM    297  C   ALA B  38     -14.522  41.429  35.821  1.00 21.64           C
ATOM    298  O   ALA B  38     -14.622  42.165  36.801  1.00 21.64           O
ATOM    299  N   ARG B  39     -13.357  40.858  35.462  1.00 54.76           N
ATOM    300  CA  ARG B  39     -12.147  41.000  36.221  1.00 54.76           C
ATOM    301  CB  ARG B  39     -11.016  40.149  35.629  1.00 54.76           C
ATOM    302  CG  ARG B  39     -11.334  38.651  35.651  1.00 54.76           C
ATOM    303  CD  ARG B  39     -10.334  37.790  34.876  1.00 54.76           C
ATOM    304  NE  ARG B  39     -10.651  36.364  35.171  1.00 54.76           N
ATOM    305  CZ  ARG B  39      -9.802  35.379  34.756  1.00 54.76           C
ATOM    306  NH1 ARG B  39      -8.690  35.697  34.033  1.00 54.76           N
ATOM    307  NH2 ARG B  39     -10.061  34.076  35.070  1.00 54.76           N
ATOM    308  C   ARG B  39     -11.749  42.442  36.204  1.00 54.76           C
ATOM    309  O   ARG B  39     -11.286  42.987  37.204  1.00 54.76           O
ATOM    310  N   MET B  40     -11.933  43.105  35.050  1.00122.07           N
ATOM    311  CA  MET B  40     -11.599  44.492  34.917  1.00122.07           C
ATOM    312  CB  MET B  40     -11.919  44.997  33.494  1.00122.07           C
ATOM    313  CG  MET B  40     -13.303  45.636  33.337  1.00122.07           C
ATOM    314  SD  MET B  40     -14.080  45.439  31.706  1.00122.07           S
ATOM    315  CE  MET B  40     -12.560  44.953  30.845  1.00122.07           C
ATOM    316  C   MET B  40     -12.482  45.214  35.890  1.00122.07           C
ATOM    317  O   MET B  40     -12.053  46.132  36.584  1.00122.07           O
ATOM    318  N   ALA B  41     -13.755  44.784  35.979  1.00 21.15           N
ATOM    319  CA  ALA B  41     -14.706  45.424  36.837  1.00 21.15           C
ATOM    320  CB  ALA B  41     -16.113  44.814  36.725  1.00 21.15           C
ATOM    321  C   ALA B  41     -14.266  45.275  38.257  1.00 21.15           C
ATOM    322  O   ALA B  41     -14.340  46.222  39.037  1.00 21.15           O
ATOM    323  N   THR B  42     -13.786  44.073  38.625  1.00 95.19           N
ATOM    324  CA  THR B  42     -13.412  43.812  39.985  1.00 95.19           C
ATOM    325  CB  THR B  42     -13.051  42.377  40.244  1.00 95.19           C
ATOM    326  OG1 THR B  42     -11.891  42.013  39.513  1.00 95.19           O
ATOM    327  CG2 THR B  42     -14.240  41.493  39.830  1.00 95.19           C
ATOM    328  C   THR B  42     -12.238  44.649  40.371  1.00 95.19           C
ATOM    329  O   THR B  42     -12.193  45.170  41.484  1.00 95.19           O
ATOM    330  N   VAL B  43     -11.253  44.817  39.466  1.00 85.65           N
ATOM    331  CA  VAL B  43     -10.085  45.548  39.864  1.00 85.65           C
ATOM    332  CB  VAL B  43      -9.019  45.642  38.806  1.00 85.65           C
ATOM    333  CG1 VAL B  43      -8.558  44.218  38.453  1.00 85.65           C
ATOM    334  CG2 VAL B  43      -9.536  46.459  37.614  1.00 85.65           C
ATOM    335  C   VAL B  43     -10.499  46.932  40.243  1.00 85.65           C
ATOM    336  O   VAL B  43     -10.053  47.465  41.258  1.00 85.65           O
ATOM    337  N   HIS B  44     -11.392  47.545  39.448  1.00 61.21           N
ATOM    338  CA  HIS B  44     -11.811  48.882  39.740  1.00 61.21           C
ATOM    339  ND1 HIS B  44     -11.701  49.036  36.392  1.00 61.21           N
ATOM    340  CG  HIS B  44     -12.015  49.888  37.428  1.00 61.21           C
ATOM    341  CB  HIS B  44     -12.745  49.480  38.674  1.00 61.21           C
ATOM    342  NE2 HIS B  44     -10.911  51.038  35.831  1.00 61.21           N
ATOM    343  CD2 HIS B  44     -11.525  51.106  37.069  1.00 61.21           C
ATOM    344  CE1 HIS B  44     -11.042  49.776  35.464  1.00 61.21           C
ATOM    345  C   HIS B  44     -12.521  48.907  41.054  1.00 61.21           C
ATOM    346  O   HIS B  44     -12.335  49.835  41.839  1.00 61.21           O
ATOM    347  N   ARG B  45     -13.366  47.896  41.326  1.00 52.07           N
ATOM    348  CA  ARG B  45     -14.113  47.875  42.551  1.00 52.07           C
ATOM    349  CB  ARG B  45     -15.104  46.702  42.619  1.00 52.07           C
ATOM    350  CG  ARG B  45     -16.058  46.777  43.812  1.00 52.07           C
ATOM    351  CD  ARG B  45     -17.057  45.620  43.859  1.00 52.07           C
ATOM    352  NE  ARG B  45     -17.926  45.821  45.051  1.00 52.07           N
ATOM    353  CZ  ARG B  45     -19.135  45.193  45.121  1.00 52.07           C
ATOM    354  NH1 ARG B  45     -19.534  44.372  44.105  1.00 52.07           N
ATOM    355  NH2 ARG B  45     -19.949  45.391  46.200  1.00 52.07           N
ATOM    356  C   ARG B  45     -13.171  47.751  43.708  1.00 52.07           C
ATOM    357  O   ARG B  45     -13.312  48.453  44.708  1.00 52.07           O
ATOM    358  N   ALA B  46     -12.173  46.855  43.594  1.00 22.23           N
ATOM    359  CA  ALA B  46     -11.222  46.643  44.649  1.00 22.23           C
ATOM    360  CB  ALA B  46     -10.197  45.547  44.318  1.00 22.23           C
ATOM    361  C   ALA B  46     -10.464  47.912  44.834  1.00 22.23           C
ATOM    362  O   ALA B  46     -10.145  48.310  45.953  1.00 22.23           O
ATOM    363  N   GLU B  47     -10.163  48.592  43.717  1.00 66.91           N
ATOM    364  CA  GLU B  47      -9.397  49.795  43.769  1.00 66.91           C
ATOM    365  CB  GLU B  47      -9.221  50.423  42.375  1.00 66.91           C
ATOM    366  CG  GLU B  47      -8.408  51.719  42.364  1.00 66.91           C
ATOM    367  CD  GLU B  47      -8.325  52.206  40.922  1.00 66.91           C
ATOM    368  OE1 GLU B  47      -8.900  51.522  40.033  1.00 66.91           O
ATOM    369  OE2 GLU B  47      -7.682  53.265  40.691  1.00 66.91           O
ATOM    370  C   GLU B  47     -10.139  50.776  44.621  1.00 66.91           C
ATOM    371  O   GLU B  47      -9.530  51.480  45.424  1.00 66.91           O
ATOM    372  N   GLU B  48     -11.472  50.854  44.444  1.00 35.17           N
ATOM    373  CA  GLU B  48     -12.305  51.762  45.180  1.00 35.17           C
ATOM    374  CB  GLU B  48     -13.728  51.877  44.602  1.00 35.17           C
ATOM    375  CG  GLU B  48     -13.774  52.587  43.246  1.00 35.17           C
ATOM    376  CD  GLU B  48     -15.222  52.643  42.779  1.00 35.17           C
ATOM    377  OE1 GLU B  48     -16.103  52.124  43.516  1.00 35.17           O
ATOM    378  OE2 GLU B  48     -15.467  53.210  41.680  1.00 35.17           O
ATOM    379  C   GLU B  48     -12.429  51.359  46.618  1.00 35.17           C
ATOM    380  O   GLU B  48     -12.378  52.215  47.499  1.00 35.17           O
ATOM    381  N   ILE B  49     -12.577  50.048  46.906  1.00 80.91           N
ATOM    382  CA  ILE B  49     -12.790  49.655  48.272  1.00 80.91           C
ATOM    383  CB  ILE B  49     -12.991  48.172  48.456  1.00 80.91           C
ATOM    384  CG2 ILE B  49     -11.734  47.415  48.001  1.00 80.91           C
ATOM    385  CG1 ILE B  49     -13.411  47.873  49.904  1.00 80.91           C
ATOM    386  CD1 ILE B  49     -13.908  46.443  50.107  1.00 80.91           C
ATOM    387  C   ILE B  49     -11.604  50.098  49.059  1.00 80.91           C
ATOM    388  O   ILE B  49     -11.736  50.674  50.138  1.00 80.91           O
ATOM    389  N   ALA B  50     -10.405  49.847  48.516  1.00 60.00           N
ATOM    390  CA  ALA B  50      -9.189  50.308  49.107  1.00 60.00           C
ATOM    391  CB  ALA B  50      -7.961  49.465  48.726  1.00 60.00           C
ATOM    392  C   ALA B  50      -8.998  51.672  48.547  1.00 60.00           C
ATOM    393  O   ALA B  50      -9.861  52.181  47.835  1.00 60.00           O
ATOM    394  N   GLY B  51      -7.862  52.317  48.849  1.00131.89           N
ATOM    395  CA  GLY B  51      -7.684  53.602  48.255  1.00131.89           C
ATOM    396  C   GLY B  51      -6.321  53.522  47.684  1.00131.89           C
ATOM    397  O   GLY B  51      -5.365  54.123  48.171  1.00131.89           O
ATOM    398  N   HIS B  52      -6.237  52.756  46.580  1.00 90.09           N
ATOM    399  CA  HIS B  52      -4.987  52.521  45.936  1.00 90.09           C
ATOM    400  ND1 HIS B  52      -5.034  50.322  48.540  1.00 90.09           N
ATOM    401  CG  HIS B  52      -4.119  50.786  47.620  1.00 90.09           C
ATOM    402  CB  HIS B  52      -4.442  51.101  46.183  1.00 90.09           C
ATOM    403  NE2 HIS B  52      -3.082  50.448  49.598  1.00 90.09           N
ATOM    404  CD2 HIS B  52      -2.932  50.857  48.285  1.00 90.09           C
ATOM    405  CE1 HIS B  52      -4.361  50.136  49.705  1.00 90.09           C
ATOM    406  C   HIS B  52      -5.204  52.673  44.468  1.00 90.09           C
ATOM    407  O   HIS B  52      -6.312  52.502  43.963  1.00 90.09           O
ATOM    408  N   LYS B  53      -4.140  53.031  43.733  1.00138.87           N
ATOM    409  CA  LYS B  53      -4.304  53.150  42.318  1.00138.87           C
ATOM    410  CB  LYS B  53      -3.448  54.239  41.690  1.00138.87           C
ATOM    411  CG  LYS B  53      -3.903  54.579  40.283  1.00138.87           C
ATOM    412  CD  LYS B  53      -3.145  55.778  39.756  1.00138.87           C
ATOM    413  CE  LYS B  53      -1.660  55.460  39.605  1.00138.87           C
ATOM    414  NZ  LYS B  53      -0.977  55.570  40.912  1.00138.87           N
ATOM    415  C   LYS B  53      -3.880  51.840  41.745  1.00138.87           C
ATOM    416  O   LYS B  53      -3.184  51.070  42.403  1.00138.87           O
ATOM    417  N   VAL B  54      -4.374  51.506  40.540  1.00 46.64           N
ATOM    418  CA  VAL B  54      -3.900  50.316  39.898  1.00 46.64           C
ATOM    419  CB  VAL B  54      -4.698  49.082  40.215  1.00 46.64           C
ATOM    420  CG1 VAL B  54      -4.104  47.909  39.416  1.00 46.64           C
ATOM    421  CG2 VAL B  54      -4.708  48.852  41.735  1.00 46.64           C
ATOM    422  C   VAL B  54      -4.046  50.544  38.430  1.00 46.64           C
ATOM    423  O   VAL B  54      -5.088  51.006  37.968  1.00 46.64           O
ATOM    424  N   GLY B  55      -2.999  50.227  37.646  1.00 22.83           N
ATOM    425  CA  GLY B  55      -3.110  50.403  36.226  1.00 22.83           C
ATOM    426  C   GLY B  55      -3.690  49.143  35.663  1.00 22.83           C
ATOM    427  O   GLY B  55      -3.756  48.118  36.341  1.00 22.83           O
ATOM    428  N   PHE B  56      -4.106  49.185  34.381  1.00140.49           N
ATOM    429  CA  PHE B  56      -4.713  48.044  33.753  1.00140.49           C
ATOM    430  CB  PHE B  56      -6.081  48.428  33.159  1.00140.49           C
ATOM    431  CG  PHE B  56      -6.954  47.237  32.981  1.00140.49           C
ATOM    432  CD1 PHE B  56      -6.870  46.436  31.866  1.00140.49           C
ATOM    433  CD2 PHE B  56      -7.871  46.929  33.959  1.00140.49           C
ATOM    434  CE1 PHE B  56      -7.700  45.347  31.731  1.00140.49           C
ATOM    435  CE2 PHE B  56      -8.703  45.844  33.829  1.00140.49           C
ATOM    436  CZ  PHE B  56      -8.615  45.049  32.713  1.00140.49           C
ATOM    437  C   PHE B  56      -3.819  47.714  32.596  1.00140.49           C
ATOM    438  O   PHE B  56      -3.602  48.553  31.721  1.00140.49           O
ATOM    439  N   LEU B  57      -3.273  46.480  32.552  1.00 89.65           N
ATOM    440  CA  LEU B  57      -2.385  46.120  31.479  1.00 89.65           C
ATOM    441  CB  LEU B  57      -0.998  45.671  31.996  1.00 89.65           C
ATOM    442  CG  LEU B  57       0.060  45.269  30.942  1.00 89.65           C
ATOM    443  CD1 LEU B  57       1.429  45.078  31.613  1.00 89.65           C
ATOM    444  CD2 LEU B  57      -0.330  44.012  30.150  1.00 89.65           C
ATOM    445  C   LEU B  57      -3.034  45.009  30.714  1.00 89.65           C
ATOM    446  O   LEU B  57      -3.560  44.062  31.293  1.00 89.65           O
ATOM    447  N   LEU B  58      -3.015  45.122  29.374  1.00 98.45           N
ATOM    448  CA  LEU B  58      -3.616  44.146  28.512  1.00 98.45           C
ATOM    449  CB  LEU B  58      -4.546  44.831  27.482  1.00 98.45           C
ATOM    450  CG  LEU B  58      -5.286  43.944  26.455  1.00 98.45           C
ATOM    451  CD1 LEU B  58      -6.291  44.785  25.651  1.00 98.45           C
ATOM    452  CD2 LEU B  58      -4.336  43.195  25.505  1.00 98.45           C
ATOM    453  C   LEU B  58      -2.507  43.466  27.783  1.00 98.45           C
ATOM    454  O   LEU B  58      -1.818  44.077  26.967  1.00 98.45           O
ATOM    455  N   ASP B  59      -2.306  42.160  28.048  1.00 39.82           N
ATOM    456  CA  ASP B  59      -1.282  41.438  27.355  1.00 39.82           C
ATOM    457  CB  ASP B  59      -0.602  40.371  28.231  1.00 39.82           C
ATOM    458  CG  ASP B  59       0.668  39.896  27.537  1.00 39.82           C
ATOM    459  OD1 ASP B  59       0.705  39.918  26.278  1.00 39.82           O
ATOM    460  OD2 ASP B  59       1.624  39.511  28.261  1.00 39.82           O
ATOM    461  C   ASP B  59      -1.973  40.747  26.218  1.00 39.82           C
ATOM    462  O   ASP B  59      -2.879  39.944  26.435  1.00 39.82           O
ATOM    463  N   THR B  60      -1.569  41.061  24.969  1.00 31.52           N
ATOM    464  CA  THR B  60      -2.222  40.505  23.814  1.00 31.52           C
ATOM    465  CB  THR B  60      -2.064  41.340  22.576  1.00 31.52           C
ATOM    466  OG1 THR B  60      -0.694  41.418  22.211  1.00 31.52           O
ATOM    467  CG2 THR B  60      -2.623  42.747  22.848  1.00 31.52           C
ATOM    468  C   THR B  60      -1.647  39.156  23.506  1.00 31.52           C
ATOM    469  O   THR B  60      -0.584  38.792  24.005  1.00 31.52           O
ATOM    470  N   LYS B  61      -2.391  38.352  22.714  1.00 60.92           N
ATOM    471  CA  LYS B  61      -1.941  37.048  22.313  1.00 60.92           C
ATOM    472  CB  LYS B  61      -3.047  36.238  21.614  1.00 60.92           C
ATOM    473  CG  LYS B  61      -2.709  34.757  21.436  1.00 60.92           C
ATOM    474  CD  LYS B  61      -3.920  33.900  21.063  1.00 60.92           C
ATOM    475  CE  LYS B  61      -3.592  32.416  20.886  1.00 60.92           C
ATOM    476  NZ  LYS B  61      -3.416  31.777  22.210  1.00 60.92           N
ATOM    477  C   LYS B  61      -0.780  37.166  21.363  1.00 60.92           C
ATOM    478  O   LYS B  61       0.265  36.553  21.574  1.00 60.92           O
ATOM    479  N   GLY B  62      -0.933  37.976  20.291  1.00 25.50           N
ATOM    480  CA  GLY B  62       0.125  38.201  19.340  1.00 25.50           C
ATOM    481  C   GLY B  62       0.163  37.109  18.310  1.00 25.50           C
ATOM    482  O   GLY B  62      -0.534  36.099  18.396  1.00 25.50           O
ATOM    483  N   PRO B  63       0.990  37.338  17.315  1.00 66.45           N
ATOM    484  CA  PRO B  63       1.155  36.382  16.245  1.00 66.45           C
ATOM    485  CD  PRO B  63       1.157  38.704  16.840  1.00 66.45           C
ATOM    486  CB  PRO B  63       1.757  37.157  15.074  1.00 66.45           C
ATOM    487  CG  PRO B  63       1.299  38.604  15.313  1.00 66.45           C
ATOM    488  C   PRO B  63       2.015  35.233  16.657  1.00 66.45           C
ATOM    489  O   PRO B  63       2.829  35.399  17.565  1.00 66.45           O
ATOM    490  N   GLU B  64       1.838  34.058  16.014  1.00 53.78           N
ATOM    491  CA  GLU B  64       2.685  32.933  16.290  1.00 53.78           C
ATOM    492  CB  GLU B  64       2.353  32.175  17.587  1.00 53.78           C
ATOM    493  CG  GLU B  64       2.675  32.966  18.855  1.00 53.78           C
ATOM    494  CD  GLU B  64       2.571  32.019  20.040  1.00 53.78           C
ATOM    495  OE1 GLU B  64       3.421  31.093  20.130  1.00 53.78           O
ATOM    496  OE2 GLU B  64       1.643  32.207  20.871  1.00 53.78           O
ATOM    497  C   GLU B  64       2.559  31.953  15.170  1.00 53.78           C
ATOM    498  O   GLU B  64       1.566  31.918  14.444  1.00 53.78           O
ATOM    499  N   MET B  65       3.598  31.115  15.012  1.00109.20           N
ATOM    500  CA  MET B  65       3.635  30.119  13.986  1.00109.20           C
ATOM    501  CB  MET B  65       5.061  30.015  13.419  1.00109.20           C
ATOM    502  CG  MET B  65       5.139  29.549  11.974  1.00109.20           C
ATOM    503  SD  MET B  65       6.815  29.416  11.291  1.00109.20           S
ATOM    504  CE  MET B  65       6.233  28.624   9.765  1.00109.20           C
ATOM    505  C   MET B  65       3.303  28.851  14.719  1.00109.20           C
ATOM    506  O   MET B  65       3.922  28.554  15.739  1.00109.20           O
ATOM    507  N   ARG B  66       2.314  28.068  14.236  1.00134.39           N
ATOM    508  CA  ARG B  66       1.905  26.924  15.014  1.00134.39           C
ATOM    509  CB  ARG B  66       0.503  27.102  15.626  1.00134.39           C
ATOM    510  CG  ARG B  66       0.124  26.042  16.663  1.00134.39           C
ATOM    511  CD  ARG B  66       0.831  26.221  18.008  1.00134.39           C
ATOM    512  NE  ARG B  66       0.216  27.403  18.677  1.00134.39           N
ATOM    513  CZ  ARG B  66       0.454  27.639  20.000  1.00134.39           C
ATOM    514  NH1 ARG B  66       1.261  26.798  20.710  1.00134.39           N
ATOM    515  NH2 ARG B  66      -0.117  28.717  20.613  1.00134.39           N
ATOM    516  C   ARG B  66       1.856  25.701  14.145  1.00134.39           C
ATOM    517  O   ARG B  66       2.077  25.764  12.938  1.00134.39           O
ATOM    518  N   THR B  67       1.576  24.534  14.765  1.00 36.49           N
ATOM    519  CA  THR B  67       1.514  23.285  14.059  1.00 36.49           C
ATOM    520  CB  THR B  67       2.387  22.225  14.669  1.00 36.49           C
ATOM    521  OG1 THR B  67       3.733  22.676  14.714  1.00 36.49           O
ATOM    522  CG2 THR B  67       2.297  20.945  13.822  1.00 36.49           C
ATOM    523  C   THR B  67       0.092  22.804  14.124  1.00 36.49           C
ATOM    524  O   THR B  67      -0.683  23.227  14.980  1.00 36.49           O
ATOM    525  N   GLU B  68      -0.278  21.911  13.184  1.00 59.94           N
ATOM    526  CA  GLU B  68      -1.605  21.375  13.044  1.00 59.94           C
ATOM    527  CB  GLU B  68      -1.920  21.021  11.583  1.00 59.94           C
ATOM    528  CG  GLU B  68      -1.913  22.278  10.706  1.00 59.94           C
ATOM    529  CD  GLU B  68      -1.826  21.871   9.245  1.00 59.94           C
ATOM    530  OE1 GLU B  68      -1.926  20.648   8.960  1.00 59.94           O
ATOM    531  OE2 GLU B  68      -1.660  22.783   8.392  1.00 59.94           O
ATOM    532  C   GLU B  68      -1.769  20.166  13.923  1.00 59.94           C
ATOM    533  O   GLU B  68      -0.886  19.839  14.712  1.00 59.94           O
ATOM    534  N   LEU B  69      -2.946  19.501  13.838  1.00 48.80           N
ATOM    535  CA  LEU B  69      -3.293  18.375  14.672  1.00 48.80           C
ATOM    536  CB  LEU B  69      -4.746  17.899  14.476  1.00 48.80           C
ATOM    537  CG  LEU B  69      -5.805  18.942  14.877  1.00 48.80           C
ATOM    538  CD1 LEU B  69      -7.228  18.406  14.660  1.00 48.80           C
ATOM    539  CD2 LEU B  69      -5.577  19.446  16.311  1.00 48.80           C
ATOM    540  C   LEU B  69      -2.410  17.206  14.369  1.00 48.80           C
ATOM    541  O   LEU B  69      -2.056  16.967  13.216  1.00 48.80           O
ATOM    542  N   PHE B  70      -2.049  16.446  15.431  1.00 95.18           N
ATOM    543  CA  PHE B  70      -1.138  15.334  15.358  1.00 95.18           C
ATOM    544  CB  PHE B  70      -0.190  15.328  16.573  1.00 95.18           C
ATOM    545  CG  PHE B  70       0.683  16.536  16.501  1.00 95.18           C
ATOM    546  CD1 PHE B  70       0.155  17.808  16.556  1.00 95.18           C
ATOM    547  CD2 PHE B  70       2.047  16.395  16.426  1.00 95.18           C
ATOM    548  CE1 PHE B  70       0.968  18.916  16.488  1.00 95.18           C
ATOM    549  CE2 PHE B  70       2.860  17.502  16.360  1.00 95.18           C
ATOM    550  CZ  PHE B  70       2.327  18.765  16.392  1.00 95.18           C
ATOM    551  C   PHE B  70      -1.893  14.036  15.433  1.00 95.18           C
ATOM    552  O   PHE B  70      -1.856  13.361  16.462  1.00 95.18           O
ATOM    553  N   ALA B  71      -2.581  13.659  14.336  1.00 69.38           N
ATOM    554  CA  ALA B  71      -3.259  12.398  14.163  1.00 69.38           C
ATOM    555  CB  ALA B  71      -2.382  11.239  13.651  1.00 69.38           C
ATOM    556  C   ALA B  71      -3.909  11.893  15.410  1.00 69.38           C
ATOM    557  O   ALA B  71      -3.533  10.817  15.872  1.00 69.38           O
ATOM    558  N   ASP B  72      -4.914  12.614  15.954  1.00103.02           N
ATOM    559  CA  ASP B  72      -5.633  12.144  17.112  1.00103.02           C
ATOM    560  CB  ASP B  72      -6.605  10.995  16.766  1.00103.02           C
ATOM    561  CG  ASP B  72      -7.500  10.652  17.957  1.00103.02           C
ATOM    562  OD1 ASP B  72      -6.970  10.426  19.077  1.00103.02           O
ATOM    563  OD2 ASP B  72      -8.740  10.589  17.746  1.00103.02           O
ATOM    564  C   ASP B  72      -4.693  11.656  18.176  1.00103.02           C
ATOM    565  O   ASP B  72      -4.534  10.449  18.353  1.00103.02           O
ATOM    566  N   GLY B  73      -4.031  12.571  18.912  1.00271.95           N
ATOM    567  CA  GLY B  73      -3.157  12.080  19.940  1.00271.95           C
ATOM    568  C   GLY B  73      -1.794  12.682  19.825  1.00271.95           C
ATOM    569  O   GLY B  73      -1.524  13.528  18.973  1.00271.95           O
ATOM    570  N   ALA B  74      -0.904  12.262  20.748  1.00123.99           N
ATOM    571  CA  ALA B  74       0.408  12.821  20.856  1.00123.99           C
ATOM    572  CB  ALA B  74       0.631  13.572  22.180  1.00123.99           C
ATOM    573  C   ALA B  74       1.441  11.736  20.788  1.00123.99           C
ATOM    574  O   ALA B  74       1.150  10.545  20.886  1.00123.99           O
ATOM    575  N   ASP B  75       2.690  12.186  20.564  1.00319.56           N
ATOM    576  CA  ASP B  75       3.920  11.462  20.393  1.00319.56           C
ATOM    577  CB  ASP B  75       3.739  10.305  19.394  1.00319.56           C
ATOM    578  CG  ASP B  75       4.767   9.219  19.664  1.00319.56           C
ATOM    579  OD1 ASP B  75       5.627   9.422  20.561  1.00319.56           O
ATOM    580  OD2 ASP B  75       4.693   8.163  18.980  1.00319.56           O
ATOM    581  C   ASP B  75       4.634  12.584  19.724  1.00319.56           C
ATOM    582  O   ASP B  75       3.872  13.468  19.359  1.00319.56           O
ATOM    583  N   ALA B  76       5.994  12.679  19.563  1.00223.50           N
ATOM    584  CA  ALA B  76       6.497  13.833  18.813  1.00223.50           C
ATOM    585  CB  ALA B  76       7.970  14.216  19.049  1.00223.50           C
ATOM    586  C   ALA B  76       6.326  13.460  17.419  1.00223.50           C
ATOM    587  O   ALA B  76       7.289  13.568  16.661  1.00223.50           O
ATOM    588  N   ILE B  77       5.012  13.447  17.082  1.00312.73           N
ATOM    589  CA  ILE B  77       4.508  12.382  16.305  1.00312.73           C
ATOM    590  CB  ILE B  77       4.000  12.695  14.918  1.00312.73           C
ATOM    591  CG2 ILE B  77       5.100  13.221  13.977  1.00312.73           C
ATOM    592  CG1 ILE B  77       3.156  11.495  14.431  1.00312.73           C
ATOM    593  CD1 ILE B  77       3.816  10.120  14.536  1.00312.73           C
ATOM    594  C   ILE B  77       5.666  11.465  16.368  1.00312.73           C
ATOM    595  O   ILE B  77       6.522  11.487  15.504  1.00312.73           O
ATOM    596  N   SER B  78       5.757  10.670  17.450  1.00173.08           N
ATOM    597  CA  SER B  78       6.916   9.846  17.642  1.00173.08           C
ATOM    598  CB  SER B  78       7.013   8.667  16.656  1.00173.08           C
ATOM    599  OG  SER B  78       8.128   7.849  16.981  1.00173.08           O
ATOM    600  C   SER B  78       8.157  10.685  17.510  1.00173.08           C
ATOM    601  O   SER B  78       8.378  11.626  18.268  1.00173.08           O
ATOM    602  N   VAL B  79       9.008  10.313  16.531  1.00117.44           N
ATOM    603  CA  VAL B  79      10.249  10.964  16.221  1.00117.44           C
ATOM    604  CB  VAL B  79      10.239  12.467  16.327  1.00117.44           C
ATOM    605  CG1 VAL B  79      11.687  12.995  16.312  1.00117.44           C
ATOM    606  CG2 VAL B  79       9.456  12.995  15.112  1.00117.44           C
ATOM    607  C   VAL B  79      11.280  10.367  17.104  1.00117.44           C
ATOM    608  O   VAL B  79      10.983   9.939  18.217  1.00117.44           O
ATOM    609  N   VAL B  80      12.527  10.324  16.604  1.00 82.94           N
ATOM    610  CA  VAL B  80      13.650   9.793  17.310  1.00 82.94           C
ATOM    611  CB  VAL B  80      13.986   8.392  16.845  1.00 82.94           C
ATOM    612  CG1 VAL B  80      15.189   7.812  17.614  1.00 82.94           C
ATOM    613  CG2 VAL B  80      12.712   7.540  16.969  1.00 82.94           C
ATOM    614  C   VAL B  80      14.735  10.751  16.927  1.00 82.94           C
ATOM    615  O   VAL B  80      14.431  11.805  16.370  1.00 82.94           O
ATOM    616  N   THR B  81      16.015  10.459  17.235  1.00128.82           N
ATOM    617  CA  THR B  81      17.031  11.391  16.871  1.00128.82           C
ATOM    618  CB  THR B  81      18.415  10.950  17.271  1.00128.82           C
ATOM    619  OG1 THR B  81      19.370  11.928  16.887  1.00128.82           O
ATOM    620  CG2 THR B  81      18.744   9.586  16.638  1.00128.82           C
ATOM    621  C   THR B  81      16.970  11.591  15.391  1.00128.82           C
ATOM    622  O   THR B  81      16.818  12.715  14.941  1.00128.82           O
ATOM    623  N   GLY B  82      17.065  10.523  14.578  1.00126.60           N
ATOM    624  CA  GLY B  82      16.949  10.656  13.149  1.00126.60           C
ATOM    625  C   GLY B  82      15.608  11.184  12.740  1.00126.60           C
ATOM    626  O   GLY B  82      15.283  12.357  12.921  1.00126.60           O
ATOM    627  N   ASP B  83      14.793  10.264  12.179  1.00298.90           N
ATOM    628  CA  ASP B  83      13.458  10.492  11.700  1.00298.90           C
ATOM    629  CB  ASP B  83      12.523  11.092  12.763  1.00298.90           C
ATOM    630  CG  ASP B  83      11.088  10.908  12.285  1.00298.90           C
ATOM    631  OD1 ASP B  83      10.892  10.223  11.246  1.00298.90           O
ATOM    632  OD2 ASP B  83      10.168  11.440  12.962  1.00298.90           O
ATOM    633  C   ASP B  83      13.482  11.403  10.516  1.00298.90           C
ATOM    634  O   ASP B  83      14.247  12.364  10.465  1.00298.90           O
ATOM    635  N   LYS B  84      12.650  11.080   9.506  1.00103.79           N
ATOM    636  CA  LYS B  84      12.538  11.905   8.341  1.00103.79           C
ATOM    637  CB  LYS B  84      12.313  11.097   7.050  1.00103.79           C
ATOM    638  CG  LYS B  84      12.274  11.947   5.780  1.00103.79           C
ATOM    639  CD  LYS B  84      12.428  11.130   4.495  1.00103.79           C
ATOM    640  CE  LYS B  84      11.244  10.204   4.209  1.00103.79           C
ATOM    641  NZ  LYS B  84      11.478   9.457   2.952  1.00103.79           N
ATOM    642  C   LYS B  84      11.338  12.757   8.578  1.00103.79           C
ATOM    643  O   LYS B  84      10.198  12.325   8.413  1.00103.79           O
ATOM    644  N   PHE B  85      11.580  14.016   8.976  1.00 55.48           N
ATOM    645  CA  PHE B  85      10.516  14.909   9.316  1.00 55.48           C
ATOM    646  CB  PHE B  85      10.841  15.601  10.651  1.00 55.48           C
ATOM    647  CG  PHE B  85       9.737  16.493  11.080  1.00 55.48           C
ATOM    648  CD1 PHE B  85       9.669  17.789  10.632  1.00 55.48           C
ATOM    649  CD2 PHE B  85       8.783  16.026  11.952  1.00 55.48           C
ATOM    650  CE1 PHE B  85       8.650  18.610  11.046  1.00 55.48           C
ATOM    651  CE2 PHE B  85       7.760  16.843  12.369  1.00 55.48           C
ATOM    652  CZ  PHE B  85       7.697  18.135  11.913  1.00 55.48           C
ATOM    653  C   PHE B  85      10.469  15.944   8.235  1.00 55.48           C
ATOM    654  O   PHE B  85      11.466  16.605   7.951  1.00 55.48           O
ATOM    655  N   ARG B  86       9.301  16.110   7.590  1.00 93.84           N
ATOM    656  CA  ARG B  86       9.209  17.061   6.521  1.00 93.84           C
ATOM    657  CB  ARG B  86       8.849  16.382   5.188  1.00 93.84           C
ATOM    658  CG  ARG B  86       9.157  17.195   3.930  1.00 93.84           C
ATOM    659  CD  ARG B  86       8.978  16.356   2.661  1.00 93.84           C
ATOM    660  NE  ARG B  86       9.394  17.168   1.485  1.00 93.84           N
ATOM    661  CZ  ARG B  86       9.217  16.661   0.228  1.00 93.84           C
ATOM    662  NH1 ARG B  86       8.628  15.439   0.072  1.00 93.84           N
ATOM    663  NH2 ARG B  86       9.597  17.381  -0.866  1.00 93.84           N
ATOM    664  C   ARG B  86       8.105  17.997   6.891  1.00 93.84           C
ATOM    665  O   ARG B  86       7.085  17.579   7.433  1.00 93.84           O
ATOM    666  N   VAL B  87       8.283  19.305   6.634  1.00 92.66           N
ATOM    667  CA  VAL B  87       7.232  20.226   6.967  1.00 92.66           C
ATOM    668  CB  VAL B  87       7.719  21.488   7.616  1.00 92.66           C
ATOM    669  CG1 VAL B  87       8.386  21.134   8.954  1.00 92.66           C
ATOM    670  CG2 VAL B  87       8.648  22.209   6.634  1.00 92.66           C
ATOM    671  C   VAL B  87       6.564  20.599   5.684  1.00 92.66           C
ATOM    672  O   VAL B  87       7.212  20.752   4.651  1.00 92.66           O
ATOM    673  N   ALA B  88       5.227  20.739   5.719  1.00 29.95           N
ATOM    674  CA  ALA B  88       4.513  21.062   4.523  1.00 29.95           C
ATOM    675  CB  ALA B  88       3.360  20.096   4.208  1.00 29.95           C
ATOM    676  C   ALA B  88       3.902  22.406   4.694  1.00 29.95           C
ATOM    677  O   ALA B  88       3.415  22.762   5.766  1.00 29.95           O
ATOM    678  N   THR B  89       3.926  23.192   3.609  1.00105.15           N
ATOM    679  CA  THR B  89       3.344  24.494   3.618  1.00105.15           C
ATOM    680  CB  THR B  89       3.537  25.181   2.291  1.00105.15           C
ATOM    681  OG1 THR B  89       2.949  26.471   2.307  1.00105.15           O
ATOM    682  CG2 THR B  89       2.938  24.319   1.167  1.00105.15           C
ATOM    683  C   THR B  89       1.878  24.335   3.871  1.00105.15           C
ATOM    684  O   THR B  89       1.299  25.039   4.696  1.00105.15           O
ATOM    685  N   LYS B  90       1.242  23.355   3.199  1.00 78.11           N
ATOM    686  CA  LYS B  90      -0.181  23.188   3.249  1.00 78.11           C
ATOM    687  CB  LYS B  90      -0.733  22.498   1.992  1.00 78.11           C
ATOM    688  CG  LYS B  90      -2.251  22.316   1.983  1.00 78.11           C
ATOM    689  CD  LYS B  90      -2.794  21.893   0.617  1.00 78.11           C
ATOM    690  CE  LYS B  90      -4.311  21.698   0.582  1.00 78.11           C
ATOM    691  NZ  LYS B  90      -4.734  21.288  -0.777  1.00 78.11           N
ATOM    692  C   LYS B  90      -0.582  22.358   4.425  1.00 78.11           C
ATOM    693  O   LYS B  90       0.232  21.657   5.024  1.00 78.11           O
ATOM    694  N   GLN B  91      -1.879  22.446   4.783  1.00119.45           N
ATOM    695  CA  GLN B  91      -2.436  21.687   5.862  1.00119.45           C
ATOM    696  CB  GLN B  91      -3.946  21.947   6.052  1.00119.45           C
ATOM    697  CG  GLN B  91      -4.660  20.979   7.003  1.00119.45           C
ATOM    698  CD  GLN B  91      -4.629  21.528   8.422  1.00119.45           C
ATOM    699  OE1 GLN B  91      -4.629  22.738   8.639  1.00119.45           O
ATOM    700  NE2 GLN B  91      -4.601  20.607   9.423  1.00119.45           N
ATOM    701  C   GLN B  91      -2.290  20.253   5.492  1.00119.45           C
ATOM    702  O   GLN B  91      -2.591  19.854   4.368  1.00119.45           O
ATOM    703  N   GLY B  92      -1.795  19.441   6.441  1.00 24.01           N
ATOM    704  CA  GLY B  92      -1.668  18.043   6.180  1.00 24.01           C
ATOM    705  C   GLY B  92      -2.187  17.349   7.388  1.00 24.01           C
ATOM    706  O   GLY B  92      -1.728  17.592   8.504  1.00 24.01           O
ATOM    707  N   LEU B  93      -3.160  16.444   7.185  1.00139.47           N
ATOM    708  CA  LEU B  93      -3.711  15.740   8.298  1.00139.47           C
ATOM    709  CB  LEU B  93      -5.169  15.275   8.075  1.00139.47           C
ATOM    710  CG  LEU B  93      -5.899  14.600   9.267  1.00139.47           C
ATOM    711  CD1 LEU B  93      -7.329  14.216   8.856  1.00139.47           C
ATOM    712  CD2 LEU B  93      -5.156  13.392   9.864  1.00139.47           C
ATOM    713  C   LEU B  93      -2.873  14.529   8.430  1.00139.47           C
ATOM    714  O   LEU B  93      -2.572  13.869   7.436  1.00139.47           O
ATOM    715  N   LYS B  94      -2.466  14.255   9.683  1.00294.42           N
ATOM    716  CA  LYS B  94      -1.680  13.131  10.079  1.00294.42           C
ATOM    717  CB  LYS B  94      -0.793  12.508   8.962  1.00294.42           C
ATOM    718  CG  LYS B  94       0.106  13.440   8.123  1.00294.42           C
ATOM    719  CD  LYS B  94       1.526  13.657   8.654  1.00294.42           C
ATOM    720  CE  LYS B  94       1.927  15.091   8.986  1.00294.42           C
ATOM    721  NZ  LYS B  94       3.097  15.068   9.887  1.00294.42           N
ATOM    722  C   LYS B  94      -0.844  13.609  11.204  1.00294.42           C
ATOM    723  O   LYS B  94      -0.951  13.147  12.337  1.00294.42           O
ATOM    724  N   SER B  95      -0.014  14.608  10.901  1.00180.96           N
ATOM    725  CA  SER B  95       0.972  15.105  11.799  1.00180.96           C
ATOM    726  CB  SER B  95       0.456  15.929  12.971  1.00180.96           C
ATOM    727  OG  SER B  95       1.552  16.458  13.697  1.00180.96           O
ATOM    728  C   SER B  95       1.679  13.894  12.295  1.00180.96           C
ATOM    729  O   SER B  95       1.912  13.744  13.491  1.00180.96           O
ATOM    730  N   THR B  96       2.000  12.993  11.345  1.00 79.36           N
ATOM    731  CA  THR B  96       2.656  11.739  11.538  1.00 79.36           C
ATOM    732  CB  THR B  96       2.087  10.683  10.626  1.00 79.36           C
ATOM    733  OG1 THR B  96       2.257  11.044   9.263  1.00 79.36           O
ATOM    734  CG2 THR B  96       0.597  10.505  10.966  1.00 79.36           C
ATOM    735  C   THR B  96       4.127  11.942  11.301  1.00 79.36           C
ATOM    736  O   THR B  96       4.517  12.975  10.764  1.00 79.36           O
ATOM    737  N   PRO B  97       4.974  11.005  11.657  1.00 97.61           N
ATOM    738  CA  PRO B  97       6.389  11.229  11.673  1.00 97.61           C
ATOM    739  CD  PRO B  97       4.665   9.583  11.689  1.00 97.61           C
ATOM    740  CB  PRO B  97       7.033   9.870  11.972  1.00 97.61           C
ATOM    741  CG  PRO B  97       5.871   8.959  12.401  1.00 97.61           C
ATOM    742  C   PRO B  97       6.932  11.776  10.384  1.00 97.61           C
ATOM    743  O   PRO B  97       7.974  12.425  10.434  1.00 97.61           O
ATOM    744  N   GLU B  98       6.305  11.473   9.227  1.00113.70           N
ATOM    745  CA  GLU B  98       6.824  11.918   7.959  1.00113.70           C
ATOM    746  CB  GLU B  98       6.251  11.128   6.770  1.00113.70           C
ATOM    747  CG  GLU B  98       6.752   9.685   6.725  1.00113.70           C
ATOM    748  CD  GLU B  98       6.125   8.953   7.900  1.00113.70           C
ATOM    749  OE1 GLU B  98       5.016   9.370   8.329  1.00113.70           O
ATOM    750  OE2 GLU B  98       6.742   7.967   8.383  1.00113.70           O
ATOM    751  C   GLU B  98       6.666  13.387   7.623  1.00113.70           C
ATOM    752  O   GLU B  98       7.670  14.028   7.317  1.00113.70           O
ATOM    753  N   LEU B  99       5.453  14.003   7.671  1.00158.99           N
ATOM    754  CA  LEU B  99       5.483  15.337   7.102  1.00158.99           C
ATOM    755  CB  LEU B  99       5.313  15.274   5.569  1.00158.99           C
ATOM    756  CG  LEU B  99       5.636  16.543   4.747  1.00158.99           C
ATOM    757  CD1 LEU B  99       5.361  16.266   3.265  1.00158.99           C
ATOM    758  CD2 LEU B  99       4.926  17.818   5.231  1.00158.99           C
ATOM    759  C   LEU B  99       4.387  16.222   7.621  1.00158.99           C
ATOM    760  O   LEU B  99       3.320  16.289   7.014  1.00158.99           O
ATOM    761  N   ILE B 100       4.673  17.006   8.691  1.00 94.75           N
ATOM    762  CA  ILE B 100       3.774  17.853   9.450  1.00 94.75           C
ATOM    763  CB  ILE B 100       4.376  18.385  10.715  1.00 94.75           C
ATOM    764  CG2 ILE B 100       4.902  17.185  11.513  1.00 94.75           C
ATOM    765  CG1 ILE B 100       5.477  19.412  10.387  1.00 94.75           C
ATOM    766  CD1 ILE B 100       5.800  20.350  11.553  1.00 94.75           C
ATOM    767  C   ILE B 100       3.461  19.099   8.675  1.00 94.75           C
ATOM    768  O   ILE B 100       4.130  19.417   7.696  1.00 94.75           O
ATOM    769  N   ALA B 101       2.377  19.804   9.066  1.00 46.83           N
ATOM    770  CA  ALA B 101       2.044  21.051   8.435  1.00 46.83           C
ATOM    771  CB  ALA B 101       0.634  21.082   7.822  1.00 46.83           C
ATOM    772  C   ALA B 101       2.105  22.141   9.469  1.00 46.83           C
ATOM    773  O   ALA B 101       1.881  21.909  10.657  1.00 46.83           O
ATOM    774  N   LEU B 102       2.434  23.373   9.027  1.00125.89           N
ATOM    775  CA  LEU B 102       2.605  24.477   9.927  1.00125.89           C
ATOM    776  CB  LEU B 102       4.096  24.881   9.946  1.00125.89           C
ATOM    777  CG  LEU B 102       4.590  25.730  11.131  1.00125.89           C
ATOM    778  CD1 LEU B 102       6.105  25.965  11.035  1.00125.89           C
ATOM    779  CD2 LEU B 102       3.827  27.042  11.259  1.00125.89           C
ATOM    780  C   LEU B 102       1.717  25.573   9.398  1.00125.89           C
ATOM    781  O   LEU B 102       1.375  25.578   8.217  1.00125.89           O
ATOM    782  N   ASN B 103       1.273  26.495  10.277  1.00 90.85           N
ATOM    783  CA  ASN B 103       0.382  27.571   9.942  1.00 90.85           C
ATOM    784  CB  ASN B 103      -0.006  28.416  11.167  1.00 90.85           C
ATOM    785  CG  ASN B 103      -1.192  29.289  10.781  1.00 90.85           C
ATOM    786  OD1 ASN B 103      -1.602  30.167  11.537  1.00 90.85           O
ATOM    787  ND2 ASN B 103      -1.769  29.035   9.576  1.00 90.85           N
ATOM    788  C   ASN B 103       0.991  28.501   8.939  1.00 90.85           C
ATOM    789  O   ASN B 103       0.336  28.840   7.957  1.00 90.85           O
ATOM    790  N   VAL B 104       2.251  28.949   9.129  1.00 52.13           N
ATOM    791  CA  VAL B 104       2.773  29.852   8.140  1.00 52.13           C
ATOM    792  CB  VAL B 104       4.005  30.586   8.582  1.00 52.13           C
ATOM    793  CG1 VAL B 104       4.530  31.413   7.396  1.00 52.13           C
ATOM    794  CG2 VAL B 104       3.652  31.428   9.820  1.00 52.13           C
ATOM    795  C   VAL B 104       3.146  28.986   6.990  1.00 52.13           C
ATOM    796  O   VAL B 104       4.282  28.527   6.878  1.00 52.13           O
ATOM    797  N   ALA B 105       2.172  28.742   6.093  1.00 62.71           N
ATOM    798  CA  ALA B 105       2.437  27.841   5.019  1.00 62.71           C
ATOM    799  CB  ALA B 105       1.216  27.708   4.096  1.00 62.71           C
ATOM    800  C   ALA B 105       3.525  28.423   4.204  1.00 62.71           C
ATOM    801  O   ALA B 105       4.621  27.869   4.123  1.00 62.71           O
ATOM    802  N   GLY B 106       3.248  29.631   3.687  1.00 70.18           N
ATOM    803  CA  GLY B 106       4.128  30.373   2.843  1.00 70.18           C
ATOM    804  C   GLY B 106       4.494  29.569   1.634  1.00 70.18           C
ATOM    805  O   GLY B 106       4.594  28.345   1.656  1.00 70.18           O
ATOM    806  N   GLY B 107       4.732  30.275   0.520  1.00146.63           N
ATOM    807  CA  GLY B 107       5.262  29.637  -0.641  1.00146.63           C
ATOM    808  C   GLY B 107       6.695  29.836  -0.346  1.00146.63           C
ATOM    809  O   GLY B 107       7.201  29.274   0.624  1.00146.63           O
ATOM    810  N   LEU B 108       7.416  30.608  -1.167  1.00215.77           N
ATOM    811  CA  LEU B 108       8.679  30.915  -0.591  1.00215.77           C
ATOM    812  CB  LEU B 108       9.729  31.457  -1.579  1.00215.77           C
ATOM    813  CG  LEU B 108      10.279  30.392  -2.547  1.00215.77           C
ATOM    814  CD1 LEU B 108       9.183  29.846  -3.477  1.00215.77           C
ATOM    815  CD2 LEU B 108      11.507  30.916  -3.310  1.00215.77           C
ATOM    816  C   LEU B 108       8.352  31.989   0.400  1.00215.77           C
ATOM    817  O   LEU B 108       8.415  33.179   0.093  1.00215.77           O
ATOM    818  N   ASP B 109       7.963  31.569   1.623  1.00173.37           N
ATOM    819  CA  ASP B 109       7.647  32.457   2.705  1.00173.37           C
ATOM    820  CB  ASP B 109       6.149  32.501   3.035  1.00173.37           C
ATOM    821  CG  ASP B 109       5.898  33.674   3.971  1.00173.37           C
ATOM    822  OD1 ASP B 109       6.893  34.223   4.516  1.00173.37           O
ATOM    823  OD2 ASP B 109       4.706  34.043   4.145  1.00173.37           O
ATOM    824  C   ASP B 109       8.368  31.884   3.878  1.00173.37           C
ATOM    825  O   ASP B 109       9.503  32.262   4.164  1.00173.37           O
ATOM    826  N   ILE B 110       7.716  30.950   4.601  1.00138.48           N
ATOM    827  CA  ILE B 110       8.403  30.284   5.667  1.00138.48           C
ATOM    828  CB  ILE B 110       7.535  29.359   6.475  1.00138.48           C
ATOM    829  CG2 ILE B 110       7.000  28.233   5.575  1.00138.48           C
ATOM    830  CG1 ILE B 110       8.321  28.873   7.702  1.00138.48           C
ATOM    831  CD1 ILE B 110       8.624  29.989   8.703  1.00138.48           C
ATOM    832  C   ILE B 110       9.494  29.508   5.012  1.00138.48           C
ATOM    833  O   ILE B 110      10.634  29.476   5.474  1.00138.48           O
ATOM    834  N   PHE B 111       9.147  28.889   3.872  1.00 41.90           N
ATOM    835  CA  PHE B 111      10.028  28.084   3.085  1.00 41.90           C
ATOM    836  CB  PHE B 111       9.287  27.552   1.849  1.00 41.90           C
ATOM    837  CG  PHE B 111      10.178  26.658   1.068  1.00 41.90           C
ATOM    838  CD1 PHE B 111      10.252  25.320   1.375  1.00 41.90           C
ATOM    839  CD2 PHE B 111      10.920  27.154   0.022  1.00 41.90           C
ATOM    840  CE1 PHE B 111      11.071  24.485   0.656  1.00 41.90           C
ATOM    841  CE2 PHE B 111      11.742  26.324  -0.701  1.00 41.90           C
ATOM    842  CZ  PHE B 111      11.805  24.988  -0.390  1.00 41.90           C
ATOM    843  C   PHE B 111      11.136  28.975   2.617  1.00 41.90           C
ATOM    844  O   PHE B 111      12.308  28.605   2.670  1.00 41.90           O
ATOM    845  N   ASP B 112      10.784  30.187   2.140  1.00 86.38           N
ATOM    846  CA  ASP B 112      11.772  31.104   1.642  1.00 86.38           C
ATOM    847  CB  ASP B 112      11.169  32.403   1.081  1.00 86.38           C
ATOM    848  CG  ASP B 112      12.259  33.314   0.536  1.00 86.38           C
ATOM    849  OD1 ASP B 112      13.439  32.880   0.475  1.00 86.38           O
ATOM    850  OD2 ASP B 112      11.917  34.469   0.168  1.00 86.38           O
ATOM    851  C   ASP B 112      12.674  31.530   2.756  1.00 86.38           C
ATOM    852  O   ASP B 112      13.893  31.578   2.598  1.00 86.38           O
ATOM    853  N   ASP B 113      12.080  31.842   3.923  1.00 79.88           N
ATOM    854  CA  ASP B 113      12.806  32.409   5.022  1.00 79.88           C
ATOM    855  CB  ASP B 113      11.890  32.803   6.192  1.00 79.88           C
ATOM    856  CG  ASP B 113      12.730  33.583   7.194  1.00 79.88           C
ATOM    857  OD1 ASP B 113      13.887  33.937   6.842  1.00 79.88           O
ATOM    858  OD2 ASP B 113      12.227  33.837   8.320  1.00 79.88           O
ATOM    859  C   ASP B 113      13.836  31.469   5.571  1.00 79.88           C
ATOM    860  O   ASP B 113      14.984  31.860   5.775  1.00 79.88           O
ATOM    861  N   VAL B 114      13.462  30.198   5.809  1.00 90.64           N
ATOM    862  CA  VAL B 114      14.367  29.264   6.410  1.00 90.64           C
ATOM    863  CB  VAL B 114      13.714  27.963   6.773  1.00 90.64           C
ATOM    864  CG1 VAL B 114      13.230  27.281   5.482  1.00 90.64           C
ATOM    865  CG2 VAL B 114      14.711  27.124   7.589  1.00 90.64           C
ATOM    866  C   VAL B 114      15.486  28.967   5.459  1.00 90.64           C
ATOM    867  O   VAL B 114      15.309  28.979   4.242  1.00 90.64           O
ATOM    868  N   GLU B 115      16.691  28.716   6.012  1.00 73.10           N
ATOM    869  CA  GLU B 115      17.837  28.418   5.204  1.00 73.10           C
ATOM    870  CB  GLU B 115      19.004  29.396   5.399  1.00 73.10           C
ATOM    871  CG  GLU B 115      20.192  29.115   4.481  1.00 73.10           C
ATOM    872  CD  GLU B 115      21.221  30.207   4.722  1.00 73.10           C
ATOM    873  OE1 GLU B 115      20.946  31.096   5.571  1.00 73.10           O
ATOM    874  OE2 GLU B 115      22.291  30.172   4.057  1.00 73.10           O
ATOM    875  C   GLU B 115      18.320  27.060   5.595  1.00 73.10           C
ATOM    876  O   GLU B 115      18.024  26.576   6.686  1.00 73.10           O
ATOM    877  N   ILE B 116      19.067  26.401   4.689  1.00 99.46           N
ATOM    878  CA  ILE B 116      19.542  25.066   4.897  1.00 99.46           C
ATOM    879  CB  ILE B 116      20.403  24.566   3.772  1.00 99.46           C
ATOM    880  CG2 ILE B 116      21.687  25.412   3.748  1.00 99.46           C
ATOM    881  CG1 ILE B 116      20.655  23.055   3.900  1.00 99.46           C
ATOM    882  CD1 ILE B 116      21.309  22.445   2.661  1.00 99.46           C
ATOM    883  C   ILE B 116      20.351  25.010   6.151  1.00 99.46           C
ATOM    884  O   ILE B 116      21.125  25.916   6.454  1.00 99.46           O
ATOM    885  N   GLY B 117      20.148  23.937   6.939  1.00 17.94           N
ATOM    886  CA  GLY B 117      20.906  23.743   8.140  1.00 17.94           C
ATOM    887  C   GLY B 117      20.313  24.594   9.215  1.00 17.94           C
ATOM    888  O   GLY B 117      20.894  24.742  10.288  1.00 17.94           O
ATOM    889  N   GLN B 118      19.129  25.178   8.956  1.00 44.38           N
ATOM    890  CA  GLN B 118      18.521  26.021   9.946  1.00 44.38           C
ATOM    891  CB  GLN B 118      17.457  26.985   9.390  1.00 44.38           C
ATOM    892  CG  GLN B 118      16.921  27.949  10.453  1.00 44.38           C
ATOM    893  CD  GLN B 118      15.882  28.859   9.815  1.00 44.38           C
ATOM    894  OE1 GLN B 118      14.805  29.075  10.373  1.00 44.38           O
ATOM    895  NE2 GLN B 118      16.210  29.419   8.622  1.00 44.38           N
ATOM    896  C   GLN B 118      17.870  25.148  10.965  1.00 44.38           C
ATOM    897  O   GLN B 118      17.721  23.945  10.760  1.00 44.38           O
ATOM    898  N   THR B 119      17.490  25.737  12.119  1.00 99.79           N
ATOM    899  CA  THR B 119      16.886  24.953  13.153  1.00 99.79           C
ATOM    900  CB  THR B 119      17.609  25.034  14.465  1.00 99.79           C
ATOM    901  OG1 THR B 119      17.077  24.085  15.376  1.00 99.79           O
ATOM    902  CG2 THR B 119      17.457  26.458  15.027  1.00 99.79           C
ATOM    903  C   THR B 119      15.485  25.418  13.392  1.00 99.79           C
ATOM    904  O   THR B 119      15.201  26.615  13.445  1.00 99.79           O
ATOM    905  N   ILE B 120      14.563  24.445  13.534  1.00 76.07           N
ATOM    906  CA  ILE B 120      13.188  24.733  13.813  1.00 76.07           C
ATOM    907  CB  ILE B 120      12.248  24.265  12.742  1.00 76.07           C
ATOM    908  CG2 ILE B 120      10.815  24.362  13.290  1.00 76.07           C
ATOM    909  CG1 ILE B 120      12.470  25.073  11.453  1.00 76.07           C
ATOM    910  CD1 ILE B 120      13.847  24.861  10.829  1.00 76.07           C
ATOM    911  C   ILE B 120      12.842  24.002  15.072  1.00 76.07           C
ATOM    912  O   ILE B 120      13.206  22.843  15.252  1.00 76.07           O
ATOM    913  N   LEU B 121      12.137  24.680  15.994  1.00 78.39           N
ATOM    914  CA  LEU B 121      11.788  24.079  17.246  1.00 78.39           C
ATOM    915  CB  LEU B 121      12.237  24.902  18.465  1.00 78.39           C
ATOM    916  CG  LEU B 121      13.767  25.035  18.576  1.00 78.39           C
ATOM    917  CD1 LEU B 121      14.348  25.790  17.370  1.00 78.39           C
ATOM    918  CD2 LEU B 121      14.181  25.654  19.921  1.00 78.39           C
ATOM    919  C   LEU B 121      10.299  23.955  17.316  1.00 78.39           C
ATOM    920  O   LEU B 121       9.562  24.736  16.716  1.00 78.39           O
ATOM    921  N   ILE B 122       9.821  22.932  18.049  1.00 82.79           N
ATOM    922  CA  ILE B 122       8.415  22.713  18.212  1.00 82.79           C
ATOM    923  CB  ILE B 122       7.907  21.503  17.484  1.00 82.79           C
ATOM    924  CG2 ILE B 122       8.555  20.259  18.115  1.00 82.79           C
ATOM    925  CG1 ILE B 122       6.369  21.479  17.488  1.00 82.79           C
ATOM    926  CD1 ILE B 122       5.772  20.460  16.518  1.00 82.79           C
ATOM    927  C   ILE B 122       8.184  22.482  19.670  1.00 82.79           C
ATOM    928  O   ILE B 122       9.115  22.176  20.412  1.00 82.79           O
ATOM    929  N   ASP B 123       6.922  22.625  20.119  1.00 56.59           N
ATOM    930  CA  ASP B 123       6.589  22.431  21.502  1.00 56.59           C
ATOM    931  CB  ASP B 123       6.777  20.986  21.992  1.00 56.59           C
ATOM    932  CG  ASP B 123       6.171  20.868  23.384  1.00 56.59           C
ATOM    933  OD1 ASP B 123       5.674  21.901  23.908  1.00 56.59           O
ATOM    934  OD2 ASP B 123       6.191  19.738  23.940  1.00 56.59           O
ATOM    935  C   ASP B 123       7.460  23.292  22.353  1.00 56.59           C
ATOM    936  O   ASP B 123       8.132  22.808  23.261  1.00 56.59           O
ATOM    937  N   ASP B 124       7.474  24.601  22.055  1.00 76.71           N
ATOM    938  CA  ASP B 124       8.204  25.569  22.815  1.00 76.71           C
ATOM    939  CB  ASP B 124       7.554  25.959  24.167  1.00 76.71           C
ATOM    940  CG  ASP B 124       7.432  24.779  25.128  1.00 76.71           C
ATOM    941  OD1 ASP B 124       8.460  24.108  25.413  1.00 76.71           O
ATOM    942  OD2 ASP B 124       6.294  24.558  25.622  1.00 76.71           O
ATOM    943  C   ASP B 124       9.633  25.155  22.996  1.00 76.71           C
ATOM    944  O   ASP B 124      10.217  25.335  24.063  1.00 76.71           O
ATOM    945  N   GLY B 125      10.248  24.616  21.926  1.00 32.22           N
ATOM    946  CA  GLY B 125      11.653  24.326  21.956  1.00 32.22           C
ATOM    947  C   GLY B 125      11.947  22.927  22.416  1.00 32.22           C
ATOM    948  O   GLY B 125      13.112  22.534  22.467  1.00 32.22           O
ATOM    949  N   LYS B 126      10.924  22.127  22.766  1.00 42.69           N
ATOM    950  CA  LYS B 126      11.210  20.806  23.261  1.00 42.69           C
ATOM    951  CB  LYS B 126       9.932  20.071  23.700  1.00 42.69           C
ATOM    952  CG  LYS B 126      10.184  18.724  24.378  1.00 42.69           C
ATOM    953  CD  LYS B 126       8.946  18.170  25.088  1.00 42.69           C
ATOM    954  CE  LYS B 126       9.178  16.822  25.772  1.00 42.69           C
ATOM    955  NZ  LYS B 126       7.932  16.368  26.428  1.00 42.69           N
ATOM    956  C   LYS B 126      11.872  19.971  22.198  1.00 42.69           C
ATOM    957  O   LYS B 126      12.956  19.431  22.412  1.00 42.69           O
ATOM    958  N   LEU B 127      11.249  19.869  21.005  1.00 99.28           N
ATOM    959  CA  LEU B 127      11.771  19.088  19.915  1.00 99.28           C
ATOM    960  CB  LEU B 127      10.661  18.376  19.116  1.00 99.28           C
ATOM    961  CG  LEU B 127      11.131  17.584  17.878  1.00 99.28           C
ATOM    962  CD1 LEU B 127      11.917  16.320  18.257  1.00 99.28           C
ATOM    963  CD2 LEU B 127       9.955  17.287  16.934  1.00 99.28           C
ATOM    964  C   LEU B 127      12.399  20.073  18.979  1.00 99.28           C
ATOM    965  O   LEU B 127      11.817  21.117  18.690  1.00 99.28           O
ATOM    966  N   GLY B 128      13.613  19.774  18.481  1.00 25.09           N
ATOM    967  CA  GLY B 128      14.271  20.675  17.579  1.00 25.09           C
ATOM    968  C   GLY B 128      14.458  19.945  16.285  1.00 25.09           C
ATOM    969  O   GLY B 128      14.391  18.718  16.240  1.00 25.09           O
ATOM    970  N   LEU B 129      14.703  20.702  15.198  1.00 54.02           N
ATOM    971  CA  LEU B 129      14.804  20.122  13.887  1.00 54.02           C
ATOM    972  CB  LEU B 129      13.542  20.392  13.056  1.00 54.02           C
ATOM    973  CG  LEU B 129      12.262  19.775  13.645  1.00 54.02           C
ATOM    974  CD1 LEU B 129      11.043  20.081  12.759  1.00 54.02           C
ATOM    975  CD2 LEU B 129      12.437  18.274  13.925  1.00 54.02           C
ATOM    976  C   LEU B 129      15.951  20.761  13.164  1.00 54.02           C
ATOM    977  O   LEU B 129      16.490  21.773  13.603  1.00 54.02           O
ATOM    978  N   SER B 130      16.380  20.156  12.032  1.00 72.83           N
ATOM    979  CA  SER B 130      17.440  20.729  11.247  1.00 72.83           C
ATOM    980  CB  SER B 130      18.761  19.946  11.321  1.00 72.83           C
ATOM    981  OG  SER B 130      19.748  20.581  10.525  1.00 72.83           O
ATOM    982  C   SER B 130      17.009  20.736   9.811  1.00 72.83           C
ATOM    983  O   SER B 130      16.481  19.747   9.311  1.00 72.83           O
ATOM    984  N   LEU B 131      17.251  21.854   9.091  1.00106.38           N
ATOM    985  CA  LEU B 131      16.817  21.912   7.720  1.00106.38           C
ATOM    986  CB  LEU B 131      16.781  23.347   7.125  1.00106.38           C
ATOM    987  CG  LEU B 131      16.316  23.521   5.645  1.00106.38           C
ATOM    988  CD1 LEU B 131      16.230  25.015   5.297  1.00106.38           C
ATOM    989  CD2 LEU B 131      17.177  22.802   4.591  1.00106.38           C
ATOM    990  C   LEU B 131      17.810  21.156   6.910  1.00106.38           C
ATOM    991  O   LEU B 131      18.877  21.677   6.591  1.00106.38           O
ATOM    992  N   THR B 132      17.494  19.898   6.561  1.00113.12           N
ATOM    993  CA  THR B 132      18.405  19.188   5.716  1.00113.12           C
ATOM    994  CB  THR B 132      18.128  17.712   5.669  1.00113.12           C
ATOM    995  OG1 THR B 132      19.081  17.064   4.839  1.00113.12           O
ATOM    996  CG2 THR B 132      16.701  17.468   5.151  1.00113.12           C
ATOM    997  C   THR B 132      18.356  19.737   4.319  1.00113.12           C
ATOM    998  O   THR B 132      19.387  20.093   3.749  1.00113.12           O
ATOM    999  N   GLY B 133      17.142  19.876   3.746  1.00 18.62           N
ATOM   1000  CA  GLY B 133      17.035  20.314   2.383  1.00 18.62           C
ATOM   1001  C   GLY B 133      15.787  21.114   2.272  1.00 18.62           C
ATOM   1002  O   GLY B 133      14.909  21.040   3.131  1.00 18.62           O
ATOM   1003  N   LYS B 134      15.678  21.914   1.196  1.00105.55           N
ATOM   1004  CA  LYS B 134      14.507  22.722   1.069  1.00105.55           C
ATOM   1005  CB  LYS B 134      14.851  24.212   1.245  1.00105.55           C
ATOM   1006  CG  LYS B 134      13.729  25.070   1.824  1.00105.55           C
ATOM   1007  CD  LYS B 134      14.155  26.507   2.124  1.00105.55           C
ATOM   1008  CE  LYS B 134      14.269  27.373   0.868  1.00105.55           C
ATOM   1009  NZ  LYS B 134      14.683  28.746   1.232  1.00105.55           N
ATOM   1010  C   LYS B 134      13.986  22.504  -0.320  1.00105.55           C
ATOM   1011  O   LYS B 134      14.570  22.966  -1.299  1.00105.55           O
ATOM   1012  N   ASP B 135      12.850  21.794  -0.446  1.00 60.37           N
ATOM   1013  CA  ASP B 135      12.334  21.516  -1.754  1.00 60.37           C
ATOM   1014  CB  ASP B 135      11.547  20.195  -1.814  1.00 60.37           C
ATOM   1015  CG  ASP B 135      11.144  19.911  -3.255  1.00 60.37           C
ATOM   1016  OD1 ASP B 135      11.410  20.774  -4.133  1.00 60.37           O
ATOM   1017  OD2 ASP B 135      10.564  18.818  -3.495  1.00 60.37           O
ATOM   1018  C   ASP B 135      11.413  22.634  -2.113  1.00 60.37           C
ATOM   1019  O   ASP B 135      10.246  22.652  -1.726  1.00 60.37           O
ATOM   1020  N   ALA B 136      11.936  23.606  -2.880  1.00 33.90           N
ATOM   1021  CA  ALA B 136      11.176  24.763  -3.245  1.00 33.90           C
ATOM   1022  CB  ALA B 136      11.997  25.776  -4.059  1.00 33.90           C
ATOM   1023  C   ALA B 136      10.004  24.359  -4.081  1.00 33.90           C
ATOM   1024  O   ALA B 136       8.907  24.892  -3.918  1.00 33.90           O
ATOM   1025  N   ALA B 137      10.211  23.414  -5.017  1.00 35.70           N
ATOM   1026  CA  ALA B 137       9.151  23.039  -5.910  1.00 35.70           C
ATOM   1027  CB  ALA B 137       9.611  22.036  -6.981  1.00 35.70           C
ATOM   1028  C   ALA B 137       8.019  22.398  -5.168  1.00 35.70           C
ATOM   1029  O   ALA B 137       6.862  22.781  -5.333  1.00 35.70           O
ATOM   1030  N   THR B 138       8.333  21.418  -4.303  1.00107.59           N
ATOM   1031  CA  THR B 138       7.323  20.705  -3.576  1.00107.59           C
ATOM   1032  CB  THR B 138       7.831  19.503  -2.838  1.00107.59           C
ATOM   1033  OG1 THR B 138       6.741  18.693  -2.421  1.00107.59           O
ATOM   1034  CG2 THR B 138       8.618  19.978  -1.610  1.00107.59           C
ATOM   1035  C   THR B 138       6.740  21.644  -2.573  1.00107.59           C
ATOM   1036  O   THR B 138       5.589  21.485  -2.168  1.00107.59           O
ATOM   1037  N   ARG B 139       7.534  22.657  -2.164  1.00104.04           N
ATOM   1038  CA  ARG B 139       7.119  23.597  -1.162  1.00104.04           C
ATOM   1039  CB  ARG B 139       5.697  24.124  -1.452  1.00104.04           C
ATOM   1040  CG  ARG B 139       5.267  25.399  -0.728  1.00104.04           C
ATOM   1041  CD  ARG B 139       3.871  25.856  -1.169  1.00104.04           C
ATOM   1042  NE  ARG B 139       3.547  27.118  -0.452  1.00104.04           N
ATOM   1043  CZ  ARG B 139       2.257  27.560  -0.383  1.00104.04           C
ATOM   1044  NH1 ARG B 139       1.253  26.827  -0.945  1.00104.04           N
ATOM   1045  NH2 ARG B 139       1.971  28.731   0.257  1.00104.04           N
ATOM   1046  C   ARG B 139       7.137  22.884   0.152  1.00104.04           C
ATOM   1047  O   ARG B 139       6.297  23.117   1.020  1.00104.04           O
ATOM   1048  N   GLU B 140       8.127  21.979   0.320  1.00 56.94           N
ATOM   1049  CA  GLU B 140       8.258  21.242   1.541  1.00 56.94           C
ATOM   1050  CB  GLU B 140       7.858  19.771   1.360  1.00 56.94           C
ATOM   1051  CG  GLU B 140       6.381  19.679   0.960  1.00 56.94           C
ATOM   1052  CD  GLU B 140       5.986  18.237   0.692  1.00 56.94           C
ATOM   1053  OE1 GLU B 140       6.725  17.321   1.138  1.00 56.94           O
ATOM   1054  OE2 GLU B 140       4.935  18.030   0.032  1.00 56.94           O
ATOM   1055  C   GLU B 140       9.677  21.350   2.020  1.00 56.94           C
ATOM   1056  O   GLU B 140      10.630  21.059   1.300  1.00 56.94           O
ATOM   1057  N   PHE B 141       9.825  21.773   3.287  1.00 79.30           N
ATOM   1058  CA  PHE B 141      11.068  22.038   3.955  1.00 79.30           C
ATOM   1059  CB  PHE B 141      10.795  23.221   4.907  1.00 79.30           C
ATOM   1060  CG  PHE B 141      11.774  23.462   5.991  1.00 79.30           C
ATOM   1061  CD1 PHE B 141      12.898  24.218   5.774  1.00 79.30           C
ATOM   1062  CD2 PHE B 141      11.531  22.958   7.247  1.00 79.30           C
ATOM   1063  CE1 PHE B 141      13.774  24.440   6.806  1.00 79.30           C
ATOM   1064  CE2 PHE B 141      12.411  23.185   8.276  1.00 79.30           C
ATOM   1065  CZ  PHE B 141      13.542  23.926   8.055  1.00 79.30           C
ATOM   1066  C   PHE B 141      11.485  20.778   4.663  1.00 79.30           C
ATOM   1067  O   PHE B 141      10.897  20.394   5.672  1.00 79.30           O
ATOM   1068  N   GLU B 142      12.530  20.099   4.130  1.00 71.34           N
ATOM   1069  CA  GLU B 142      12.976  18.838   4.664  1.00 71.34           C
ATOM   1070  CB  GLU B 142      13.823  18.003   3.687  1.00 71.34           C
ATOM   1071  CG  GLU B 142      14.062  16.576   4.189  1.00 71.34           C
ATOM   1072  CD  GLU B 142      14.903  15.822   3.169  1.00 71.34           C
ATOM   1073  OE1 GLU B 142      15.242  16.421   2.114  1.00 71.34           O
ATOM   1074  OE2 GLU B 142      15.219  14.631   3.434  1.00 71.34           O
ATOM   1075  C   GLU B 142      13.786  19.072   5.900  1.00 71.34           C
ATOM   1076  O   GLU B 142      14.487  20.077   6.017  1.00 71.34           O
ATOM   1077  N   VAL B 143      13.706  18.123   6.859  1.00 48.78           N
ATOM   1078  CA  VAL B 143      14.359  18.298   8.127  1.00 48.78           C
ATOM   1079  CB  VAL B 143      13.435  18.989   9.090  1.00 48.78           C
ATOM   1080  CG1 VAL B 143      14.083  19.119  10.470  1.00 48.78           C
ATOM   1081  CG2 VAL B 143      13.013  20.319   8.461  1.00 48.78           C
ATOM   1082  C   VAL B 143      14.640  16.947   8.720  1.00 48.78           C
ATOM   1083  O   VAL B 143      14.036  15.946   8.340  1.00 48.78           O
ATOM   1084  N   GLU B 144      15.600  16.894   9.669  1.00 69.88           N
ATOM   1085  CA  GLU B 144      15.865  15.700  10.415  1.00 69.88           C
ATOM   1086  CB  GLU B 144      17.328  15.226  10.328  1.00 69.88           C
ATOM   1087  CG  GLU B 144      17.602  13.933  11.100  1.00 69.88           C
ATOM   1088  CD  GLU B 144      19.074  13.583  10.925  1.00 69.88           C
ATOM   1089  OE1 GLU B 144      19.782  14.347  10.217  1.00 69.88           O
ATOM   1090  OE2 GLU B 144      19.510  12.548  11.497  1.00 69.88           O
ATOM   1091  C   GLU B 144      15.582  16.060  11.838  1.00 69.88           C
ATOM   1092  O   GLU B 144      15.949  17.138  12.300  1.00 69.88           O
ATOM   1093  N   ALA B 145      14.907  15.162  12.576  1.00 56.39           N
ATOM   1094  CA  ALA B 145      14.570  15.450  13.940  1.00 56.39           C
ATOM   1095  CB  ALA B 145      13.763  14.333  14.625  1.00 56.39           C
ATOM   1096  C   ALA B 145      15.841  15.627  14.698  1.00 56.39           C
ATOM   1097  O   ALA B 145      16.894  15.135  14.302  1.00 56.39           O
ATOM   1098  N   GLN B 146      15.783  16.398  15.796  1.00123.31           N
ATOM   1099  CA  GLN B 146      16.945  16.574  16.611  1.00123.31           C
ATOM   1100  CB  GLN B 146      17.407  18.036  16.744  1.00123.31           C
ATOM   1101  CG  GLN B 146      17.973  18.616  15.445  1.00123.31           C
ATOM   1102  CD  GLN B 146      18.413  20.048  15.716  1.00123.31           C
ATOM   1103  OE1 GLN B 146      18.928  20.731  14.832  1.00123.31           O
ATOM   1104  NE2 GLN B 146      18.211  20.516  16.977  1.00123.31           N
ATOM   1105  C   GLN B 146      16.556  16.098  17.965  1.00123.31           C
ATOM   1106  O   GLN B 146      16.341  14.903  18.171  1.00123.31           O
ATOM   1107  N   ASN B 147      16.472  17.032  18.931  1.00 71.84           N
ATOM   1108  CA  ASN B 147      16.087  16.649  20.253  1.00 71.84           C
ATOM   1109  CB  ASN B 147      16.140  17.818  21.255  1.00 71.84           C
ATOM   1110  CG  ASN B 147      16.020  17.268  22.670  1.00 71.84           C
ATOM   1111  OD1 ASN B 147      16.014  18.022  23.642  1.00 71.84           O
ATOM   1112  ND2 ASN B 147      15.932  15.917  22.794  1.00 71.84           N
ATOM   1113  C   ASN B 147      14.671  16.182  20.156  1.00 71.84           C
ATOM   1114  O   ASN B 147      13.730  16.971  20.201  1.00 71.84           O
ATOM   1115  N   ASP B 148      14.518  14.850  20.052  1.00107.45           N
ATOM   1116  CA  ASP B 148      13.296  14.126  19.895  1.00107.45           C
ATOM   1117  CB  ASP B 148      13.650  12.645  19.669  1.00107.45           C
ATOM   1118  CG  ASP B 148      12.399  11.817  19.601  1.00107.45           C
ATOM   1119  OD1 ASP B 148      11.406  12.311  19.004  1.00107.45           O
ATOM   1120  OD2 ASP B 148      12.414  10.689  20.164  1.00107.45           O
ATOM   1121  C   ASP B 148      12.487  14.245  21.158  1.00107.45           C
ATOM   1122  O   ASP B 148      12.980  14.716  22.183  1.00107.45           O
ATOM   1123  N   GLY B 149      11.193  13.853  21.090  1.00 35.05           N
ATOM   1124  CA  GLY B 149      10.328  13.865  22.227  1.00 35.05           C
ATOM   1125  C   GLY B 149       8.975  13.401  21.789  1.00 35.05           C
ATOM   1126  O   GLY B 149       8.835  12.490  20.975  1.00 35.05           O
ATOM   1127  N   VAL B 150       7.939  14.008  22.392  1.00 99.59           N
ATOM   1128  CA  VAL B 150       6.559  13.763  22.108  1.00 99.59           C
ATOM   1129  CB  VAL B 150       5.825  13.173  23.277  1.00 99.59           C
ATOM   1130  CG1 VAL B 150       6.008  14.107  24.485  1.00 99.59           C
ATOM   1131  CG2 VAL B 150       4.354  12.974  22.883  1.00 99.59           C
ATOM   1132  C   VAL B 150       5.962  15.108  21.830  1.00 99.59           C
ATOM   1133  O   VAL B 150       6.191  16.068  22.564  1.00 99.59           O
ATOM   1134  N   ILE B 151       5.185  15.209  20.739  1.00166.97           N
ATOM   1135  CA  ILE B 151       4.612  16.436  20.309  1.00166.97           C
ATOM   1136  CB  ILE B 151       5.262  17.031  19.076  1.00166.97           C
ATOM   1137  CG2 ILE B 151       5.010  16.160  17.844  1.00166.97           C
ATOM   1138  CG1 ILE B 151       4.812  18.481  18.877  1.00166.97           C
ATOM   1139  CD1 ILE B 151       5.465  19.440  19.862  1.00166.97           C
ATOM   1140  C   ILE B 151       3.140  16.279  20.087  1.00166.97           C
ATOM   1141  O   ILE B 151       2.664  15.645  19.145  1.00166.97           O
ATOM   1142  N   GLY B 152       2.362  16.931  20.955  1.00 28.83           N
ATOM   1143  CA  GLY B 152       0.937  16.851  20.874  1.00 28.83           C
ATOM   1144  C   GLY B 152       0.499  17.846  19.855  1.00 28.83           C
ATOM   1145  O   GLY B 152       1.325  18.413  19.148  1.00 28.83           O
ATOM   1146  N   LYS B 153      -0.828  18.075  19.771  1.00 40.39           N
ATOM   1147  CA  LYS B 153      -1.421  18.933  18.784  1.00 40.39           C
ATOM   1148  CB  LYS B 153      -2.947  18.754  18.678  1.00 40.39           C
ATOM   1149  CG  LYS B 153      -3.377  17.353  18.233  1.00 40.39           C
ATOM   1150  CD  LYS B 153      -4.861  17.062  18.473  1.00 40.39           C
ATOM   1151  CE  LYS B 153      -5.292  15.663  18.026  1.00 40.39           C
ATOM   1152  NZ  LYS B 153      -6.731  15.460  18.311  1.00 40.39           N
ATOM   1153  C   LYS B 153      -1.172  20.379  19.099  1.00 40.39           C
ATOM   1154  O   LYS B 153      -1.016  20.770  20.255  1.00 40.39           O
ATOM   1155  N   GLN B 154      -1.113  21.203  18.028  1.00134.30           N
ATOM   1156  CA  GLN B 154      -0.991  22.636  18.079  1.00134.30           C
ATOM   1157  CB  GLN B 154      -2.326  23.338  18.423  1.00134.30           C
ATOM   1158  CG  GLN B 154      -2.925  22.993  19.793  1.00134.30           C
ATOM   1159  CD  GLN B 154      -2.696  24.150  20.759  1.00134.30           C
ATOM   1160  OE1 GLN B 154      -2.836  23.997  21.971  1.00134.30           O
ATOM   1161  NE2 GLN B 154      -2.334  25.341  20.210  1.00134.30           N
ATOM   1162  C   GLN B 154       0.102  23.083  19.001  1.00134.30           C
ATOM   1163  O   GLN B 154      -0.115  23.903  19.891  1.00134.30           O
ATOM   1164  N   LYS B 155       1.328  22.564  18.804  1.00113.20           N
ATOM   1165  CA  LYS B 155       2.432  22.969  19.629  1.00113.20           C
ATOM   1166  CB  LYS B 155       3.470  21.856  19.835  1.00113.20           C
ATOM   1167  CG  LYS B 155       2.930  20.692  20.672  1.00113.20           C
ATOM   1168  CD  LYS B 155       2.573  21.071  22.110  1.00113.20           C
ATOM   1169  CE  LYS B 155       1.220  21.770  22.247  1.00113.20           C
ATOM   1170  NZ  LYS B 155       0.962  22.096  23.667  1.00113.20           N
ATOM   1171  C   LYS B 155       3.098  24.149  18.993  1.00113.20           C
ATOM   1172  O   LYS B 155       2.901  24.427  17.811  1.00113.20           O
ATOM   1173  N   GLY B 156       3.903  24.886  19.787  1.00 27.59           N
ATOM   1174  CA  GLY B 156       4.536  26.085  19.314  1.00 27.59           C
ATOM   1175  C   GLY B 156       5.589  25.761  18.303  1.00 27.59           C
ATOM   1176  O   GLY B 156       6.363  24.818  18.460  1.00 27.59           O
ATOM   1177  N   VAL B 157       5.647  26.582  17.235  1.00 33.22           N
ATOM   1178  CA  VAL B 157       6.645  26.421  16.221  1.00 33.22           C
ATOM   1179  CB  VAL B 157       6.099  26.505  14.825  1.00 33.22           C
ATOM   1180  CG1 VAL B 157       7.271  26.434  13.832  1.00 33.22           C
ATOM   1181  CG2 VAL B 157       5.054  25.391  14.638  1.00 33.22           C
ATOM   1182  C   VAL B 157       7.586  27.566  16.399  1.00 33.22           C
ATOM   1183  O   VAL B 157       7.164  28.722  16.412  1.00 33.22           O
ATOM   1184  N   ASN B 158       8.892  27.274  16.560  1.00 63.63           N
ATOM   1185  CA  ASN B 158       9.835  28.332  16.780  1.00 63.63           C
ATOM   1186  CB  ASN B 158      10.510  28.228  18.156  1.00 63.63           C
ATOM   1187  CG  ASN B 158       9.399  28.280  19.195  1.00 63.63           C
ATOM   1188  OD1 ASN B 158       8.993  29.349  19.650  1.00 63.63           O
ATOM   1189  ND2 ASN B 158       8.870  27.082  19.564  1.00 63.63           N
ATOM   1190  C   ASN B 158      10.907  28.218  15.739  1.00 63.63           C
ATOM   1191  O   ASN B 158      11.547  27.184  15.582  1.00 63.63           O
ATOM   1192  N   ILE B 159      11.089  29.308  14.977  1.00148.87           N
ATOM   1193  CA  ILE B 159      12.024  29.544  13.910  1.00148.87           C
ATOM   1194  CB  ILE B 159      11.535  30.601  12.964  1.00148.87           C
ATOM   1195  CG2 ILE B 159      11.668  31.965  13.661  1.00148.87           C
ATOM   1196  CG1 ILE B 159      12.277  30.510  11.622  1.00148.87           C
ATOM   1197  CD1 ILE B 159      11.574  31.268  10.497  1.00148.87           C
ATOM   1198  C   ILE B 159      13.462  29.863  14.275  1.00148.87           C
ATOM   1199  O   ILE B 159      14.290  29.692  13.380  1.00148.87           O
ATOM   1200  N   PRO B 160      13.821  30.326  15.473  1.00193.83           N
ATOM   1201  CA  PRO B 160      15.065  31.032  15.735  1.00193.83           C
ATOM   1202  CD  PRO B 160      13.406  29.613  16.669  1.00193.83           C
ATOM   1203  CB  PRO B 160      15.435  30.790  17.192  1.00193.83           C
ATOM   1204  CG  PRO B 160      14.145  30.273  17.826  1.00193.83           C
ATOM   1205  C   PRO B 160      16.243  30.816  14.865  1.00193.83           C
ATOM   1206  O   PRO B 160      16.871  29.759  14.893  1.00193.83           O
ATOM   1207  N   ASN B 161      16.526  31.882  14.101  1.00142.73           N
ATOM   1208  CA  ASN B 161      17.553  31.972  13.124  1.00142.73           C
ATOM   1209  CB  ASN B 161      17.650  30.724  12.229  1.00142.73           C
ATOM   1210  CG  ASN B 161      18.889  30.850  11.351  1.00142.73           C
ATOM   1211  OD1 ASN B 161      19.211  29.943  10.586  1.00142.73           O
ATOM   1212  ND2 ASN B 161      19.609  31.998  11.466  1.00142.73           N
ATOM   1213  C   ASN B 161      17.085  33.098  12.269  1.00142.73           C
ATOM   1214  O   ASN B 161      17.511  34.243  12.419  1.00142.73           O
ATOM   1215  N   THR B 162      16.162  32.772  11.344  1.00108.69           N
ATOM   1216  CA  THR B 162      15.638  33.744  10.433  1.00108.69           C
ATOM   1217  CB  THR B 162      15.064  33.138   9.188  1.00108.69           C
ATOM   1218  OG1 THR B 162      13.962  32.303   9.512  1.00108.69           O
ATOM   1219  CG2 THR B 162      16.160  32.319   8.489  1.00108.69           C
ATOM   1220  C   THR B 162      14.557  34.532  11.098  1.00108.69           C
ATOM   1221  O   THR B 162      14.057  34.181  12.164  1.00108.69           O
ATOM   1222  N   LYS B 163      14.182  35.657  10.462  1.00 79.24           N
ATOM   1223  CA  LYS B 163      13.169  36.533  10.975  1.00 79.24           C
ATOM   1224  CB  LYS B 163      13.600  38.007  10.895  1.00 79.24           C
ATOM   1225  CG  LYS B 163      14.298  38.343   9.576  1.00 79.24           C
ATOM   1226  CD  LYS B 163      14.739  39.804   9.449  1.00 79.24           C
ATOM   1227  CE  LYS B 163      15.697  40.044   8.281  1.00 79.24           C
ATOM   1228  NZ  LYS B 163      16.260  41.411   8.357  1.00 79.24           N
ATOM   1229  C   LYS B 163      11.932  36.320  10.164  1.00 79.24           C
ATOM   1230  O   LYS B 163      11.976  36.305   8.934  1.00 79.24           O
ATOM   1231  N   ILE B 164      10.782  36.136  10.847  1.00 89.58           N
ATOM   1232  CA  ILE B 164       9.563  35.872  10.135  1.00 89.58           C
ATOM   1233  CB  ILE B 164       8.814  34.674  10.653  1.00 89.58           C
ATOM   1234  CG2 ILE B 164       8.481  34.902  12.138  1.00 89.58           C
ATOM   1235  CG1 ILE B 164       7.594  34.382   9.766  1.00 89.58           C
ATOM   1236  CD1 ILE B 164       6.940  33.032  10.054  1.00 89.58           C
ATOM   1237  C   ILE B 164       8.658  37.050  10.236  1.00 89.58           C
ATOM   1238  O   ILE B 164       8.298  37.512  11.318  1.00 89.58           O
ATOM   1239  N   PRO B 165       8.330  37.568   9.087  1.00131.16           N
ATOM   1240  CA  PRO B 165       7.422  38.679   9.068  1.00131.16           C
ATOM   1241  CD  PRO B 165       9.355  37.697   8.062  1.00131.16           C
ATOM   1242  CB  PRO B 165       7.696  39.435   7.769  1.00131.16           C
ATOM   1243  CG  PRO B 165       9.160  39.093   7.452  1.00131.16           C
ATOM   1244  C   PRO B 165       5.989  38.279   9.211  1.00131.16           C
ATOM   1245  O   PRO B 165       5.579  37.287   8.611  1.00131.16           O
ATOM   1246  N   PHE B 166       5.212  39.039  10.002  1.00 62.11           N
ATOM   1247  CA  PHE B 166       3.795  38.851  10.067  1.00 62.11           C
ATOM   1248  CB  PHE B 166       3.299  38.178  11.358  1.00 62.11           C
ATOM   1249  CG  PHE B 166       3.689  36.742  11.301  1.00 62.11           C
ATOM   1250  CD1 PHE B 166       4.947  36.336  11.680  1.00 62.11           C
ATOM   1251  CD2 PHE B 166       2.787  35.798  10.865  1.00 62.11           C
ATOM   1252  CE1 PHE B 166       5.298  35.008  11.625  1.00 62.11           C
ATOM   1253  CE2 PHE B 166       3.133  34.469  10.807  1.00 62.11           C
ATOM   1254  CZ  PHE B 166       4.392  34.072  11.188  1.00 62.11           C
ATOM   1255  C   PHE B 166       3.252  40.240  10.048  1.00 62.11           C
ATOM   1256  O   PHE B 166       3.340  40.971  11.033  1.00 62.11           O
ATOM   1257  N   PRO B 167       2.702  40.633   8.942  1.00100.80           N
ATOM   1258  CA  PRO B 167       2.203  41.976   8.865  1.00100.80           C
ATOM   1259  CD  PRO B 167       3.193  40.168   7.657  1.00100.80           C
ATOM   1260  CB  PRO B 167       2.217  42.360   7.383  1.00100.80           C
ATOM   1261  CG  PRO B 167       2.440  41.033   6.636  1.00100.80           C
ATOM   1262  C   PRO B 167       0.867  42.100   9.510  1.00100.80           C
ATOM   1263  O   PRO B 167       0.157  41.102   9.624  1.00100.80           O
ATOM   1264  N   ALA B 168       0.519  43.324   9.948  1.00215.21           N
ATOM   1265  CA  ALA B 168      -0.760  43.587  10.530  1.00215.21           C
ATOM   1266  CB  ALA B 168      -1.943  43.232   9.612  1.00215.21           C
ATOM   1267  C   ALA B 168      -0.899  42.817  11.800  1.00215.21           C
ATOM   1268  O   ALA B 168      -0.204  41.829  12.033  1.00215.21           O
ATOM   1269  N   LEU B 169      -1.807  43.297  12.669  1.00 63.64           N
ATOM   1270  CA  LEU B 169      -2.088  42.671  13.926  1.00 63.64           C
ATOM   1271  CB  LEU B 169      -2.767  43.609  14.939  1.00 63.64           C
ATOM   1272  CG  LEU B 169      -1.908  44.825  15.336  1.00 63.64           C
ATOM   1273  CD1 LEU B 169      -2.644  45.719  16.346  1.00 63.64           C
ATOM   1274  CD2 LEU B 169      -0.515  44.392  15.823  1.00 63.64           C
ATOM   1275  C   LEU B 169      -3.040  41.552  13.666  1.00 63.64           C
ATOM   1276  O   LEU B 169      -3.715  41.514  12.638  1.00 63.64           O
ATOM   1277  N   ALA B 170      -3.110  40.592  14.606  1.00 22.86           N
ATOM   1278  CA  ALA B 170      -3.998  39.484  14.438  1.00 22.86           C
ATOM   1279  CB  ALA B 170      -3.839  38.393  15.511  1.00 22.86           C
ATOM   1280  C   ALA B 170      -5.390  40.007  14.526  1.00 22.86           C
ATOM   1281  O   ALA B 170      -5.634  41.081  15.073  1.00 22.86           O
ATOM   1282  N   GLU B 171      -6.342  39.255  13.944  1.00 59.87           N
ATOM   1283  CA  GLU B 171      -7.716  39.651  13.969  1.00 59.87           C
ATOM   1284  CB  GLU B 171      -8.632  38.634  13.271  1.00 59.87           C
ATOM   1285  CG  GLU B 171      -8.276  38.403  11.802  1.00 59.87           C
ATOM   1286  CD  GLU B 171      -7.077  37.464  11.767  1.00 59.87           C
ATOM   1287  OE1 GLU B 171      -6.732  36.907  12.843  1.00 59.87           O
ATOM   1288  OE2 GLU B 171      -6.492  37.290  10.665  1.00 59.87           O
ATOM   1289  C   GLU B 171      -8.107  39.670  15.408  1.00 59.87           C
ATOM   1290  O   GLU B 171      -8.809  40.570  15.868  1.00 59.87           O
ATOM   1291  N   ARG B 172      -7.633  38.656  16.155  1.00 96.46           N
ATOM   1292  CA  ARG B 172      -7.934  38.502  17.547  1.00 96.46           C
ATOM   1293  CB  ARG B 172      -7.288  37.233  18.129  1.00 96.46           C
ATOM   1294  CG  ARG B 172      -7.242  37.186  19.657  1.00 96.46           C
ATOM   1295  CD  ARG B 172      -8.606  37.119  20.343  1.00 96.46           C
ATOM   1296  NE  ARG B 172      -8.345  37.040  21.809  1.00 96.46           N
ATOM   1297  CZ  ARG B 172      -9.346  37.283  22.705  1.00 96.46           C
ATOM   1298  NH1 ARG B 172     -10.596  37.605  22.263  1.00 96.46           N
ATOM   1299  NH2 ARG B 172      -9.093  37.205  24.044  1.00 96.46           N
ATOM   1300  C   ARG B 172      -7.402  39.666  18.320  1.00 96.46           C
ATOM   1301  O   ARG B 172      -8.107  40.246  19.145  1.00 96.46           O
ATOM   1302  N   ASP B 173      -6.146  40.060  18.052  1.00 26.41           N
ATOM   1303  CA  ASP B 173      -5.534  41.119  18.799  1.00 26.41           C
ATOM   1304  CB  ASP B 173      -4.084  41.393  18.364  1.00 26.41           C
ATOM   1305  CG  ASP B 173      -3.222  40.223  18.815  1.00 26.41           C
ATOM   1306  OD1 ASP B 173      -3.650  39.493  19.748  1.00 26.41           O
ATOM   1307  OD2 ASP B 173      -2.119  40.044  18.231  1.00 26.41           O
ATOM   1308  C   ASP B 173      -6.314  42.373  18.571  1.00 26.41           C
ATOM   1309  O   ASP B 173      -6.520  43.160  19.494  1.00 26.41           O
ATOM   1310  N   ASP B 174      -6.779  42.587  17.328  1.00 60.79           N
ATOM   1311  CA  ASP B 174      -7.474  43.800  17.013  1.00 60.79           C
ATOM   1312  CB  ASP B 174      -7.896  43.870  15.535  1.00 60.79           C
ATOM   1313  CG  ASP B 174      -8.410  45.274  15.243  1.00 60.79           C
ATOM   1314  OD1 ASP B 174      -8.512  46.085  16.201  1.00 60.79           O
ATOM   1315  OD2 ASP B 174      -8.701  45.556  14.050  1.00 60.79           O
ATOM   1316  C   ASP B 174      -8.716  43.894  17.844  1.00 60.79           C
ATOM   1317  O   ASP B 174      -9.008  44.943  18.416  1.00 60.79           O
ATOM   1318  N   ALA B 175      -9.476  42.789  17.945  1.00 20.06           N
ATOM   1319  CA  ALA B 175     -10.706  42.814  18.683  1.00 20.06           C
ATOM   1320  CB  ALA B 175     -11.458  41.473  18.632  1.00 20.06           C
ATOM   1321  C   ALA B 175     -10.401  43.102  20.115  1.00 20.06           C
ATOM   1322  O   ALA B 175     -11.106  43.868  20.770  1.00 20.06           O
ATOM   1323  N   ASP B 176      -9.325  42.485  20.633  1.00 37.96           N
ATOM   1324  CA  ASP B 176      -8.959  42.635  22.009  1.00 37.96           C
ATOM   1325  CB  ASP B 176      -7.740  41.776  22.385  1.00 37.96           C
ATOM   1326  CG  ASP B 176      -8.159  40.313  22.318  1.00 37.96           C
ATOM   1327  OD1 ASP B 176      -9.391  40.050  22.291  1.00 37.96           O
ATOM   1328  OD2 ASP B 176      -7.252  39.439  22.288  1.00 37.96           O
ATOM   1329  C   ASP B 176      -8.603  44.063  22.281  1.00 37.96           C
ATOM   1330  O   ASP B 176      -9.008  44.623  23.299  1.00 37.96           O
ATOM   1331  N   ILE B 177      -7.850  44.704  21.366  1.00 31.53           N
ATOM   1332  CA  ILE B 177      -7.406  46.045  21.615  1.00 31.53           C
ATOM   1333  CB  ILE B 177      -6.507  46.571  20.534  1.00 31.53           C
ATOM   1334  CG2 ILE B 177      -6.276  48.069  20.790  1.00 31.53           C
ATOM   1335  CG1 ILE B 177      -5.209  45.746  20.480  1.00 31.53           C
ATOM   1336  CD1 ILE B 177      -4.364  46.009  19.235  1.00 31.53           C
ATOM   1337  C   ILE B 177      -8.587  46.955  21.731  1.00 31.53           C
ATOM   1338  O   ILE B 177      -8.691  47.728  22.682  1.00 31.53           O
ATOM   1339  N   ARG B 178      -9.542  46.858  20.790  1.00 42.77           N
ATOM   1340  CA  ARG B 178     -10.669  47.742  20.824  1.00 42.77           C
ATOM   1341  CB  ARG B 178     -11.646  47.509  19.658  1.00 42.77           C
ATOM   1342  CG  ARG B 178     -11.048  47.878  18.299  1.00 42.77           C
ATOM   1343  CD  ARG B 178     -11.997  47.657  17.120  1.00 42.77           C
ATOM   1344  NE  ARG B 178     -11.269  48.063  15.885  1.00 42.77           N
ATOM   1345  CZ  ARG B 178     -11.845  47.885  14.661  1.00 42.77           C
ATOM   1346  NH1 ARG B 178     -13.090  47.334  14.565  1.00 42.77           N
ATOM   1347  NH2 ARG B 178     -11.175  48.258  13.531  1.00 42.77           N
ATOM   1348  C   ARG B 178     -11.399  47.498  22.102  1.00 42.77           C
ATOM   1349  O   ARG B 178     -11.856  48.431  22.761  1.00 42.77           O
ATOM   1350  N   PHE B 179     -11.499  46.219  22.497  1.00 43.04           N
ATOM   1351  CA  PHE B 179     -12.183  45.856  23.702  1.00 43.04           C
ATOM   1352  CB  PHE B 179     -12.130  44.334  23.937  1.00 43.04           C
ATOM   1353  CG  PHE B 179     -12.789  44.006  25.232  1.00 43.04           C
ATOM   1354  CD1 PHE B 179     -14.160  43.955  25.335  1.00 43.04           C
ATOM   1355  CD2 PHE B 179     -12.025  43.729  26.342  1.00 43.04           C
ATOM   1356  CE1 PHE B 179     -14.758  43.646  26.534  1.00 43.04           C
ATOM   1357  CE2 PHE B 179     -12.617  43.419  27.544  1.00 43.04           C
ATOM   1358  CZ  PHE B 179     -13.987  43.379  27.641  1.00 43.04           C
ATOM   1359  C   PHE B 179     -11.478  46.536  24.829  1.00 43.04           C
ATOM   1360  O   PHE B 179     -12.106  47.120  25.711  1.00 43.04           O
ATOM   1361  N   GLY B 180     -10.136  46.495  24.806  1.00 19.33           N
ATOM   1362  CA  GLY B 180      -9.362  47.069  25.864  1.00 19.33           C
ATOM   1363  C   GLY B 180      -9.589  48.542  25.928  1.00 19.33           C
ATOM   1364  O   GLY B 180      -9.669  49.112  27.015  1.00 19.33           O
ATOM   1365  N   LEU B 181      -9.695  49.202  24.762  1.00 80.92           N
ATOM   1366  CA  LEU B 181      -9.820  50.628  24.784  1.00 80.92           C
ATOM   1367  CB  LEU B 181      -9.948  51.235  23.370  1.00 80.92           C
ATOM   1368  CG  LEU B 181      -9.846  52.778  23.266  1.00 80.92           C
ATOM   1369  CD1 LEU B 181      -9.996  53.220  21.804  1.00 80.92           C
ATOM   1370  CD2 LEU B 181     -10.824  53.535  24.180  1.00 80.92           C
ATOM   1371  C   LEU B 181     -11.065  50.948  25.535  1.00 80.92           C
ATOM   1372  O   LEU B 181     -11.079  51.826  26.394  1.00 80.92           O
ATOM   1373  N   SER B 182     -12.168  50.247  25.228  1.00 83.55           N
ATOM   1374  CA  SER B 182     -13.394  50.593  25.871  1.00 83.55           C
ATOM   1375  CB  SER B 182     -14.616  49.917  25.225  1.00 83.55           C
ATOM   1376  OG  SER B 182     -15.801  50.297  25.910  1.00 83.55           O
ATOM   1377  C   SER B 182     -13.437  50.236  27.330  1.00 83.55           C
ATOM   1378  O   SER B 182     -13.581  51.106  28.188  1.00 83.55           O
ATOM   1379  N   GLN B 183     -13.284  48.937  27.640  1.00103.20           N
ATOM   1380  CA  GLN B 183     -13.696  48.477  28.938  1.00103.20           C
ATOM   1381  CB  GLN B 183     -13.773  46.939  29.006  1.00103.20           C
ATOM   1382  CG  GLN B 183     -14.869  46.335  28.129  1.00103.20           C
ATOM   1383  CD  GLN B 183     -16.201  46.571  28.824  1.00103.20           C
ATOM   1384  OE1 GLN B 183     -17.257  46.218  28.302  1.00103.20           O
ATOM   1385  NE2 GLN B 183     -16.151  47.181  30.039  1.00103.20           N
ATOM   1386  C   GLN B 183     -12.966  48.953  30.167  1.00103.20           C
ATOM   1387  O   GLN B 183     -13.626  49.615  30.966  1.00103.20           O
ATOM   1388  N   PRO B 184     -11.702  48.738  30.452  1.00105.22           N
ATOM   1389  CA  PRO B 184     -11.350  49.215  31.765  1.00105.22           C
ATOM   1390  CD  PRO B 184     -11.045  47.474  30.167  1.00105.22           C
ATOM   1391  CB  PRO B 184     -10.454  48.159  32.411  1.00105.22           C
ATOM   1392  CG  PRO B 184      -9.931  47.347  31.221  1.00105.22           C
ATOM   1393  C   PRO B 184     -10.758  50.568  31.749  1.00105.22           C
ATOM   1394  O   PRO B 184      -9.573  50.657  31.431  1.00105.22           O
ATOM   1395  N   GLY B 185     -11.521  51.616  32.125  1.00 30.07           N
ATOM   1396  CA  GLY B 185     -11.008  52.957  32.188  1.00 30.07           C
ATOM   1397  C   GLY B 185     -10.256  53.237  30.925  1.00 30.07           C
ATOM   1398  O   GLY B 185      -9.330  54.047  30.919  1.00 30.07           O
ATOM   1399  N   GLY B 186     -10.631  52.574  29.814  1.00 52.16           N
ATOM   1400  CA  GLY B 186      -9.832  52.738  28.649  1.00 52.16           C
ATOM   1401  C   GLY B 186      -8.444  52.282  28.998  1.00 52.16           C
ATOM   1402  O   GLY B 186      -7.550  53.121  29.105  1.00 52.16           O
ATOM   1403  N   ILE B 187      -8.270  50.943  29.177  1.00 95.86           N
ATOM   1404  CA  ILE B 187      -7.095  50.208  29.612  1.00 95.86           C
ATOM   1405  CB  ILE B 187      -6.833  48.952  28.822  1.00 95.86           C
ATOM   1406  CG2 ILE B 187      -8.054  48.033  28.953  1.00 95.86           C
ATOM   1407  CG1 ILE B 187      -6.491  49.282  27.358  1.00 95.86           C
ATOM   1408  CD1 ILE B 187      -5.956  48.084  26.573  1.00 95.86           C
ATOM   1409  C   ILE B 187      -5.860  51.040  29.485  1.00 95.86           C
ATOM   1410  O   ILE B 187      -5.594  51.636  28.443  1.00 95.86           O
ATOM   1411  N   ASN B 188      -5.092  51.120  30.586  1.00 50.21           N
ATOM   1412  CA  ASN B 188      -3.929  51.954  30.648  1.00 50.21           C
ATOM   1413  CB  ASN B 188      -3.354  52.041  32.071  1.00 50.21           C
ATOM   1414  CG  ASN B 188      -4.399  52.719  32.945  1.00 50.21           C
ATOM   1415  OD1 ASN B 188      -4.988  53.729  32.560  1.00 50.21           O
ATOM   1416  ND2 ASN B 188      -4.649  52.140  34.150  1.00 50.21           N
ATOM   1417  C   ASN B 188      -2.831  51.451  29.760  1.00 50.21           C
ATOM   1418  O   ASN B 188      -2.239  52.229  29.014  1.00 50.21           O
ATOM   1419  N   PHE B 189      -2.533  50.136  29.793  1.00 48.61           N
ATOM   1420  CA  PHE B 189      -1.386  49.689  29.053  1.00 48.61           C
ATOM   1421  CB  PHE B 189      -0.231  49.203  29.948  1.00 48.61           C
ATOM   1422  CG  PHE B 189       0.304  50.365  30.711  1.00 48.61           C
ATOM   1423  CD1 PHE B 189       1.227  51.210  30.139  1.00 48.61           C
ATOM   1424  CD2 PHE B 189      -0.107  50.603  32.002  1.00 48.61           C
ATOM   1425  CE1 PHE B 189       1.724  52.283  30.841  1.00 48.61           C
ATOM   1426  CE2 PHE B 189       0.388  51.674  32.709  1.00 48.61           C
ATOM   1427  CZ  PHE B 189       1.307  52.515  32.129  1.00 48.61           C
ATOM   1428  C   PHE B 189      -1.737  48.531  28.183  1.00 48.61           C
ATOM   1429  O   PHE B 189      -2.706  47.813  28.426  1.00 48.61           O
ATOM   1430  N   ILE B 190      -0.950  48.357  27.102  1.00 40.32           N
ATOM   1431  CA  ILE B 190      -1.115  47.226  26.243  1.00 40.32           C
ATOM   1432  CB  ILE B 190      -1.663  47.583  24.892  1.00 40.32           C
ATOM   1433  CG2 ILE B 190      -1.656  46.320  24.015  1.00 40.32           C
ATOM   1434  CG1 ILE B 190      -3.056  48.216  25.040  1.00 40.32           C
ATOM   1435  CD1 ILE B 190      -3.572  48.857  23.753  1.00 40.32           C
ATOM   1436  C   ILE B 190       0.242  46.635  26.045  1.00 40.32           C
ATOM   1437  O   ILE B 190       1.169  47.313  25.605  1.00 40.32           O
ATOM   1438  N   ALA B 191       0.399  45.341  26.375  1.00 34.14           N
ATOM   1439  CA  ALA B 191       1.665  44.717  26.152  1.00 34.14           C
ATOM   1440  CB  ALA B 191       2.037  43.676  27.224  1.00 34.14           C
ATOM   1441  C   ALA B 191       1.512  43.998  24.856  1.00 34.14           C
ATOM   1442  O   ALA B 191       0.613  43.175  24.684  1.00 34.14           O
ATOM   1443  N   ILE B 192       2.401  44.296  23.896  1.00 87.02           N
ATOM   1444  CA  ILE B 192       2.279  43.688  22.609  1.00 87.02           C
ATOM   1445  CB  ILE B 192       2.542  44.652  21.491  1.00 87.02           C
ATOM   1446  CG2 ILE B 192       3.888  45.335  21.762  1.00 87.02           C
ATOM   1447  CG1 ILE B 192       2.403  43.962  20.122  1.00 87.02           C
ATOM   1448  CD1 ILE B 192       2.365  44.941  18.953  1.00 87.02           C
ATOM   1449  C   ILE B 192       3.268  42.574  22.549  1.00 87.02           C
ATOM   1450  O   ILE B 192       4.473  42.776  22.690  1.00 87.02           O
ATOM   1451  N   SER B 193       2.752  41.347  22.362  1.00 48.45           N
ATOM   1452  CA  SER B 193       3.574  40.173  22.366  1.00 48.45           C
ATOM   1453  CB  SER B 193       2.774  38.879  22.582  1.00 48.45           C
ATOM   1454  OG  SER B 193       2.128  38.907  23.846  1.00 48.45           O
ATOM   1455  C   SER B 193       4.290  40.040  21.056  1.00 48.45           C
ATOM   1456  O   SER B 193       3.809  40.478  20.012  1.00 48.45           O
ATOM   1457  N   PHE B 194       5.471  39.387  21.115  1.00158.61           N
ATOM   1458  CA  PHE B 194       6.311  39.037  20.003  1.00158.61           C
ATOM   1459  CB  PHE B 194       5.659  38.002  19.067  1.00158.61           C
ATOM   1460  CG  PHE B 194       5.344  36.796  19.879  1.00158.61           C
ATOM   1461  CD1 PHE B 194       6.267  35.790  20.040  1.00158.61           C
ATOM   1462  CD2 PHE B 194       4.120  36.683  20.498  1.00158.61           C
ATOM   1463  CE1 PHE B 194       5.968  34.682  20.798  1.00158.61           C
ATOM   1464  CE2 PHE B 194       3.815  35.578  21.256  1.00158.61           C
ATOM   1465  CZ  PHE B 194       4.740  34.573  21.406  1.00158.61           C
ATOM   1466  C   PHE B 194       6.672  40.209  19.143  1.00158.61           C
ATOM   1467  O   PHE B 194       6.614  40.086  17.924  1.00158.61           O
ATOM   1468  N   VAL B 195       7.087  41.357  19.719  1.00 81.35           N
ATOM   1469  CA  VAL B 195       7.389  42.481  18.870  1.00 81.35           C
ATOM   1470  CB  VAL B 195       7.319  43.798  19.581  1.00 81.35           C
ATOM   1471  CG1 VAL B 195       7.828  44.902  18.640  1.00 81.35           C
ATOM   1472  CG2 VAL B 195       5.872  44.009  20.041  1.00 81.35           C
ATOM   1473  C   VAL B 195       8.773  42.370  18.312  1.00 81.35           C
ATOM   1474  O   VAL B 195       9.767  42.575  19.008  1.00 81.35           O
ATOM   1475  N   ARG B 196       8.854  41.958  17.033  1.00162.41           N
ATOM   1476  CA  ARG B 196      10.063  41.910  16.264  1.00162.41           C
ATOM   1477  CB  ARG B 196       9.991  40.843  15.159  1.00162.41           C
ATOM   1478  CG  ARG B 196       8.678  40.848  14.377  1.00162.41           C
ATOM   1479  CD  ARG B 196       7.668  39.901  15.041  1.00162.41           C
ATOM   1480  NE  ARG B 196       6.409  39.862  14.244  1.00162.41           N
ATOM   1481  CZ  ARG B 196       5.251  40.402  14.732  1.00162.41           C
ATOM   1482  NH1 ARG B 196       5.235  41.089  15.910  1.00162.41           N
ATOM   1483  NH2 ARG B 196       4.089  40.249  14.034  1.00162.41           N
ATOM   1484  C   ARG B 196      10.503  43.237  15.725  1.00162.41           C
ATOM   1485  O   ARG B 196      11.692  43.546  15.732  1.00162.41           O
ATOM   1486  N   THR B 197       9.572  44.084  15.251  1.00107.45           N
ATOM   1487  CA  THR B 197      10.059  45.277  14.622  1.00107.45           C
ATOM   1488  CB  THR B 197       9.921  45.233  13.128  1.00107.45           C
ATOM   1489  OG1 THR B 197      10.555  46.356  12.535  1.00107.45           O
ATOM   1490  CG2 THR B 197       8.425  45.218  12.775  1.00107.45           C
ATOM   1491  C   THR B 197       9.272  46.452  15.099  1.00107.45           C
ATOM   1492  O   THR B 197       8.265  46.319  15.792  1.00107.45           O
ATOM   1493  N   ALA B 198       9.754  47.651  14.722  1.00 25.96           N
ATOM   1494  CA  ALA B 198       9.154  48.904  15.065  1.00 25.96           C
ATOM   1495  CB  ALA B 198       9.948  50.110  14.536  1.00 25.96           C
ATOM   1496  C   ALA B 198       7.795  48.951  14.443  1.00 25.96           C
ATOM   1497  O   ALA B 198       6.852  49.485  15.024  1.00 25.96           O
ATOM   1498  N   ASN B 199       7.666  48.367  13.238  1.00 98.35           N
ATOM   1499  CA  ASN B 199       6.450  48.413  12.477  1.00 98.35           C
ATOM   1500  CB  ASN B 199       6.554  47.623  11.160  1.00 98.35           C
ATOM   1501  CG  ASN B 199       5.353  47.967  10.288  1.00 98.35           C
ATOM   1502  OD1 ASN B 199       5.131  47.346   9.250  1.00 98.35           O
ATOM   1503  ND2 ASN B 199       4.561  48.988  10.712  1.00 98.35           N
ATOM   1504  C   ASN B 199       5.344  47.806  13.280  1.00 98.35           C
ATOM   1505  O   ASN B 199       4.217  48.297  13.260  1.00 98.35           O
ATOM   1506  N   ASP B 200       5.636  46.726  14.023  1.00 37.18           N
ATOM   1507  CA  ASP B 200       4.609  46.063  14.774  1.00 37.18           C
ATOM   1508  CB  ASP B 200       5.157  44.873  15.572  1.00 37.18           C
ATOM   1509  CG  ASP B 200       5.630  43.847  14.556  1.00 37.18           C
ATOM   1510  OD1 ASP B 200       4.875  43.584  13.582  1.00 37.18           O
ATOM   1511  OD2 ASP B 200       6.765  43.329  14.730  1.00 37.18           O
ATOM   1512  C   ASP B 200       4.043  47.043  15.752  1.00 37.18           C
ATOM   1513  O   ASP B 200       2.834  47.088  15.966  1.00 37.18           O
ATOM   1514  N   VAL B 201       4.919  47.855  16.371  1.00 26.79           N
ATOM   1515  CA  VAL B 201       4.522  48.838  17.339  1.00 26.79           C
ATOM   1516  CB  VAL B 201       5.708  49.562  17.909  1.00 26.79           C
ATOM   1517  CG1 VAL B 201       5.219  50.726  18.786  1.00 26.79           C
ATOM   1518  CG2 VAL B 201       6.583  48.540  18.655  1.00 26.79           C
ATOM   1519  C   VAL B 201       3.655  49.862  16.676  1.00 26.79           C
ATOM   1520  O   VAL B 201       2.630  50.268  17.220  1.00 26.79           O
ATOM   1521  N   LYS B 202       4.043  50.297  15.465  1.00 25.95           N
ATOM   1522  CA  LYS B 202       3.332  51.334  14.778  1.00 25.95           C
ATOM   1523  CB  LYS B 202       3.994  51.733  13.448  1.00 25.95           C
ATOM   1524  CG  LYS B 202       5.344  52.429  13.637  1.00 25.95           C
ATOM   1525  CD  LYS B 202       6.158  52.560  12.348  1.00 25.95           C
ATOM   1526  CE  LYS B 202       7.505  53.258  12.547  1.00 25.95           C
ATOM   1527  NZ  LYS B 202       8.228  53.341  11.259  1.00 25.95           N
ATOM   1528  C   LYS B 202       1.938  50.883  14.480  1.00 25.95           C
ATOM   1529  O   LYS B 202       0.995  51.667  14.572  1.00 25.95           O
ATOM   1530  N   GLU B 203       1.762  49.597  14.132  1.00 26.62           N
ATOM   1531  CA  GLU B 203       0.468  49.117  13.741  1.00 26.62           C
ATOM   1532  CB  GLU B 203       0.486  47.618  13.400  1.00 26.62           C
ATOM   1533  CG  GLU B 203       1.321  47.301  12.157  1.00 26.62           C
ATOM   1534  CD  GLU B 203       1.286  45.798  11.925  1.00 26.62           C
ATOM   1535  OE1 GLU B 203       0.664  45.084  12.755  1.00 26.62           O
ATOM   1536  OE2 GLU B 203       1.886  45.345  10.914  1.00 26.62           O
ATOM   1537  C   GLU B 203      -0.499  49.324  14.866  1.00 26.62           C
ATOM   1538  O   GLU B 203      -1.612  49.797  14.645  1.00 26.62           O
ATOM   1539  N   VAL B 204      -0.104  48.982  16.107  1.00 76.77           N
ATOM   1540  CA  VAL B 204      -0.999  49.151  17.216  1.00 76.77           C
ATOM   1541  CB  VAL B 204      -0.492  48.569  18.503  1.00 76.77           C
ATOM   1542  CG1 VAL B 204       0.716  49.386  18.974  1.00 76.77           C
ATOM   1543  CG2 VAL B 204      -1.650  48.542  19.514  1.00 76.77           C
ATOM   1544  C   VAL B 204      -1.228  50.613  17.419  1.00 76.77           C
ATOM   1545  O   VAL B 204      -2.334  51.041  17.742  1.00 76.77           O
ATOM   1546  N   ARG B 205      -0.174  51.425  17.232  1.00111.47           N
ATOM   1547  CA  ARG B 205      -0.289  52.836  17.443  1.00111.47           C
ATOM   1548  CB  ARG B 205       1.037  53.579  17.205  1.00111.47           C
ATOM   1549  CG  ARG B 205       1.025  55.031  17.687  1.00111.47           C
ATOM   1550  CD  ARG B 205       1.096  55.167  19.210  1.00111.47           C
ATOM   1551  NE  ARG B 205       2.481  54.801  19.624  1.00111.47           N
ATOM   1552  CZ  ARG B 205       2.863  54.900  20.931  1.00111.47           C
ATOM   1553  NH1 ARG B 205       1.976  55.326  21.877  1.00111.47           N
ATOM   1554  NH2 ARG B 205       4.137  54.570  21.293  1.00111.47           N
ATOM   1555  C   ARG B 205      -1.290  53.372  16.465  1.00111.47           C
ATOM   1556  O   ARG B 205      -2.144  54.183  16.820  1.00111.47           O
ATOM   1557  N   ARG B 206      -1.227  52.902  15.205  1.00 46.21           N
ATOM   1558  CA  ARG B 206      -2.089  53.403  14.172  1.00 46.21           C
ATOM   1559  CB  ARG B 206      -1.840  52.731  12.811  1.00 46.21           C
ATOM   1560  CG  ARG B 206      -2.753  53.253  11.699  1.00 46.21           C
ATOM   1561  CD  ARG B 206      -2.519  52.582  10.344  1.00 46.21           C
ATOM   1562  NE  ARG B 206      -3.475  53.185   9.374  1.00 46.21           N
ATOM   1563  CZ  ARG B 206      -3.425  52.832   8.056  1.00 46.21           C
ATOM   1564  NH1 ARG B 206      -2.507  51.917   7.630  1.00 46.21           N
ATOM   1565  NH2 ARG B 206      -4.293  53.393   7.165  1.00 46.21           N
ATOM   1566  C   ARG B 206      -3.514  53.137  14.539  1.00 46.21           C
ATOM   1567  O   ARG B 206      -4.361  54.023  14.431  1.00 46.21           O
ATOM   1568  N   ILE B 207      -3.822  51.908  15.000  1.00115.28           N
ATOM   1569  CA  ILE B 207      -5.181  51.589  15.333  1.00115.28           C
ATOM   1570  CB  ILE B 207      -5.402  50.146  15.702  1.00115.28           C
ATOM   1571  CG2 ILE B 207      -4.701  49.854  17.038  1.00115.28           C
ATOM   1572  CG1 ILE B 207      -6.907  49.836  15.720  1.00115.28           C
ATOM   1573  CD1 ILE B 207      -7.561  49.917  14.340  1.00115.28           C
ATOM   1574  C   ILE B 207      -5.586  52.456  16.480  1.00115.28           C
ATOM   1575  O   ILE B 207      -6.705  52.959  16.542  1.00115.28           O
ATOM   1576  N   CYS B 208      -4.642  52.653  17.410  1.00 84.77           N
ATOM   1577  CA  CYS B 208      -4.768  53.427  18.609  1.00 84.77           C
ATOM   1578  CB  CYS B 208      -3.383  53.421  19.282  1.00 84.77           C
ATOM   1579  SG  CYS B 208      -3.130  54.627  20.602  1.00 84.77           S
ATOM   1580  C   CYS B 208      -5.133  54.827  18.222  1.00 84.77           C
ATOM   1581  O   CYS B 208      -6.026  55.432  18.815  1.00 84.77           O
ATOM   1582  N   GLU B 209      -4.450  55.374  17.200  1.00 23.90           N
ATOM   1583  CA  GLU B 209      -4.704  56.714  16.757  1.00 23.90           C
ATOM   1584  CB  GLU B 209      -3.712  57.174  15.676  1.00 23.90           C
ATOM   1585  CG  GLU B 209      -3.956  58.603  15.187  1.00 23.90           C
ATOM   1586  CD  GLU B 209      -2.906  58.920  14.131  1.00 23.90           C
ATOM   1587  OE1 GLU B 209      -2.723  58.079  13.211  1.00 23.90           O
ATOM   1588  OE2 GLU B 209      -2.271  60.004  14.232  1.00 23.90           O
ATOM   1589  C   GLU B 209      -6.075  56.781  16.164  1.00 23.90           C
ATOM   1590  O   GLU B 209      -6.802  57.754  16.359  1.00 23.90           O
ATOM   1591  N   GLU B 210      -6.462  55.731  15.417  1.00 67.54           N
ATOM   1592  CA  GLU B 210      -7.720  55.712  14.729  1.00 67.54           C
ATOM   1593  CB  GLU B 210      -7.893  54.466  13.843  1.00 67.54           C
ATOM   1594  CG  GLU B 210      -9.165  54.494  12.994  1.00 67.54           C
ATOM   1595  CD  GLU B 210      -9.211  53.214  12.172  1.00 67.54           C
ATOM   1596  OE1 GLU B 210      -8.265  52.391  12.305  1.00 67.54           O
ATOM   1597  OE2 GLU B 210     -10.190  53.042  11.398  1.00 67.54           O
ATOM   1598  C   GLU B 210      -8.849  55.730  15.710  1.00 67.54           C
ATOM   1599  O   GLU B 210      -9.860  56.390  15.476  1.00 67.54           O
ATOM   1600  N   THR B 211      -8.712  55.012  16.843  1.00144.24           N
ATOM   1601  CA  THR B 211      -9.819  54.927  17.751  1.00144.24           C
ATOM   1602  CB  THR B 211      -9.896  53.578  18.403  1.00144.24           C
ATOM   1603  OG1 THR B 211     -11.043  53.485  19.234  1.00144.24           O
ATOM   1604  CG2 THR B 211      -8.606  53.350  19.210  1.00144.24           C
ATOM   1605  C   THR B 211      -9.681  55.966  18.821  1.00144.24           C
ATOM   1606  O   THR B 211     -10.319  55.879  19.869  1.00144.24           O
ATOM   1607  N   GLY B 212      -8.850  56.993  18.575  1.00 42.46           N
ATOM   1608  CA  GLY B 212      -8.770  58.112  19.466  1.00 42.46           C
ATOM   1609  C   GLY B 212      -8.283  57.693  20.813  1.00 42.46           C
ATOM   1610  O   GLY B 212      -8.609  58.339  21.808  1.00 42.46           O
ATOM   1611  N   ASN B 213      -7.503  56.600  20.907  1.00184.67           N
ATOM   1612  CA  ASN B 213      -7.009  56.254  22.209  1.00184.67           C
ATOM   1613  CB  ASN B 213      -7.321  54.772  22.507  1.00184.67           C
ATOM   1614  CG  ASN B 213      -7.065  54.433  23.966  1.00184.67           C
ATOM   1615  OD1 ASN B 213      -7.339  53.317  24.404  1.00184.67           O
ATOM   1616  ND2 ASN B 213      -6.532  55.410  24.742  1.00184.67           N
ATOM   1617  C   ASN B 213      -5.505  56.425  22.263  1.00184.67           C
ATOM   1618  O   ASN B 213      -4.850  55.480  22.695  1.00184.67           O
ATOM   1619  N   PRO B 214      -4.873  57.541  21.940  1.00140.49           N
ATOM   1620  CA  PRO B 214      -3.431  57.556  21.974  1.00140.49           C
ATOM   1621  CD  PRO B 214      -5.376  58.520  20.983  1.00140.49           C
ATOM   1622  CB  PRO B 214      -2.989  58.796  21.199  1.00140.49           C
ATOM   1623  CG  PRO B 214      -4.152  59.062  20.235  1.00140.49           C
ATOM   1624  C   PRO B 214      -2.851  57.523  23.348  1.00140.49           C
ATOM   1625  O   PRO B 214      -1.653  57.272  23.470  1.00140.49           O
ATOM   1626  N   HIS B 215      -3.656  57.786  24.389  1.00 58.14           N
ATOM   1627  CA  HIS B 215      -3.105  57.870  25.709  1.00 58.14           C
ATOM   1628  ND1 HIS B 215      -5.569  56.495  27.689  1.00 58.14           N
ATOM   1629  CG  HIS B 215      -5.391  57.606  26.895  1.00 58.14           C
ATOM   1630  CB  HIS B 215      -4.102  58.365  26.777  1.00 58.14           C
ATOM   1631  NE2 HIS B 215      -7.544  56.939  26.768  1.00 58.14           N
ATOM   1632  CD2 HIS B 215      -6.606  57.860  26.335  1.00 58.14           C
ATOM   1633  CE1 HIS B 215      -6.873  56.138  27.577  1.00 58.14           C
ATOM   1634  C   HIS B 215      -2.544  56.546  26.111  1.00 58.14           C
ATOM   1635  O   HIS B 215      -1.533  56.489  26.809  1.00 58.14           O
ATOM   1636  N   VAL B 216      -3.168  55.440  25.668  1.00 93.33           N
ATOM   1637  CA  VAL B 216      -2.704  54.148  26.085  1.00 93.33           C
ATOM   1638  CB  VAL B 216      -3.472  53.012  25.476  1.00 93.33           C
ATOM   1639  CG1 VAL B 216      -4.932  53.096  25.955  1.00 93.33           C
ATOM   1640  CG2 VAL B 216      -3.311  53.073  23.948  1.00 93.33           C
ATOM   1641  C   VAL B 216      -1.266  53.986  25.710  1.00 93.33           C
ATOM   1642  O   VAL B 216      -0.841  54.352  24.615  1.00 93.33           O
ATOM   1643  N   GLN B 217      -0.474  53.435  26.653  1.00 39.88           N
ATOM   1644  CA  GLN B 217       0.931  53.237  26.454  1.00 39.88           C
ATOM   1645  CB  GLN B 217       1.726  53.206  27.772  1.00 39.88           C
ATOM   1646  CG  GLN B 217       1.574  54.472  28.621  1.00 39.88           C
ATOM   1647  CD  GLN B 217       2.247  55.633  27.904  1.00 39.88           C
ATOM   1648  OE1 GLN B 217       1.590  56.429  27.234  1.00 39.88           O
ATOM   1649  NE2 GLN B 217       3.595  55.738  28.049  1.00 39.88           N
ATOM   1650  C   GLN B 217       1.118  51.906  25.796  1.00 39.88           C
ATOM   1651  O   GLN B 217       0.330  50.985  26.002  1.00 39.88           O
ATOM   1652  N   LEU B 218       2.171  51.777  24.964  1.00 83.71           N
ATOM   1653  CA  LEU B 218       2.423  50.517  24.327  1.00 83.71           C
ATOM   1654  CB  LEU B 218       2.700  50.633  22.814  1.00 83.71           C
ATOM   1655  CG  LEU B 218       2.712  49.309  22.007  1.00 83.71           C
ATOM   1656  CD1 LEU B 218       3.178  49.577  20.572  1.00 83.71           C
ATOM   1657  CD2 LEU B 218       3.511  48.167  22.658  1.00 83.71           C
ATOM   1658  C   LEU B 218       3.670  49.978  24.953  1.00 83.71           C
ATOM   1659  O   LEU B 218       4.691  50.662  25.012  1.00 83.71           O
ATOM   1660  N   LEU B 219       3.608  48.721  25.431  1.00125.17           N
ATOM   1661  CA  LEU B 219       4.753  48.097  26.029  1.00125.17           C
ATOM   1662  CB  LEU B 219       4.403  47.430  27.373  1.00125.17           C
ATOM   1663  CG  LEU B 219       5.579  46.737  28.083  1.00125.17           C
ATOM   1664  CD1 LEU B 219       6.597  47.763  28.598  1.00125.17           C
ATOM   1665  CD2 LEU B 219       5.082  45.789  29.186  1.00125.17           C
ATOM   1666  C   LEU B 219       5.167  47.003  25.093  1.00125.17           C
ATOM   1667  O   LEU B 219       4.459  46.008  24.944  1.00125.17           O
ATOM   1668  N   ALA B 220       6.327  47.157  24.422  1.00 31.21           N
ATOM   1669  CA  ALA B 220       6.753  46.137  23.504  1.00 31.21           C
ATOM   1670  CB  ALA B 220       7.852  46.601  22.533  1.00 31.21           C
ATOM   1671  C   ALA B 220       7.297  44.986  24.291  1.00 31.21           C
ATOM   1672  O   ALA B 220       7.991  45.175  25.287  1.00 31.21           O
ATOM   1673  N   LYS B 221       6.999  43.745  23.857  1.00 70.78           N
ATOM   1674  CA  LYS B 221       7.526  42.604  24.550  1.00 70.78           C
ATOM   1675  CB  LYS B 221       6.497  41.490  24.808  1.00 70.78           C
ATOM   1676  CG  LYS B 221       5.413  41.868  25.818  1.00 70.78           C
ATOM   1677  CD  LYS B 221       4.265  40.859  25.871  1.00 70.78           C
ATOM   1678  CE  LYS B 221       4.706  39.467  26.331  1.00 70.78           C
ATOM   1679  NZ  LYS B 221       3.545  38.549  26.362  1.00 70.78           N
ATOM   1680  C   LYS B 221       8.583  42.025  23.663  1.00 70.78           C
ATOM   1681  O   LYS B 221       8.337  41.782  22.483  1.00 70.78           O
ATOM   1682  N   ILE B 222       9.797  41.792  24.209  1.00111.09           N
ATOM   1683  CA  ILE B 222      10.854  41.288  23.374  1.00111.09           C
ATOM   1684  CB  ILE B 222      12.164  41.981  23.615  1.00111.09           C
ATOM   1685  CG2 ILE B 222      13.224  41.310  22.726  1.00111.09           C
ATOM   1686  CG1 ILE B 222      12.020  43.493  23.375  1.00111.09           C
ATOM   1687  CD1 ILE B 222      11.554  43.851  21.965  1.00111.09           C
ATOM   1688  C   ILE B 222      11.064  39.841  23.682  1.00111.09           C
ATOM   1689  O   ILE B 222      11.759  39.486  24.635  1.00111.09           O
ATOM   1690  N   GLU B 223      10.375  38.977  22.915  1.00109.74           N
ATOM   1691  CA  GLU B 223      10.469  37.553  23.039  1.00109.74           C
ATOM   1692  CB  GLU B 223       9.103  36.914  22.782  1.00109.74           C
ATOM   1693  CG  GLU B 223       8.149  37.414  23.874  1.00109.74           C
ATOM   1694  CD  GLU B 223       6.725  37.001  23.564  1.00109.74           C
ATOM   1695  OE1 GLU B 223       6.283  37.236  22.410  1.00109.74           O
ATOM   1696  OE2 GLU B 223       6.054  36.452  24.479  1.00109.74           O
ATOM   1697  C   GLU B 223      11.572  36.921  22.230  1.00109.74           C
ATOM   1698  O   GLU B 223      12.171  35.945  22.673  1.00109.74           O
ATOM   1699  N   ASN B 224      11.898  37.442  21.027  1.00 72.50           N
ATOM   1700  CA  ASN B 224      12.835  36.704  20.215  1.00 72.50           C
ATOM   1701  CB  ASN B 224      12.214  36.182  18.910  1.00 72.50           C
ATOM   1702  CG  ASN B 224      11.798  37.383  18.072  1.00 72.50           C
ATOM   1703  OD1 ASN B 224      12.426  37.692  17.061  1.00 72.50           O
ATOM   1704  ND2 ASN B 224      10.712  38.081  18.501  1.00 72.50           N
ATOM   1705  C   ASN B 224      14.005  37.560  19.830  1.00 72.50           C
ATOM   1706  O   ASN B 224      14.124  38.713  20.240  1.00 72.50           O
ATOM   1707  N   GLN B 225      14.915  36.960  19.034  1.00 35.42           N
ATOM   1708  CA  GLN B 225      16.148  37.542  18.579  1.00 35.42           C
ATOM   1709  CB  GLN B 225      17.005  36.544  17.784  1.00 35.42           C
ATOM   1710  CG  GLN B 225      17.472  35.351  18.622  1.00 35.42           C
ATOM   1711  CD  GLN B 225      18.304  34.436  17.734  1.00 35.42           C
ATOM   1712  OE1 GLN B 225      19.233  34.878  17.060  1.00 35.42           O
ATOM   1713  NE2 GLN B 225      17.958  33.121  17.727  1.00 35.42           N
ATOM   1714  C   GLN B 225      15.878  38.716  17.689  1.00 35.42           C
ATOM   1715  O   GLN B 225      16.572  39.727  17.756  1.00 35.42           O
ATOM   1716  N   GLN B 226      14.862  38.629  16.814  1.00 36.96           N
ATOM   1717  CA  GLN B 226      14.642  39.741  15.937  1.00 36.96           C
ATOM   1718  CB  GLN B 226      13.485  39.501  14.951  1.00 36.96           C
ATOM   1719  CG  GLN B 226      13.288  40.636  13.943  1.00 36.96           C
ATOM   1720  CD  GLN B 226      12.185  40.224  12.977  1.00 36.96           C
ATOM   1721  OE1 GLN B 226      11.888  40.933  12.017  1.00 36.96           O
ATOM   1722  NE2 GLN B 226      11.563  39.042  13.233  1.00 36.96           N
ATOM   1723  C   GLN B 226      14.298  40.917  16.794  1.00 36.96           C
ATOM   1724  O   GLN B 226      14.785  42.027  16.578  1.00 36.96           O
ATOM   1725  N   GLY B 227      13.474  40.687  17.830  1.00 15.98           N
ATOM   1726  CA  GLY B 227      13.063  41.767  18.672  1.00 15.98           C
ATOM   1727  C   GLY B 227      14.270  42.362  19.322  1.00 15.98           C
ATOM   1728  O   GLY B 227      14.365  43.582  19.451  1.00 15.98           O
ATOM   1729  N   ILE B 228      15.218  41.520  19.778  1.00 97.64           N
ATOM   1730  CA  ILE B 228      16.375  42.066  20.428  1.00 97.64           C
ATOM   1731  CB  ILE B 228      17.285  41.081  21.086  1.00 97.64           C
ATOM   1732  CG2 ILE B 228      16.434  40.353  22.134  1.00 97.64           C
ATOM   1733  CG1 ILE B 228      17.972  40.173  20.056  1.00 97.64           C
ATOM   1734  CD1 ILE B 228      19.236  39.487  20.568  1.00 97.64           C
ATOM   1735  C   ILE B 228      17.191  42.812  19.427  1.00 97.64           C
ATOM   1736  O   ILE B 228      17.736  43.872  19.728  1.00 97.64           O
ATOM   1737  N   GLU B 229      17.309  42.263  18.204  1.00 69.52           N
ATOM   1738  CA  GLU B 229      18.133  42.889  17.214  1.00 69.52           C
ATOM   1739  CB  GLU B 229      18.189  42.104  15.893  1.00 69.52           C
ATOM   1740  CG  GLU B 229      19.141  42.720  14.866  1.00 69.52           C
ATOM   1741  CD  GLU B 229      19.108  41.857  13.613  1.00 69.52           C
ATOM   1742  OE1 GLU B 229      18.360  40.843  13.614  1.00 69.52           O
ATOM   1743  OE2 GLU B 229      19.830  42.199  12.639  1.00 69.52           O
ATOM   1744  C   GLU B 229      17.589  44.249  16.912  1.00 69.52           C
ATOM   1745  O   GLU B 229      18.349  45.210  16.817  1.00 69.52           O
ATOM   1746  N   ASN B 230      16.255  44.375  16.764  1.00113.65           N
ATOM   1747  CA  ASN B 230      15.721  45.667  16.439  1.00113.65           C
ATOM   1748  CB  ASN B 230      14.524  45.584  15.477  1.00113.65           C
ATOM   1749  CG  ASN B 230      15.017  45.013  14.155  1.00113.65           C
ATOM   1750  OD1 ASN B 230      14.390  44.128  13.576  1.00113.65           O
ATOM   1751  ND2 ASN B 230      16.173  45.532  13.661  1.00113.65           N
ATOM   1752  C   ASN B 230      15.218  46.307  17.698  1.00113.65           C
ATOM   1753  O   ASN B 230      14.163  46.938  17.707  1.00113.65           O
ATOM   1754  N   LEU B 231      15.990  46.198  18.793  1.00 88.19           N
ATOM   1755  CA  LEU B 231      15.575  46.745  20.052  1.00 88.19           C
ATOM   1756  CB  LEU B 231      16.496  46.339  21.216  1.00 88.19           C
ATOM   1757  CG  LEU B 231      16.057  46.923  22.571  1.00 88.19           C
ATOM   1758  CD1 LEU B 231      14.659  46.419  22.964  1.00 88.19           C
ATOM   1759  CD2 LEU B 231      17.104  46.654  23.661  1.00 88.19           C
ATOM   1760  C   LEU B 231      15.563  48.238  19.979  1.00 88.19           C
ATOM   1761  O   LEU B 231      14.662  48.881  20.512  1.00 88.19           O
ATOM   1762  N   ASP B 232      16.567  48.830  19.309  1.00 30.89           N
ATOM   1763  CA  ASP B 232      16.697  50.256  19.291  1.00 30.89           C
ATOM   1764  CB  ASP B 232      17.933  50.727  18.505  1.00 30.89           C
ATOM   1765  CG  ASP B 232      19.174  50.335  19.296  1.00 30.89           C
ATOM   1766  OD1 ASP B 232      19.034  50.041  20.513  1.00 30.89           O
ATOM   1767  OD2 ASP B 232      20.279  50.326  18.692  1.00 30.89           O
ATOM   1768  C   ASP B 232      15.500  50.878  18.647  1.00 30.89           C
ATOM   1769  O   ASP B 232      14.912  51.810  19.192  1.00 30.89           O
ATOM   1770  N   GLU B 233      15.095  50.375  17.467  1.00 33.39           N
ATOM   1771  CA  GLU B 233      13.986  50.980  16.790  1.00 33.39           C
ATOM   1772  CB  GLU B 233      13.790  50.448  15.360  1.00 33.39           C
ATOM   1773  CG  GLU B 233      13.525  48.947  15.281  1.00 33.39           C
ATOM   1774  CD  GLU B 233      13.361  48.599  13.810  1.00 33.39           C
ATOM   1775  OE1 GLU B 233      14.283  48.924  13.017  1.00 33.39           O
ATOM   1776  OE2 GLU B 233      12.304  48.010  13.458  1.00 33.39           O
ATOM   1777  C   GLU B 233      12.734  50.729  17.567  1.00 33.39           C
ATOM   1778  O   GLU B 233      11.879  51.607  17.681  1.00 33.39           O
ATOM   1779  N   ILE B 234      12.597  49.516  18.129  1.00 28.59           N
ATOM   1780  CA  ILE B 234      11.403  49.163  18.841  1.00 28.59           C
ATOM   1781  CB  ILE B 234      11.410  47.737  19.310  1.00 28.59           C
ATOM   1782  CG2 ILE B 234      10.191  47.530  20.225  1.00 28.59           C
ATOM   1783  CG1 ILE B 234      11.451  46.780  18.107  1.00 28.59           C
ATOM   1784  CD1 ILE B 234      11.738  45.329  18.490  1.00 28.59           C
ATOM   1785  C   ILE B 234      11.257  50.033  20.047  1.00 28.59           C
ATOM   1786  O   ILE B 234      10.178  50.563  20.309  1.00 28.59           O
ATOM   1787  N   ILE B 235      12.349  50.221  20.808  1.00 76.14           N
ATOM   1788  CA  ILE B 235      12.274  51.001  22.009  1.00 76.14           C
ATOM   1789  CB  ILE B 235      13.568  51.036  22.777  1.00 76.14           C
ATOM   1790  CG2 ILE B 235      14.635  51.738  21.922  1.00 76.14           C
ATOM   1791  CG1 ILE B 235      13.348  51.675  24.158  1.00 76.14           C
ATOM   1792  CD1 ILE B 235      14.525  51.483  25.113  1.00 76.14           C
ATOM   1793  C   ILE B 235      11.903  52.396  21.643  1.00 76.14           C
ATOM   1794  O   ILE B 235      11.102  53.031  22.325  1.00 76.14           O
ATOM   1795  N   GLU B 236      12.469  52.913  20.541  1.00 69.13           N
ATOM   1796  CA  GLU B 236      12.187  54.269  20.194  1.00 69.13           C
ATOM   1797  CB  GLU B 236      12.899  54.696  18.900  1.00 69.13           C
ATOM   1798  CG  GLU B 236      12.987  56.211  18.716  1.00 69.13           C
ATOM   1799  CD  GLU B 236      14.090  56.712  19.638  1.00 69.13           C
ATOM   1800  OE1 GLU B 236      14.013  56.423  20.862  1.00 69.13           O
ATOM   1801  OE2 GLU B 236      15.029  57.381  19.130  1.00 69.13           O
ATOM   1802  C   GLU B 236      10.710  54.398  19.973  1.00 69.13           C
ATOM   1803  O   GLU B 236      10.079  55.320  20.488  1.00 69.13           O
ATOM   1804  N   ALA B 237      10.124  53.463  19.197  1.00 38.56           N
ATOM   1805  CA  ALA B 237       8.729  53.513  18.855  1.00 38.56           C
ATOM   1806  CB  ALA B 237       8.352  52.472  17.787  1.00 38.56           C
ATOM   1807  C   ALA B 237       7.825  53.283  20.034  1.00 38.56           C
ATOM   1808  O   ALA B 237       6.879  54.041  20.242  1.00 38.56           O
ATOM   1809  N   ALA B 238       8.101  52.242  20.848  1.00 43.84           N
ATOM   1810  CA  ALA B 238       7.219  51.860  21.919  1.00 43.84           C
ATOM   1811  CB  ALA B 238       7.376  50.390  22.343  1.00 43.84           C
ATOM   1812  C   ALA B 238       7.433  52.702  23.136  1.00 43.84           C
ATOM   1813  O   ALA B 238       8.470  53.337  23.315  1.00 43.84           O
ATOM   1814  N   ASP B 239       6.389  52.757  23.987  1.00 51.08           N
ATOM   1815  CA  ASP B 239       6.409  53.494  25.214  1.00 51.08           C
ATOM   1816  CB  ASP B 239       4.999  53.645  25.799  1.00 51.08           C
ATOM   1817  CG  ASP B 239       4.226  54.505  24.807  1.00 51.08           C
ATOM   1818  OD1 ASP B 239       4.848  55.437  24.231  1.00 51.08           O
ATOM   1819  OD2 ASP B 239       3.014  54.233  24.597  1.00 51.08           O
ATOM   1820  C   ASP B 239       7.289  52.821  26.226  1.00 51.08           C
ATOM   1821  O   ASP B 239       8.054  53.487  26.921  1.00 51.08           O
ATOM   1822  N   GLY B 240       7.220  51.476  26.331  1.00 20.35           N
ATOM   1823  CA  GLY B 240       7.992  50.796  27.336  1.00 20.35           C
ATOM   1824  C   GLY B 240       8.345  49.441  26.818  1.00 20.35           C
ATOM   1825  O   GLY B 240       7.976  49.081  25.701  1.00 20.35           O
ATOM   1826  N   ILE B 241       9.090  48.649  27.618  1.00 83.98           N
ATOM   1827  CA  ILE B 241       9.467  47.352  27.135  1.00 83.98           C
ATOM   1828  CB  ILE B 241      10.913  47.270  26.754  1.00 83.98           C
ATOM   1829  CG2 ILE B 241      11.735  47.388  28.045  1.00 83.98           C
ATOM   1830  CG1 ILE B 241      11.196  45.993  25.947  1.00 83.98           C
ATOM   1831  CD1 ILE B 241      12.557  46.009  25.255  1.00 83.98           C
ATOM   1832  C   ILE B 241       9.231  46.310  28.184  1.00 83.98           C
ATOM   1833  O   ILE B 241       9.276  46.585  29.382  1.00 83.98           O
ATOM   1834  N   MET B 242       8.942  45.074  27.729  1.00 33.80           N
ATOM   1835  CA  MET B 242       8.762  43.957  28.609  1.00 33.80           C
ATOM   1836  CB  MET B 242       7.385  43.279  28.473  1.00 33.80           C
ATOM   1837  CG  MET B 242       7.197  42.082  29.409  1.00 33.80           C
ATOM   1838  SD  MET B 242       5.582  41.256  29.273  1.00 33.80           S
ATOM   1839  CE  MET B 242       4.670  42.510  30.217  1.00 33.80           C
ATOM   1840  C   MET B 242       9.789  42.953  28.208  1.00 33.80           C
ATOM   1841  O   MET B 242       9.932  42.633  27.029  1.00 33.80           O
ATOM   1842  N   ILE B 243      10.552  42.431  29.185  1.00 90.34           N
ATOM   1843  CA  ILE B 243      11.545  41.464  28.841  1.00 90.34           C
ATOM   1844  CB  ILE B 243      12.897  41.757  29.437  1.00 90.34           C
ATOM   1845  CG2 ILE B 243      13.389  43.079  28.825  1.00 90.34           C
ATOM   1846  CG1 ILE B 243      12.848  41.775  30.974  1.00 90.34           C
ATOM   1847  CD1 ILE B 243      14.229  41.791  31.627  1.00 90.34           C
ATOM   1848  C   ILE B 243      11.054  40.142  29.330  1.00 90.34           C
ATOM   1849  O   ILE B 243      10.883  39.924  30.528  1.00 90.34           O
ATOM   1850  N   ALA B 244      10.772  39.217  28.392  1.00 36.62           N
ATOM   1851  CA  ALA B 244      10.309  37.941  28.849  1.00 36.62           C
ATOM   1852  CB  ALA B 244       9.175  37.358  27.986  1.00 36.62           C
ATOM   1853  C   ALA B 244      11.472  37.009  28.752  1.00 36.62           C
ATOM   1854  O   ALA B 244      11.918  36.660  27.661  1.00 36.62           O
ATOM   1855  N   ARG B 245      11.999  36.581  29.913  1.00142.20           N
ATOM   1856  CA  ARG B 245      13.142  35.718  29.916  1.00142.20           C
ATOM   1857  CB  ARG B 245      13.754  35.484  31.307  1.00142.20           C
ATOM   1858  CG  ARG B 245      14.329  36.744  31.954  1.00142.20           C
ATOM   1859  CD  ARG B 245      13.278  37.594  32.665  1.00142.20           C
ATOM   1860  NE  ARG B 245      12.749  36.750  33.772  1.00142.20           N
ATOM   1861  CZ  ARG B 245      13.457  36.635  34.933  1.00142.20           C
ATOM   1862  NH1 ARG B 245      14.625  37.323  35.090  1.00142.20           N
ATOM   1863  NH2 ARG B 245      13.010  35.816  35.929  1.00142.20           N
ATOM   1864  C   ARG B 245      12.780  34.376  29.373  1.00142.20           C
ATOM   1865  O   ARG B 245      13.556  33.771  28.636  1.00142.20           O
ATOM   1866  N   GLY B 246      11.586  33.869  29.731  1.00 17.48           N
ATOM   1867  CA  GLY B 246      11.212  32.540  29.338  1.00 17.48           C
ATOM   1868  C   GLY B 246      11.124  32.442  27.850  1.00 17.48           C
ATOM   1869  O   GLY B 246      11.610  31.482  27.254  1.00 17.48           O
ATOM   1870  N   ASP B 247      10.493  33.439  27.208  1.00 31.30           N
ATOM   1871  CA  ASP B 247      10.299  33.402  25.788  1.00 31.30           C
ATOM   1872  CB  ASP B 247       9.434  34.569  25.287  1.00 31.30           C
ATOM   1873  CG  ASP B 247       8.021  34.344  25.806  1.00 31.30           C
ATOM   1874  OD1 ASP B 247       7.536  33.184  25.720  1.00 31.30           O
ATOM   1875  OD2 ASP B 247       7.412  35.326  26.308  1.00 31.30           O
ATOM   1876  C   ASP B 247      11.625  33.489  25.106  1.00 31.30           C
ATOM   1877  O   ASP B 247      11.851  32.848  24.083  1.00 31.30           O
ATOM   1878  N   MET B 248      12.550  34.290  25.655  1.00 58.54           N
ATOM   1879  CA  MET B 248      13.817  34.471  25.009  1.00 58.54           C
ATOM   1880  CB  MET B 248      14.712  35.481  25.747  1.00 58.54           C
ATOM   1881  CG  MET B 248      14.147  36.903  25.732  1.00 58.54           C
ATOM   1882  SD  MET B 248      15.140  38.125  26.640  1.00 58.54           S
ATOM   1883  CE  MET B 248      14.036  39.523  26.285  1.00 58.54           C
ATOM   1884  C   MET B 248      14.535  33.162  24.980  1.00 58.54           C
ATOM   1885  O   MET B 248      15.150  32.797  23.980  1.00 58.54           O
ATOM   1886  N   GLY B 249      14.422  32.392  26.073  1.00 29.91           N
ATOM   1887  CA  GLY B 249      15.150  31.169  26.218  1.00 29.91           C
ATOM   1888  C   GLY B 249      14.805  30.245  25.099  1.00 29.91           C
ATOM   1889  O   GLY B 249      15.639  29.443  24.683  1.00 29.91           O
ATOM   1890  N   ILE B 250      13.554  30.281  24.605  1.00 96.25           N
ATOM   1891  CA  ILE B 250      13.243  29.334  23.579  1.00 96.25           C
ATOM   1892  CB  ILE B 250      11.779  29.307  23.206  1.00 96.25           C
ATOM   1893  CG2 ILE B 250      11.360  30.634  22.559  1.00 96.25           C
ATOM   1894  CG1 ILE B 250      11.475  28.094  22.320  1.00 96.25           C
ATOM   1895  CD1 ILE B 250       9.979  27.927  22.068  1.00 96.25           C
ATOM   1896  C   ILE B 250      14.064  29.594  22.350  1.00 96.25           C
ATOM   1897  O   ILE B 250      14.698  28.678  21.829  1.00 96.25           O
ATOM   1898  N   GLU B 251      14.073  30.846  21.848  1.00 76.17           N
ATOM   1899  CA  GLU B 251      14.791  31.149  20.644  1.00 76.17           C
ATOM   1900  CB  GLU B 251      14.302  32.430  19.952  1.00 76.17           C
ATOM   1901  CG  GLU B 251      12.824  32.351  19.567  1.00 76.17           C
ATOM   1902  CD  GLU B 251      12.636  33.177  18.307  1.00 76.17           C
ATOM   1903  OE1 GLU B 251      13.660  33.692  17.783  1.00 76.17           O
ATOM   1904  OE2 GLU B 251      11.472  33.287  17.840  1.00 76.17           O
ATOM   1905  C   GLU B 251      16.267  31.271  20.868  1.00 76.17           C
ATOM   1906  O   GLU B 251      17.057  30.798  20.052  1.00 76.17           O
ATOM   1907  N   VAL B 252      16.679  31.901  21.987  1.00 91.10           N
ATOM   1908  CA  VAL B 252      18.073  32.169  22.203  1.00 91.10           C
ATOM   1909  CB  VAL B 252      18.338  33.571  22.674  1.00 91.10           C
ATOM   1910  CG1 VAL B 252      17.726  33.741  24.074  1.00 91.10           C
ATOM   1911  CG2 VAL B 252      19.852  33.839  22.624  1.00 91.10           C
ATOM   1912  C   VAL B 252      18.607  31.236  23.242  1.00 91.10           C
ATOM   1913  O   VAL B 252      17.880  30.718  24.088  1.00 91.10           O
ATOM   1914  N   PRO B 253      19.893  31.012  23.171  1.00 56.07           N
ATOM   1915  CA  PRO B 253      20.514  30.122  24.109  1.00 56.07           C
ATOM   1916  CD  PRO B 253      20.567  30.990  21.882  1.00 56.07           C
ATOM   1917  CB  PRO B 253      21.914  29.856  23.563  1.00 56.07           C
ATOM   1918  CG  PRO B 253      21.730  29.994  22.040  1.00 56.07           C
ATOM   1919  C   PRO B 253      20.470  30.684  25.492  1.00 56.07           C
ATOM   1920  O   PRO B 253      20.463  31.903  25.653  1.00 56.07           O
ATOM   1921  N   PHE B 254      20.440  29.792  26.499  1.00 75.48           N
ATOM   1922  CA  PHE B 254      20.307  30.153  27.879  1.00 75.48           C
ATOM   1923  CB  PHE B 254      20.232  28.922  28.799  1.00 75.48           C
ATOM   1924  CG  PHE B 254      20.102  29.409  30.200  1.00 75.48           C
ATOM   1925  CD1 PHE B 254      18.866  29.742  30.710  1.00 75.48           C
ATOM   1926  CD2 PHE B 254      21.210  29.531  31.004  1.00 75.48           C
ATOM   1927  CE1 PHE B 254      18.743  30.192  32.004  1.00 75.48           C
ATOM   1928  CE2 PHE B 254      21.092  29.980  32.298  1.00 75.48           C
ATOM   1929  CZ  PHE B 254      19.857  30.311  32.800  1.00 75.48           C
ATOM   1930  C   PHE B 254      21.484  30.964  28.318  1.00 75.48           C
ATOM   1931  O   PHE B 254      21.327  31.975  28.999  1.00 75.48           O
ATOM   1932  N   GLU B 255      22.699  30.555  27.918  1.00 31.32           N
ATOM   1933  CA  GLU B 255      23.878  31.215  28.397  1.00 31.32           C
ATOM   1934  CB  GLU B 255      25.179  30.584  27.871  1.00 31.32           C
ATOM   1935  CG  GLU B 255      25.330  30.626  26.349  1.00 31.32           C
ATOM   1936  CD  GLU B 255      26.658  29.969  25.999  1.00 31.32           C
ATOM   1937  OE1 GLU B 255      27.361  29.520  26.943  1.00 31.32           O
ATOM   1938  OE2 GLU B 255      26.989  29.909  24.785  1.00 31.32           O
ATOM   1939  C   GLU B 255      23.853  32.653  27.977  1.00 31.32           C
ATOM   1940  O   GLU B 255      24.303  33.523  28.719  1.00 31.32           O
ATOM   1941  N   MET B 256      23.345  32.925  26.763  1.00 68.30           N
ATOM   1942  CA  MET B 256      23.300  34.241  26.181  1.00 68.30           C
ATOM   1943  CB  MET B 256      22.871  34.211  24.705  1.00 68.30           C
ATOM   1944  CG  MET B 256      23.869  33.487  23.799  1.00 68.30           C
ATOM   1945  SD  MET B 256      23.398  33.426  22.044  1.00 68.30           S
ATOM   1946  CE  MET B 256      24.873  32.507  21.517  1.00 68.30           C
ATOM   1947  C   MET B 256      22.352  35.158  26.905  1.00 68.30           C
ATOM   1948  O   MET B 256      22.614  36.354  27.020  1.00 68.30           O
ATOM   1949  N   VAL B 257      21.232  34.621  27.425  1.00 51.51           N
ATOM   1950  CA  VAL B 257      20.142  35.399  27.958  1.00 51.51           C
ATOM   1951  CB  VAL B 257      19.015  34.539  28.452  1.00 51.51           C
ATOM   1952  CG1 VAL B 257      17.934  35.449  29.059  1.00 51.51           C
ATOM   1953  CG2 VAL B 257      18.515  33.674  27.282  1.00 51.51           C
ATOM   1954  C   VAL B 257      20.530  36.316  29.088  1.00 51.51           C
ATOM   1955  O   VAL B 257      20.005  37.427  29.148  1.00 51.51           O
ATOM   1956  N   PRO B 258      21.382  35.974  30.006  1.00 70.04           N
ATOM   1957  CA  PRO B 258      21.612  36.882  31.098  1.00 70.04           C
ATOM   1958  CD  PRO B 258      21.612  34.591  30.384  1.00 70.04           C
ATOM   1959  CB  PRO B 258      22.498  36.116  32.076  1.00 70.04           C
ATOM   1960  CG  PRO B 258      22.081  34.647  31.851  1.00 70.04           C
ATOM   1961  C   PRO B 258      22.102  38.249  30.718  1.00 70.04           C
ATOM   1962  O   PRO B 258      21.626  39.225  31.296  1.00 70.04           O
ATOM   1963  N   VAL B 259      23.047  38.353  29.767  1.00 31.55           N
ATOM   1964  CA  VAL B 259      23.559  39.626  29.338  1.00 31.55           C
ATOM   1965  CB  VAL B 259      24.728  39.493  28.406  1.00 31.55           C
ATOM   1966  CG1 VAL B 259      25.128  40.896  27.920  1.00 31.55           C
ATOM   1967  CG2 VAL B 259      25.852  38.740  29.139  1.00 31.55           C
ATOM   1968  C   VAL B 259      22.472  40.332  28.594  1.00 31.55           C
ATOM   1969  O   VAL B 259      22.348  41.554  28.630  1.00 31.55           O
ATOM   1970  N   TYR B 260      21.657  39.524  27.902  1.00157.04           N
ATOM   1971  CA  TYR B 260      20.593  39.879  27.010  1.00157.04           C
ATOM   1972  CB  TYR B 260      19.938  38.533  26.651  1.00157.04           C
ATOM   1973  CG  TYR B 260      19.231  38.377  25.355  1.00157.04           C
ATOM   1974  CD1 TYR B 260      19.965  38.065  24.236  1.00157.04           C
ATOM   1975  CD2 TYR B 260      17.863  38.463  25.260  1.00157.04           C
ATOM   1976  CE1 TYR B 260      19.350  37.870  23.026  1.00157.04           C
ATOM   1977  CE2 TYR B 260      17.242  38.269  24.049  1.00157.04           C
ATOM   1978  CZ  TYR B 260      17.985  37.974  22.930  1.00157.04           C
ATOM   1979  OH  TYR B 260      17.351  37.768  21.685  1.00157.04           O
ATOM   1980  C   TYR B 260      19.619  40.696  27.808  1.00157.04           C
ATOM   1981  O   TYR B 260      19.227  41.791  27.405  1.00157.04           O
ATOM   1982  N   GLN B 261      19.235  40.184  28.993  1.00 29.69           N
ATOM   1983  CA  GLN B 261      18.289  40.851  29.842  1.00 29.69           C
ATOM   1984  CB  GLN B 261      17.945  40.022  31.090  1.00 29.69           C
ATOM   1985  CG  GLN B 261      16.942  40.699  32.024  1.00 29.69           C
ATOM   1986  CD  GLN B 261      16.704  39.769  33.204  1.00 29.69           C
ATOM   1987  OE1 GLN B 261      16.310  38.615  33.034  1.00 29.69           O
ATOM   1988  NE2 GLN B 261      16.958  40.278  34.438  1.00 29.69           N
ATOM   1989  C   GLN B 261      18.883  42.132  30.323  1.00 29.69           C
ATOM   1990  O   GLN B 261      18.226  43.172  30.339  1.00 29.69           O
ATOM   1991  N   LYS B 262      20.165  42.094  30.725  1.00 47.02           N
ATOM   1992  CA  LYS B 262      20.782  43.271  31.255  1.00 47.02           C
ATOM   1993  CB  LYS B 262      22.215  43.018  31.755  1.00 47.02           C
ATOM   1994  CG  LYS B 262      22.266  42.122  32.995  1.00 47.02           C
ATOM   1995  CD  LYS B 262      23.668  41.615  33.334  1.00 47.02           C
ATOM   1996  CE  LYS B 262      23.705  40.723  34.576  1.00 47.02           C
ATOM   1997  NZ  LYS B 262      23.310  41.500  35.770  1.00 47.02           N
ATOM   1998  C   LYS B 262      20.843  44.312  30.185  1.00 47.02           C
ATOM   1999  O   LYS B 262      20.597  45.488  30.443  1.00 47.02           O
ATOM   2000  N   LEU B 263      21.171  43.901  28.947  1.00 29.47           N
ATOM   2001  CA  LEU B 263      21.310  44.846  27.877  1.00 29.47           C
ATOM   2002  CB  LEU B 263      21.796  44.203  26.567  1.00 29.47           C
ATOM   2003  CG  LEU B 263      21.954  45.212  25.414  1.00 29.47           C
ATOM   2004  CD1 LEU B 263      23.029  46.262  25.734  1.00 29.47           C
ATOM   2005  CD2 LEU B 263      22.197  44.500  24.075  1.00 29.47           C
ATOM   2006  C   LEU B 263      19.998  45.499  27.595  1.00 29.47           C
ATOM   2007  O   LEU B 263      19.929  46.714  27.415  1.00 29.47           O
ATOM   2008  N   ILE B 264      18.909  44.709  27.564  1.00 72.19           N
ATOM   2009  CA  ILE B 264      17.632  45.259  27.222  1.00 72.19           C
ATOM   2010  CB  ILE B 264      16.553  44.216  27.091  1.00 72.19           C
ATOM   2011  CG2 ILE B 264      16.269  43.613  28.473  1.00 72.19           C
ATOM   2012  CG1 ILE B 264      15.311  44.807  26.406  1.00 72.19           C
ATOM   2013  CD1 ILE B 264      14.309  43.743  25.960  1.00 72.19           C
ATOM   2014  C   ILE B 264      17.223  46.263  28.254  1.00 72.19           C
ATOM   2015  O   ILE B 264      16.710  47.329  27.918  1.00 72.19           O
ATOM   2016  N   ILE B 265      17.444  45.949  29.544  1.00 29.81           N
ATOM   2017  CA  ILE B 265      17.031  46.823  30.605  1.00 29.81           C
ATOM   2018  CB  ILE B 265      17.256  46.231  31.965  1.00 29.81           C
ATOM   2019  CG2 ILE B 265      16.959  47.313  33.014  1.00 29.81           C
ATOM   2020  CG1 ILE B 265      16.404  44.962  32.133  1.00 29.81           C
ATOM   2021  CD1 ILE B 265      16.755  44.149  33.377  1.00 29.81           C
ATOM   2022  C   ILE B 265      17.785  48.118  30.541  1.00 29.81           C
ATOM   2023  O   ILE B 265      17.194  49.189  30.662  1.00 29.81           O
ATOM   2024  N   SER B 266      19.112  48.059  30.326  1.00 60.38           N
ATOM   2025  CA  SER B 266      19.909  49.253  30.342  1.00 60.38           C
ATOM   2026  CB  SER B 266      21.403  48.973  30.095  1.00 60.38           C
ATOM   2027  OG  SER B 266      22.138  50.188  30.121  1.00 60.38           O
ATOM   2028  C   SER B 266      19.445  50.180  29.266  1.00 60.38           C
ATOM   2029  O   SER B 266      19.331  51.385  29.486  1.00 60.38           O
ATOM   2030  N   LYS B 267      19.143  49.642  28.067  1.00 48.92           N
ATOM   2031  CA  LYS B 267      18.749  50.486  26.979  1.00 48.92           C
ATOM   2032  CB  LYS B 267      18.506  49.723  25.666  1.00 48.92           C
ATOM   2033  CG  LYS B 267      19.801  49.244  25.006  1.00 48.92           C
ATOM   2034  CD  LYS B 267      19.576  48.248  23.867  1.00 48.92           C
ATOM   2035  CE  LYS B 267      20.852  47.889  23.103  1.00 48.92           C
ATOM   2036  NZ  LYS B 267      21.305  49.048  22.303  1.00 48.92           N
ATOM   2037  C   LYS B 267      17.486  51.194  27.343  1.00 48.92           C
ATOM   2038  O   LYS B 267      17.325  52.380  27.062  1.00 48.92           O
ATOM   2039  N   VAL B 268      16.554  50.472  27.983  1.00 27.21           N
ATOM   2040  CA  VAL B 268      15.292  51.020  28.372  1.00 27.21           C
ATOM   2041  CB  VAL B 268      14.430  49.963  28.992  1.00 27.21           C
ATOM   2042  CG1 VAL B 268      13.083  50.583  29.396  1.00 27.21           C
ATOM   2043  CG2 VAL B 268      14.320  48.802  27.995  1.00 27.21           C
ATOM   2044  C   VAL B 268      15.544  52.097  29.377  1.00 27.21           C
ATOM   2045  O   VAL B 268      14.935  53.166  29.325  1.00 27.21           O
ATOM   2046  N   ASN B 269      16.482  51.841  30.315  1.00 40.07           N
ATOM   2047  CA  ASN B 269      16.780  52.776  31.362  1.00 40.07           C
ATOM   2048  CB  ASN B 269      17.872  52.273  32.319  1.00 40.07           C
ATOM   2049  CG  ASN B 269      17.306  51.113  33.126  1.00 40.07           C
ATOM   2050  OD1 ASN B 269      18.047  50.252  33.599  1.00 40.07           O
ATOM   2051  ND2 ASN B 269      15.957  51.085  33.289  1.00 40.07           N
ATOM   2052  C   ASN B 269      17.279  54.043  30.744  1.00 40.07           C
ATOM   2053  O   ASN B 269      16.914  55.137  31.172  1.00 40.07           O
ATOM   2054  N   LYS B 270      18.123  53.925  29.705  1.00 53.85           N
ATOM   2055  CA  LYS B 270      18.699  55.085  29.090  1.00 53.85           C
ATOM   2056  CB  LYS B 270      19.616  54.730  27.905  1.00 53.85           C
ATOM   2057  CG  LYS B 270      20.792  53.830  28.293  1.00 53.85           C
ATOM   2058  CD  LYS B 270      21.651  53.376  27.111  1.00 53.85           C
ATOM   2059  CE  LYS B 270      21.144  52.107  26.429  1.00 53.85           C
ATOM   2060  NZ  LYS B 270      22.030  51.737  25.304  1.00 53.85           N
ATOM   2061  C   LYS B 270      17.589  55.925  28.543  1.00 53.85           C
ATOM   2062  O   LYS B 270      17.581  57.145  28.702  1.00 53.85           O
ATOM   2063  N   ALA B 271      16.612  55.275  27.890  1.00 27.73           N
ATOM   2064  CA  ALA B 271      15.507  55.956  27.285  1.00 27.73           C
ATOM   2065  CB  ALA B 271      14.566  55.006  26.525  1.00 27.73           C
ATOM   2066  C   ALA B 271      14.708  56.628  28.354  1.00 27.73           C
ATOM   2067  O   ALA B 271      14.192  57.726  28.154  1.00 27.73           O
ATOM   2068  N   GLY B 272      14.581  55.986  29.529  1.00 17.56           N
ATOM   2069  CA  GLY B 272      13.790  56.576  30.565  1.00 17.56           C
ATOM   2070  C   GLY B 272      12.432  55.965  30.482  1.00 17.56           C
ATOM   2071  O   GLY B 272      11.503  56.389  31.168  1.00 17.56           O
ATOM   2072  N   LYS B 273      12.289  54.943  29.619  1.00 47.40           N
ATOM   2073  CA  LYS B 273      11.026  54.285  29.470  1.00 47.40           C
ATOM   2074  CB  LYS B 273      10.777  53.798  28.036  1.00 47.40           C
ATOM   2075  CG  LYS B 273      10.629  54.989  27.086  1.00 47.40           C
ATOM   2076  CD  LYS B 273      10.700  54.651  25.598  1.00 47.40           C
ATOM   2077  CE  LYS B 273      10.548  55.889  24.711  1.00 47.40           C
ATOM   2078  NZ  LYS B 273      10.621  55.511  23.283  1.00 47.40           N
ATOM   2079  C   LYS B 273      10.984  53.143  30.435  1.00 47.40           C
ATOM   2080  O   LYS B 273      12.020  52.633  30.859  1.00 47.40           O
ATOM   2081  N   ILE B 274       9.763  52.726  30.826  1.00 92.90           N
ATOM   2082  CA  ILE B 274       9.616  51.709  31.826  1.00 92.90           C
ATOM   2083  CB  ILE B 274       8.273  51.705  32.492  1.00 92.90           C
ATOM   2084  CG2 ILE B 274       7.217  51.298  31.451  1.00 92.90           C
ATOM   2085  CG1 ILE B 274       8.317  50.802  33.732  1.00 92.90           C
ATOM   2086  CD1 ILE B 274       7.134  51.006  34.674  1.00 92.90           C
ATOM   2087  C   ILE B 274       9.832  50.360  31.226  1.00 92.90           C
ATOM   2088  O   ILE B 274       9.361  50.066  30.129  1.00 92.90           O
ATOM   2089  N   VAL B 275      10.593  49.509  31.945  1.00 86.32           N
ATOM   2090  CA  VAL B 275      10.864  48.177  31.488  1.00 86.32           C
ATOM   2091  CB  VAL B 275      12.330  47.912  31.308  1.00 86.32           C
ATOM   2092  CG1 VAL B 275      13.033  48.137  32.657  1.00 86.32           C
ATOM   2093  CG2 VAL B 275      12.512  46.492  30.746  1.00 86.32           C
ATOM   2094  C   VAL B 275      10.347  47.220  32.518  1.00 86.32           C
ATOM   2095  O   VAL B 275      10.442  47.469  33.719  1.00 86.32           O
ATOM   2096  N   VAL B 276       9.769  46.090  32.061  1.00 79.50           N
ATOM   2097  CA  VAL B 276       9.244  45.123  32.981  1.00 79.50           C
ATOM   2098  CB  VAL B 276       7.784  44.841  32.779  1.00 79.50           C
ATOM   2099  CG1 VAL B 276       7.591  44.249  31.373  1.00 79.50           C
ATOM   2100  CG2 VAL B 276       7.304  43.918  33.911  1.00 79.50           C
ATOM   2101  C   VAL B 276       9.983  43.839  32.776  1.00 79.50           C
ATOM   2102  O   VAL B 276      10.254  43.434  31.646  1.00 79.50           O
ATOM   2103  N   THR B 277      10.338  43.166  33.887  1.00 36.25           N
ATOM   2104  CA  THR B 277      11.020  41.908  33.793  1.00 36.25           C
ATOM   2105  CB  THR B 277      12.102  41.740  34.820  1.00 36.25           C
ATOM   2106  OG1 THR B 277      13.071  42.770  34.684  1.00 36.25           O
ATOM   2107  CG2 THR B 277      12.763  40.365  34.628  1.00 36.25           C
ATOM   2108  C   THR B 277       9.980  40.875  34.063  1.00 36.25           C
ATOM   2109  O   THR B 277       9.291  40.940  35.080  1.00 36.25           O
ATOM   2110  N   ALA B 278       9.817  39.894  33.153  1.00 53.26           N
ATOM   2111  CA  ALA B 278       8.756  38.968  33.407  1.00 53.26           C
ATOM   2112  CB  ALA B 278       7.482  39.273  32.601  1.00 53.26           C
ATOM   2113  C   ALA B 278       9.156  37.573  33.063  1.00 53.26           C
ATOM   2114  O   ALA B 278       9.987  37.349  32.189  1.00 53.26           O
ATOM   2115  N   THR B 279       8.583  36.616  33.823  1.00104.74           N
ATOM   2116  CA  THR B 279       8.624  35.190  33.638  1.00104.74           C
ATOM   2117  CB  THR B 279       8.962  34.675  32.261  1.00104.74           C
ATOM   2118  OG1 THR B 279      10.344  34.824  31.974  1.00104.74           O
ATOM   2119  CG2 THR B 279       8.111  35.438  31.231  1.00104.74           C
ATOM   2120  C   THR B 279       9.611  34.582  34.573  1.00104.74           C
ATOM   2121  O   THR B 279      10.671  35.142  34.846  1.00104.74           O
ATOM   2122  N   ASN B 280       9.243  33.395  35.088  1.00 88.02           N
ATOM   2123  CA  ASN B 280      10.068  32.559  35.909  1.00 88.02           C
ATOM   2124  CB  ASN B 280      11.342  32.083  35.187  1.00 88.02           C
ATOM   2125  CG  ASN B 280      10.946  31.200  34.010  1.00 88.02           C
ATOM   2126  OD1 ASN B 280      11.802  30.721  33.267  1.00 88.02           O
ATOM   2127  ND2 ASN B 280       9.617  30.984  33.827  1.00 88.02           N
ATOM   2128  C   ASN B 280      10.510  33.284  37.138  1.00 88.02           C
ATOM   2129  O   ASN B 280      11.499  32.884  37.751  1.00 88.02           O
ATOM   2130  N   MET B 281       9.839  34.384  37.531  1.00 89.42           N
ATOM   2131  CA  MET B 281      10.376  35.031  38.692  1.00 89.42           C
ATOM   2132  CB  MET B 281       9.677  36.372  38.965  1.00 89.42           C
ATOM   2133  CG  MET B 281       9.783  37.348  37.791  1.00 89.42           C
ATOM   2134  SD  MET B 281      11.470  37.904  37.416  1.00 89.42           S
ATOM   2135  CE  MET B 281      11.544  39.116  38.766  1.00 89.42           C
ATOM   2136  C   MET B 281      10.230  34.198  39.942  1.00 89.42           C
ATOM   2137  O   MET B 281      11.196  33.670  40.491  1.00 89.42           O
ATOM   2138  N   LEU B 282       8.967  34.098  40.398  1.00133.80           N
ATOM   2139  CA  LEU B 282       8.417  33.463  41.568  1.00133.80           C
ATOM   2140  CB  LEU B 282       7.327  34.315  42.229  1.00133.80           C
ATOM   2141  CG  LEU B 282       7.901  35.647  42.746  1.00133.80           C
ATOM   2142  CD1 LEU B 282       6.859  36.440  43.550  1.00133.80           C
ATOM   2143  CD2 LEU B 282       9.216  35.422  43.513  1.00133.80           C
ATOM   2144  C   LEU B 282       7.911  32.060  41.412  1.00133.80           C
ATOM   2145  O   LEU B 282       7.469  31.491  42.405  1.00133.80           O
ATOM   2146  N   GLU B 283       7.921  31.463  40.207  1.00 78.51           N
ATOM   2147  CA  GLU B 283       7.117  30.312  39.859  1.00 78.51           C
ATOM   2148  CB  GLU B 283       7.591  29.625  38.568  1.00 78.51           C
ATOM   2149  CG  GLU B 283       7.323  30.446  37.306  1.00 78.51           C
ATOM   2150  CD  GLU B 283       7.833  29.650  36.114  1.00 78.51           C
ATOM   2151  OE1 GLU B 283       8.628  28.697  36.333  1.00 78.51           O
ATOM   2152  OE2 GLU B 283       7.430  29.982  34.967  1.00 78.51           O
ATOM   2153  C   GLU B 283       7.017  29.239  40.912  1.00 78.51           C
ATOM   2154  O   GLU B 283       5.937  28.677  41.078  1.00 78.51           O
ATOM   2155  N   SER B 284       8.078  28.905  41.662  1.00 44.93           N
ATOM   2156  CA  SER B 284       7.934  27.828  42.609  1.00 44.93           C
ATOM   2157  CB  SER B 284       9.235  27.521  43.371  1.00 44.93           C
ATOM   2158  OG  SER B 284       9.580  28.614  44.210  1.00 44.93           O
ATOM   2159  C   SER B 284       6.886  28.170  43.634  1.00 44.93           C
ATOM   2160  O   SER B 284       6.359  27.291  44.313  1.00 44.93           O
ATOM   2161  N   MET B 285       6.539  29.463  43.745  1.00 65.67           N
ATOM   2162  CA  MET B 285       5.628  30.014  44.710  1.00 65.67           C
ATOM   2163  CB  MET B 285       5.594  31.552  44.732  1.00 65.67           C
ATOM   2164  CG  MET B 285       6.880  32.163  45.293  1.00 65.67           C
ATOM   2165  SD  MET B 285       6.780  33.940  45.664  1.00 65.67           S
ATOM   2166  CE  MET B 285       5.689  33.741  47.102  1.00 65.67           C
ATOM   2167  C   MET B 285       4.234  29.517  44.514  1.00 65.67           C
ATOM   2168  O   MET B 285       3.438  29.566  45.452  1.00 65.67           O
ATOM   2169  N   THR B 286       3.866  29.094  43.288  1.00110.52           N
ATOM   2170  CA  THR B 286       2.521  28.629  43.105  1.00110.52           C
ATOM   2171  CB  THR B 286       2.253  28.134  41.707  1.00110.52           C
ATOM   2172  OG1 THR B 286       0.902  27.714  41.589  1.00110.52           O
ATOM   2173  CG2 THR B 286       3.212  26.982  41.362  1.00110.52           C
ATOM   2174  C   THR B 286       2.279  27.517  44.084  1.00110.52           C
ATOM   2175  O   THR B 286       1.273  27.526  44.792  1.00110.52           O
ATOM   2176  N   TYR B 287       3.189  26.527  44.144  1.00113.01           N
ATOM   2177  CA  TYR B 287       3.094  25.468  45.108  1.00113.01           C
ATOM   2178  CB  TYR B 287       3.920  24.221  44.747  1.00113.01           C
ATOM   2179  CG  TYR B 287       3.149  23.465  43.721  1.00113.01           C
ATOM   2180  CD1 TYR B 287       3.202  23.799  42.388  1.00113.01           C
ATOM   2181  CD2 TYR B 287       2.357  22.409  44.112  1.00113.01           C
ATOM   2182  CE1 TYR B 287       2.479  23.083  41.461  1.00113.01           C
ATOM   2183  CE2 TYR B 287       1.633  21.690  43.191  1.00113.01           C
ATOM   2184  CZ  TYR B 287       1.691  22.030  41.862  1.00113.01           C
ATOM   2185  OH  TYR B 287       0.948  21.296  40.913  1.00113.01           O
ATOM   2186  C   TYR B 287       3.483  25.894  46.497  1.00113.01           C
ATOM   2187  O   TYR B 287       2.808  25.531  47.459  1.00113.01           O
ATOM   2188  N   ASN B 288       4.569  26.685  46.653  1.00 53.49           N
ATOM   2189  CA  ASN B 288       5.073  26.920  47.982  1.00 53.49           C
ATOM   2190  CB  ASN B 288       6.573  26.613  48.107  1.00 53.49           C
ATOM   2191  CG  ASN B 288       6.754  25.121  47.866  1.00 53.49           C
ATOM   2192  OD1 ASN B 288       6.172  24.289  48.559  1.00 53.49           O
ATOM   2193  ND2 ASN B 288       7.576  24.771  46.840  1.00 53.49           N
ATOM   2194  C   ASN B 288       4.873  28.335  48.429  1.00 53.49           C
ATOM   2195  O   ASN B 288       4.748  29.274  47.645  1.00 53.49           O
ATOM   2196  N   PRO B 289       4.805  28.446  49.735  1.00 67.29           N
ATOM   2197  CA  PRO B 289       4.640  29.711  50.398  1.00 67.29           C
ATOM   2198  CD  PRO B 289       4.303  27.341  50.535  1.00 67.29           C
ATOM   2199  CB  PRO B 289       4.304  29.380  51.851  1.00 67.29           C
ATOM   2200  CG  PRO B 289       3.655  27.988  51.770  1.00 67.29           C
ATOM   2201  C   PRO B 289       5.849  30.578  50.275  1.00 67.29           C
ATOM   2202  O   PRO B 289       5.715  31.794  50.399  1.00 67.29           O
ATOM   2203  N   ARG B 290       7.036  29.984  50.050  1.00108.35           N
ATOM   2204  CA  ARG B 290       8.224  30.782  50.017  1.00108.35           C
ATOM   2205  CB  ARG B 290       9.223  30.408  51.122  1.00108.35           C
ATOM   2206  CG  ARG B 290       8.626  30.505  52.526  1.00108.35           C
ATOM   2207  CD  ARG B 290       9.538  29.940  53.615  1.00108.35           C
ATOM   2208  NE  ARG B 290       8.714  29.797  54.847  1.00108.35           N
ATOM   2209  CZ  ARG B 290       7.931  28.690  55.003  1.00108.35           C
ATOM   2210  NH1 ARG B 290       7.885  27.747  54.016  1.00108.35           N
ATOM   2211  NH2 ARG B 290       7.189  28.529  56.137  1.00108.35           N
ATOM   2212  C   ARG B 290       8.910  30.526  48.715  1.00108.35           C
ATOM   2213  O   ARG B 290       8.748  29.468  48.110  1.00108.35           O
ATOM   2214  N   ALA B 291       9.680  31.526  48.246  1.00 29.13           N
ATOM   2215  CA  ALA B 291      10.408  31.425  47.017  1.00 29.13           C
ATOM   2216  CB  ALA B 291      10.733  32.789  46.384  1.00 29.13           C
ATOM   2217  C   ALA B 291      11.702  30.726  47.281  1.00 29.13           C
ATOM   2218  O   ALA B 291      12.115  30.566  48.429  1.00 29.13           O
ATOM   2219  N   THR B 292      12.363  30.268  46.199  1.00 25.01           N
ATOM   2220  CA  THR B 292      13.619  29.585  46.306  1.00 25.01           C
ATOM   2221  CB  THR B 292      13.901  28.715  45.110  1.00 25.01           C
ATOM   2222  OG1 THR B 292      12.850  27.775  44.944  1.00 25.01           O
ATOM   2223  CG2 THR B 292      15.232  27.969  45.308  1.00 25.01           C
ATOM   2224  C   THR B 292      14.685  30.630  46.395  1.00 25.01           C
ATOM   2225  O   THR B 292      14.459  31.796  46.073  1.00 25.01           O
ATOM   2226  N   ARG B 293      15.884  30.230  46.858  1.00 72.28           N
ATOM   2227  CA  ARG B 293      16.982  31.139  46.989  1.00 72.28           C
ATOM   2228  CB  ARG B 293      18.246  30.465  47.548  1.00 72.28           C
ATOM   2229  CG  ARG B 293      19.423  31.421  47.764  1.00 72.28           C
ATOM   2230  CD  ARG B 293      20.114  31.861  46.471  1.00 72.28           C
ATOM   2231  NE  ARG B 293      20.639  30.638  45.802  1.00 72.28           N
ATOM   2232  CZ  ARG B 293      21.171  30.724  44.548  1.00 72.28           C
ATOM   2233  NH1 ARG B 293      21.246  31.934  43.920  1.00 72.28           N
ATOM   2234  NH2 ARG B 293      21.628  29.601  43.921  1.00 72.28           N
ATOM   2235  C   ARG B 293      17.302  31.632  45.617  1.00 72.28           C
ATOM   2236  O   ARG B 293      17.613  32.804  45.419  1.00 72.28           O
ATOM   2237  N   SER B 294      17.229  30.732  44.622  1.00 60.02           N
ATOM   2238  CA  SER B 294      17.553  31.105  43.279  1.00 60.02           C
ATOM   2239  CB  SER B 294      17.457  29.924  42.299  1.00 60.02           C
ATOM   2240  OG  SER B 294      17.784  30.351  40.985  1.00 60.02           O
ATOM   2241  C   SER B 294      16.587  32.153  42.814  1.00 60.02           C
ATOM   2242  O   SER B 294      16.989  33.160  42.234  1.00 60.02           O
ATOM   2243  N   GLU B 295      15.287  31.947  43.082  1.00 29.80           N
ATOM   2244  CA  GLU B 295      14.286  32.851  42.595  1.00 29.80           C
ATOM   2245  CB  GLU B 295      12.862  32.387  42.927  1.00 29.80           C
ATOM   2246  CG  GLU B 295      12.484  31.093  42.207  1.00 29.80           C
ATOM   2247  CD  GLU B 295      11.065  30.729  42.603  1.00 29.80           C
ATOM   2248  OE1 GLU B 295      10.723  30.893  43.804  1.00 29.80           O
ATOM   2249  OE2 GLU B 295      10.302  30.288  41.704  1.00 29.80           O
ATOM   2250  C   GLU B 295      14.483  34.200  43.205  1.00 29.80           C
ATOM   2251  O   GLU B 295      14.390  35.214  42.517  1.00 29.80           O
ATOM   2252  N   ILE B 296      14.771  34.255  44.517  1.00 71.25           N
ATOM   2253  CA  ILE B 296      14.938  35.531  45.148  1.00 71.25           C
ATOM   2254  CB  ILE B 296      15.139  35.458  46.639  1.00 71.25           C
ATOM   2255  CG2 ILE B 296      16.489  34.789  46.935  1.00 71.25           C
ATOM   2256  CG1 ILE B 296      14.997  36.859  47.256  1.00 71.25           C
ATOM   2257  CD1 ILE B 296      14.894  36.845  48.781  1.00 71.25           C
ATOM   2258  C   ILE B 296      16.125  36.197  44.534  1.00 71.25           C
ATOM   2259  O   ILE B 296      16.113  37.402  44.286  1.00 71.25           O
ATOM   2260  N   SER B 297      17.189  35.416  44.270  1.00 20.86           N
ATOM   2261  CA  SER B 297      18.395  35.955  43.715  1.00 20.86           C
ATOM   2262  CB  SER B 297      19.496  34.893  43.550  1.00 20.86           C
ATOM   2263  OG  SER B 297      20.662  35.481  42.993  1.00 20.86           O
ATOM   2264  C   SER B 297      18.106  36.515  42.356  1.00 20.86           C
ATOM   2265  O   SER B 297      18.600  37.586  42.008  1.00 20.86           O
ATOM   2266  N   ASP B 298      17.291  35.807  41.550  1.00 28.42           N
ATOM   2267  CA  ASP B 298      17.009  36.250  40.214  1.00 28.42           C
ATOM   2268  CB  ASP B 298      16.131  35.258  39.433  1.00 28.42           C
ATOM   2269  CG  ASP B 298      16.108  35.693  37.974  1.00 28.42           C
ATOM   2270  OD1 ASP B 298      16.793  36.697  37.645  1.00 28.42           O
ATOM   2271  OD2 ASP B 298      15.404  35.026  37.170  1.00 28.42           O
ATOM   2272  C   ASP B 298      16.276  37.555  40.266  1.00 28.42           C
ATOM   2273  O   ASP B 298      16.587  38.474  39.511  1.00 28.42           O
ATOM   2274  N   VAL B 299      15.281  37.669  41.168  1.00 25.22           N
ATOM   2275  CA  VAL B 299      14.493  38.865  41.274  1.00 25.22           C
ATOM   2276  CB  VAL B 299      13.404  38.748  42.300  1.00 25.22           C
ATOM   2277  CG1 VAL B 299      12.701  40.109  42.425  1.00 25.22           C
ATOM   2278  CG2 VAL B 299      12.468  37.595  41.898  1.00 25.22           C
ATOM   2279  C   VAL B 299      15.379  39.996  41.696  1.00 25.22           C
ATOM   2280  O   VAL B 299      15.299  41.098  41.156  1.00 25.22           O
ATOM   2281  N   PHE B 300      16.273  39.735  42.666  1.00132.80           N
ATOM   2282  CA  PHE B 300      17.153  40.734  43.201  1.00132.80           C
ATOM   2283  CB  PHE B 300      18.104  40.138  44.256  1.00132.80           C
ATOM   2284  CG  PHE B 300      18.997  41.209  44.784  1.00132.80           C
ATOM   2285  CD1 PHE B 300      20.203  41.468  44.177  1.00132.80           C
ATOM   2286  CD2 PHE B 300      18.632  41.952  45.885  1.00132.80           C
ATOM   2287  CE1 PHE B 300      21.036  42.452  44.657  1.00132.80           C
ATOM   2288  CE2 PHE B 300      19.463  42.936  46.369  1.00132.80           C
ATOM   2289  CZ  PHE B 300      20.665  43.188  45.757  1.00132.80           C
ATOM   2290  C   PHE B 300      17.997  41.256  42.082  1.00132.80           C
ATOM   2291  O   PHE B 300      18.215  42.459  41.961  1.00132.80           O
ATOM   2292  N   ASN B 301      18.510  40.361  41.222  1.00 26.22           N
ATOM   2293  CA  ASN B 301      19.356  40.784  40.145  1.00 26.22           C
ATOM   2294  CB  ASN B 301      19.944  39.607  39.348  1.00 26.22           C
ATOM   2295  CG  ASN B 301      20.986  38.928  40.226  1.00 26.22           C
ATOM   2296  OD1 ASN B 301      21.856  39.584  40.796  1.00 26.22           O
ATOM   2297  ND2 ASN B 301      20.893  37.577  40.345  1.00 26.22           N
ATOM   2298  C   ASN B 301      18.576  41.634  39.193  1.00 26.22           C
ATOM   2299  O   ASN B 301      19.095  42.607  38.651  1.00 26.22           O
ATOM   2300  N   ALA B 302      17.299  41.300  38.955  1.00 25.01           N
ATOM   2301  CA  ALA B 302      16.549  42.064  38.005  1.00 25.01           C
ATOM   2302  CB  ALA B 302      15.105  41.562  37.841  1.00 25.01           C
ATOM   2303  C   ALA B 302      16.484  43.479  38.488  1.00 25.01           C
ATOM   2304  O   ALA B 302      16.598  44.409  37.691  1.00 25.01           O
ATOM   2305  N   VAL B 303      16.291  43.687  39.806  1.00 96.22           N
ATOM   2306  CA  VAL B 303      16.174  45.034  40.288  1.00 96.22           C
ATOM   2307  CB  VAL B 303      15.735  45.165  41.723  1.00 96.22           C
ATOM   2308  CG1 VAL B 303      14.396  44.430  41.892  1.00 96.22           C
ATOM   2309  CG2 VAL B 303      16.857  44.721  42.670  1.00 96.22           C
ATOM   2310  C   VAL B 303      17.479  45.756  40.133  1.00 96.22           C
ATOM   2311  O   VAL B 303      17.499  46.929  39.764  1.00 96.22           O
ATOM   2312  N   ILE B 304      18.612  45.078  40.404  1.00113.09           N
ATOM   2313  CA  ILE B 304      19.885  45.735  40.300  1.00113.09           C
ATOM   2314  CB  ILE B 304      21.064  44.895  40.712  1.00113.09           C
ATOM   2315  CG2 ILE B 304      21.332  43.847  39.623  1.00113.09           C
ATOM   2316  CG1 ILE B 304      22.280  45.798  40.976  1.00113.09           C
ATOM   2317  CD1 ILE B 304      22.108  46.708  42.192  1.00113.09           C
ATOM   2318  C   ILE B 304      20.063  46.141  38.873  1.00113.09           C
ATOM   2319  O   ILE B 304      20.621  47.198  38.579  1.00113.09           O
ATOM   2320  N   ASP B 305      19.571  45.295  37.950  1.00 38.38           N
ATOM   2321  CA  ASP B 305      19.675  45.526  36.539  1.00 38.38           C
ATOM   2322  CB  ASP B 305      19.008  44.423  35.698  1.00 38.38           C
ATOM   2323  CG  ASP B 305      19.879  43.176  35.777  1.00 38.38           C
ATOM   2324  OD1 ASP B 305      21.104  43.325  36.033  1.00 38.38           O
ATOM   2325  OD2 ASP B 305      19.331  42.059  35.582  1.00 38.38           O
ATOM   2326  C   ASP B 305      18.990  46.819  36.229  1.00 38.38           C
ATOM   2327  O   ASP B 305      19.390  47.524  35.303  1.00 38.38           O
ATOM   2328  N   GLY B 306      17.947  47.188  37.001  1.00 37.78           N
ATOM   2329  CA  GLY B 306      17.336  48.454  36.720  1.00 37.78           C
ATOM   2330  C   GLY B 306      15.945  48.305  36.183  1.00 37.78           C
ATOM   2331  O   GLY B 306      15.402  49.254  35.622  1.00 37.78           O
ATOM   2332  N   THR B 307      15.320  47.122  36.326  1.00 98.78           N
ATOM   2333  CA  THR B 307      13.976  46.989  35.841  1.00 98.78           C
ATOM   2334  CB  THR B 307      13.471  45.574  35.864  1.00 98.78           C
ATOM   2335  OG1 THR B 307      12.200  45.491  35.236  1.00 98.78           O
ATOM   2336  CG2 THR B 307      13.376  45.105  37.325  1.00 98.78           C
ATOM   2337  C   THR B 307      13.064  47.821  36.693  1.00 98.78           C
ATOM   2338  O   THR B 307      13.160  47.819  37.919  1.00 98.78           O
ATOM   2339  N   ASP B 308      12.157  48.580  36.040  1.00 39.69           N
ATOM   2340  CA  ASP B 308      11.222  49.428  36.729  1.00 39.69           C
ATOM   2341  CB  ASP B 308      10.387  50.313  35.789  1.00 39.69           C
ATOM   2342  CG  ASP B 308      11.282  51.408  35.228  1.00 39.69           C
ATOM   2343  OD1 ASP B 308      12.523  51.199  35.178  1.00 39.69           O
ATOM   2344  OD2 ASP B 308      10.734  52.478  34.854  1.00 39.69           O
ATOM   2345  C   ASP B 308      10.262  48.580  37.493  1.00 39.69           C
ATOM   2346  O   ASP B 308       9.906  48.907  38.625  1.00 39.69           O
ATOM   2347  N   ALA B 309       9.812  47.460  36.891  1.00 29.94           N
ATOM   2348  CA  ALA B 309       8.836  46.661  37.570  1.00 29.94           C
ATOM   2349  CB  ALA B 309       7.394  46.944  37.116  1.00 29.94           C
ATOM   2350  C   ALA B 309       9.101  45.213  37.312  1.00 29.94           C
ATOM   2351  O   ALA B 309       9.802  44.847  36.369  1.00 29.94           O
ATOM   2352  N   THR B 310       8.541  44.351  38.187  1.00 97.29           N
ATOM   2353  CA  THR B 310       8.664  42.927  38.062  1.00 97.29           C
ATOM   2354  CB  THR B 310       9.156  42.254  39.308  1.00 97.29           C
ATOM   2355  OG1 THR B 310       9.405  40.879  39.057  1.00 97.29           O
ATOM   2356  CG2 THR B 310       8.091  42.411  40.406  1.00 97.29           C
ATOM   2357  C   THR B 310       7.280  42.421  37.800  1.00 97.29           C
ATOM   2358  O   THR B 310       6.303  43.050  38.201  1.00 97.29           O
ATOM   2359  N   MET B 311       7.151  41.276  37.101  1.00 40.89           N
ATOM   2360  CA  MET B 311       5.828  40.821  36.787  1.00 40.89           C
ATOM   2361  CB  MET B 311       5.548  40.756  35.274  1.00 40.89           C
ATOM   2362  CG  MET B 311       4.087  40.457  34.929  1.00 40.89           C
ATOM   2363  SD  MET B 311       3.718  40.413  33.147  1.00 40.89           S
ATOM   2364  CE  MET B 311       4.472  38.789  32.844  1.00 40.89           C
ATOM   2365  C   MET B 311       5.614  39.450  37.341  1.00 40.89           C
ATOM   2366  O   MET B 311       6.525  38.625  37.380  1.00 40.89           O
ATOM   2367  N   LEU B 312       4.376  39.193  37.802  1.00 57.95           N
ATOM   2368  CA  LEU B 312       4.004  37.913  38.319  1.00 57.95           C
ATOM   2369  CB  LEU B 312       3.238  37.977  39.650  1.00 57.95           C
ATOM   2370  CG  LEU B 312       4.088  38.493  40.823  1.00 57.95           C
ATOM   2371  CD1 LEU B 312       3.275  38.536  42.125  1.00 57.95           C
ATOM   2372  CD2 LEU B 312       5.382  37.682  40.965  1.00 57.95           C
ATOM   2373  C   LEU B 312       3.079  37.312  37.314  1.00 57.95           C
ATOM   2374  O   LEU B 312       2.346  38.019  36.625  1.00 57.95           O
ATOM   2375  N   SER B 313       3.088  35.972  37.211  1.00 89.92           N
ATOM   2376  CA  SER B 313       2.276  35.301  36.241  1.00 89.92           C
ATOM   2377  CB  SER B 313       3.096  34.484  35.228  1.00 89.92           C
ATOM   2378  OG  SER B 313       3.896  35.350  34.436  1.00 89.92           O
ATOM   2379  C   SER B 313       1.406  34.345  36.987  1.00 89.92           C
ATOM   2380  O   SER B 313       0.482  34.742  37.694  1.00 89.92           O
ATOM   2381  N   GLY B 314       1.704  33.043  36.847  1.00 41.47           N
ATOM   2382  CA  GLY B 314       0.931  31.982  37.426  1.00 41.47           C
ATOM   2383  C   GLY B 314       0.886  32.153  38.912  1.00 41.47           C
ATOM   2384  O   GLY B 314      -0.072  31.732  39.558  1.00 41.47           O
ATOM   2385  N   GLU B 315       1.934  32.754  39.504  1.00 88.90           N
ATOM   2386  CA  GLU B 315       1.990  32.872  40.930  1.00 88.90           C
ATOM   2387  CB  GLU B 315       3.201  33.695  41.410  1.00 88.90           C
ATOM   2388  CG  GLU B 315       4.562  33.089  41.055  1.00 88.90           C
ATOM   2389  CD  GLU B 315       5.013  33.630  39.700  1.00 88.90           C
ATOM   2390  OE1 GLU B 315       4.344  33.336  38.674  1.00 88.90           O
ATOM   2391  OE2 GLU B 315       6.047  34.350  39.677  1.00 88.90           O
ATOM   2392  C   GLU B 315       0.763  33.588  41.396  1.00 88.90           C
ATOM   2393  O   GLU B 315       0.169  33.223  42.410  1.00 88.90           O
ATOM   2394  N   SER B 316       0.402  34.687  40.715  1.00100.54           N
ATOM   2395  CA  SER B 316      -0.805  35.395  41.023  1.00100.54           C
ATOM   2396  CB  SER B 316      -0.719  36.867  40.603  1.00100.54           C
ATOM   2397  OG  SER B 316      -1.929  37.528  40.928  1.00100.54           O
ATOM   2398  C   SER B 316      -1.987  34.801  40.308  1.00100.54           C
ATOM   2399  O   SER B 316      -3.107  34.828  40.815  1.00100.54           O
ATOM   2400  N   ALA B 317      -1.773  34.302  39.072  1.00 59.86           N
ATOM   2401  CA  ALA B 317      -2.853  33.840  38.242  1.00 59.86           C
ATOM   2402  CB  ALA B 317      -2.388  33.505  36.813  1.00 59.86           C
ATOM   2403  C   ALA B 317      -3.542  32.618  38.772  1.00 59.86           C
ATOM   2404  O   ALA B 317      -4.767  32.615  38.891  1.00 59.86           O
ATOM   2405  N   ASN B 318      -2.798  31.548  39.127  1.00154.02           N
ATOM   2406  CA  ASN B 318      -3.514  30.367  39.527  1.00154.02           C
ATOM   2407  CB  ASN B 318      -3.643  29.358  38.371  1.00154.02           C
ATOM   2408  CG  ASN B 318      -4.684  28.308  38.731  1.00154.02           C
ATOM   2409  OD1 ASN B 318      -4.783  27.272  38.073  1.00154.02           O
ATOM   2410  ND2 ASN B 318      -5.487  28.580  39.794  1.00154.02           N
ATOM   2411  C   ASN B 318      -2.779  29.667  40.630  1.00154.02           C
ATOM   2412  O   ASN B 318      -3.093  28.524  40.959  1.00154.02           O
ATOM   2413  N   GLY B 319      -1.789  30.328  41.251  1.00 31.57           N
ATOM   2414  CA  GLY B 319      -1.069  29.684  42.308  1.00 31.57           C
ATOM   2415  C   GLY B 319      -1.888  29.802  43.553  1.00 31.57           C
ATOM   2416  O   GLY B 319      -2.836  30.582  43.620  1.00 31.57           O
ATOM   2417  N   LYS B 320      -1.547  28.977  44.563  1.00 56.41           N
ATOM   2418  CA  LYS B 320      -2.205  28.971  45.840  1.00 56.41           C
ATOM   2419  CB  LYS B 320      -1.808  27.759  46.692  1.00 56.41           C
ATOM   2420  CG  LYS B 320      -2.233  26.438  46.054  1.00 56.41           C
ATOM   2421  CD  LYS B 320      -1.562  25.215  46.673  1.00 56.41           C
ATOM   2422  CE  LYS B 320      -2.000  23.903  46.021  1.00 56.41           C
ATOM   2423  NZ  LYS B 320      -1.304  22.765  46.660  1.00 56.41           N
ATOM   2424  C   LYS B 320      -1.846  30.202  46.617  1.00 56.41           C
ATOM   2425  O   LYS B 320      -2.668  30.785  47.319  1.00 56.41           O
ATOM   2426  N   TYR B 321      -0.573  30.605  46.486  1.00140.85           N
ATOM   2427  CA  TYR B 321       0.153  31.643  47.165  1.00140.85           C
ATOM   2428  CB  TYR B 321       1.643  31.313  47.279  1.00140.85           C
ATOM   2429  CG  TYR B 321       1.529  30.148  48.195  1.00140.85           C
ATOM   2430  CD1 TYR B 321       1.351  30.355  49.543  1.00140.85           C
ATOM   2431  CD2 TYR B 321       1.555  28.862  47.710  1.00140.85           C
ATOM   2432  CE1 TYR B 321       1.219  29.291  50.403  1.00140.85           C
ATOM   2433  CE2 TYR B 321       1.424  27.795  48.566  1.00140.85           C
ATOM   2434  CZ  TYR B 321       1.257  28.008  49.914  1.00140.85           C
ATOM   2435  OH  TYR B 321       1.120  26.913  50.794  1.00140.85           O
ATOM   2436  C   TYR B 321      -0.080  33.089  46.813  1.00140.85           C
ATOM   2437  O   TYR B 321       0.386  33.884  47.622  1.00140.85           O
ATOM   2438  N   PRO B 322      -0.706  33.533  45.739  1.00107.02           N
ATOM   2439  CA  PRO B 322      -0.638  34.902  45.257  1.00107.02           C
ATOM   2440  CD  PRO B 322      -1.874  32.855  45.198  1.00107.02           C
ATOM   2441  CB  PRO B 322      -1.867  35.112  44.373  1.00107.02           C
ATOM   2442  CG  PRO B 322      -2.316  33.697  43.995  1.00107.02           C
ATOM   2443  C   PRO B 322      -0.479  36.045  46.220  1.00107.02           C
ATOM   2444  O   PRO B 322       0.395  36.862  45.948  1.00107.02           O
ATOM   2445  N   ARG B 323      -1.242  36.151  47.325  1.00 98.36           N
ATOM   2446  CA  ARG B 323      -1.068  37.276  48.218  1.00 98.36           C
ATOM   2447  CB  ARG B 323      -2.052  37.267  49.411  1.00 98.36           C
ATOM   2448  CG  ARG B 323      -2.005  38.539  50.271  1.00 98.36           C
ATOM   2449  CD  ARG B 323      -2.963  38.536  51.473  1.00 98.36           C
ATOM   2450  NE  ARG B 323      -2.778  39.824  52.208  1.00 98.36           N
ATOM   2451  CZ  ARG B 323      -3.679  40.221  53.156  1.00 98.36           C
ATOM   2452  NH1 ARG B 323      -4.771  39.448  53.427  1.00 98.36           N
ATOM   2453  NH2 ARG B 323      -3.495  41.394  53.833  1.00 98.36           N
ATOM   2454  C   ARG B 323       0.334  37.230  48.771  1.00 98.36           C
ATOM   2455  O   ARG B 323       0.962  38.260  49.015  1.00 98.36           O
ATOM   2456  N   GLU B 324       0.850  36.018  49.034  1.00 67.44           N
ATOM   2457  CA  GLU B 324       2.193  35.838  49.508  1.00 67.44           C
ATOM   2458  CB  GLU B 324       2.514  34.381  49.890  1.00 67.44           C
ATOM   2459  CG  GLU B 324       1.712  33.872  51.090  1.00 67.44           C
ATOM   2460  CD  GLU B 324       2.153  34.634  52.335  1.00 67.44           C
ATOM   2461  OE1 GLU B 324       3.187  35.349  52.262  1.00 67.44           O
ATOM   2462  OE2 GLU B 324       1.456  34.510  53.377  1.00 67.44           O
ATOM   2463  C   GLU B 324       3.158  36.229  48.428  1.00 67.44           C
ATOM   2464  O   GLU B 324       4.186  36.847  48.698  1.00 67.44           O
ATOM   2465  N   SER B 325       2.840  35.890  47.164  1.00 76.12           N
ATOM   2466  CA  SER B 325       3.758  36.140  46.086  1.00 76.12           C
ATOM   2467  CB  SER B 325       3.186  35.694  44.728  1.00 76.12           C
ATOM   2468  OG  SER B 325       4.114  35.945  43.683  1.00 76.12           O
ATOM   2469  C   SER B 325       4.053  37.609  46.006  1.00 76.12           C
ATOM   2470  O   SER B 325       5.217  38.003  45.983  1.00 76.12           O
ATOM   2471  N   VAL B 326       3.019  38.475  45.963  1.00 51.06           N
ATOM   2472  CA  VAL B 326       3.316  39.879  45.845  1.00 51.06           C
ATOM   2473  CB  VAL B 326       2.157  40.763  45.478  1.00 51.06           C
ATOM   2474  CG1 VAL B 326       2.607  42.233  45.554  1.00 51.06           C
ATOM   2475  CG2 VAL B 326       1.666  40.342  44.079  1.00 51.06           C
ATOM   2476  C   VAL B 326       3.962  40.379  47.101  1.00 51.06           C
ATOM   2477  O   VAL B 326       4.797  41.280  47.046  1.00 51.06           O
ATOM   2478  N   ARG B 327       3.591  39.828  48.275  1.00 52.29           N
ATOM   2479  CA  ARG B 327       4.183  40.299  49.497  1.00 52.29           C
ATOM   2480  CB  ARG B 327       3.645  39.593  50.752  1.00 52.29           C
ATOM   2481  CG  ARG B 327       2.229  40.002  51.163  1.00 52.29           C
ATOM   2482  CD  ARG B 327       1.800  39.341  52.474  1.00 52.29           C
ATOM   2483  NE  ARG B 327       0.532  39.975  52.927  1.00 52.29           N
ATOM   2484  CZ  ARG B 327       0.093  39.749  54.200  1.00 52.29           C
ATOM   2485  NH1 ARG B 327       0.803  38.932  55.030  1.00 52.29           N
ATOM   2486  NH2 ARG B 327      -1.050  40.344  54.648  1.00 52.29           N
ATOM   2487  C   ARG B 327       5.661  40.043  49.466  1.00 52.29           C
ATOM   2488  O   ARG B 327       6.456  40.904  49.835  1.00 52.29           O
ATOM   2489  N   THR B 328       6.064  38.836  49.027  1.00 26.33           N
ATOM   2490  CA  THR B 328       7.449  38.462  48.963  1.00 26.33           C
ATOM   2491  CB  THR B 328       7.629  37.037  48.535  1.00 26.33           C
ATOM   2492  OG1 THR B 328       7.177  36.860  47.201  1.00 26.33           O
ATOM   2493  CG2 THR B 328       6.807  36.146  49.483  1.00 26.33           C
ATOM   2494  C   THR B 328       8.112  39.325  47.944  1.00 26.33           C
ATOM   2495  O   THR B 328       9.234  39.791  48.133  1.00 26.33           O
ATOM   2496  N   MET B 329       7.417  39.575  46.823  1.00 29.10           N
ATOM   2497  CA  MET B 329       8.010  40.377  45.801  1.00 29.10           C
ATOM   2498  CB  MET B 329       7.104  40.557  44.573  1.00 29.10           C
ATOM   2499  CG  MET B 329       7.800  41.298  43.430  1.00 29.10           C
ATOM   2500  SD  MET B 329       9.123  40.352  42.614  1.00 29.10           S
ATOM   2501  CE  MET B 329       8.003  39.247  41.707  1.00 29.10           C
ATOM   2502  C   MET B 329       8.261  41.721  46.403  1.00 29.10           C
ATOM   2503  O   MET B 329       9.293  42.342  46.156  1.00 29.10           O
ATOM   2504  N   ALA B 330       7.311  42.208  47.221  1.00 25.33           N
ATOM   2505  CA  ALA B 330       7.469  43.497  47.824  1.00 25.33           C
ATOM   2506  CB  ALA B 330       6.238  43.925  48.641  1.00 25.33           C
ATOM   2507  C   ALA B 330       8.647  43.484  48.752  1.00 25.33           C
ATOM   2508  O   ALA B 330       9.471  44.397  48.731  1.00 25.33           O
ATOM   2509  N   THR B 331       8.774  42.428  49.579  1.00 90.54           N
ATOM   2510  CA  THR B 331       9.821  42.384  50.560  1.00 90.54           C
ATOM   2511  CB  THR B 331       9.703  41.221  51.510  1.00 90.54           C
ATOM   2512  OG1 THR B 331      10.615  41.379  52.587  1.00 90.54           O
ATOM   2513  CG2 THR B 331      10.002  39.915  50.758  1.00 90.54           C
ATOM   2514  C   THR B 331      11.162  42.313  49.896  1.00 90.54           C
ATOM   2515  O   THR B 331      12.110  42.963  50.334  1.00 90.54           O
ATOM   2516  N   VAL B 332      11.281  41.523  48.813  1.00 83.65           N
ATOM   2517  CA  VAL B 332      12.557  41.362  48.174  1.00 83.65           C
ATOM   2518  CB  VAL B 332      12.545  40.378  47.036  1.00 83.65           C
ATOM   2519  CG1 VAL B 332      12.173  38.994  47.593  1.00 83.65           C
ATOM   2520  CG2 VAL B 332      11.605  40.885  45.932  1.00 83.65           C
ATOM   2521  C   VAL B 332      13.006  42.681  47.634  1.00 83.65           C
ATOM   2522  O   VAL B 332      14.191  43.008  47.679  1.00 83.65           O
ATOM   2523  N   ASN B 333      12.060  43.470  47.098  1.00 79.04           N
ATOM   2524  CA  ASN B 333      12.366  44.726  46.479  1.00 79.04           C
ATOM   2525  CB  ASN B 333      11.118  45.373  45.878  1.00 79.04           C
ATOM   2526  CG  ASN B 333      11.590  46.505  44.993  1.00 79.04           C
ATOM   2527  OD1 ASN B 333      10.782  47.326  44.567  1.00 79.04           O
ATOM   2528  ND2 ASN B 333      12.918  46.551  44.704  1.00 79.04           N
ATOM   2529  C   ASN B 333      12.941  45.690  47.472  1.00 79.04           C
ATOM   2530  O   ASN B 333      13.945  46.344  47.195  1.00 79.04           O
ATOM   2531  N   LYS B 334      12.328  45.797  48.665  1.00 26.37           N
ATOM   2532  CA  LYS B 334      12.784  46.764  49.622  1.00 26.37           C
ATOM   2533  CB  LYS B 334      11.940  46.801  50.907  1.00 26.37           C
ATOM   2534  CG  LYS B 334      10.546  47.401  50.715  1.00 26.37           C
ATOM   2535  CD  LYS B 334       9.633  47.222  51.929  1.00 26.37           C
ATOM   2536  CE  LYS B 334       8.272  47.906  51.780  1.00 26.37           C
ATOM   2537  NZ  LYS B 334       7.457  47.686  52.996  1.00 26.37           N
ATOM   2538  C   LYS B 334      14.190  46.453  50.030  1.00 26.37           C
ATOM   2539  O   LYS B 334      15.021  47.352  50.147  1.00 26.37           O
ATOM   2540  N   ASN B 335      14.494  45.162  50.257  1.00 72.08           N
ATOM   2541  CA  ASN B 335      15.795  44.778  50.726  1.00 72.08           C
ATOM   2542  CB  ASN B 335      15.895  43.268  51.008  1.00 72.08           C
ATOM   2543  CG  ASN B 335      17.190  42.988  51.759  1.00 72.08           C
ATOM   2544  OD1 ASN B 335      17.528  41.834  52.014  1.00 72.08           O
ATOM   2545  ND2 ASN B 335      17.931  44.065  52.133  1.00 72.08           N
ATOM   2546  C   ASN B 335      16.833  45.110  49.697  1.00 72.08           C
ATOM   2547  O   ASN B 335      17.876  45.679  50.015  1.00 72.08           O
ATOM   2548  N   ALA B 336      16.558  44.774  48.424  1.00 25.95           N
ATOM   2549  CA  ALA B 336      17.498  44.956  47.354  1.00 25.95           C
ATOM   2550  CB  ALA B 336      16.957  44.443  46.009  1.00 25.95           C
ATOM   2551  C   ALA B 336      17.793  46.410  47.171  1.00 25.95           C
ATOM   2552  O   ALA B 336      18.939  46.802  46.956  1.00 25.95           O
ATOM   2553  N   GLN B 337      16.752  47.247  47.283  1.00 51.75           N
ATOM   2554  CA  GLN B 337      16.836  48.648  46.990  1.00 51.75           C
ATOM   2555  CB  GLN B 337      15.469  49.328  47.058  1.00 51.75           C
ATOM   2556  CG  GLN B 337      14.575  48.739  45.975  1.00 51.75           C
ATOM   2557  CD  GLN B 337      13.214  49.391  46.018  1.00 51.75           C
ATOM   2558  OE1 GLN B 337      12.763  49.947  47.018  1.00 51.75           O
ATOM   2559  NE2 GLN B 337      12.526  49.305  44.854  1.00 51.75           N
ATOM   2560  C   GLN B 337      17.800  49.348  47.888  1.00 51.75           C
ATOM   2561  O   GLN B 337      18.467  50.290  47.462  1.00 51.75           O
ATOM   2562  N   THR B 338      17.923  48.911  49.150  1.00 94.17           N
ATOM   2563  CA  THR B 338      18.803  49.600  50.049  1.00 94.17           C
ATOM   2564  CB  THR B 338      18.872  48.980  51.414  1.00 94.17           C
ATOM   2565  OG1 THR B 338      19.627  49.813  52.282  1.00 94.17           O
ATOM   2566  CG2 THR B 338      19.526  47.593  51.306  1.00 94.17           C
ATOM   2567  C   THR B 338      20.187  49.570  49.474  1.00 94.17           C
ATOM   2568  O   THR B 338      20.945  50.530  49.604  1.00 94.17           O
ATOM   2569  N   MET B 339      20.536  48.455  48.811  1.00 69.07           N
ATOM   2570  CA  MET B 339      21.837  48.217  48.253  1.00 69.07           C
ATOM   2571  CB  MET B 339      21.980  46.802  47.671  1.00 69.07           C
ATOM   2572  CG  MET B 339      23.395  46.485  47.184  1.00 69.07           C
ATOM   2573  SD  MET B 339      23.592  44.813  46.501  1.00 69.07           S
ATOM   2574  CE  MET B 339      25.393  44.936  46.306  1.00 69.07           C
ATOM   2575  C   MET B 339      22.148  49.188  47.150  1.00 69.07           C
ATOM   2576  O   MET B 339      23.306  49.559  46.969  1.00 69.07           O
ATOM   2577  N   LEU B 340      21.126  49.630  46.391  1.00 53.03           N
ATOM   2578  CA  LEU B 340      21.324  50.433  45.212  1.00 53.03           C
ATOM   2579  CB  LEU B 340      20.013  51.001  44.641  1.00 53.03           C
ATOM   2580  CG  LEU B 340      19.031  49.921  44.158  1.00 53.03           C
ATOM   2581  CD1 LEU B 340      17.744  50.549  43.600  1.00 53.03           C
ATOM   2582  CD2 LEU B 340      19.703  48.961  43.164  1.00 53.03           C
ATOM   2583  C   LEU B 340      22.223  51.592  45.485  1.00 53.03           C
ATOM   2584  O   LEU B 340      22.078  52.307  46.475  1.00 53.03           O
ATOM   2585  N   LYS B 341      23.203  51.786  44.576  1.00 83.56           N
ATOM   2586  CA  LYS B 341      24.133  52.864  44.698  1.00 83.56           C
ATOM   2587  CB  LYS B 341      25.492  52.575  44.042  1.00 83.56           C
ATOM   2588  CG  LYS B 341      26.629  53.426  44.606  1.00 83.56           C
ATOM   2589  CD  LYS B 341      26.982  53.016  46.036  1.00 83.56           C
ATOM   2590  CE  LYS B 341      28.212  53.713  46.614  1.00 83.56           C
ATOM   2591  NZ  LYS B 341      28.468  53.207  47.982  1.00 83.56           N
ATOM   2592  C   LYS B 341      23.521  53.996  43.950  1.00 83.56           C
ATOM   2593  O   LYS B 341      23.469  53.999  42.721  1.00 83.56           O
ATOM   2594  N   GLU B 342      23.018  54.989  44.696  1.00 66.21           N
ATOM   2595  CA  GLU B 342      22.346  56.096  44.098  1.00 66.21           C
ATOM   2596  CB  GLU B 342      21.644  56.931  45.182  1.00 66.21           C
ATOM   2597  CG  GLU B 342      20.511  56.088  45.777  1.00 66.21           C
ATOM   2598  CD  GLU B 342      20.189  56.531  47.191  1.00 66.21           C
ATOM   2599  OE1 GLU B 342      20.619  57.641  47.601  1.00 66.21           O
ATOM   2600  OE2 GLU B 342      19.512  55.732  47.892  1.00 66.21           O
ATOM   2601  C   GLU B 342      23.308  56.901  43.288  1.00 66.21           C
ATOM   2602  O   GLU B 342      22.997  57.250  42.155  1.00 66.21           O
ATOM   2603  N   TYR B 343      24.523  57.179  43.795  1.00131.98           N
ATOM   2604  CA  TYR B 343      25.421  57.967  42.994  1.00131.98           C
ATOM   2605  CB  TYR B 343      26.792  58.244  43.638  1.00131.98           C
ATOM   2606  CG  TYR B 343      26.676  59.380  44.592  1.00131.98           C
ATOM   2607  CD1 TYR B 343      26.655  60.669  44.111  1.00131.98           C
ATOM   2608  CD2 TYR B 343      26.611  59.174  45.950  1.00131.98           C
ATOM   2609  CE1 TYR B 343      26.557  61.742  44.963  1.00131.98           C
ATOM   2610  CE2 TYR B 343      26.510  60.243  46.810  1.00131.98           C
ATOM   2611  CZ  TYR B 343      26.479  61.526  46.317  1.00131.98           C
ATOM   2612  OH  TYR B 343      26.376  62.620  47.200  1.00131.98           O
ATOM   2613  C   TYR B 343      25.703  57.217  41.734  1.00131.98           C
ATOM   2614  O   TYR B 343      25.808  57.808  40.660  1.00131.98           O
ATOM   2615  N   GLY B 344      25.831  55.884  41.837  1.00 29.01           N
ATOM   2616  CA  GLY B 344      26.178  55.086  40.701  1.00 29.01           C
ATOM   2617  C   GLY B 344      25.155  55.233  39.616  1.00 29.01           C
ATOM   2618  O   GLY B 344      25.508  55.263  38.446  1.00 29.01           O
ATOM   2619  N   ARG B 345      23.847  55.279  39.906  1.00141.53           N
ATOM   2620  CA  ARG B 345      23.034  55.411  38.731  1.00141.53           C
ATOM   2621  CB  ARG B 345      21.512  55.267  38.913  1.00141.53           C
ATOM   2622  CG  ARG B 345      20.846  55.028  37.548  1.00141.53           C
ATOM   2623  CD  ARG B 345      19.347  55.324  37.451  1.00141.53           C
ATOM   2624  NE  ARG B 345      18.866  54.678  36.193  1.00141.53           N
ATOM   2625  CZ  ARG B 345      17.531  54.535  35.939  1.00141.53           C
ATOM   2626  NH1 ARG B 345      16.607  55.124  36.752  1.00141.53           N
ATOM   2627  NH2 ARG B 345      17.112  53.808  34.865  1.00141.53           N
ATOM   2628  C   ARG B 345      23.221  56.761  38.110  1.00141.53           C
ATOM   2629  O   ARG B 345      23.288  56.883  36.888  1.00141.53           O
ATOM   2630  N   LEU B 346      23.327  57.819  38.937  1.00 55.48           N
ATOM   2631  CA  LEU B 346      23.352  59.143  38.382  1.00 55.48           C
ATOM   2632  CB  LEU B 346      23.561  60.262  39.414  1.00 55.48           C
ATOM   2633  CG  LEU B 346      23.575  61.658  38.769  1.00 55.48           C
ATOM   2634  CD1 LEU B 346      22.217  61.990  38.136  1.00 55.48           C
ATOM   2635  CD2 LEU B 346      24.060  62.732  39.756  1.00 55.48           C
ATOM   2636  C   LEU B 346      24.509  59.296  37.444  1.00 55.48           C
ATOM   2637  O   LEU B 346      24.330  59.754  36.318  1.00 55.48           O
ATOM   2638  N   HIS B 347      25.726  58.904  37.864  1.00 83.96           N
ATOM   2639  CA  HIS B 347      26.851  59.186  37.019  1.00 83.96           C
ATOM   2640  ND1 HIS B 347      29.927  60.642  37.003  1.00 83.96           N
ATOM   2641  CG  HIS B 347      29.394  59.376  36.911  1.00 83.96           C
ATOM   2642  CB  HIS B 347      28.211  58.906  37.704  1.00 83.96           C
ATOM   2643  NE2 HIS B 347      31.155  59.544  35.510  1.00 83.96           N
ATOM   2644  CD2 HIS B 347      30.156  58.718  35.994  1.00 83.96           C
ATOM   2645  CE1 HIS B 347      30.978  60.689  36.145  1.00 83.96           C
ATOM   2646  C   HIS B 347      26.716  58.442  35.712  1.00 83.96           C
ATOM   2647  O   HIS B 347      26.865  59.046  34.651  1.00 83.96           O
ATOM   2648  N   PRO B 348      26.418  57.166  35.732  1.00134.30           N
ATOM   2649  CA  PRO B 348      26.155  56.493  34.490  1.00134.30           C
ATOM   2650  CD  PRO B 348      27.254  56.305  36.553  1.00134.30           C
ATOM   2651  CB  PRO B 348      26.198  55.003  34.799  1.00134.30           C
ATOM   2652  CG  PRO B 348      27.298  54.929  35.867  1.00134.30           C
ATOM   2653  C   PRO B 348      24.935  56.978  33.784  1.00134.30           C
ATOM   2654  O   PRO B 348      24.660  56.489  32.690  1.00134.30           O
ATOM   2655  N   GLU B 349      24.173  57.909  34.387  1.00 92.05           N
ATOM   2656  CA  GLU B 349      23.089  58.517  33.668  1.00 92.05           C
ATOM   2657  CB  GLU B 349      22.295  59.547  34.483  1.00 92.05           C
ATOM   2658  CG  GLU B 349      21.409  58.883  35.535  1.00 92.05           C
ATOM   2659  CD  GLU B 349      20.433  57.975  34.795  1.00 92.05           C
ATOM   2660  OE1 GLU B 349      19.981  58.364  33.685  1.00 92.05           O
ATOM   2661  OE2 GLU B 349      20.128  56.878  35.329  1.00 92.05           O
ATOM   2662  C   GLU B 349      23.761  59.213  32.527  1.00 92.05           C
ATOM   2663  O   GLU B 349      23.156  59.429  31.477  1.00 92.05           O
ATOM   2664  N   ARG B 350      25.048  59.587  32.733  1.00122.74           N
ATOM   2665  CA  ARG B 350      25.903  60.099  31.694  1.00122.74           C
ATOM   2666  CB  ARG B 350      27.391  60.052  32.077  1.00122.74           C
ATOM   2667  CG  ARG B 350      28.330  60.073  30.871  1.00122.74           C
ATOM   2668  CD  ARG B 350      29.746  59.607  31.214  1.00122.74           C
ATOM   2669  NE  ARG B 350      30.440  59.304  29.932  1.00122.74           N
ATOM   2670  CZ  ARG B 350      31.256  58.213  29.853  1.00122.74           C
ATOM   2671  NH1 ARG B 350      31.454  57.432  30.955  1.00122.74           N
ATOM   2672  NH2 ARG B 350      31.865  57.894  28.674  1.00122.74           N
ATOM   2673  C   ARG B 350      25.717  59.148  30.563  1.00122.74           C
ATOM   2674  O   ARG B 350      25.480  57.975  30.813  1.00122.74           O
ATOM   2675  N   TYR B 351      25.935  59.612  29.317  1.00270.16           N
ATOM   2676  CA  TYR B 351      25.522  59.042  28.055  1.00270.16           C
ATOM   2677  CB  TYR B 351      25.463  57.480  27.869  1.00270.16           C
ATOM   2678  CG  TYR B 351      24.421  56.721  28.662  1.00270.16           C
ATOM   2679  CD1 TYR B 351      23.064  56.951  28.559  1.00270.16           C
ATOM   2680  CD2 TYR B 351      24.821  55.692  29.491  1.00270.16           C
ATOM   2681  CE1 TYR B 351      22.151  56.240  29.300  1.00270.16           C
ATOM   2682  CE2 TYR B 351      23.918  54.972  30.239  1.00270.16           C
ATOM   2683  CZ  TYR B 351      22.578  55.251  30.150  1.00270.16           C
ATOM   2684  OH  TYR B 351      21.644  54.519  30.913  1.00270.16           O
ATOM   2685  C   TYR B 351      24.147  59.563  27.846  1.00270.16           C
ATOM   2686  O   TYR B 351      23.436  59.152  26.930  1.00270.16           O
ATOM   2687  N   ASP B 352      23.747  60.508  28.714  1.00101.19           N
ATOM   2688  CA  ASP B 352      22.471  61.131  28.573  1.00101.19           C
ATOM   2689  CB  ASP B 352      22.001  61.849  29.849  1.00101.19           C
ATOM   2690  CG  ASP B 352      20.535  62.209  29.669  1.00101.19           C
ATOM   2691  OD1 ASP B 352      19.901  61.647  28.736  1.00101.19           O
ATOM   2692  OD2 ASP B 352      20.028  63.044  30.465  1.00101.19           O
ATOM   2693  C   ASP B 352      22.639  62.162  27.506  1.00101.19           C
ATOM   2694  O   ASP B 352      23.750  62.622  27.243  1.00101.19           O
ATOM   2695  N   LYS B 353      21.532  62.546  26.849  1.00 86.38           N
ATOM   2696  CA  LYS B 353      21.621  63.516  25.801  1.00 86.38           C
ATOM   2697  CB  LYS B 353      20.424  63.494  24.837  1.00 86.38           C
ATOM   2698  CG  LYS B 353      20.369  62.221  23.993  1.00 86.38           C
ATOM   2699  CD  LYS B 353      21.609  62.022  23.120  1.00 86.38           C
ATOM   2700  CE  LYS B 353      21.568  60.750  22.271  1.00 86.38           C
ATOM   2701  NZ  LYS B 353      22.803  60.642  21.462  1.00 86.38           N
ATOM   2702  C   LYS B 353      21.695  64.869  26.423  1.00 86.38           C
ATOM   2703  O   LYS B 353      21.395  65.051  27.601  1.00 86.38           O
ATOM   2704  N   SER B 354      22.147  65.867  25.644  1.00 74.41           N
ATOM   2705  CA  SER B 354      22.199  67.177  26.212  1.00 74.41           C
ATOM   2706  CB  SER B 354      23.287  68.066  25.589  1.00 74.41           C
ATOM   2707  OG  SER B 354      23.278  69.347  26.198  1.00 74.41           O
ATOM   2708  C   SER B 354      20.879  67.806  25.920  1.00 74.41           C
ATOM   2709  O   SER B 354      20.589  68.172  24.782  1.00 74.41           O
ATOM   2710  N   THR B 355      20.032  67.929  26.959  1.00 29.86           N
ATOM   2711  CA  THR B 355      18.747  68.533  26.780  1.00 29.86           C
ATOM   2712  CB  THR B 355      17.628  67.539  26.706  1.00 29.86           C
ATOM   2713  OG1 THR B 355      17.504  66.851  27.942  1.00 29.86           O
ATOM   2714  CG2 THR B 355      17.939  66.539  25.578  1.00 29.86           C
ATOM   2715  C   THR B 355      18.502  69.365  27.995  1.00 29.86           C
ATOM   2716  O   THR B 355      19.088  69.120  29.047  1.00 29.86           O
ATOM   2717  N   VAL B 356      17.639  70.390  27.874  1.00 78.59           N
ATOM   2718  CA  VAL B 356      17.334  71.233  28.993  1.00 78.59           C
ATOM   2719  CB  VAL B 356      16.462  72.398  28.623  1.00 78.59           C
ATOM   2720  CG1 VAL B 356      17.245  73.302  27.657  1.00 78.59           C
ATOM   2721  CG2 VAL B 356      15.143  71.868  28.037  1.00 78.59           C
ATOM   2722  C   VAL B 356      16.618  70.417  30.023  1.00 78.59           C
ATOM   2723  O   VAL B 356      16.887  70.528  31.218  1.00 78.59           O
ATOM   2724  N   THR B 357      15.689  69.558  29.568  1.00 31.84           N
ATOM   2725  CA  THR B 357      14.881  68.756  30.440  1.00 31.84           C
ATOM   2726  CB  THR B 357      13.909  67.934  29.641  1.00 31.84           C
ATOM   2727  OG1 THR B 357      13.116  68.787  28.828  1.00 31.84           O
ATOM   2728  CG2 THR B 357      12.992  67.152  30.588  1.00 31.84           C
ATOM   2729  C   THR B 357      15.781  67.844  31.210  1.00 31.84           C
ATOM   2730  O   THR B 357      15.655  67.697  32.424  1.00 31.84           O
ATOM   2731  N   GLU B 358      16.735  67.208  30.515  1.00 48.84           N
ATOM   2732  CA  GLU B 358      17.628  66.302  31.168  1.00 48.84           C
ATOM   2733  CB  GLU B 358      18.371  65.403  30.166  1.00 48.84           C
ATOM   2734  CG  GLU B 358      17.378  64.396  29.565  1.00 48.84           C
ATOM   2735  CD  GLU B 358      18.008  63.623  28.419  1.00 48.84           C
ATOM   2736  OE1 GLU B 358      19.152  63.967  28.027  1.00 48.84           O
ATOM   2737  OE2 GLU B 358      17.347  62.677  27.913  1.00 48.84           O
ATOM   2738  C   GLU B 358      18.546  67.058  32.078  1.00 48.84           C
ATOM   2739  O   GLU B 358      18.958  66.538  33.114  1.00 48.84           O
ATOM   2740  N   VAL B 359      18.904  68.306  31.716  1.00 28.28           N
ATOM   2741  CA  VAL B 359      19.768  69.090  32.555  1.00 28.28           C
ATOM   2742  CB  VAL B 359      20.124  70.426  31.970  1.00 28.28           C
ATOM   2743  CG1 VAL B 359      20.852  71.245  33.050  1.00 28.28           C
ATOM   2744  CG2 VAL B 359      20.977  70.204  30.711  1.00 28.28           C
ATOM   2745  C   VAL B 359      19.095  69.356  33.865  1.00 28.28           C
ATOM   2746  O   VAL B 359      19.726  69.252  34.915  1.00 28.28           O
ATOM   2747  N   VAL B 360      17.797  69.721  33.845  1.00 84.41           N
ATOM   2748  CA  VAL B 360      17.121  70.025  35.075  1.00 84.41           C
ATOM   2749  CB  VAL B 360      15.733  70.580  34.898  1.00 84.41           C
ATOM   2750  CG1 VAL B 360      15.830  71.878  34.080  1.00 84.41           C
ATOM   2751  CG2 VAL B 360      14.815  69.508  34.296  1.00 84.41           C
ATOM   2752  C   VAL B 360      17.023  68.777  35.893  1.00 84.41           C
ATOM   2753  O   VAL B 360      17.195  68.810  37.110  1.00 84.41           O
ATOM   2754  N   ALA B 361      16.751  67.634  35.236  1.00 23.29           N
ATOM   2755  CA  ALA B 361      16.598  66.398  35.950  1.00 23.29           C
ATOM   2756  CB  ALA B 361      16.275  65.214  35.022  1.00 23.29           C
ATOM   2757  C   ALA B 361      17.874  66.073  36.663  1.00 23.29           C
ATOM   2758  O   ALA B 361      17.856  65.677  37.828  1.00 23.29           O
ATOM   2759  N   ALA B 362      19.022  66.246  35.985  1.00 20.45           N
ATOM   2760  CA  ALA B 362      20.288  65.933  36.586  1.00 20.45           C
ATOM   2761  CB  ALA B 362      21.468  66.149  35.623  1.00 20.45           C
ATOM   2762  C   ALA B 362      20.492  66.833  37.759  1.00 20.45           C
ATOM   2763  O   ALA B 362      20.955  66.399  38.813  1.00 20.45           O
ATOM   2764  N   SER B 363      20.140  68.121  37.605  1.00 19.67           N
ATOM   2765  CA  SER B 363      20.331  69.066  38.666  1.00 19.67           C
ATOM   2766  CB  SER B 363      19.890  70.488  38.279  1.00 19.67           C
ATOM   2767  OG  SER B 363      20.106  71.377  39.366  1.00 19.67           O
ATOM   2768  C   SER B 363      19.502  68.646  39.833  1.00 19.67           C
ATOM   2769  O   SER B 363      19.972  68.647  40.970  1.00 19.67           O
ATOM   2770  N   VAL B 364      18.242  68.250  39.569  1.00 26.55           N
ATOM   2771  CA  VAL B 364      17.342  67.871  40.614  1.00 26.55           C
ATOM   2772  CB  VAL B 364      15.996  67.459  40.086  1.00 26.55           C
ATOM   2773  CG1 VAL B 364      15.174  66.847  41.235  1.00 26.55           C
ATOM   2774  CG2 VAL B 364      15.333  68.684  39.440  1.00 26.55           C
ATOM   2775  C   VAL B 364      17.921  66.703  41.346  1.00 26.55           C
ATOM   2776  O   VAL B 364      17.959  66.697  42.576  1.00 26.55           O
ATOM   2777  N   LYS B 365      18.409  65.691  40.603  1.00 90.50           N
ATOM   2778  CA  LYS B 365      18.923  64.516  41.242  1.00 90.50           C
ATOM   2779  CB  LYS B 365      19.397  63.405  40.306  1.00 90.50           C
ATOM   2780  CG  LYS B 365      20.030  62.311  41.161  1.00 90.50           C
ATOM   2781  CD  LYS B 365      20.396  61.023  40.445  1.00 90.50           C
ATOM   2782  CE  LYS B 365      21.123  60.069  41.386  1.00 90.50           C
ATOM   2783  NZ  LYS B 365      21.410  58.814  40.685  1.00 90.50           N
ATOM   2784  C   LYS B 365      20.118  64.835  42.078  1.00 90.50           C
ATOM   2785  O   LYS B 365      20.229  64.357  43.205  1.00 90.50           O
ATOM   2786  N   ASN B 366      21.053  65.644  41.551  1.00 39.42           N
ATOM   2787  CA  ASN B 366      22.254  65.896  42.293  1.00 39.42           C
ATOM   2788  CB  ASN B 366      23.252  66.791  41.533  1.00 39.42           C
ATOM   2789  CG  ASN B 366      24.586  66.788  42.274  1.00 39.42           C
ATOM   2790  OD1 ASN B 366      25.522  67.485  41.886  1.00 39.42           O
ATOM   2791  ND2 ASN B 366      24.684  65.980  43.363  1.00 39.42           N
ATOM   2792  C   ASN B 366      21.891  66.600  43.563  1.00 39.42           C
ATOM   2793  O   ASN B 366      22.361  66.237  44.641  1.00 39.42           O
ATOM   2794  N   ALA B 367      21.017  67.619  43.467  1.00 21.00           N
ATOM   2795  CA  ALA B 367      20.652  68.404  44.611  1.00 21.00           C
ATOM   2796  CB  ALA B 367      19.686  69.548  44.257  1.00 21.00           C
ATOM   2797  C   ALA B 367      19.967  67.540  45.618  1.00 21.00           C
ATOM   2798  O   ALA B 367      20.242  67.629  46.814  1.00 21.00           O
ATOM   2799  N   ALA B 368      19.068  66.655  45.158  1.00 23.17           N
ATOM   2800  CA  ALA B 368      18.324  65.841  46.071  1.00 23.17           C
ATOM   2801  CB  ALA B 368      17.342  64.894  45.360  1.00 23.17           C
ATOM   2802  C   ALA B 368      19.285  64.993  46.840  1.00 23.17           C
ATOM   2803  O   ALA B 368      19.122  64.799  48.044  1.00 23.17           O
ATOM   2804  N   GLU B 369      20.310  64.455  46.154  1.00 44.38           N
ATOM   2805  CA  GLU B 369      21.246  63.565  46.777  1.00 44.38           C
ATOM   2806  CB  GLU B 369      22.198  62.924  45.754  1.00 44.38           C
ATOM   2807  CG  GLU B 369      22.982  61.734  46.304  1.00 44.38           C
ATOM   2808  CD  GLU B 369      23.691  61.081  45.129  1.00 44.38           C
ATOM   2809  OE1 GLU B 369      23.902  61.782  44.103  1.00 44.38           O
ATOM   2810  OE2 GLU B 369      24.038  59.875  45.243  1.00 44.38           O
ATOM   2811  C   GLU B 369      22.076  64.266  47.808  1.00 44.38           C
ATOM   2812  O   GLU B 369      22.191  63.793  48.937  1.00 44.38           O
ATOM   2813  N   ALA B 370      22.665  65.427  47.462  1.00 30.51           N
ATOM   2814  CA  ALA B 370      23.549  66.065  48.394  1.00 30.51           C
ATOM   2815  CB  ALA B 370      24.214  67.324  47.812  1.00 30.51           C
ATOM   2816  C   ALA B 370      22.790  66.482  49.614  1.00 30.51           C
ATOM   2817  O   ALA B 370      23.204  66.207  50.739  1.00 30.51           O
ATOM   2818  N   MET B 371      21.641  67.150  49.409  1.00 96.40           N
ATOM   2819  CA  MET B 371      20.826  67.632  50.486  1.00 96.40           C
ATOM   2820  CB  MET B 371      19.825  68.734  50.110  1.00 96.40           C
ATOM   2821  CG  MET B 371      20.547  70.061  49.864  1.00 96.40           C
ATOM   2822  SD  MET B 371      19.530  71.548  50.088  1.00 96.40           S
ATOM   2823  CE  MET B 371      20.759  72.685  49.382  1.00 96.40           C
ATOM   2824  C   MET B 371      20.134  66.505  51.179  1.00 96.40           C
ATOM   2825  O   MET B 371      19.748  66.633  52.340  1.00 96.40           O
ATOM   2826  N   ASP B 372      19.947  65.364  50.492  1.00 57.47           N
ATOM   2827  CA  ASP B 372      19.244  64.290  51.127  1.00 57.47           C
ATOM   2828  CB  ASP B 372      19.890  63.860  52.458  1.00 57.47           C
ATOM   2829  CG  ASP B 372      19.182  62.613  52.968  1.00 57.47           C
ATOM   2830  OD1 ASP B 372      18.203  62.171  52.309  1.00 57.47           O
ATOM   2831  OD2 ASP B 372      19.616  62.083  54.025  1.00 57.47           O
ATOM   2832  C   ASP B 372      17.850  64.755  51.404  1.00 57.47           C
ATOM   2833  O   ASP B 372      17.325  64.605  52.506  1.00 57.47           O
ATOM   2834  N   ILE B 373      17.233  65.345  50.362  1.00143.26           N
ATOM   2835  CA  ILE B 373      15.887  65.844  50.349  1.00143.26           C
ATOM   2836  CB  ILE B 373      15.530  66.419  49.005  1.00143.26           C
ATOM   2837  CG2 ILE B 373      14.005  66.561  48.888  1.00143.26           C
ATOM   2838  CG1 ILE B 373      16.329  67.707  48.750  1.00143.26           C
ATOM   2839  CD1 ILE B 373      16.263  68.191  47.302  1.00143.26           C
ATOM   2840  C   ILE B 373      14.953  64.712  50.623  1.00143.26           C
ATOM   2841  O   ILE B 373      15.135  63.603  50.124  1.00143.26           O
ATOM   2842  N   LYS B 374      13.929  64.975  51.458  1.00 83.22           N
ATOM   2843  CA  LYS B 374      13.010  63.949  51.847  1.00 83.22           C
ATOM   2844  CB  LYS B 374      12.093  64.348  53.014  1.00 83.22           C
ATOM   2845  CG  LYS B 374      11.580  63.120  53.771  1.00 83.22           C
ATOM   2846  CD  LYS B 374      11.146  63.422  55.205  1.00 83.22           C
ATOM   2847  CE  LYS B 374      10.728  62.183  55.999  1.00 83.22           C
ATOM   2848  NZ  LYS B 374      10.389  62.564  57.388  1.00 83.22           N
ATOM   2849  C   LYS B 374      12.206  63.497  50.668  1.00 83.22           C
ATOM   2850  O   LYS B 374      11.887  62.314  50.570  1.00 83.22           O
ATOM   2851  N   LEU B 375      11.831  64.408  49.743  1.00 70.25           N
ATOM   2852  CA  LEU B 375      11.044  63.923  48.643  1.00 70.25           C
ATOM   2853  CB  LEU B 375       9.572  63.736  49.083  1.00 70.25           C
ATOM   2854  CG  LEU B 375       8.560  63.220  48.043  1.00 70.25           C
ATOM   2855  CD1 LEU B 375       7.229  62.858  48.722  1.00 70.25           C
ATOM   2856  CD2 LEU B 375       8.323  64.239  46.924  1.00 70.25           C
ATOM   2857  C   LEU B 375      11.165  64.861  47.477  1.00 70.25           C
ATOM   2858  O   LEU B 375      11.373  66.063  47.647  1.00 70.25           O
ATOM   2859  N   ILE B 376      11.062  64.315  46.245  1.00 45.37           N
ATOM   2860  CA  ILE B 376      11.139  65.131  45.066  1.00 45.37           C
ATOM   2861  CB  ILE B 376      11.931  64.525  43.951  1.00 45.37           C
ATOM   2862  CG2 ILE B 376      11.755  65.436  42.728  1.00 45.37           C
ATOM   2863  CG1 ILE B 376      13.398  64.330  44.370  1.00 45.37           C
ATOM   2864  CD1 ILE B 376      14.202  63.472  43.395  1.00 45.37           C
ATOM   2865  C   ILE B 376       9.746  65.294  44.581  1.00 45.37           C
ATOM   2866  O   ILE B 376       9.079  64.320  44.233  1.00 45.37           O
ATOM   2867  N   VAL B 377       9.264  66.550  44.577  1.00 31.74           N
ATOM   2868  CA  VAL B 377       7.914  66.793  44.182  1.00 31.74           C
ATOM   2869  CB  VAL B 377       7.219  67.802  45.049  1.00 31.74           C
ATOM   2870  CG1 VAL B 377       5.802  68.038  44.499  1.00 31.74           C
ATOM   2871  CG2 VAL B 377       7.248  67.296  46.502  1.00 31.74           C
ATOM   2872  C   VAL B 377       7.932  67.322  42.787  1.00 31.74           C
ATOM   2873  O   VAL B 377       8.670  68.254  42.470  1.00 31.74           O
ATOM   2874  N   ALA B 378       7.115  66.716  41.903  1.00 24.94           N
ATOM   2875  CA  ALA B 378       7.070  67.166  40.546  1.00 24.94           C
ATOM   2876  CB  ALA B 378       7.637  66.146  39.542  1.00 24.94           C
ATOM   2877  C   ALA B 378       5.632  67.376  40.200  1.00 24.94           C
ATOM   2878  O   ALA B 378       4.755  66.683  40.713  1.00 24.94           O
ATOM   2879  N   LEU B 379       5.348  68.370  39.336  1.00 52.24           N
ATOM   2880  CA  LEU B 379       3.998  68.594  38.902  1.00 52.24           C
ATOM   2881  CB  LEU B 379       3.603  70.086  38.899  1.00 52.24           C
ATOM   2882  CG  LEU B 379       2.112  70.403  38.635  1.00 52.24           C
ATOM   2883  CD1 LEU B 379       1.875  71.921  38.662  1.00 52.24           C
ATOM   2884  CD2 LEU B 379       1.575  69.764  37.343  1.00 52.24           C
ATOM   2885  C   LEU B 379       3.987  68.094  37.497  1.00 52.24           C
ATOM   2886  O   LEU B 379       4.817  68.515  36.693  1.00 52.24           O
ATOM   2887  N   THR B 380       3.062  67.172  37.150  1.00 76.60           N
ATOM   2888  CA  THR B 380       3.199  66.674  35.815  1.00 76.60           C
ATOM   2889  CB  THR B 380       3.741  65.280  35.801  1.00 76.60           C
ATOM   2890  OG1 THR B 380       4.792  65.148  36.745  1.00 76.60           O
ATOM   2891  CG2 THR B 380       4.361  65.075  34.415  1.00 76.60           C
ATOM   2892  C   THR B 380       1.847  66.609  35.172  1.00 76.60           C
ATOM   2893  O   THR B 380       0.893  66.112  35.771  1.00 76.60           O
ATOM   2894  N   GLU B 381       1.700  67.191  33.962  1.00104.08           N
ATOM   2895  CA  GLU B 381       0.444  67.045  33.284  1.00104.08           C
ATOM   2896  CB  GLU B 381       0.269  68.062  32.142  1.00104.08           C
ATOM   2897  CG  GLU B 381      -1.191  68.377  31.803  1.00104.08           C
ATOM   2898  CD  GLU B 381      -1.924  67.091  31.453  1.00104.08           C
ATOM   2899  OE1 GLU B 381      -1.421  66.331  30.584  1.00104.08           O
ATOM   2900  OE2 GLU B 381      -3.005  66.856  32.056  1.00104.08           O
ATOM   2901  C   GLU B 381       0.361  65.666  32.680  1.00104.08           C
ATOM   2902  O   GLU B 381      -0.544  64.894  32.990  1.00104.08           O
ATOM   2903  N   SER B 382       1.339  65.337  31.800  1.00 89.67           N
ATOM   2904  CA  SER B 382       1.409  64.100  31.056  1.00 89.67           C
ATOM   2905  CB  SER B 382       2.243  64.240  29.770  1.00 89.67           C
ATOM   2906  OG  SER B 382       2.286  63.001  29.077  1.00 89.67           O
ATOM   2907  C   SER B 382       2.015  62.986  31.852  1.00 89.67           C
ATOM   2908  O   SER B 382       1.630  61.826  31.707  1.00 89.67           O
ATOM   2909  N   GLY B 383       2.979  63.308  32.738  1.00 32.20           N
ATOM   2910  CA  GLY B 383       3.668  62.302  33.499  1.00 32.20           C
ATOM   2911  C   GLY B 383       5.103  62.237  33.062  1.00 32.20           C
ATOM   2912  O   GLY B 383       5.901  61.512  33.652  1.00 32.20           O
ATOM   2913  N   ASN B 384       5.478  63.007  32.023  1.00 52.10           N
ATOM   2914  CA  ASN B 384       6.819  62.956  31.502  1.00 52.10           C
ATOM   2915  CB  ASN B 384       7.008  63.859  30.269  1.00 52.10           C
ATOM   2916  CG  ASN B 384       6.193  63.290  29.116  1.00 52.10           C
ATOM   2917  OD1 ASN B 384       6.010  63.944  28.090  1.00 52.10           O
ATOM   2918  ND2 ASN B 384       5.685  62.042  29.287  1.00 52.10           N
ATOM   2919  C   ASN B 384       7.833  63.405  32.515  1.00 52.10           C
ATOM   2920  O   ASN B 384       8.841  62.731  32.719  1.00 52.10           O
ATOM   2921  N   THR B 385       7.590  64.535  33.206  1.00 99.58           N
ATOM   2922  CA  THR B 385       8.608  65.068  34.073  1.00 99.58           C
ATOM   2923  CB  THR B 385       8.257  66.393  34.688  1.00 99.58           C
ATOM   2924  OG1 THR B 385       9.405  66.967  35.295  1.00 99.58           O
ATOM   2925  CG2 THR B 385       7.164  66.183  35.741  1.00 99.58           C
ATOM   2926  C   THR B 385       8.899  64.094  35.165  1.00 99.58           C
ATOM   2927  O   THR B 385      10.047  63.963  35.583  1.00 99.58           O
ATOM   2928  N   ALA B 386       7.866  63.401  35.678  1.00 21.24           N
ATOM   2929  CA  ALA B 386       8.110  62.442  36.717  1.00 21.24           C
ATOM   2930  CB  ALA B 386       6.821  61.771  37.221  1.00 21.24           C
ATOM   2931  C   ALA B 386       8.983  61.369  36.146  1.00 21.24           C
ATOM   2932  O   ALA B 386       9.935  60.919  36.781  1.00 21.24           O
ATOM   2933  N   ARG B 387       8.687  60.935  34.909  1.00 35.21           N
ATOM   2934  CA  ARG B 387       9.467  59.897  34.305  1.00 35.21           C
ATOM   2935  CB  ARG B 387       8.892  59.406  32.963  1.00 35.21           C
ATOM   2936  CG  ARG B 387       7.649  58.529  33.145  1.00 35.21           C
ATOM   2937  CD  ARG B 387       7.147  57.869  31.858  1.00 35.21           C
ATOM   2938  NE  ARG B 387       6.400  58.892  31.075  1.00 35.21           N
ATOM   2939  CZ  ARG B 387       5.051  59.018  31.249  1.00 35.21           C
ATOM   2940  NH1 ARG B 387       4.404  58.223  32.150  1.00 35.21           N
ATOM   2941  NH2 ARG B 387       4.348  59.932  30.521  1.00 35.21           N
ATOM   2942  C   ARG B 387      10.862  60.391  34.092  1.00 35.21           C
ATOM   2943  O   ARG B 387      11.822  59.642  34.266  1.00 35.21           O
ATOM   2944  N   LEU B 388      11.018  61.677  33.726  1.00 60.96           N
ATOM   2945  CA  LEU B 388      12.329  62.195  33.463  1.00 60.96           C
ATOM   2946  CB  LEU B 388      12.349  63.717  33.228  1.00 60.96           C
ATOM   2947  CG  LEU B 388      13.665  64.319  32.668  1.00 60.96           C
ATOM   2948  CD1 LEU B 388      13.778  65.796  33.069  1.00 60.96           C
ATOM   2949  CD2 LEU B 388      14.937  63.514  32.971  1.00 60.96           C
ATOM   2950  C   LEU B 388      13.109  62.024  34.726  1.00 60.96           C
ATOM   2951  O   LEU B 388      14.232  61.526  34.708  1.00 60.96           O
ATOM   2952  N   ILE B 389      12.517  62.422  35.867  1.00 89.49           N
ATOM   2953  CA  ILE B 389      13.245  62.395  37.100  1.00 89.49           C
ATOM   2954  CB  ILE B 389      12.579  63.087  38.252  1.00 89.49           C
ATOM   2955  CG2 ILE B 389      11.340  62.293  38.686  1.00 89.49           C
ATOM   2956  CG1 ILE B 389      13.617  63.278  39.368  1.00 89.49           C
ATOM   2957  CD1 ILE B 389      13.188  64.272  40.439  1.00 89.49           C
ATOM   2958  C   ILE B 389      13.582  60.989  37.494  1.00 89.49           C
ATOM   2959  O   ILE B 389      14.668  60.738  38.012  1.00 89.49           O
ATOM   2960  N   SER B 390      12.664  60.034  37.253  1.00 73.85           N
ATOM   2961  CA  SER B 390      12.844  58.662  37.646  1.00 73.85           C
ATOM   2962  CB  SER B 390      11.630  57.782  37.307  1.00 73.85           C
ATOM   2963  OG  SER B 390      11.868  56.444  37.720  1.00 73.85           O
ATOM   2964  C   SER B 390      14.022  58.060  36.940  1.00 73.85           C
ATOM   2965  O   SER B 390      14.572  57.052  37.381  1.00 73.85           O
ATOM   2966  N   LYS B 391      14.456  58.685  35.835  1.00 55.35           N
ATOM   2967  CA  LYS B 391      15.512  58.195  34.993  1.00 55.35           C
ATOM   2968  CB  LYS B 391      15.796  59.138  33.815  1.00 55.35           C
ATOM   2969  CG  LYS B 391      16.915  58.654  32.890  1.00 55.35           C
ATOM   2970  CD  LYS B 391      17.012  59.447  31.584  1.00 55.35           C
ATOM   2971  CE  LYS B 391      18.143  58.979  30.667  1.00 55.35           C
ATOM   2972  NZ  LYS B 391      18.101  59.728  29.391  1.00 55.35           N
ATOM   2973  C   LYS B 391      16.786  58.073  35.766  1.00 55.35           C
ATOM   2974  O   LYS B 391      17.615  57.224  35.443  1.00 55.35           O
ATOM   2975  N   HIS B 392      17.010  58.919  36.787  1.00107.93           N
ATOM   2976  CA  HIS B 392      18.289  58.853  37.429  1.00107.93           C
ATOM   2977  ND1 HIS B 392      19.774  61.255  35.646  1.00107.93           N
ATOM   2978  CG  HIS B 392      18.780  61.182  36.596  1.00107.93           C
ATOM   2979  CB  HIS B 392      18.799  60.259  37.780  1.00107.93           C
ATOM   2980  NE2 HIS B 392      18.207  62.711  35.038  1.00107.93           N
ATOM   2981  CD2 HIS B 392      17.831  62.079  36.209  1.00107.93           C
ATOM   2982  CE1 HIS B 392      19.380  62.183  34.738  1.00107.93           C
ATOM   2983  C   HIS B 392      18.201  58.075  38.711  1.00107.93           C
ATOM   2984  O   HIS B 392      19.060  58.252  39.563  1.00107.93           O
ATOM   2985  N   ARG B 393      17.200  57.189  38.897  1.00136.18           N
ATOM   2986  CA  ARG B 393      17.101  56.359  40.082  1.00136.18           C
ATOM   2987  CB  ARG B 393      18.000  55.113  40.099  1.00136.18           C
ATOM   2988  CG  ARG B 393      17.430  53.994  39.242  1.00136.18           C
ATOM   2989  CD  ARG B 393      17.998  52.605  39.498  1.00136.18           C
ATOM   2990  NE  ARG B 393      17.407  51.767  38.424  1.00136.18           N
ATOM   2991  CZ  ARG B 393      18.051  51.696  37.225  1.00136.18           C
ATOM   2992  NH1 ARG B 393      19.350  52.104  37.135  1.00136.18           N
ATOM   2993  NH2 ARG B 393      17.396  51.247  36.116  1.00136.18           N
ATOM   2994  C   ARG B 393      17.359  57.104  41.358  1.00136.18           C
ATOM   2995  O   ARG B 393      18.271  56.761  42.111  1.00136.18           O
ATOM   2996  N   PRO B 394      16.576  58.106  41.624  1.00 73.00           N
ATOM   2997  CA  PRO B 394      16.725  58.926  42.798  1.00 73.00           C
ATOM   2998  CD  PRO B 394      15.250  58.216  41.043  1.00 73.00           C
ATOM   2999  CB  PRO B 394      15.624  59.973  42.678  1.00 73.00           C
ATOM   3000  CG  PRO B 394      14.501  59.197  41.963  1.00 73.00           C
ATOM   3001  C   PRO B 394      16.501  58.140  44.048  1.00 73.00           C
ATOM   3002  O   PRO B 394      15.754  57.163  44.028  1.00 73.00           O
ATOM   3003  N   ASN B 395      17.169  58.542  45.141  1.00 85.17           N
ATOM   3004  CA  ASN B 395      16.950  57.926  46.411  1.00 85.17           C
ATOM   3005  CB  ASN B 395      17.938  58.443  47.469  1.00 85.17           C
ATOM   3006  CG  ASN B 395      17.714  57.619  48.720  1.00 85.17           C
ATOM   3007  OD1 ASN B 395      16.927  56.676  48.680  1.00 85.17           O
ATOM   3008  ND2 ASN B 395      18.405  57.966  49.841  1.00 85.17           N
ATOM   3009  C   ASN B 395      15.577  58.310  46.874  1.00 85.17           C
ATOM   3010  O   ASN B 395      14.803  57.472  47.329  1.00 85.17           O
ATOM   3011  N   ALA B 396      15.234  59.605  46.720  1.00 30.09           N
ATOM   3012  CA  ALA B 396      14.006  60.136  47.243  1.00 30.09           C
ATOM   3013  CB  ALA B 396      13.976  61.676  47.277  1.00 30.09           C
ATOM   3014  C   ALA B 396      12.830  59.670  46.447  1.00 30.09           C
ATOM   3015  O   ALA B 396      12.941  59.332  45.269  1.00 30.09           O
ATOM   3016  N   ASP B 397      11.658  59.624  47.112  1.00 63.29           N
ATOM   3017  CA  ASP B 397      10.433  59.243  46.478  1.00 63.29           C
ATOM   3018  CB  ASP B 397       9.283  58.984  47.473  1.00 63.29           C
ATOM   3019  CG  ASP B 397       8.122  58.316  46.745  1.00 63.29           C
ATOM   3020  OD1 ASP B 397       8.312  57.906  45.570  1.00 63.29           O
ATOM   3021  OD2 ASP B 397       7.028  58.199  47.361  1.00 63.29           O
ATOM   3022  C   ASP B 397      10.041  60.404  45.629  1.00 63.29           C
ATOM   3023  O   ASP B 397      10.459  61.534  45.876  1.00 63.29           O
ATOM   3024  N   ILE B 398       9.240  60.150  44.580  1.00 35.78           N
ATOM   3025  CA  ILE B 398       8.824  61.221  43.732  1.00 35.78           C
ATOM   3026  CB  ILE B 398       9.065  60.941  42.280  1.00 35.78           C
ATOM   3027  CG2 ILE B 398       8.407  62.062  41.457  1.00 35.78           C
ATOM   3028  CG1 ILE B 398      10.572  60.774  42.020  1.00 35.78           C
ATOM   3029  CD1 ILE B 398      10.895  60.152  40.665  1.00 35.78           C
ATOM   3030  C   ILE B 398       7.358  61.368  43.919  1.00 35.78           C
ATOM   3031  O   ILE B 398       6.584  60.461  43.620  1.00 35.78           O
ATOM   3032  N   LEU B 399       6.934  62.527  44.446  1.00 40.58           N
ATOM   3033  CA  LEU B 399       5.530  62.741  44.585  1.00 40.58           C
ATOM   3034  CB  LEU B 399       5.158  63.572  45.823  1.00 40.58           C
ATOM   3035  CG  LEU B 399       3.644  63.794  45.980  1.00 40.58           C
ATOM   3036  CD1 LEU B 399       2.912  62.463  46.204  1.00 40.58           C
ATOM   3037  CD2 LEU B 399       3.341  64.832  47.071  1.00 40.58           C
ATOM   3038  C   LEU B 399       5.149  63.516  43.374  1.00 40.58           C
ATOM   3039  O   LEU B 399       5.605  64.641  43.182  1.00 40.58           O
ATOM   3040  N   ALA B 400       4.313  62.923  42.504  1.00 30.36           N
ATOM   3041  CA  ALA B 400       3.953  63.630  41.312  1.00 30.36           C
ATOM   3042  CB  ALA B 400       4.007  62.765  40.041  1.00 30.36           C
ATOM   3043  C   ALA B 400       2.546  64.100  41.479  1.00 30.36           C
ATOM   3044  O   ALA B 400       1.668  63.343  41.887  1.00 30.36           O
ATOM   3045  N   ILE B 401       2.292  65.384  41.164  1.00 79.81           N
ATOM   3046  CA  ILE B 401       0.968  65.906  41.314  1.00 79.81           C
ATOM   3047  CB  ILE B 401       0.918  67.178  42.118  1.00 79.81           C
ATOM   3048  CG2 ILE B 401       1.757  68.251  41.404  1.00 79.81           C
ATOM   3049  CG1 ILE B 401      -0.538  67.586  42.393  1.00 79.81           C
ATOM   3050  CD1 ILE B 401      -0.666  68.689  43.443  1.00 79.81           C
ATOM   3051  C   ILE B 401       0.437  66.186  39.947  1.00 79.81           C
ATOM   3052  O   ILE B 401       1.080  66.859  39.142  1.00 79.81           O
ATOM   3053  N   THR B 402      -0.752  65.632  39.635  1.00 51.28           N
ATOM   3054  CA  THR B 402      -1.305  65.864  38.334  1.00 51.28           C
ATOM   3055  CB  THR B 402      -1.216  64.667  37.432  1.00 51.28           C
ATOM   3056  OG1 THR B 402       0.125  64.212  37.337  1.00 51.28           O
ATOM   3057  CG2 THR B 402      -1.720  65.071  36.037  1.00 51.28           C
ATOM   3058  C   THR B 402      -2.767  66.128  38.486  1.00 51.28           C
ATOM   3059  O   THR B 402      -3.426  65.576  39.367  1.00 51.28           O
ATOM   3060  N   PHE B 403      -3.288  67.050  37.655  1.00139.72           N
ATOM   3061  CA  PHE B 403      -4.697  67.285  37.560  1.00139.72           C
ATOM   3062  CB  PHE B 403      -5.034  68.566  36.776  1.00139.72           C
ATOM   3063  CG  PHE B 403      -6.514  68.746  36.794  1.00139.72           C
ATOM   3064  CD1 PHE B 403      -7.129  69.344  37.871  1.00139.72           C
ATOM   3065  CD2 PHE B 403      -7.288  68.326  35.737  1.00139.72           C
ATOM   3066  CE1 PHE B 403      -8.493  69.517  37.896  1.00139.72           C
ATOM   3067  CE2 PHE B 403      -8.653  68.496  35.756  1.00139.72           C
ATOM   3068  CZ  PHE B 403      -9.258  69.092  36.837  1.00139.72           C
ATOM   3069  C   PHE B 403      -5.258  66.121  36.800  1.00139.72           C
ATOM   3070  O   PHE B 403      -6.349  65.630  37.087  1.00139.72           O
ATOM   3071  N   ASP B 404      -4.485  65.654  35.796  1.00 49.54           N
ATOM   3072  CA  ASP B 404      -4.887  64.615  34.890  1.00 49.54           C
ATOM   3073  CB  ASP B 404      -3.979  64.531  33.650  1.00 49.54           C
ATOM   3074  CG  ASP B 404      -4.644  63.636  32.617  1.00 49.54           C
ATOM   3075  OD1 ASP B 404      -5.696  63.028  32.948  1.00 49.54           O
ATOM   3076  OD2 ASP B 404      -4.108  63.551  31.480  1.00 49.54           O
ATOM   3077  C   ASP B 404      -4.855  63.286  35.585  1.00 49.54           C
ATOM   3078  O   ASP B 404      -3.822  62.859  36.098  1.00 49.54           O
ATOM   3079  N   GLU B 405      -6.026  62.613  35.623  1.00 37.25           N
ATOM   3080  CA  GLU B 405      -6.204  61.334  36.257  1.00 37.25           C
ATOM   3081  CB  GLU B 405      -7.685  60.930  36.361  1.00 37.25           C
ATOM   3082  CG  GLU B 405      -8.501  61.840  37.281  1.00 37.25           C
ATOM   3083  CD  GLU B 405      -9.936  61.330  37.296  1.00 37.25           C
ATOM   3084  OE1 GLU B 405     -10.157  60.195  37.797  1.00 37.25           O
ATOM   3085  OE2 GLU B 405     -10.830  62.071  36.809  1.00 37.25           O
ATOM   3086  C   GLU B 405      -5.502  60.249  35.498  1.00 37.25           C
ATOM   3087  O   GLU B 405      -4.904  59.357  36.097  1.00 37.25           O
ATOM   3088  N   LYS B 406      -5.553  60.300  34.153  1.00101.27           N
ATOM   3089  CA  LYS B 406      -4.995  59.253  33.342  1.00101.27           C
ATOM   3090  CB  LYS B 406      -5.090  59.578  31.842  1.00101.27           C
ATOM   3091  CG  LYS B 406      -4.606  58.454  30.928  1.00101.27           C
ATOM   3092  CD  LYS B 406      -5.540  57.245  30.942  1.00101.27           C
ATOM   3093  CE  LYS B 406      -6.912  57.543  30.336  1.00101.27           C
ATOM   3094  NZ  LYS B 406      -7.774  56.343  30.417  1.00101.27           N
ATOM   3095  C   LYS B 406      -3.542  59.153  33.658  1.00101.27           C
ATOM   3096  O   LYS B 406      -3.015  58.067  33.895  1.00101.27           O
ATOM   3097  N   VAL B 407      -2.858  60.306  33.683  1.00 25.40           N
ATOM   3098  CA  VAL B 407      -1.456  60.318  33.953  1.00 25.40           C
ATOM   3099  CB  VAL B 407      -0.867  61.691  33.887  1.00 25.40           C
ATOM   3100  CG1 VAL B 407       0.618  61.605  34.275  1.00 25.40           C
ATOM   3101  CG2 VAL B 407      -1.119  62.260  32.483  1.00 25.40           C
ATOM   3102  C   VAL B 407      -1.258  59.835  35.342  1.00 25.40           C
ATOM   3103  O   VAL B 407      -0.323  59.087  35.616  1.00 25.40           O
ATOM   3104  N   GLU B 408      -2.158  60.236  36.258  1.00 71.29           N
ATOM   3105  CA  GLU B 408      -1.997  59.865  37.630  1.00 71.29           C
ATOM   3106  CB  GLU B 408      -3.146  60.362  38.520  1.00 71.29           C
ATOM   3107  CG  GLU B 408      -2.966  60.019  40.002  1.00 71.29           C
ATOM   3108  CD  GLU B 408      -4.165  60.578  40.756  1.00 71.29           C
ATOM   3109  OE1 GLU B 408      -5.067  61.137  40.076  1.00 71.29           O
ATOM   3110  OE2 GLU B 408      -4.206  60.450  42.009  1.00 71.29           O
ATOM   3111  C   GLU B 408      -1.968  58.378  37.680  1.00 71.29           C
ATOM   3112  O   GLU B 408      -1.125  57.828  38.380  1.00 71.29           O
ATOM   3113  N   ARG B 409      -2.857  57.712  36.913  1.00 69.76           N
ATOM   3114  CA  ARG B 409      -2.959  56.278  36.880  1.00 69.76           C
ATOM   3115  CB  ARG B 409      -4.205  55.786  36.124  1.00 69.76           C
ATOM   3116  CG  ARG B 409      -5.503  56.107  36.870  1.00 69.76           C
ATOM   3117  CD  ARG B 409      -6.783  55.516  36.273  1.00 69.76           C
ATOM   3118  NE  ARG B 409      -7.880  55.890  37.211  1.00 69.76           N
ATOM   3119  CZ  ARG B 409      -9.185  55.610  36.925  1.00 69.76           C
ATOM   3120  NH1 ARG B 409      -9.514  54.970  35.764  1.00 69.76           N
ATOM   3121  NH2 ARG B 409     -10.160  55.979  37.808  1.00 69.76           N
ATOM   3122  C   ARG B 409      -1.754  55.622  36.270  1.00 69.76           C
ATOM   3123  O   ARG B 409      -1.247  54.638  36.803  1.00 69.76           O
ATOM   3124  N   GLY B 410      -1.264  56.149  35.131  1.00 28.44           N
ATOM   3125  CA  GLY B 410      -0.171  55.557  34.411  1.00 28.44           C
ATOM   3126  C   GLY B 410       1.082  55.610  35.219  1.00 28.44           C
ATOM   3127  O   GLY B 410       1.906  54.702  35.157  1.00 28.44           O
ATOM   3128  N   LEU B 411       1.241  56.690  35.999  1.00 59.46           N
ATOM   3129  CA  LEU B 411       2.416  56.968  36.778  1.00 59.46           C
ATOM   3130  CB  LEU B 411       2.332  58.303  37.540  1.00 59.46           C
ATOM   3131  CG  LEU B 411       2.305  59.540  36.624  1.00 59.46           C
ATOM   3132  CD1 LEU B 411       2.278  60.840  37.442  1.00 59.46           C
ATOM   3133  CD2 LEU B 411       3.458  59.505  35.606  1.00 59.46           C
ATOM   3134  C   LEU B 411       2.631  55.887  37.786  1.00 59.46           C
ATOM   3135  O   LEU B 411       3.754  55.678  38.240  1.00 59.46           O
ATOM   3136  N   MET B 412       1.563  55.172  38.178  1.00118.19           N
ATOM   3137  CA  MET B 412       1.719  54.177  39.200  1.00118.19           C
ATOM   3138  CB  MET B 412       0.448  53.401  39.539  1.00118.19           C
ATOM   3139  CG  MET B 412       0.652  52.565  40.797  1.00118.19           C
ATOM   3140  SD  MET B 412      -0.673  51.375  41.099  1.00118.19           S
ATOM   3141  CE  MET B 412      -0.234  51.061  42.833  1.00118.19           C
ATOM   3142  C   MET B 412       2.715  53.156  38.753  1.00118.19           C
ATOM   3143  O   MET B 412       3.437  52.592  39.572  1.00118.19           O
ATOM   3144  N   ILE B 413       2.762  52.868  37.443  1.00128.33           N
ATOM   3145  CA  ILE B 413       3.659  51.885  36.903  1.00128.33           C
ATOM   3146  CB  ILE B 413       3.499  51.694  35.419  1.00128.33           C
ATOM   3147  CG2 ILE B 413       3.985  52.974  34.717  1.00128.33           C
ATOM   3148  CG1 ILE B 413       4.256  50.440  34.951  1.00128.33           C
ATOM   3149  CD1 ILE B 413       3.678  49.127  35.470  1.00128.33           C
ATOM   3150  C   ILE B 413       5.088  52.284  37.145  1.00128.33           C
ATOM   3151  O   ILE B 413       5.939  51.428  37.376  1.00128.33           O
ATOM   3152  N   ASN B 414       5.402  53.591  37.081  1.00100.20           N
ATOM   3153  CA  ASN B 414       6.762  54.059  37.132  1.00100.20           C
ATOM   3154  CB  ASN B 414       6.868  55.572  36.865  1.00100.20           C
ATOM   3155  CG  ASN B 414       8.316  55.934  36.558  1.00100.20           C
ATOM   3156  OD1 ASN B 414       8.718  57.084  36.724  1.00100.20           O
ATOM   3157  ND2 ASN B 414       9.122  54.941  36.095  1.00100.20           N
ATOM   3158  C   ASN B 414       7.418  53.772  38.449  1.00100.20           C
ATOM   3159  O   ASN B 414       6.808  53.842  39.516  1.00100.20           O
ATOM   3160  N   TRP B 415       8.728  53.455  38.365  1.00118.34           N
ATOM   3161  CA  TRP B 415       9.583  53.120  39.464  1.00118.34           C
ATOM   3162  CB  TRP B 415      11.041  52.971  39.001  1.00118.34           C
ATOM   3163  CG  TRP B 415      12.068  52.780  40.086  1.00118.34           C
ATOM   3164  CD2 TRP B 415      12.780  51.556  40.314  1.00118.34           C
ATOM   3165  CD1 TRP B 415      12.589  53.696  40.955  1.00118.34           C
ATOM   3166  NE1 TRP B 415      13.568  53.114  41.721  1.00118.34           N
ATOM   3167  CE2 TRP B 415      13.699  51.797  41.337  1.00118.34           C
ATOM   3168  CE3 TRP B 415      12.678  50.337  39.713  1.00118.34           C
ATOM   3169  CZ2 TRP B 415      14.535  50.811  41.779  1.00118.34           C
ATOM   3170  CZ3 TRP B 415      13.520  49.348  40.167  1.00118.34           C
ATOM   3171  CH2 TRP B 415      14.427  49.577  41.180  1.00118.34           C
ATOM   3172  C   TRP B 415       9.618  54.251  40.445  1.00118.34           C
ATOM   3173  O   TRP B 415      10.017  55.366  40.114  1.00118.34           O
ATOM   3174  N   GLY B 416       9.183  53.969  41.688  1.00 32.83           N
ATOM   3175  CA  GLY B 416       9.350  54.855  42.806  1.00 32.83           C
ATOM   3176  C   GLY B 416       8.597  56.139  42.671  1.00 32.83           C
ATOM   3177  O   GLY B 416       9.012  57.141  43.252  1.00 32.83           O
ATOM   3178  N   VAL B 417       7.479  56.183  41.923  1.00 42.06           N
ATOM   3179  CA  VAL B 417       6.810  57.454  41.898  1.00 42.06           C
ATOM   3180  CB  VAL B 417       6.547  57.998  40.524  1.00 42.06           C
ATOM   3181  CG1 VAL B 417       7.887  58.154  39.786  1.00 42.06           C
ATOM   3182  CG2 VAL B 417       5.514  57.101  39.821  1.00 42.06           C
ATOM   3183  C   VAL B 417       5.474  57.269  42.530  1.00 42.06           C
ATOM   3184  O   VAL B 417       4.828  56.240  42.337  1.00 42.06           O
ATOM   3185  N   ILE B 418       5.039  58.254  43.342  1.00102.84           N
ATOM   3186  CA  ILE B 418       3.722  58.178  43.897  1.00102.84           C
ATOM   3187  CB  ILE B 418       3.663  58.272  45.400  1.00102.84           C
ATOM   3188  CG2 ILE B 418       4.388  57.040  45.967  1.00102.84           C
ATOM   3189  CG1 ILE B 418       4.221  59.609  45.914  1.00102.84           C
ATOM   3190  CD1 ILE B 418       3.851  59.895  47.371  1.00102.84           C
ATOM   3191  C   ILE B 418       2.941  59.297  43.282  1.00102.84           C
ATOM   3192  O   ILE B 418       3.173  60.477  43.542  1.00102.84           O
ATOM   3193  N   PRO B 419       2.031  58.946  42.423  1.00 75.18           N
ATOM   3194  CA  PRO B 419       1.242  59.970  41.802  1.00 75.18           C
ATOM   3195  CD  PRO B 419       2.246  57.819  41.533  1.00 75.18           C
ATOM   3196  CB  PRO B 419       0.778  59.414  40.456  1.00 75.18           C
ATOM   3197  CG  PRO B 419       1.081  57.908  40.536  1.00 75.18           C
ATOM   3198  C   PRO B 419       0.131  60.435  42.681  1.00 75.18           C
ATOM   3199  O   PRO B 419      -0.329  59.674  43.531  1.00 75.18           O
ATOM   3200  N   THR B 420      -0.308  61.694  42.495  1.00 94.63           N
ATOM   3201  CA  THR B 420      -1.398  62.214  43.264  1.00 94.63           C
ATOM   3202  CB  THR B 420      -0.966  63.087  44.404  1.00 94.63           C
ATOM   3203  OG1 THR B 420      -2.081  63.423  45.217  1.00 94.63           O
ATOM   3204  CG2 THR B 420      -0.319  64.359  43.828  1.00 94.63           C
ATOM   3205  C   THR B 420      -2.214  63.059  42.342  1.00 94.63           C
ATOM   3206  O   THR B 420      -1.719  63.535  41.322  1.00 94.63           O
ATOM   3207  N   MET B 421      -3.501  63.259  42.679  1.00 46.33           N
ATOM   3208  CA  MET B 421      -4.346  64.064  41.851  1.00 46.33           C
ATOM   3209  CB  MET B 421      -5.738  63.451  41.631  1.00 46.33           C
ATOM   3210  CG  MET B 421      -6.600  64.214  40.626  1.00 46.33           C
ATOM   3211  SD  MET B 421      -8.248  63.495  40.361  1.00 46.33           S
ATOM   3212  CE  MET B 421      -8.691  64.618  39.006  1.00 46.33           C
ATOM   3213  C   MET B 421      -4.530  65.357  42.578  1.00 46.33           C
ATOM   3214  O   MET B 421      -4.665  65.373  43.801  1.00 46.33           O
ATOM   3215  N   THR B 422      -4.516  66.485  41.842  1.00 97.09           N
ATOM   3216  CA  THR B 422      -4.659  67.750  42.500  1.00 97.09           C
ATOM   3217  CB  THR B 422      -3.432  68.608  42.421  1.00 97.09           C
ATOM   3218  OG1 THR B 422      -3.577  69.753  43.248  1.00 97.09           O
ATOM   3219  CG2 THR B 422      -3.222  69.031  40.957  1.00 97.09           C
ATOM   3220  C   THR B 422      -5.763  68.517  41.856  1.00 97.09           C
ATOM   3221  O   THR B 422      -6.134  68.269  40.710  1.00 97.09           O
ATOM   3222  N   GLU B 423      -6.320  69.475  42.621  1.00 96.30           N
ATOM   3223  CA  GLU B 423      -7.410  70.287  42.173  1.00 96.30           C
ATOM   3224  CB  GLU B 423      -7.864  71.273  43.265  1.00 96.30           C
ATOM   3225  CG  GLU B 423      -9.245  71.883  43.031  1.00 96.30           C
ATOM   3226  CD  GLU B 423     -10.267  70.923  43.623  1.00 96.30           C
ATOM   3227  OE1 GLU B 423      -9.838  69.896  44.214  1.00 96.30           O
ATOM   3228  OE2 GLU B 423     -11.489  71.206  43.498  1.00 96.30           O
ATOM   3229  C   GLU B 423      -6.947  71.107  41.011  1.00 96.30           C
ATOM   3230  O   GLU B 423      -7.578  71.109  39.955  1.00 96.30           O
ATOM   3231  N   LYS B 424      -5.811  71.817  41.170  1.00101.06           N
ATOM   3232  CA  LYS B 424      -5.328  72.629  40.091  1.00101.06           C
ATOM   3233  CB  LYS B 424      -6.377  73.634  39.589  1.00101.06           C
ATOM   3234  CG  LYS B 424      -6.798  74.618  40.685  1.00101.06           C
ATOM   3235  CD  LYS B 424      -7.560  75.845  40.183  1.00101.06           C
ATOM   3236  CE  LYS B 424      -7.964  76.802  41.308  1.00101.06           C
ATOM   3237  NZ  LYS B 424      -8.684  77.969  40.751  1.00101.06           N
ATOM   3238  C   LYS B 424      -4.201  73.455  40.616  1.00101.06           C
ATOM   3239  O   LYS B 424      -4.310  74.033  41.696  1.00101.06           O
ATOM   3240  N   PRO B 425      -3.099  73.495  39.916  1.00 94.01           N
ATOM   3241  CA  PRO B 425      -2.048  74.389  40.318  1.00 94.01           C
ATOM   3242  CD  PRO B 425      -2.580  72.311  39.255  1.00 94.01           C
ATOM   3243  CB  PRO B 425      -0.744  73.798  39.779  1.00 94.01           C
ATOM   3244  CG  PRO B 425      -1.194  72.742  38.752  1.00 94.01           C
ATOM   3245  C   PRO B 425      -2.366  75.751  39.787  1.00 94.01           C
ATOM   3246  O   PRO B 425      -2.707  75.861  38.610  1.00 94.01           O
ATOM   3247  N   SER B 426      -2.270  76.799  40.623  1.00 84.65           N
ATOM   3248  CA  SER B 426      -2.534  78.128  40.157  1.00 84.65           C
ATOM   3249  CB  SER B 426      -2.671  79.129  41.311  1.00 84.65           C
ATOM   3250  OG  SER B 426      -2.928  80.425  40.799  1.00 84.65           O
ATOM   3251  C   SER B 426      -1.386  78.579  39.311  1.00 84.65           C
ATOM   3252  O   SER B 426      -1.560  78.960  38.154  1.00 84.65           O
ATOM   3253  N   SER B 427      -0.166  78.516  39.881  1.00 32.71           N
ATOM   3254  CA  SER B 427       1.001  78.995  39.199  1.00 32.71           C
ATOM   3255  CB  SER B 427       1.255  80.497  39.406  1.00 32.71           C
ATOM   3256  OG  SER B 427       1.526  80.760  40.775  1.00 32.71           O
ATOM   3257  C   SER B 427       2.182  78.269  39.760  1.00 32.71           C
ATOM   3258  O   SER B 427       2.038  77.335  40.548  1.00 32.71           O
ATOM   3259  N   THR B 428       3.392  78.686  39.337  1.00 25.43           N
ATOM   3260  CA  THR B 428       4.616  78.066  39.760  1.00 25.43           C
ATOM   3261  CB  THR B 428       5.819  78.681  39.106  1.00 25.43           C
ATOM   3262  OG1 THR B 428       5.707  78.590  37.693  1.00 25.43           O
ATOM   3263  CG2 THR B 428       7.074  77.930  39.578  1.00 25.43           C
ATOM   3264  C   THR B 428       4.763  78.236  41.237  1.00 25.43           C
ATOM   3265  O   THR B 428       5.093  77.287  41.947  1.00 25.43           O
ATOM   3266  N   ASP B 429       4.507  79.456  41.743  1.00 17.31           N
ATOM   3267  CA  ASP B 429       4.638  79.706  43.149  1.00 17.31           C
ATOM   3268  CB  ASP B 429       4.363  81.171  43.528  1.00 17.31           C
ATOM   3269  CG  ASP B 429       5.534  82.014  43.044  1.00 17.31           C
ATOM   3270  OD1 ASP B 429       6.606  81.421  42.748  1.00 17.31           O
ATOM   3271  OD2 ASP B 429       5.375  83.261  42.968  1.00 17.31           O
ATOM   3272  C   ASP B 429       3.626  78.862  43.846  1.00 17.31           C
ATOM   3273  O   ASP B 429       3.884  78.320  44.920  1.00 17.31           O
ATOM   3274  N   ASP B 430       2.440  78.720  43.230  1.00 30.93           N
ATOM   3275  CA  ASP B 430       1.386  77.960  43.828  1.00 30.93           C
ATOM   3276  CB  ASP B 430       0.118  77.918  42.959  1.00 30.93           C
ATOM   3277  CG  ASP B 430      -0.987  77.282  43.789  1.00 30.93           C
ATOM   3278  OD1 ASP B 430      -0.749  77.044  45.003  1.00 30.93           O
ATOM   3279  OD2 ASP B 430      -2.081  77.022  43.225  1.00 30.93           O
ATOM   3280  C   ASP B 430       1.865  76.555  43.977  1.00 30.93           C
ATOM   3281  O   ASP B 430       1.590  75.901  44.982  1.00 30.93           O
ATOM   3282  N   MET B 431       2.613  76.057  42.976  1.00 54.99           N
ATOM   3283  CA  MET B 431       3.069  74.700  43.015  1.00 54.99           C
ATOM   3284  CB  MET B 431       3.860  74.286  41.763  1.00 54.99           C
ATOM   3285  CG  MET B 431       4.335  72.834  41.832  1.00 54.99           C
ATOM   3286  SD  MET B 431       5.244  72.250  40.373  1.00 54.99           S
ATOM   3287  CE  MET B 431       5.538  70.597  41.066  1.00 54.99           C
ATOM   3288  C   MET B 431       3.970  74.513  44.196  1.00 54.99           C
ATOM   3289  O   MET B 431       3.880  73.506  44.896  1.00 54.99           O
ATOM   3290  N   PHE B 432       4.854  75.489  44.464  1.00 43.07           N
ATOM   3291  CA  PHE B 432       5.789  75.343  45.541  1.00 43.07           C
ATOM   3292  CB  PHE B 432       6.770  76.519  45.658  1.00 43.07           C
ATOM   3293  CG  PHE B 432       7.535  76.565  44.383  1.00 43.07           C
ATOM   3294  CD1 PHE B 432       8.425  75.566  44.065  1.00 43.07           C
ATOM   3295  CD2 PHE B 432       7.374  77.618  43.514  1.00 43.07           C
ATOM   3296  CE1 PHE B 432       9.132  75.612  42.887  1.00 43.07           C
ATOM   3297  CE2 PHE B 432       8.080  77.667  42.337  1.00 43.07           C
ATOM   3298  CZ  PHE B 432       8.962  76.663  42.020  1.00 43.07           C
ATOM   3299  C   PHE B 432       5.038  75.265  46.829  1.00 43.07           C
ATOM   3300  O   PHE B 432       5.380  74.471  47.703  1.00 43.07           O
ATOM   3301  N   GLU B 433       4.012  76.121  46.990  1.00 59.30           N
ATOM   3302  CA  GLU B 433       3.244  76.152  48.201  1.00 59.30           C
ATOM   3303  CB  GLU B 433       2.255  77.333  48.228  1.00 59.30           C
ATOM   3304  CG  GLU B 433       1.597  77.576  49.589  1.00 59.30           C
ATOM   3305  CD  GLU B 433       0.349  76.709  49.700  1.00 59.30           C
ATOM   3306  OE1 GLU B 433      -0.009  76.041  48.694  1.00 59.30           O
ATOM   3307  OE2 GLU B 433      -0.267  76.711  50.798  1.00 59.30           O
ATOM   3308  C   GLU B 433       2.459  74.882  48.350  1.00 59.30           C
ATOM   3309  O   GLU B 433       2.443  74.277  49.420  1.00 59.30           O
ATOM   3310  N   VAL B 434       1.801  74.434  47.262  1.00 27.38           N
ATOM   3311  CA  VAL B 434       0.945  73.280  47.300  1.00 27.38           C
ATOM   3312  CB  VAL B 434       0.237  73.049  45.998  1.00 27.38           C
ATOM   3313  CG1 VAL B 434      -0.573  71.746  46.106  1.00 27.38           C
ATOM   3314  CG2 VAL B 434      -0.615  74.289  45.678  1.00 27.38           C
ATOM   3315  C   VAL B 434       1.736  72.046  47.600  1.00 27.38           C
ATOM   3316  O   VAL B 434       1.313  71.210  48.396  1.00 27.38           O
ATOM   3317  N   ALA B 435       2.915  71.910  46.971  1.00 27.94           N
ATOM   3318  CA  ALA B 435       3.739  70.744  47.110  1.00 27.94           C
ATOM   3319  CB  ALA B 435       5.021  70.819  46.265  1.00 27.94           C
ATOM   3320  C   ALA B 435       4.152  70.591  48.537  1.00 27.94           C
ATOM   3321  O   ALA B 435       4.241  69.472  49.039  1.00 27.94           O
ATOM   3322  N   GLU B 436       4.446  71.711  49.222  1.00 27.90           N
ATOM   3323  CA  GLU B 436       4.884  71.634  50.585  1.00 27.90           C
ATOM   3324  CB  GLU B 436       5.251  73.009  51.170  1.00 27.90           C
ATOM   3325  CG  GLU B 436       6.513  73.620  50.557  1.00 27.90           C
ATOM   3326  CD  GLU B 436       6.751  74.965  51.229  1.00 27.90           C
ATOM   3327  OE1 GLU B 436       5.839  75.429  51.964  1.00 27.90           O
ATOM   3328  OE2 GLU B 436       7.849  75.546  51.018  1.00 27.90           O
ATOM   3329  C   GLU B 436       3.783  71.073  51.434  1.00 27.90           C
ATOM   3330  O   GLU B 436       4.025  70.194  52.259  1.00 27.90           O
ATOM   3331  N   LYS B 437       2.535  71.553  51.249  1.00 36.19           N
ATOM   3332  CA  LYS B 437       1.466  71.073  52.078  1.00 36.19           C
ATOM   3333  CB  LYS B 437       0.106  71.744  51.811  1.00 36.19           C
ATOM   3334  CG  LYS B 437      -0.030  73.153  52.393  1.00 36.19           C
ATOM   3335  CD  LYS B 437      -1.360  73.822  52.041  1.00 36.19           C
ATOM   3336  CE  LYS B 437      -1.637  75.100  52.836  1.00 36.19           C
ATOM   3337  NZ  LYS B 437      -3.013  75.575  52.566  1.00 36.19           N
ATOM   3338  C   LYS B 437       1.273  69.611  51.840  1.00 36.19           C
ATOM   3339  O   LYS B 437       1.138  68.832  52.782  1.00 36.19           O
ATOM   3340  N   VAL B 438       1.266  69.203  50.561  1.00 27.29           N
ATOM   3341  CA  VAL B 438       1.057  67.833  50.198  1.00 27.29           C
ATOM   3342  CB  VAL B 438       1.000  67.631  48.712  1.00 27.29           C
ATOM   3343  CG1 VAL B 438       0.865  66.126  48.429  1.00 27.29           C
ATOM   3344  CG2 VAL B 438      -0.151  68.480  48.146  1.00 27.29           C
ATOM   3345  C   VAL B 438       2.189  67.008  50.719  1.00 27.29           C
ATOM   3346  O   VAL B 438       1.984  65.878  51.156  1.00 27.29           O
ATOM   3347  N   ALA B 439       3.421  67.550  50.676  1.00 26.31           N
ATOM   3348  CA  ALA B 439       4.568  66.798  51.095  1.00 26.31           C
ATOM   3349  CB  ALA B 439       5.882  67.583  50.940  1.00 26.31           C
ATOM   3350  C   ALA B 439       4.426  66.442  52.543  1.00 26.31           C
ATOM   3351  O   ALA B 439       4.673  65.301  52.927  1.00 26.31           O
ATOM   3352  N   LEU B 440       4.025  67.408  53.391  1.00 41.73           N
ATOM   3353  CA  LEU B 440       3.872  67.124  54.793  1.00 41.73           C
ATOM   3354  CB  LEU B 440       3.602  68.369  55.649  1.00 41.73           C
ATOM   3355  CG  LEU B 440       4.861  69.221  55.877  1.00 41.73           C
ATOM   3356  CD1 LEU B 440       4.559  70.461  56.734  1.00 41.73           C
ATOM   3357  CD2 LEU B 440       5.983  68.352  56.466  1.00 41.73           C
ATOM   3358  C   LEU B 440       2.741  66.170  55.007  1.00 41.73           C
ATOM   3359  O   LEU B 440       2.849  65.234  55.799  1.00 41.73           O
ATOM   3360  N   ALA B 441       1.623  66.379  54.289  1.00 23.52           N
ATOM   3361  CA  ALA B 441       0.441  65.584  54.461  1.00 23.52           C
ATOM   3362  CB  ALA B 441      -0.718  66.040  53.559  1.00 23.52           C
ATOM   3363  C   ALA B 441       0.740  64.159  54.123  1.00 23.52           C
ATOM   3364  O   ALA B 441       0.255  63.243  54.786  1.00 23.52           O
ATOM   3365  N   SER B 442       1.560  63.935  53.081  1.00 26.44           N
ATOM   3366  CA  SER B 442       1.842  62.606  52.623  1.00 26.44           C
ATOM   3367  CB  SER B 442       2.794  62.577  51.413  1.00 26.44           C
ATOM   3368  OG  SER B 442       4.076  63.063  51.782  1.00 26.44           O
ATOM   3369  C   SER B 442       2.482  61.828  53.730  1.00 26.44           C
ATOM   3370  O   SER B 442       2.272  60.622  53.848  1.00 26.44           O
ATOM   3371  N   GLY B 443       3.290  62.488  54.577  1.00 13.74           N
ATOM   3372  CA  GLY B 443       3.908  61.783  55.660  1.00 13.74           C
ATOM   3373  C   GLY B 443       5.224  61.294  55.164  1.00 13.74           C
ATOM   3374  O   GLY B 443       6.040  60.781  55.928  1.00 13.74           O
ATOM   3375  N   LEU B 444       5.450  61.436  53.846  1.00 33.32           N
ATOM   3376  CA  LEU B 444       6.692  61.032  53.263  1.00 33.32           C
ATOM   3377  CB  LEU B 444       6.711  61.170  51.734  1.00 33.32           C
ATOM   3378  CG  LEU B 444       5.716  60.234  51.026  1.00 33.32           C
ATOM   3379  CD1 LEU B 444       5.834  60.361  49.501  1.00 33.32           C
ATOM   3380  CD2 LEU B 444       5.860  58.786  51.520  1.00 33.32           C
ATOM   3381  C   LEU B 444       7.759  61.922  53.811  1.00 33.32           C
ATOM   3382  O   LEU B 444       8.860  61.472  54.116  1.00 33.32           O
ATOM   3383  N   VAL B 445       7.442  63.224  53.955  1.00 37.23           N
ATOM   3384  CA  VAL B 445       8.407  64.172  54.426  1.00 37.23           C
ATOM   3385  CB  VAL B 445       8.693  65.242  53.407  1.00 37.23           C
ATOM   3386  CG1 VAL B 445       9.712  66.243  53.974  1.00 37.23           C
ATOM   3387  CG2 VAL B 445       9.156  64.559  52.112  1.00 37.23           C
ATOM   3388  C   VAL B 445       7.852  64.826  55.652  1.00 37.23           C
ATOM   3389  O   VAL B 445       6.648  64.802  55.894  1.00 37.23           O
ATOM   3390  N   GLU B 446       8.744  65.402  56.485  1.00 32.19           N
ATOM   3391  CA  GLU B 446       8.337  66.054  57.697  1.00 32.19           C
ATOM   3392  CB  GLU B 446       8.793  65.310  58.963  1.00 32.19           C
ATOM   3393  CG  GLU B 446       8.127  63.940  59.113  1.00 32.19           C
ATOM   3394  CD  GLU B 446       8.641  63.289  60.389  1.00 32.19           C
ATOM   3395  OE1 GLU B 446       9.483  63.921  61.082  1.00 32.19           O
ATOM   3396  OE2 GLU B 446       8.199  62.146  60.685  1.00 32.19           O
ATOM   3397  C   GLU B 446       8.959  67.413  57.702  1.00 32.19           C
ATOM   3398  O   GLU B 446       9.759  67.746  56.829  1.00 32.19           O
ATOM   3399  N   SER B 447       8.583  68.248  58.690  1.00 61.63           N
ATOM   3400  CA  SER B 447       9.086  69.588  58.740  1.00 61.63           C
ATOM   3401  CB  SER B 447       8.486  70.430  59.879  1.00 61.63           C
ATOM   3402  OG  SER B 447       9.038  71.737  59.860  1.00 61.63           O
ATOM   3403  C   SER B 447      10.564  69.532  58.948  1.00 61.63           C
ATOM   3404  O   SER B 447      11.083  68.658  59.643  1.00 61.63           O
ATOM   3405  N   GLY B 448      11.277  70.485  58.317  1.00 15.15           N
ATOM   3406  CA  GLY B 448      12.699  70.590  58.446  1.00 15.15           C
ATOM   3407  C   GLY B 448      13.333  69.868  57.302  1.00 15.15           C
ATOM   3408  O   GLY B 448      14.505  70.083  56.996  1.00 15.15           O
ATOM   3409  N   ASP B 449      12.568  68.991  56.628  1.00 32.21           N
ATOM   3410  CA  ASP B 449      13.132  68.244  55.544  1.00 32.21           C
ATOM   3411  CB  ASP B 449      12.294  67.011  55.167  1.00 32.21           C
ATOM   3412  CG  ASP B 449      12.399  66.014  56.314  1.00 32.21           C
ATOM   3413  OD1 ASP B 449      13.550  65.657  56.683  1.00 32.21           O
ATOM   3414  OD2 ASP B 449      11.332  65.610  56.847  1.00 32.21           O
ATOM   3415  C   ASP B 449      13.221  69.128  54.344  1.00 32.21           C
ATOM   3416  O   ASP B 449      12.408  70.032  54.159  1.00 32.21           O
ATOM   3417  N   ASN B 450      14.249  68.893  53.504  1.00 78.89           N
ATOM   3418  CA  ASN B 450      14.404  69.640  52.292  1.00 78.89           C
ATOM   3419  CB  ASN B 450      15.866  69.696  51.811  1.00 78.89           C
ATOM   3420  CG  ASN B 450      16.005  70.801  50.775  1.00 78.89           C
ATOM   3421  OD1 ASN B 450      16.589  71.847  51.054  1.00 78.89           O
ATOM   3422  ND2 ASN B 450      15.464  70.569  49.549  1.00 78.89           N
ATOM   3423  C   ASN B 450      13.602  68.918  51.261  1.00 78.89           C
ATOM   3424  O   ASN B 450      13.479  67.696  51.318  1.00 78.89           O
ATOM   3425  N   ILE B 451      12.992  69.663  50.317  1.00 88.50           N
ATOM   3426  CA  ILE B 451      12.249  69.039  49.265  1.00 88.50           C
ATOM   3427  CB  ILE B 451      10.763  69.187  49.420  1.00 88.50           C
ATOM   3428  CG2 ILE B 451      10.350  68.470  50.716  1.00 88.50           C
ATOM   3429  CG1 ILE B 451      10.359  70.670  49.374  1.00 88.50           C
ATOM   3430  CD1 ILE B 451       8.851  70.886  49.255  1.00 88.50           C
ATOM   3431  C   ILE B 451      12.642  69.700  47.985  1.00 88.50           C
ATOM   3432  O   ILE B 451      12.712  70.924  47.895  1.00 88.50           O
ATOM   3433  N   ILE B 452      12.915  68.892  46.948  1.00 83.67           N
ATOM   3434  CA  ILE B 452      13.271  69.447  45.679  1.00 83.67           C
ATOM   3435  CB  ILE B 452      14.365  68.682  44.991  1.00 83.67           C
ATOM   3436  CG2 ILE B 452      13.891  67.237  44.761  1.00 83.67           C
ATOM   3437  CG1 ILE B 452      14.824  69.409  43.720  1.00 83.67           C
ATOM   3438  CD1 ILE B 452      16.129  68.850  43.161  1.00 83.67           C
ATOM   3439  C   ILE B 452      12.037  69.371  44.847  1.00 83.67           C
ATOM   3440  O   ILE B 452      11.378  68.334  44.787  1.00 83.67           O
ATOM   3441  N   ILE B 453      11.672  70.493  44.203  1.00 78.15           N
ATOM   3442  CA  ILE B 453      10.470  70.503  43.425  1.00 78.15           C
ATOM   3443  CB  ILE B 453       9.517  71.592  43.815  1.00 78.15           C
ATOM   3444  CG2 ILE B 453      10.200  72.939  43.530  1.00 78.15           C
ATOM   3445  CG1 ILE B 453       8.167  71.403  43.104  1.00 78.15           C
ATOM   3446  CD1 ILE B 453       7.055  72.287  43.665  1.00 78.15           C
ATOM   3447  C   ILE B 453      10.838  70.725  41.992  1.00 78.15           C
ATOM   3448  O   ILE B 453      11.714  71.530  41.682  1.00 78.15           O
ATOM   3449  N   VAL B 454      10.179  69.987  41.074  1.00 30.54           N
ATOM   3450  CA  VAL B 454      10.477  70.130  39.679  1.00 30.54           C
ATOM   3451  CB  VAL B 454      11.043  68.882  39.066  1.00 30.54           C
ATOM   3452  CG1 VAL B 454      11.237  69.111  37.559  1.00 30.54           C
ATOM   3453  CG2 VAL B 454      12.340  68.519  39.811  1.00 30.54           C
ATOM   3454  C   VAL B 454       9.202  70.450  38.959  1.00 30.54           C
ATOM   3455  O   VAL B 454       8.128  70.001  39.357  1.00 30.54           O
ATOM   3456  N   ALA B 455       9.286  71.262  37.880  1.00 35.75           N
ATOM   3457  CA  ALA B 455       8.097  71.607  37.150  1.00 35.75           C
ATOM   3458  CB  ALA B 455       7.123  72.487  37.951  1.00 35.75           C
ATOM   3459  C   ALA B 455       8.482  72.383  35.930  1.00 35.75           C
ATOM   3460  O   ALA B 455       9.657  72.652  35.687  1.00 35.75           O
ATOM   3461  N   GLY B 456       7.476  72.728  35.100  1.00 28.40           N
ATOM   3462  CA  GLY B 456       7.713  73.533  33.937  1.00 28.40           C
ATOM   3463  C   GLY B 456       7.044  74.839  34.217  1.00 28.40           C
ATOM   3464  O   GLY B 456       6.013  74.888  34.885  1.00 28.40           O
ATOM   3465  N   VAL B 457       7.595  75.946  33.692  1.00100.05           N
ATOM   3466  CA  VAL B 457       6.992  77.207  34.003  1.00100.05           C
ATOM   3467  CB  VAL B 457       7.912  78.109  34.786  1.00100.05           C
ATOM   3468  CG1 VAL B 457       7.119  79.309  35.344  1.00100.05           C
ATOM   3469  CG2 VAL B 457       8.536  77.260  35.904  1.00100.05           C
ATOM   3470  C   VAL B 457       6.518  77.699  32.668  1.00100.05           C
ATOM   3471  O   VAL B 457       6.054  76.781  31.996  1.00100.05           O
ATOM   3472  N   PRO B 458       6.470  78.948  32.190  1.00137.00           N
ATOM   3473  CA  PRO B 458       5.913  79.164  30.873  1.00137.00           C
ATOM   3474  CD  PRO B 458       7.501  79.950  32.440  1.00137.00           C
ATOM   3475  CB  PRO B 458       6.100  80.645  30.585  1.00137.00           C
ATOM   3476  CG  PRO B 458       7.451  80.936  31.258  1.00137.00           C
ATOM   3477  C   PRO B 458       6.694  78.348  29.888  1.00137.00           C
ATOM   3478  O   PRO B 458       7.796  78.744  29.513  1.00137.00           O
ATOM   3479  N   VAL B 459       6.105  77.228  29.438  1.00111.53           N
ATOM   3480  CA  VAL B 459       6.726  76.301  28.550  1.00111.53           C
ATOM   3481  CB  VAL B 459       7.783  75.429  29.182  1.00111.53           C
ATOM   3482  CG1 VAL B 459       8.995  76.285  29.581  1.00111.53           C
ATOM   3483  CG2 VAL B 459       7.152  74.680  30.369  1.00111.53           C
ATOM   3484  C   VAL B 459       5.622  75.391  28.142  1.00111.53           C
ATOM   3485  O   VAL B 459       4.545  75.419  28.736  1.00111.53           O
ATOM   3486  N   GLY B 460       5.858  74.557  27.117  1.00 18.42           N
ATOM   3487  CA  GLY B 460       4.826  73.659  26.700  1.00 18.42           C
ATOM   3488  C   GLY B 460       4.814  72.523  27.673  1.00 18.42           C
ATOM   3489  O   GLY B 460       5.663  72.430  28.557  1.00 18.42           O
ATOM   3490  N   THR B 461       3.852  71.602  27.507  1.00 94.98           N
ATOM   3491  CA  THR B 461       3.701  70.504  28.415  1.00 94.98           C
ATOM   3492  CB  THR B 461       2.542  69.616  28.067  1.00 94.98           C
ATOM   3493  OG1 THR B 461       2.322  68.669  29.102  1.00 94.98           O
ATOM   3494  CG2 THR B 461       2.850  68.896  26.743  1.00 94.98           C
ATOM   3495  C   THR B 461       4.941  69.671  28.363  1.00 94.98           C
ATOM   3496  O   THR B 461       5.371  69.106  29.367  1.00 94.98           O
ATOM   3497  N   GLY B 462       5.561  69.604  27.176  1.00 36.68           N
ATOM   3498  CA  GLY B 462       6.677  68.743  26.913  1.00 36.68           C
ATOM   3499  C   GLY B 462       7.864  69.035  27.791  1.00 36.68           C
ATOM   3500  O   GLY B 462       8.584  68.109  28.162  1.00 36.68           O
ATOM   3501  N   ARG B 463       8.117  70.309  28.152  1.00112.06           N
ATOM   3502  CA  ARG B 463       9.383  70.610  28.774  1.00112.06           C
ATOM   3503  CB  ARG B 463      10.017  71.874  28.167  1.00112.06           C
ATOM   3504  CG  ARG B 463      11.367  72.280  28.759  1.00112.06           C
ATOM   3505  CD  ARG B 463      11.919  73.555  28.116  1.00112.06           C
ATOM   3506  NE  ARG B 463      13.224  73.874  28.759  1.00112.06           N
ATOM   3507  CZ  ARG B 463      13.963  74.925  28.297  1.00112.06           C
ATOM   3508  NH1 ARG B 463      13.502  75.677  27.255  1.00112.06           N
ATOM   3509  NH2 ARG B 463      15.164  75.223  28.874  1.00112.06           N
ATOM   3510  C   ARG B 463       9.312  70.820  30.262  1.00112.06           C
ATOM   3511  O   ARG B 463       8.346  71.353  30.808  1.00112.06           O
ATOM   3512  N   THR B 464      10.387  70.370  30.953  1.00 57.07           N
ATOM   3513  CA  THR B 464      10.585  70.574  32.360  1.00 57.07           C
ATOM   3514  CB  THR B 464      10.973  69.324  33.097  1.00 57.07           C
ATOM   3515  OG1 THR B 464       9.967  68.333  32.944  1.00 57.07           O
ATOM   3516  CG2 THR B 464      11.159  69.663  34.585  1.00 57.07           C
ATOM   3517  C   THR B 464      11.743  71.520  32.429  1.00 57.07           C
ATOM   3518  O   THR B 464      12.857  71.165  32.043  1.00 57.07           O
ATOM   3519  N   ASN B 465      11.514  72.759  32.915  1.00118.52           N
ATOM   3520  CA  ASN B 465      12.592  73.704  32.837  1.00118.52           C
ATOM   3521  CB  ASN B 465      12.289  74.876  31.880  1.00118.52           C
ATOM   3522  CG  ASN B 465      11.120  75.714  32.398  1.00118.52           C
ATOM   3523  OD1 ASN B 465      10.919  76.832  31.927  1.00118.52           O
ATOM   3524  ND2 ASN B 465      10.334  75.187  33.375  1.00118.52           N
ATOM   3525  C   ASN B 465      12.945  74.304  34.164  1.00118.52           C
ATOM   3526  O   ASN B 465      13.965  74.985  34.261  1.00118.52           O
ATOM   3527  N   THR B 466      12.160  74.077  35.235  1.00 49.90           N
ATOM   3528  CA  THR B 466      12.557  74.744  36.444  1.00 49.90           C
ATOM   3529  CB  THR B 466      11.613  75.810  36.909  1.00 49.90           C
ATOM   3530  OG1 THR B 466      10.362  75.243  37.266  1.00 49.90           O
ATOM   3531  CG2 THR B 466      11.446  76.836  35.776  1.00 49.90           C
ATOM   3532  C   THR B 466      12.675  73.761  37.559  1.00 49.90           C
ATOM   3533  O   THR B 466      12.138  72.656  37.507  1.00 49.90           O
ATOM   3534  N   MET B 467      13.423  74.169  38.602  1.00 69.71           N
ATOM   3535  CA  MET B 467      13.675  73.356  39.750  1.00 69.71           C
ATOM   3536  CB  MET B 467      15.021  72.629  39.603  1.00 69.71           C
ATOM   3537  CG  MET B 467      15.569  71.927  40.844  1.00 69.71           C
ATOM   3538  SD  MET B 467      17.126  71.047  40.510  1.00 69.71           S
ATOM   3539  CE  MET B 467      17.759  71.108  42.209  1.00 69.71           C
ATOM   3540  C   MET B 467      13.754  74.282  40.922  1.00 69.71           C
ATOM   3541  O   MET B 467      14.262  75.395  40.805  1.00 69.71           O
ATOM   3542  N   ARG B 468      13.228  73.852  42.087  1.00125.88           N
ATOM   3543  CA  ARG B 468      13.305  74.701  43.239  1.00125.88           C
ATOM   3544  CB  ARG B 468      11.999  75.444  43.571  1.00125.88           C
ATOM   3545  CG  ARG B 468      12.132  76.343  44.801  1.00125.88           C
ATOM   3546  CD  ARG B 468      10.855  77.106  45.159  1.00125.88           C
ATOM   3547  NE  ARG B 468      11.157  77.921  46.369  1.00125.88           N
ATOM   3548  CZ  ARG B 468      10.549  79.128  46.551  1.00125.88           C
ATOM   3549  NH1 ARG B 468       9.654  79.589  45.628  1.00125.88           N
ATOM   3550  NH2 ARG B 468      10.841  79.880  47.653  1.00125.88           N
ATOM   3551  C   ARG B 468      13.638  73.847  44.415  1.00125.88           C
ATOM   3552  O   ARG B 468      13.378  72.645  44.424  1.00125.88           O
ATOM   3553  N   ILE B 469      14.252  74.460  45.443  1.00 77.46           N
ATOM   3554  CA  ILE B 469      14.617  73.702  46.598  1.00 77.46           C
ATOM   3555  CB  ILE B 469      16.108  73.628  46.754  1.00 77.46           C
ATOM   3556  CG2 ILE B 469      16.628  75.016  47.162  1.00 77.46           C
ATOM   3557  CG1 ILE B 469      16.513  72.491  47.696  1.00 77.46           C
ATOM   3558  CD1 ILE B 469      17.974  72.095  47.509  1.00 77.46           C
ATOM   3559  C   ILE B 469      13.996  74.374  47.780  1.00 77.46           C
ATOM   3560  O   ILE B 469      14.056  75.596  47.915  1.00 77.46           O
ATOM   3561  N   ARG B 470      13.345  73.589  48.661  1.00 58.37           N
ATOM   3562  CA  ARG B 470      12.697  74.194  49.787  1.00 58.37           C
ATOM   3563  CB  ARG B 470      11.179  74.375  49.620  1.00 58.37           C
ATOM   3564  CG  ARG B 470      10.776  75.505  48.673  1.00 58.37           C
ATOM   3565  CD  ARG B 470       9.269  75.769  48.681  1.00 58.37           C
ATOM   3566  NE  ARG B 470       9.018  77.020  47.914  1.00 58.37           N
ATOM   3567  CZ  ARG B 470       7.865  77.721  48.120  1.00 58.37           C
ATOM   3568  NH1 ARG B 470       6.950  77.271  49.029  1.00 58.37           N
ATOM   3569  NH2 ARG B 470       7.628  78.869  47.421  1.00 58.37           N
ATOM   3570  C   ARG B 470      12.877  73.334  50.991  1.00 58.37           C
ATOM   3571  O   ARG B 470      13.321  72.191  50.905  1.00 58.37           O
ATOM   3572  N   THR B 471      12.559  73.908  52.168  1.00 93.59           N
ATOM   3573  CA  THR B 471      12.600  73.176  53.396  1.00 93.59           C
ATOM   3574  CB  THR B 471      13.471  73.806  54.441  1.00 93.59           C
ATOM   3575  OG1 THR B 471      12.976  75.094  54.777  1.00 93.59           O
ATOM   3576  CG2 THR B 471      14.901  73.915  53.887  1.00 93.59           C
ATOM   3577  C   THR B 471      11.200  73.197  53.906  1.00 93.59           C
ATOM   3578  O   THR B 471      10.521  74.219  53.828  1.00 93.59           O
ATOM   3579  N   VAL B 472      10.714  72.054  54.420  1.00 15.12           N
ATOM   3580  CA  VAL B 472       9.366  72.044  54.900  1.00 15.12           C
ATOM   3581  CB  VAL B 472       8.786  70.665  55.017  1.00 15.12           C
ATOM   3582  CG1 VAL B 472       7.349  70.793  55.548  1.00 15.12           C
ATOM   3583  CG2 VAL B 472       8.880  69.970  53.647  1.00 15.12           C
ATOM   3584  C   VAL B 472       9.381  72.672  56.287  1.00 15.12           C
ATOM   3585  O   VAL B 472      10.494  72.782  56.866  1.00 15.12           O
ATOM   3586  OXT VAL B 472       8.288  73.055  56.785  1.00 15.12           O
TER    3587      VAL B 472
END
