# Supplementary material for: Organism-Adapted Specificity of the Allosteric Regulation of Pyruvate Kinase in Lactic Acid Bacteria
Source: PLoS Comput Biol. 2013 Jul 25;9(7):e1003159. doi: 10.1371/journal.pcbi.1003159 (PMC3738050; doi:10.1371/journal.pcbi.1003159)
Supplement: Dataset S1 — PYK structures and the docking solution for the best ligands. (ZIP) [file pcbi.1003159.s001.zip › Dataset 1/Llactis_R5P.pdb]

REMARK 888
REMARK 888 WRITTEN BY MAESTRO (A PRODUCT OF SCHRODINGER, LLC)
TITLE     rib5p
MODEL        1
HETATM    1  O1  UNK   900       4.210  68.651  32.978  1.00  0.00           O
HETATM    2  O2  UNK   900       5.380  70.800  35.111  1.00  0.00           O
HETATM    3  O3  UNK   900       7.482  69.630  33.837  1.00  0.00           O
HETATM    4  O4  UNK   900       5.926  67.720  31.806  1.00  0.00           O
HETATM    5  C1  UNK   900       5.255  70.669  33.701  1.00  0.00           C
HETATM    6  C2  UNK   900       3.919  69.994  33.364  1.00  0.00           C
HETATM    7  C3  UNK   900       6.295  69.745  33.071  1.00  0.00           C
HETATM    8  C4  UNK   900       5.576  68.399  32.961  1.00  0.00           C
HETATM    9  C5  UNK   900       3.207  70.688  32.195  1.00  0.00           C
HETATM   10  P1  UNK   900       1.206  72.208  33.071  1.00  0.00           P
HETATM   11  O5  UNK   900       0.434  71.997  31.826  1.00  0.00           O
HETATM   12  O6  UNK   900       2.736  71.954  32.615  1.00  0.00           O
HETATM   13  O7  UNK   900       0.978  71.201  34.133  1.00  0.00           O1-
HETATM   14  O8  UNK   900       1.242  73.608  33.548  1.00  0.00           O1-
HETATM   15  H1  UNK   900       5.320  71.672  33.273  1.00  0.00           H
HETATM   16  H2  UNK   900       3.260  69.958  34.231  1.00  0.00           H
HETATM   17  H3  UNK   900       6.535  70.125  32.075  1.00  0.00           H
HETATM   18  H4  UNK   900       5.801  67.789  33.835  1.00  0.00           H
HETATM   19  H5  UNK   900       3.921  70.836  31.385  1.00  0.00           H
HETATM   20  H6  UNK   900       2.408  70.067  31.791  1.00  0.00           H
HETATM   21  H7  UNK   900       5.215  69.953  35.514  1.00  0.00           H
HETATM   22  H8  UNK   900       8.135  69.177  33.314  1.00  0.00           H
HETATM   23  H9  UNK   900       5.730  68.278  31.059  1.00  0.00           H
CONECT    1    6    8
CONECT    2    5   21
CONECT    3    7   22
CONECT    4    8   23
CONECT    5    2    6    7   15
CONECT    6    1    5    9   16
CONECT    7    3    5    8   17
CONECT    8    1    4    7   18
CONECT    9    6   19   20   12
CONECT   15    5
CONECT   16    6
CONECT   17    7
CONECT   18    8
CONECT   19    9
CONECT   20    9
CONECT   21    2
CONECT   22    3
CONECT   23    4
CONECT   10   11   12   13   14
CONECT   10   11
CONECT   11   10
CONECT   11   10
CONECT   12    9   10
CONECT   13   10
CONECT   14   10
ENDMDL
END   
