# Supplementary material for: Organism-Adapted Specificity of the Allosteric Regulation of Pyruvate Kinase in Lactic Acid Bacteria
Source: PLoS Comput Biol. 2013 Jul 25;9(7):e1003159. doi: 10.1371/journal.pcbi.1003159 (PMC3738050; doi:10.1371/journal.pcbi.1003159)
Supplement: Dataset S1 — PYK structures and the docking solution for the best ligands. (ZIP) [file pcbi.1003159.s001.zip › Dataset 1/Lplantarum_F1P.pdb]

REMARK 888
REMARK 888 WRITTEN BY MAESTRO (A PRODUCT OF SCHRODINGER, LLC)
TITLE     f1p
MODEL        1
HETATM    1  P1  UNK   900       1.274  70.727  35.421  1.00  0.00           P
HETATM    2  O1  UNK   900       4.687  68.819  33.563  1.00  0.00           O
HETATM    3  O2  UNK   900       5.489  70.419  35.019  1.00  0.00           O
HETATM    4  O3  UNK   900       7.089  70.419  32.967  1.00  0.00           O
HETATM    5  O4  UNK   900       4.672  70.419  30.567  1.00  0.00           O
HETATM    6  O5  UNK   900       2.689  70.172  34.879  1.00  0.00           O
HETATM    7  O6  UNK   900       3.889  66.819  30.623  1.00  0.00           O
HETATM    8  O7  UNK   900       0.490  70.953  34.187  1.00  0.00           O
HETATM    9  C1  UNK   900       4.841  70.181  33.832  1.00  0.00           C
HETATM   10  C2  UNK   900       5.723  70.645  32.669  1.00  0.00           C
HETATM   11  C3  UNK   900       5.359  69.690  31.539  1.00  0.00           C
HETATM   12  C4  UNK   900       4.410  68.662  32.178  1.00  0.00           C
HETATM   13  C5  UNK   900       3.478  70.895  33.947  1.00  0.00           C
HETATM   14  C6  UNK   900       4.633  67.194  31.767  1.00  0.00           C
HETATM   15  O8  UNK   900       0.783  69.619  36.268  1.00  0.00           O1-
HETATM   16  O9  UNK   900       1.644  71.950  36.167  1.00  0.00           O1-
HETATM   17  H1  UNK   900       5.574  71.698  32.428  1.00  0.00           H
HETATM   18  H2  UNK   900       6.234  69.219  31.088  1.00  0.00           H
HETATM   19  H3  UNK   900       3.363  68.926  32.020  1.00  0.00           H
HETATM   20  H4  UNK   900       3.625  71.930  34.259  1.00  0.00           H
HETATM   21  H5  UNK   900       2.975  70.926  32.981  1.00  0.00           H
HETATM   22  H6  UNK   900       5.692  66.975  31.623  1.00  0.00           H
HETATM   23  H7  UNK   900       4.289  66.553  32.567  1.00  0.00           H
HETATM   24  H8  UNK   900       5.060  69.869  35.670  1.00  0.00           H
HETATM   25  H9  UNK   900       7.558  70.539  32.144  1.00  0.00           H
HETATM   26  H10 UNK   900       5.244  71.076  30.193  1.00  0.00           H
HETATM   27  H11 UNK   900       4.260  67.294  29.880  1.00  0.00           H
CONECT    1    6    8   15   16
CONECT    1    8
CONECT    2    9   12
CONECT    3    9   24
CONECT    4   10   25
CONECT    5   11   26
CONECT    6    1   13
CONECT    7   14   27
CONECT    8    1
CONECT    8    1
CONECT    9    2    3   10   13
CONECT   10    4    9   11   17
CONECT   11    5   10   12   18
CONECT   12    2   11   14   19
CONECT   13    6    9   20   21
CONECT   14    7   12   22   23
CONECT   17   10
CONECT   18   11
CONECT   19   12
CONECT   20   13
CONECT   21   13
CONECT   22   14
CONECT   23   14
CONECT   24    3
CONECT   25    4
CONECT   26    5
CONECT   27    7
CONECT   15    1
CONECT   16    1
ENDMDL
END   
