# Supplementary material for: Organism-Adapted Specificity of the Allosteric Regulation of Pyruvate Kinase in Lactic Acid Bacteria
Source: PLoS Comput Biol. 2013 Jul 25;9(7):e1003159. doi: 10.1371/journal.pcbi.1003159 (PMC3738050; doi:10.1371/journal.pcbi.1003159)
Supplement: Dataset S1 — PYK structures and the docking solution for the best ligands. (ZIP) [file pcbi.1003159.s001.zip › Dataset 1/Lplantarum_F6P.pdb]

REMARK 888
REMARK 888 WRITTEN BY MAESTRO (A PRODUCT OF SCHRODINGER, LLC)
TITLE     f6p
MODEL        1
HETATM    1  P1  UNK   900      -0.478  69.943  36.086  1.00  0.00           P
HETATM    2  O1  UNK   900       3.093  69.275  33.207  1.00  0.00           O
HETATM    3  O2  UNK   900       3.247  70.618  31.377  1.00  0.00           O
HETATM    4  O3  UNK   900       5.489  71.618  32.167  1.00  0.00           O
HETATM    5  O4  UNK   900       4.945  71.220  35.365  1.00  0.00           O
HETATM    6  O5  UNK   900       5.260  67.690  32.166  1.00  0.00           O
HETATM    7  O6  UNK   900       0.691  69.718  34.974  1.00  0.00           O
HETATM    8  O7  UNK   900      -1.419  68.818  35.874  1.00  0.00           O
HETATM    9  C1  UNK   900       3.939  69.771  32.226  1.00  0.00           C
HETATM   10  C2  UNK   900       4.971  70.600  33.006  1.00  0.00           C
HETATM   11  C3  UNK   900       4.164  71.146  34.183  1.00  0.00           C
HETATM   12  C4  UNK   900       3.035  70.116  34.362  1.00  0.00           C
HETATM   13  C5  UNK   900       4.515  68.611  31.386  1.00  0.00           C
HETATM   14  C6  UNK   900       1.644  70.725  34.644  1.00  0.00           C
HETATM   15  O8  UNK   900       0.261  69.873  37.363  1.00  0.00           O1-
HETATM   16  O9  UNK   900      -1.041  71.273  35.765  1.00  0.00           O1-
HETATM   17  H1  UNK   900       5.778  69.967  33.377  1.00  0.00           H
HETATM   18  H2  UNK   900       3.755  72.129  33.939  1.00  0.00           H
HETATM   19  H3  UNK   900       3.264  69.467  35.205  1.00  0.00           H
HETATM   20  H4  UNK   900       3.708  68.073  30.888  1.00  0.00           H
HETATM   21  H5  UNK   900       5.165  69.010  30.606  1.00  0.00           H
HETATM   22  H6  UNK   900       1.745  71.439  35.462  1.00  0.00           H
HETATM   23  H7  UNK   900       1.297  71.284  33.773  1.00  0.00           H
HETATM   24  H8  UNK   900       3.719  71.445  31.377  1.00  0.00           H
HETATM   25  H9  UNK   900       6.098  71.238  31.544  1.00  0.00           H
HETATM   26  H10 UNK   900       5.001  70.346  35.737  1.00  0.00           H
HETATM   27  H11 UNK   900       6.064  68.110  32.430  1.00  0.00           H
CONECT    1    7    8   15   16
CONECT    1    8
CONECT    2    9   12
CONECT    3    9   24
CONECT    4   10   25
CONECT    5   11   26
CONECT    6   13   27
CONECT    7    1   14
CONECT    8    1
CONECT    8    1
CONECT    9    2    3   10   13
CONECT   10    4    9   11   17
CONECT   11    5   10   12   18
CONECT   12    2   11   14   19
CONECT   13    6    9   20   21
CONECT   14    7   12   22   23
CONECT   17   10
CONECT   18   11
CONECT   19   12
CONECT   20   13
CONECT   21   13
CONECT   22   14
CONECT   23   14
CONECT   24    3
CONECT   25    4
CONECT   26    5
CONECT   27    6
CONECT   15    1
CONECT   16    1
ENDMDL
END   
