# Supplementary material for: Organism-Adapted Specificity of the Allosteric Regulation of Pyruvate Kinase in Lactic Acid Bacteria
Source: PLoS Comput Biol. 2013 Jul 25;9(7):e1003159. doi: 10.1371/journal.pcbi.1003159 (PMC3738050; doi:10.1371/journal.pcbi.1003159)
Supplement: Dataset S1 — PYK structures and the docking solution for the best ligands. (ZIP) [file pcbi.1003159.s001.zip › Dataset 1/Lplantarum_FBP.pdb]

REMARK 888
REMARK 888 WRITTEN BY MAESTRO (A PRODUCT OF SCHRODINGER, LLC)
TITLE     FBP
MODEL        1
HETATM    1  P1  UNK   900       5.170  67.819  32.079  1.00  0.00           P
HETATM    2  P2  UNK   900      -0.973  69.595  36.334  1.00  0.00           P
HETATM    3  O1  UNK   900       2.293  70.428  33.322  1.00  0.00           O
HETATM    4  O2  UNK   900       2.575  71.618  31.371  1.00  0.00           O
HETATM    5  O3  UNK   900       2.824  73.432  33.341  1.00  0.00           O
HETATM    6  O4  UNK   900       4.787  71.219  35.359  1.00  0.00           O
HETATM    7  O5  UNK   900       4.089  68.980  31.813  1.00  0.00           O
HETATM    8  O6  UNK   900       0.355  69.700  35.406  1.00  0.00           O
HETATM    9  O7  UNK   900       6.304  68.099  31.182  1.00  0.00           O
HETATM   10  O8  UNK   900      -0.442  69.358  37.694  1.00  0.00           O
HETATM   11  C1  UNK   900       3.193  71.156  32.528  1.00  0.00           C
HETATM   12  C2  UNK   900       3.670  72.299  33.452  1.00  0.00           C
HETATM   13  C3  UNK   900       3.550  71.711  34.862  1.00  0.00           C
HETATM   14  C4  UNK   900       2.568  70.538  34.716  1.00  0.00           C
HETATM   15  C5  UNK   900       4.413  70.337  32.051  1.00  0.00           C
HETATM   16  C6  UNK   900       1.274  70.775  35.522  1.00  0.00           C
HETATM   17  O9  UNK   900       5.489  68.019  33.505  1.00  0.00           O1-
HETATM   18  O10 UNK   900       4.413  66.577  31.767  1.00  0.00           O1-
HETATM   19  O11 UNK   900      -1.659  70.895  36.166  1.00  0.00           O1-
HETATM   20  O12 UNK   900      -1.711  68.439  35.768  1.00  0.00           O1-
HETATM   21  H1  UNK   900       4.684  72.631  33.221  1.00  0.00           H
HETATM   22  H2  UNK   900       3.190  72.459  35.571  1.00  0.00           H
HETATM   23  H3  UNK   900       3.029  69.605  35.042  1.00  0.00           H
HETATM   24  H4  UNK   900       4.844  70.775  31.150  1.00  0.00           H
HETATM   25  H5  UNK   900       5.197  70.410  32.803  1.00  0.00           H
HETATM   26  H6  UNK   900       1.541  70.923  36.568  1.00  0.00           H
HETATM   27  H7  UNK   900       0.804  71.699  35.182  1.00  0.00           H
HETATM   28  H8  UNK   900       3.207  72.148  30.894  1.00  0.00           H
HETATM   29  H9  UNK   900       3.091  74.073  33.981  1.00  0.00           H
HETATM   30  H10 UNK   900       4.929  70.344  35.008  1.00  0.00           H
CONECT    1    7    9   17   18
CONECT    1    9
CONECT    2    8   10   19   20
CONECT    2   10
CONECT    3   11   14
CONECT    4   11   28
CONECT    5   12   29
CONECT    6   13   30
CONECT    7    1   15
CONECT    8    2   16
CONECT    9    1
CONECT    9    1
CONECT   10    2
CONECT   10    2
CONECT   11    3    4   12   15
CONECT   12    5   11   13   21
CONECT   13    6   12   14   22
CONECT   14    3   13   16   23
CONECT   15    7   11   24   25
CONECT   16    8   14   26   27
CONECT   21   12
CONECT   22   13
CONECT   23   14
CONECT   24   15
CONECT   25   15
CONECT   26   16
CONECT   27   16
CONECT   28    4
CONECT   29    5
CONECT   30    6
CONECT   17    1
CONECT   18    1
CONECT   19    2
CONECT   20    2
ENDMDL
END   
