# Supplementary material for: Organism-Adapted Specificity of the Allosteric Regulation of Pyruvate Kinase in Lactic Acid Bacteria
Source: PLoS Comput Biol. 2013 Jul 25;9(7):e1003159. doi: 10.1371/journal.pcbi.1003159 (PMC3738050; doi:10.1371/journal.pcbi.1003159)
Supplement: Dataset S1 — PYK structures and the docking solution for the best ligands. (ZIP) [file pcbi.1003159.s001.zip › Dataset 1/Lplantarum_G6P.pdb]

REMARK 888
REMARK 888 WRITTEN BY MAESTRO (A PRODUCT OF SCHRODINGER, LLC)
TITLE     G6P
MODEL        1
HETATM    1  P1  UNK   900       0.024  70.605  35.418  1.00  0.00           P
HETATM    2  O1  UNK   900       3.266  69.219  32.439  1.00  0.00           O
HETATM    3  O2  UNK   900       5.089  71.074  34.971  1.00  0.00           O
HETATM    4  O3  UNK   900       7.089  70.419  32.967  1.00  0.00           O
HETATM    5  O4  UNK   900       6.552  67.867  31.767  1.00  0.00           O
HETATM    6  O5  UNK   900       3.836  67.517  31.013  1.00  0.00           O
HETATM    7  O6  UNK   900       1.262  70.019  34.567  1.00  0.00           O
HETATM    8  O7  UNK   900       0.689  71.254  36.567  1.00  0.00           O
HETATM    9  C1  UNK   900       4.820  70.632  33.652  1.00  0.00           C
HETATM   10  C2  UNK   900       5.939  69.664  33.233  1.00  0.00           C
HETATM   11  C3  UNK   900       3.472  69.901  33.682  1.00  0.00           C
HETATM   12  C4  UNK   900       5.580  68.877  31.959  1.00  0.00           C
HETATM   13  C5  UNK   900       4.202  68.223  32.148  1.00  0.00           C
HETATM   14  C6  UNK   900       2.280  70.825  34.003  1.00  0.00           C
HETATM   15  O8  UNK   900      -0.649  71.525  34.476  1.00  0.00           O1-
HETATM   16  O9  UNK   900      -0.754  69.392  35.767  1.00  0.00           O1-
HETATM   17  H1  UNK   900       4.768  71.483  32.972  1.00  0.00           H
HETATM   18  H2  UNK   900       6.148  68.969  34.049  1.00  0.00           H
HETATM   19  H3  UNK   900       3.518  69.167  34.483  1.00  0.00           H
HETATM   20  H4  UNK   900       5.563  69.540  31.092  1.00  0.00           H
HETATM   21  H5  UNK   900       4.242  67.508  32.968  1.00  0.00           H
HETATM   22  H6  UNK   900       2.577  71.597  34.712  1.00  0.00           H
HETATM   23  H7  UNK   900       1.933  71.331  33.101  1.00  0.00           H
HETATM   24  H8  UNK   900       4.975  70.339  35.562  1.00  0.00           H
HETATM   25  H9  UNK   900       7.052  70.778  32.084  1.00  0.00           H
HETATM   26  H10 UNK   900       7.404  68.286  31.794  1.00  0.00           H
HETATM   27  H11 UNK   900       4.352  67.845  30.283  1.00  0.00           H
CONECT    1    7    8   15   16
CONECT    1    8
CONECT    2   11   13
CONECT    3    9   24
CONECT    4   10   25
CONECT    5   12   26
CONECT    6   13   27
CONECT    7    1   14
CONECT    8    1
CONECT    8    1
CONECT    9    3   10   11   17
CONECT   10    4    9   12   18
CONECT   11    2    9   14   19
CONECT   12    5   10   13   20
CONECT   13    2    6   12   21
CONECT   14    7   11   22   23
CONECT   17    9
CONECT   18   10
CONECT   19   11
CONECT   20   12
CONECT   21   13
CONECT   22   14
CONECT   23   14
CONECT   24    3
CONECT   25    4
CONECT   26    5
CONECT   27    6
CONECT   15    1
CONECT   16    1
ENDMDL
END   
