# Supplementary material for: Organism-Adapted Specificity of the Allosteric Regulation of Pyruvate Kinase in Lactic Acid Bacteria
Source: PLoS Comput Biol. 2013 Jul 25;9(7):e1003159. doi: 10.1371/journal.pcbi.1003159 (PMC3738050; doi:10.1371/journal.pcbi.1003159)
Supplement: Dataset S1 — PYK structures and the docking solution for the best ligands. (ZIP) [file pcbi.1003159.s001.zip › Dataset 1/Lplantarum_Gal6P.pdb]

REMARK 888
REMARK 888 WRITTEN BY MAESTRO (A PRODUCT OF SCHRODINGER, LLC)
TITLE     Gal6P
MODEL        1
HETATM    1  P1  UNK   900       4.516  67.806  31.765  1.00  0.00           P
HETATM    2  O1  UNK   900       2.669  69.999  35.021  1.00  0.00           O
HETATM    3  O2  UNK   900       3.889  73.704  36.151  1.00  0.00           O
HETATM    4  O3  UNK   900       0.980  72.978  36.069  1.00  0.00           O
HETATM    5  O4  UNK   900       0.726  70.146  36.167  1.00  0.00           O
HETATM    6  O5  UNK   900       3.930  68.419  33.098  1.00  0.00           O
HETATM    7  O6  UNK   900       4.564  69.041  30.967  1.00  0.00           O
HETATM    8  C1  UNK   900       4.273  71.763  34.748  1.00  0.00           C
HETATM    9  C2  UNK   900       3.244  72.776  35.293  1.00  0.00           C
HETATM   10  C3  UNK   900       3.589  70.561  34.092  1.00  0.00           C
HETATM   11  C4  UNK   900       2.084  72.097  36.048  1.00  0.00           C
HETATM   12  C5  UNK   900       1.596  70.819  35.331  1.00  0.00           C
HETATM   13  C6  UNK   900       4.610  69.486  33.714  1.00  0.00           C
HETATM   14  O7  UNK   900       5.083  71.219  35.767  1.00  0.00           O
HETATM   15  O8  UNK   900       5.810  67.207  32.167  1.00  0.00           O1-
HETATM   16  O9  UNK   900       3.489  66.819  31.367  1.00  0.00           O1-
HETATM   17  H1  UNK   900       4.928  72.257  34.030  1.00  0.00           H
HETATM   18  H2  UNK   900       2.837  73.326  34.443  1.00  0.00           H
HETATM   19  H3  UNK   900       3.060  70.878  33.191  1.00  0.00           H
HETATM   20  H4  UNK   900       2.397  71.860  37.064  1.00  0.00           H
HETATM   21  H5  UNK   900       1.062  71.069  34.410  1.00  0.00           H
HETATM   22  H6  UNK   900       5.396  69.940  33.111  1.00  0.00           H
HETATM   23  H7  UNK   900       5.129  69.067  34.567  1.00  0.00           H
HETATM   24  H8  UNK   900       4.587  74.146  35.684  1.00  0.00           H
HETATM   25  H9  UNK   900       0.240  72.491  36.403  1.00  0.00           H
HETATM   26  H10 UNK   900       1.228  69.771  36.873  1.00  0.00           H
HETATM   27  H11 UNK   900       4.763  70.343  35.971  1.00  0.00           H
CONECT    1    6    7   15   16
CONECT    1    7
CONECT    2   10   12
CONECT   17    8
CONECT    3    9   24
CONECT    4   11   25
CONECT    5   12   26
CONECT    6    1   13
CONECT    7    1
CONECT    7    1
CONECT    8   17    9   10   14
CONECT    9    3    8   11   18
CONECT   10    2    8   13   19
CONECT   11    4    9   12   20
CONECT   12    2    5   11   21
CONECT   13    6   10   22   23
CONECT   14    8   27
CONECT   18    9
CONECT   19   10
CONECT   20   11
CONECT   21   12
CONECT   22   13
CONECT   23   13
CONECT   24    3
CONECT   25    4
CONECT   26    5
CONECT   27   14
CONECT   15    1
CONECT   16    1
ENDMDL
END   
