# Supplementary material for: Organism-Adapted Specificity of the Allosteric Regulation of Pyruvate Kinase in Lactic Acid Bacteria
Source: PLoS Comput Biol. 2013 Jul 25;9(7):e1003159. doi: 10.1371/journal.pcbi.1003159 (PMC3738050; doi:10.1371/journal.pcbi.1003159)
Supplement: Dataset S1 — PYK structures and the docking solution for the best ligands. (ZIP) [file pcbi.1003159.s001.zip › Dataset 1/Lplantarum_PYK.pdb]

EXPDTA    THEORETICAL MODEL, MODELLER 9v8 2011/02/10 17:42:45
REMARK   6 MODELLER OBJECTIVE FUNCTION:      2051.2002
REMARK   6 MODELLER BEST TEMPLATE % SEQ ID:  54.352
ATOM      1  N   LYS     1       8.719  51.082  48.391  1.00 39.28           N
ATOM      2  CA  LYS     1       9.135  50.130  47.334  1.00 39.28           C
ATOM      3  CB  LYS     1       8.139  48.964  47.239  1.00 39.28           C
ATOM      4  CG  LYS     1       8.438  48.065  46.047  1.00 39.28           C
ATOM      5  CD  LYS     1       7.825  46.669  46.090  1.00 39.28           C
ATOM      6  CE  LYS     1       8.212  45.840  44.865  1.00 39.28           C
ATOM      7  NZ  LYS     1       7.700  44.463  44.996  1.00 39.28           N
ATOM      8  C   LYS     1       9.197  50.806  46.004  1.00 39.28           C
ATOM      9  O   LYS     1       8.182  51.201  45.434  1.00 39.28           O
ATOM     10  N   LYS     2      10.424  50.984  45.493  1.00 95.49           N
ATOM     11  CA  LYS     2      10.639  51.643  44.242  1.00 95.49           C
ATOM     12  CB  LYS     2      12.129  51.882  43.985  1.00 95.49           C
ATOM     13  CG  LYS     2      12.836  52.751  45.021  1.00 95.49           C
ATOM     14  CD  LYS     2      12.276  54.167  45.096  1.00 95.49           C
ATOM     15  CE  LYS     2      13.014  55.059  46.091  1.00 95.49           C
ATOM     16  NZ  LYS     2      12.625  56.468  45.876  1.00 95.49           N
ATOM     17  C   LYS     2      10.120  50.824  43.087  1.00 95.49           C
ATOM     18  O   LYS     2       9.440  51.347  42.204  1.00 95.49           O
ATOM     19  N   THR     3      10.410  49.505  43.058  1.00120.20           N
ATOM     20  CA  THR     3      10.025  48.759  41.892  1.00120.20           C
ATOM     21  CB  THR     3      10.566  47.361  41.799  1.00120.20           C
ATOM     22  OG1 THR     3       9.809  46.483  42.617  1.00120.20           O
ATOM     23  CG2 THR     3      12.016  47.373  42.300  1.00120.20           C
ATOM     24  C   THR     3       8.555  48.556  41.975  1.00120.20           C
ATOM     25  O   THR     3       7.986  48.426  43.058  1.00120.20           O
ATOM     26  N   LYS     4       7.901  48.507  40.806  1.00116.46           N
ATOM     27  CA  LYS     4       6.487  48.317  40.805  1.00116.46           C
ATOM     28  CB  LYS     4       5.760  49.151  39.739  1.00116.46           C
ATOM     29  CG  LYS     4       5.943  50.650  39.992  1.00116.46           C
ATOM     30  CD  LYS     4       5.533  51.052  41.412  1.00116.46           C
ATOM     31  CE  LYS     4       6.019  52.432  41.863  1.00116.46           C
ATOM     32  NZ  LYS     4       4.898  53.398  41.859  1.00116.46           N
ATOM     33  C   LYS     4       6.219  46.866  40.588  1.00116.46           C
ATOM     34  O   LYS     4       7.055  46.142  40.049  1.00116.46           O
ATOM     35  N   ILE     5       5.032  46.398  41.020  1.00 41.08           N
ATOM     36  CA  ILE     5       4.713  45.006  40.914  1.00 41.08           C
ATOM     37  CB  ILE     5       4.246  44.417  42.213  1.00 41.08           C
ATOM     38  CG2 ILE     5       3.835  42.958  41.967  1.00 41.08           C
ATOM     39  CG1 ILE     5       5.327  44.559  43.292  1.00 41.08           C
ATOM     40  CD1 ILE     5       4.794  44.262  44.692  1.00 41.08           C
ATOM     41  C   ILE     5       3.577  44.860  39.950  1.00 41.08           C
ATOM     42  O   ILE     5       2.594  45.595  40.011  1.00 41.08           O
ATOM     43  N   VAL     6       3.708  43.896  39.016  1.00 41.31           N
ATOM     44  CA  VAL     6       2.692  43.626  38.039  1.00 41.31           C
ATOM     45  CB  VAL     6       3.248  43.528  36.645  1.00 41.31           C
ATOM     46  CG1 VAL     6       2.105  43.233  35.658  1.00 41.31           C
ATOM     47  CG2 VAL     6       4.053  44.801  36.335  1.00 41.31           C
ATOM     48  C   VAL     6       2.168  42.260  38.368  1.00 41.31           C
ATOM     49  O   VAL     6       2.947  41.351  38.649  1.00 41.31           O
ATOM     50  N   SER     7       0.831  42.067  38.355  1.00 33.63           N
ATOM     51  CA  SER     7       0.328  40.764  38.693  1.00 33.63           C
ATOM     52  CB  SER     7      -0.418  40.729  40.038  1.00 33.63           C
ATOM     53  OG  SER     7       0.472  41.047  41.099  1.00 33.63           O
ATOM     54  C   SER     7      -0.635  40.317  37.639  1.00 33.63           C
ATOM     55  O   SER     7      -1.480  41.082  37.175  1.00 33.63           O
ATOM     56  N   THR     8      -0.521  39.038  37.231  1.00 32.26           N
ATOM     57  CA  THR     8      -1.414  38.509  36.243  1.00 32.26           C
ATOM     58  CB  THR     8      -0.842  37.326  35.514  1.00 32.26           C
ATOM     59  OG1 THR     8       0.381  37.686  34.889  1.00 32.26           O
ATOM     60  CG2 THR     8      -1.852  36.856  34.453  1.00 32.26           C
ATOM     61  C   THR     8      -2.646  38.058  36.964  1.00 32.26           C
ATOM     62  O   THR     8      -2.568  37.386  37.992  1.00 32.26           O
ATOM     63  N   LEU     9      -3.828  38.431  36.438  1.00132.53           N
ATOM     64  CA  LEU     9      -5.062  38.076  37.079  1.00132.53           C
ATOM     65  CB  LEU     9      -6.243  38.978  36.717  1.00132.53           C
ATOM     66  CG  LEU     9      -7.463  38.534  37.524  1.00132.53           C
ATOM     67  CD1 LEU     9      -7.183  38.767  39.006  1.00132.53           C
ATOM     68  CD2 LEU     9      -8.767  39.171  37.049  1.00132.53           C
ATOM     69  C   LEU     9      -5.462  36.696  36.658  1.00132.53           C
ATOM     70  O   LEU     9      -5.111  36.247  35.568  1.00132.53           O
ATOM     71  N   GLY    10      -6.230  35.993  37.524  1.00 22.73           N
ATOM     72  CA  GLY    10      -6.681  34.672  37.185  1.00 22.73           C
ATOM     73  C   GLY    10      -7.705  34.239  38.186  1.00 22.73           C
ATOM     74  O   GLY    10      -8.196  35.032  38.989  1.00 22.73           O
ATOM     75  N   PRO    11      -8.045  32.976  38.141  1.00 54.86           N
ATOM     76  CA  PRO    11      -9.026  32.447  39.045  1.00 54.86           C
ATOM     77  CD  PRO    11      -7.977  32.212  36.905  1.00 54.86           C
ATOM     78  CB  PRO    11      -9.304  31.024  38.568  1.00 54.86           C
ATOM     79  CG  PRO    11      -9.029  31.098  37.054  1.00 54.86           C
ATOM     80  C   PRO    11      -8.555  32.552  40.453  1.00 54.86           C
ATOM     81  O   PRO    11      -9.385  32.651  41.356  1.00 54.86           O
ATOM     82  N   ALA    12      -7.231  32.507  40.665  1.00 37.58           N
ATOM     83  CA  ALA    12      -6.699  32.611  41.987  1.00 37.58           C
ATOM     84  CB  ALA    12      -5.172  32.427  42.031  1.00 37.58           C
ATOM     85  C   ALA    12      -7.003  33.973  42.520  1.00 37.58           C
ATOM     86  O   ALA    12      -7.340  34.110  43.696  1.00 37.58           O
ATOM     87  N   SER    13      -6.893  35.026  41.678  1.00 91.84           N
ATOM     88  CA  SER    13      -7.082  36.329  42.249  1.00 91.84           C
ATOM     89  CB  SER    13      -5.798  37.171  42.210  1.00 91.84           C
ATOM     90  OG  SER    13      -5.417  37.408  40.862  1.00 91.84           O
ATOM     91  C   SER    13      -8.139  37.129  41.536  1.00 91.84           C
ATOM     92  O   SER    13      -8.076  38.356  41.546  1.00 91.84           O
ATOM     93  N   THR    14      -9.166  36.483  40.952  1.00112.88           N
ATOM     94  CA  THR    14     -10.198  37.182  40.225  1.00112.88           C
ATOM     95  CB  THR    14     -11.076  36.257  39.434  1.00112.88           C
ATOM     96  OG1 THR    14     -11.933  37.004  38.582  1.00112.88           O
ATOM     97  CG2 THR    14     -11.909  35.412  40.413  1.00112.88           C
ATOM     98  C   THR    14     -11.102  37.964  41.135  1.00112.88           C
ATOM     99  O   THR    14     -11.545  39.056  40.781  1.00112.88           O
ATOM    100  N   ASP    15     -11.394  37.423  42.335  1.00101.13           N
ATOM    101  CA  ASP    15     -12.369  37.982  43.233  1.00101.13           C
ATOM    102  CB  ASP    15     -12.569  37.125  44.497  1.00101.13           C
ATOM    103  CG  ASP    15     -13.837  37.573  45.212  1.00101.13           C
ATOM    104  OD1 ASP    15     -14.682  38.245  44.564  1.00101.13           O
ATOM    105  OD2 ASP    15     -13.981  37.235  46.417  1.00101.13           O
ATOM    106  C   ASP    15     -11.957  39.351  43.674  1.00101.13           C
ATOM    107  O   ASP    15     -10.788  39.724  43.615  1.00101.13           O
ATOM    108  N   THR    16     -12.960  40.159  44.078  1.00 95.59           N
ATOM    109  CA  THR    16     -12.757  41.494  44.561  1.00 95.59           C
ATOM    110  CB  THR    16     -14.042  42.231  44.793  1.00 95.59           C
ATOM    111  OG1 THR    16     -14.809  41.579  45.794  1.00 95.59           O
ATOM    112  CG2 THR    16     -14.827  42.282  43.471  1.00 95.59           C
ATOM    113  C   THR    16     -12.040  41.430  45.871  1.00 95.59           C
ATOM    114  O   THR    16     -11.136  42.219  46.138  1.00 95.59           O
ATOM    115  N   ASP    17     -12.431  40.485  46.743  1.00 24.65           N
ATOM    116  CA  ASP    17     -11.789  40.423  48.020  1.00 24.65           C
ATOM    117  CB  ASP    17     -12.393  39.364  48.959  1.00 24.65           C
ATOM    118  CG  ASP    17     -13.756  39.861  49.424  1.00 24.65           C
ATOM    119  OD1 ASP    17     -14.185  40.946  48.949  1.00 24.65           O
ATOM    120  OD2 ASP    17     -14.383  39.166  50.267  1.00 24.65           O
ATOM    121  C   ASP    17     -10.350  40.085  47.812  1.00 24.65           C
ATOM    122  O   ASP    17      -9.474  40.683  48.434  1.00 24.65           O
ATOM    123  N   THR    18     -10.061  39.117  46.919  1.00 94.99           N
ATOM    124  CA  THR    18      -8.691  38.747  46.722  1.00 94.99           C
ATOM    125  CB  THR    18      -8.504  37.545  45.834  1.00 94.99           C
ATOM    126  OG1 THR    18      -7.148  37.126  45.869  1.00 94.99           O
ATOM    127  CG2 THR    18      -8.914  37.884  44.393  1.00 94.99           C
ATOM    128  C   THR    18      -7.950  39.913  46.146  1.00 94.99           C
ATOM    129  O   THR    18      -6.881  40.270  46.634  1.00 94.99           O
ATOM    130  N   ILE    19      -8.533  40.583  45.131  1.00 87.60           N
ATOM    131  CA  ILE    19      -7.862  41.675  44.486  1.00 87.60           C
ATOM    132  CB  ILE    19      -8.590  42.236  43.292  1.00 87.60           C
ATOM    133  CG2 ILE    19      -9.979  42.721  43.714  1.00 87.60           C
ATOM    134  CG1 ILE    19      -7.726  43.304  42.600  1.00 87.60           C
ATOM    135  CD1 ILE    19      -8.260  43.729  41.233  1.00 87.60           C
ATOM    136  C   ILE    19      -7.624  42.741  45.501  1.00 87.60           C
ATOM    137  O   ILE    19      -6.585  43.397  45.487  1.00 87.60           O
ATOM    138  N   VAL    20      -8.581  42.940  46.422  1.00 29.73           N
ATOM    139  CA  VAL    20      -8.377  43.923  47.441  1.00 29.73           C
ATOM    140  CB  VAL    20      -9.489  43.979  48.448  1.00 29.73           C
ATOM    141  CG1 VAL    20      -9.064  44.921  49.588  1.00 29.73           C
ATOM    142  CG2 VAL    20     -10.778  44.421  47.735  1.00 29.73           C
ATOM    143  C   VAL    20      -7.131  43.533  48.175  1.00 29.73           C
ATOM    144  O   VAL    20      -6.347  44.391  48.574  1.00 29.73           O
ATOM    145  N   LYS    21      -6.926  42.221  48.404  1.00 34.81           N
ATOM    146  CA  LYS    21      -5.753  41.776  49.104  1.00 34.81           C
ATOM    147  CB  LYS    21      -5.793  40.280  49.463  1.00 34.81           C
ATOM    148  CG  LYS    21      -6.793  39.965  50.578  1.00 34.81           C
ATOM    149  CD  LYS    21      -7.044  38.471  50.793  1.00 34.81           C
ATOM    150  CE  LYS    21      -8.018  38.180  51.938  1.00 34.81           C
ATOM    151  NZ  LYS    21      -8.209  36.720  52.086  1.00 34.81           N
ATOM    152  C   LYS    21      -4.511  42.032  48.302  1.00 34.81           C
ATOM    153  O   LYS    21      -3.523  42.534  48.836  1.00 34.81           O
ATOM    154  N   LEU    22      -4.523  41.730  46.988  1.00 82.03           N
ATOM    155  CA  LEU    22      -3.322  41.895  46.216  1.00 82.03           C
ATOM    156  CB  LEU    22      -3.449  41.500  44.731  1.00 82.03           C
ATOM    157  CG  LEU    22      -3.570  39.986  44.463  1.00 82.03           C
ATOM    158  CD1 LEU    22      -2.345  39.228  44.999  1.00 82.03           C
ATOM    159  CD2 LEU    22      -4.902  39.408  44.953  1.00 82.03           C
ATOM    160  C   LEU    22      -2.926  43.336  46.242  1.00 82.03           C
ATOM    161  O   LEU    22      -1.745  43.658  46.359  1.00 82.03           O
ATOM    162  N   ILE    23      -3.910  44.246  46.145  1.00 76.13           N
ATOM    163  CA  ILE    23      -3.610  45.646  46.067  1.00 76.13           C
ATOM    164  CB  ILE    23      -4.829  46.490  45.794  1.00 76.13           C
ATOM    165  CG2 ILE    23      -5.677  46.577  47.070  1.00 76.13           C
ATOM    166  CG1 ILE    23      -4.428  47.866  45.243  1.00 76.13           C
ATOM    167  CD1 ILE    23      -5.603  48.604  44.602  1.00 76.13           C
ATOM    168  C   ILE    23      -2.945  46.098  47.332  1.00 76.13           C
ATOM    169  O   ILE    23      -1.988  46.869  47.292  1.00 76.13           O
ATOM    170  N   GLU    24      -3.432  45.628  48.496  1.00 35.31           N
ATOM    171  CA  GLU    24      -2.861  46.008  49.758  1.00 35.31           C
ATOM    172  CB  GLU    24      -3.665  45.476  50.955  1.00 35.31           C
ATOM    173  CG  GLU    24      -5.010  46.194  51.104  1.00 35.31           C
ATOM    174  CD  GLU    24      -5.762  45.599  52.286  1.00 35.31           C
ATOM    175  OE1 GLU    24      -5.331  44.526  52.785  1.00 35.31           O
ATOM    176  OE2 GLU    24      -6.782  46.210  52.703  1.00 35.31           O
ATOM    177  C   GLU    24      -1.465  45.479  49.810  1.00 35.31           C
ATOM    178  O   GLU    24      -0.573  46.095  50.390  1.00 35.31           O
ATOM    179  N   ALA    25      -1.253  44.310  49.181  1.00 36.61           N
ATOM    180  CA  ALA    25       0.022  43.660  49.110  1.00 36.61           C
ATOM    181  CB  ALA    25      -0.029  42.334  48.333  1.00 36.61           C
ATOM    182  C   ALA    25       0.958  44.578  48.391  1.00 36.61           C
ATOM    183  O   ALA    25       2.154  44.593  48.681  1.00 36.61           O
ATOM    184  N   GLY    26       0.443  45.384  47.437  1.00 43.36           N
ATOM    185  CA  GLY    26       1.341  46.268  46.754  1.00 43.36           C
ATOM    186  C   GLY    26       1.264  46.116  45.263  1.00 43.36           C
ATOM    187  O   GLY    26       2.081  46.704  44.557  1.00 43.36           O
ATOM    188  N   ALA    27       0.307  45.327  44.728  1.00 49.94           N
ATOM    189  CA  ALA    27       0.244  45.193  43.296  1.00 49.94           C
ATOM    190  CB  ALA    27      -0.796  44.164  42.821  1.00 49.94           C
ATOM    191  C   ALA    27      -0.105  46.509  42.664  1.00 49.94           C
ATOM    192  O   ALA    27      -1.177  47.066  42.898  1.00 49.94           O
ATOM    193  N   ASN    28       0.832  47.056  41.861  1.00 78.59           N
ATOM    194  CA  ASN    28       0.629  48.288  41.153  1.00 78.59           C
ATOM    195  CB  ASN    28       1.967  48.912  40.729  1.00 78.59           C
ATOM    196  CG  ASN    28       2.807  49.080  41.997  1.00 78.59           C
ATOM    197  OD1 ASN    28       3.734  48.311  42.245  1.00 78.59           O
ATOM    198  ND2 ASN    28       2.486  50.100  42.835  1.00 78.59           N
ATOM    199  C   ASN    28      -0.197  48.058  39.918  1.00 78.59           C
ATOM    200  O   ASN    28      -1.177  48.754  39.664  1.00 78.59           O
ATOM    201  N   ILE    29       0.149  47.031  39.117  1.00 88.10           N
ATOM    202  CA  ILE    29      -0.537  46.894  37.866  1.00 88.10           C
ATOM    203  CB  ILE    29       0.351  47.076  36.670  1.00 88.10           C
ATOM    204  CG2 ILE    29       1.346  45.910  36.638  1.00 88.10           C
ATOM    205  CG1 ILE    29      -0.484  47.230  35.389  1.00 88.10           C
ATOM    206  CD1 ILE    29       0.330  47.707  34.188  1.00 88.10           C
ATOM    207  C   ILE    29      -1.162  45.544  37.779  1.00 88.10           C
ATOM    208  O   ILE    29      -0.645  44.553  38.293  1.00 88.10           O
ATOM    209  N   PHE    30      -2.330  45.512  37.116  1.00 92.00           N
ATOM    210  CA  PHE    30      -3.134  44.344  36.942  1.00 92.00           C
ATOM    211  CB  PHE    30      -4.616  44.753  37.004  1.00 92.00           C
ATOM    212  CG  PHE    30      -5.512  43.606  37.301  1.00 92.00           C
ATOM    213  CD1 PHE    30      -5.729  43.243  38.610  1.00 92.00           C
ATOM    214  CD2 PHE    30      -6.151  42.916  36.298  1.00 92.00           C
ATOM    215  CE1 PHE    30      -6.563  42.196  38.920  1.00 92.00           C
ATOM    216  CE2 PHE    30      -6.986  41.868  36.603  1.00 92.00           C
ATOM    217  CZ  PHE    30      -7.190  41.506  37.914  1.00 92.00           C
ATOM    218  C   PHE    30      -2.847  43.904  35.540  1.00 92.00           C
ATOM    219  O   PHE    30      -2.842  44.717  34.619  1.00 92.00           O
ATOM    220  N   ARG    31      -2.571  42.605  35.336  1.00 42.64           N
ATOM    221  CA  ARG    31      -2.284  42.156  34.005  1.00 42.64           C
ATOM    222  CB  ARG    31      -0.924  41.443  33.886  1.00 42.64           C
ATOM    223  CG  ARG    31      -0.637  40.839  32.509  1.00 42.64           C
ATOM    224  CD  ARG    31       0.754  40.205  32.416  1.00 42.64           C
ATOM    225  NE  ARG    31       0.857  39.490  31.113  1.00 42.64           N
ATOM    226  CZ  ARG    31       0.641  38.143  31.057  1.00 42.64           C
ATOM    227  NH1 ARG    31       0.335  37.453  32.195  1.00 42.64           N
ATOM    228  NH2 ARG    31       0.742  37.482  29.867  1.00 42.64           N
ATOM    229  C   ARG    31      -3.338  41.175  33.622  1.00 42.64           C
ATOM    230  O   ARG    31      -3.636  40.239  34.361  1.00 42.64           O
ATOM    231  N   PHE    32      -3.951  41.394  32.446  1.00 95.85           N
ATOM    232  CA  PHE    32      -4.922  40.476  31.937  1.00 95.85           C
ATOM    233  CB  PHE    32      -6.176  41.128  31.324  1.00 95.85           C
ATOM    234  CG  PHE    32      -7.050  41.708  32.383  1.00 95.85           C
ATOM    235  CD1 PHE    32      -6.843  42.983  32.856  1.00 95.85           C
ATOM    236  CD2 PHE    32      -8.098  40.974  32.891  1.00 95.85           C
ATOM    237  CE1 PHE    32      -7.661  43.511  33.828  1.00 95.85           C
ATOM    238  CE2 PHE    32      -8.919  41.495  33.862  1.00 95.85           C
ATOM    239  CZ  PHE    32      -8.703  42.769  34.331  1.00 95.85           C
ATOM    240  C   PHE    32      -4.249  39.775  30.808  1.00 95.85           C
ATOM    241  O   PHE    32      -3.641  40.407  29.946  1.00 95.85           O
ATOM    242  N   ASN    33      -4.326  38.434  30.789  1.00 40.89           N
ATOM    243  CA  ASN    33      -3.718  37.723  29.708  1.00 40.89           C
ATOM    244  CB  ASN    33      -3.055  36.405  30.145  1.00 40.89           C
ATOM    245  CG  ASN    33      -2.213  35.886  28.988  1.00 40.89           C
ATOM    246  OD1 ASN    33      -2.362  36.325  27.849  1.00 40.89           O
ATOM    247  ND2 ASN    33      -1.305  34.919  29.286  1.00 40.89           N
ATOM    248  C   ASN    33      -4.820  37.388  28.756  1.00 40.89           C
ATOM    249  O   ASN    33      -5.700  36.582  29.052  1.00 40.89           O
ATOM    250  N   PHE    34      -4.791  38.032  27.578  1.00 94.19           N
ATOM    251  CA  PHE    34      -5.767  37.871  26.541  1.00 94.19           C
ATOM    252  CB  PHE    34      -5.820  39.035  25.539  1.00 94.19           C
ATOM    253  CG  PHE    34      -6.782  39.997  26.152  1.00 94.19           C
ATOM    254  CD1 PHE    34      -6.482  40.672  27.313  1.00 94.19           C
ATOM    255  CD2 PHE    34      -8.001  40.222  25.553  1.00 94.19           C
ATOM    256  CE1 PHE    34      -7.387  41.550  27.865  1.00 94.19           C
ATOM    257  CE2 PHE    34      -8.908  41.100  26.099  1.00 94.19           C
ATOM    258  CZ  PHE    34      -8.602  41.766  27.260  1.00 94.19           C
ATOM    259  C   PHE    34      -5.660  36.554  25.852  1.00 94.19           C
ATOM    260  O   PHE    34      -6.613  36.118  25.211  1.00 94.19           O
ATOM    261  N   SER    35      -4.489  35.900  25.920  1.00 41.49           N
ATOM    262  CA  SER    35      -4.336  34.649  25.238  1.00 41.49           C
ATOM    263  CB  SER    35      -2.973  33.985  25.492  1.00 41.49           C
ATOM    264  OG  SER    35      -1.940  34.752  24.890  1.00 41.49           O
ATOM    265  C   SER    35      -5.403  33.707  25.704  1.00 41.49           C
ATOM    266  O   SER    35      -5.829  32.837  24.944  1.00 41.49           O
ATOM    267  N   HIS    36      -5.879  33.843  26.957  1.00 38.88           N
ATOM    268  CA  HIS    36      -6.900  32.928  27.383  1.00 38.88           C
ATOM    269  ND1 HIS    36      -3.913  31.553  28.206  1.00 38.88           N
ATOM    270  CG  HIS    36      -5.217  31.173  27.981  1.00 38.88           C
ATOM    271  CB  HIS    36      -6.408  31.949  28.457  1.00 38.88           C
ATOM    272  NE2 HIS    36      -3.831  29.678  27.016  1.00 38.88           N
ATOM    273  CD2 HIS    36      -5.149  30.026  27.253  1.00 38.88           C
ATOM    274  CE1 HIS    36      -3.126  30.625  27.608  1.00 38.88           C
ATOM    275  C   HIS    36      -8.039  33.710  27.964  1.00 38.88           C
ATOM    276  O   HIS    36      -7.865  34.838  28.420  1.00 38.88           O
ATOM    277  N   GLY    37      -9.256  33.123  27.935  1.00 18.21           N
ATOM    278  CA  GLY    37     -10.405  33.769  28.500  1.00 18.21           C
ATOM    279  C   GLY    37     -11.073  34.579  27.435  1.00 18.21           C
ATOM    280  O   GLY    37     -10.466  34.923  26.422  1.00 18.21           O
ATOM    281  N   ASP    38     -12.364  34.898  27.656  1.00 57.79           N
ATOM    282  CA  ASP    38     -13.125  35.676  26.724  1.00 57.79           C
ATOM    283  CB  ASP    38     -14.512  35.075  26.419  1.00 57.79           C
ATOM    284  CG  ASP    38     -15.301  34.876  27.708  1.00 57.79           C
ATOM    285  OD1 ASP    38     -15.108  35.659  28.676  1.00 57.79           O
ATOM    286  OD2 ASP    38     -16.107  33.908  27.742  1.00 57.79           O
ATOM    287  C   ASP    38     -13.256  37.077  27.240  1.00 57.79           C
ATOM    288  O   ASP    38     -12.858  37.383  28.362  1.00 57.79           O
ATOM    289  N   HIS    39     -13.830  37.967  26.408  1.00 49.99           N
ATOM    290  CA  HIS    39     -13.948  39.358  26.738  1.00 49.99           C
ATOM    291  ND1 HIS    39     -12.454  40.844  24.381  1.00 49.99           N
ATOM    292  CG  HIS    39     -13.713  40.286  24.393  1.00 49.99           C
ATOM    293  CB  HIS    39     -14.577  40.201  25.616  1.00 49.99           C
ATOM    294  NE2 HIS    39     -12.875  40.182  22.301  1.00 49.99           N
ATOM    295  CD2 HIS    39     -13.954  39.887  23.115  1.00 49.99           C
ATOM    296  CE1 HIS    39     -11.999  40.756  23.106  1.00 49.99           C
ATOM    297  C   HIS    39     -14.802  39.521  27.949  1.00 49.99           C
ATOM    298  O   HIS    39     -14.521  40.360  28.803  1.00 49.99           O
ATOM    299  N   GLU    40     -15.875  38.721  28.060  1.00 31.68           N
ATOM    300  CA  GLU    40     -16.765  38.883  29.169  1.00 31.68           C
ATOM    301  CB  GLU    40     -18.008  37.978  29.079  1.00 31.68           C
ATOM    302  CG  GLU    40     -17.706  36.481  29.017  1.00 31.68           C
ATOM    303  CD  GLU    40     -19.031  35.759  28.808  1.00 31.68           C
ATOM    304  OE1 GLU    40     -20.030  36.449  28.469  1.00 31.68           O
ATOM    305  OE2 GLU    40     -19.063  34.512  28.978  1.00 31.68           O
ATOM    306  C   GLU    40     -16.035  38.602  30.448  1.00 31.68           C
ATOM    307  O   GLU    40     -16.232  39.303  31.439  1.00 31.68           O
ATOM    308  N   GLU    41     -15.163  37.574  30.466  1.00 28.41           N
ATOM    309  CA  GLU    41     -14.459  37.236  31.673  1.00 28.41           C
ATOM    310  CB  GLU    41     -13.579  35.986  31.515  1.00 28.41           C
ATOM    311  CG  GLU    41     -12.825  35.602  32.790  1.00 28.41           C
ATOM    312  CD  GLU    41     -12.006  34.355  32.490  1.00 28.41           C
ATOM    313  OE1 GLU    41     -11.301  34.346  31.446  1.00 28.41           O
ATOM    314  OE2 GLU    41     -12.076  33.391  33.299  1.00 28.41           O
ATOM    315  C   GLU    41     -13.555  38.367  32.056  1.00 28.41           C
ATOM    316  O   GLU    41     -13.526  38.785  33.213  1.00 28.41           O
ATOM    317  N   HIS    42     -12.806  38.911  31.080  1.00 34.13           N
ATOM    318  CA  HIS    42     -11.882  39.974  31.351  1.00 34.13           C
ATOM    319  ND1 HIS    42      -9.005  38.939  30.136  1.00 34.13           N
ATOM    320  CG  HIS    42     -10.190  39.336  29.558  1.00 34.13           C
ATOM    321  CB  HIS    42     -11.079  40.411  30.111  1.00 34.13           C
ATOM    322  NE2 HIS    42      -9.268  37.698  28.310  1.00 34.13           N
ATOM    323  CD2 HIS    42     -10.335  38.568  28.443  1.00 34.13           C
ATOM    324  CE1 HIS    42      -8.495  37.957  29.350  1.00 34.13           C
ATOM    325  C   HIS    42     -12.673  41.155  31.800  1.00 34.13           C
ATOM    326  O   HIS    42     -12.252  41.904  32.680  1.00 34.13           O
ATOM    327  N   LEU    43     -13.862  41.341  31.201  1.00 78.22           N
ATOM    328  CA  LEU    43     -14.674  42.481  31.501  1.00 78.22           C
ATOM    329  CB  LEU    43     -15.994  42.474  30.696  1.00 78.22           C
ATOM    330  CG  LEU    43     -16.865  43.754  30.757  1.00 78.22           C
ATOM    331  CD1 LEU    43     -18.132  43.577  29.904  1.00 78.22           C
ATOM    332  CD2 LEU    43     -17.211  44.202  32.189  1.00 78.22           C
ATOM    333  C   LEU    43     -15.002  42.434  32.960  1.00 78.22           C
ATOM    334  O   LEU    43     -14.963  43.460  33.636  1.00 78.22           O
ATOM    335  N   ASP    44     -15.352  41.243  33.480  1.00 24.54           N
ATOM    336  CA  ASP    44     -15.716  41.116  34.864  1.00 24.54           C
ATOM    337  CB  ASP    44     -16.232  39.710  35.211  1.00 24.54           C
ATOM    338  CG  ASP    44     -17.565  39.521  34.500  1.00 24.54           C
ATOM    339  OD1 ASP    44     -18.046  40.505  33.878  1.00 24.54           O
ATOM    340  OD2 ASP    44     -18.116  38.390  34.566  1.00 24.54           O
ATOM    341  C   ASP    44     -14.528  41.390  35.735  1.00 24.54           C
ATOM    342  O   ASP    44     -14.629  42.102  36.732  1.00 24.54           O
ATOM    343  N   ARG    45     -13.364  40.829  35.363  1.00 59.91           N
ATOM    344  CA  ARG    45     -12.151  40.954  36.118  1.00 59.91           C
ATOM    345  CB  ARG    45     -11.029  40.147  35.456  1.00 59.91           C
ATOM    346  CG  ARG    45     -11.280  38.640  35.566  1.00 59.91           C
ATOM    347  CD  ARG    45     -10.219  37.755  34.910  1.00 59.91           C
ATOM    348  NE  ARG    45     -10.549  36.347  35.272  1.00 59.91           N
ATOM    349  CZ  ARG    45      -9.772  35.318  34.825  1.00 59.91           C
ATOM    350  NH1 ARG    45      -8.675  35.576  34.054  1.00 59.91           N
ATOM    351  NH2 ARG    45     -10.095  34.030  35.141  1.00 59.91           N
ATOM    352  C   ARG    45     -11.765  42.397  36.167  1.00 59.91           C
ATOM    353  O   ARG    45     -11.388  42.917  37.216  1.00 59.91           O
ATOM    354  N   LEU    46     -11.875  43.088  35.022  1.00 77.09           N
ATOM    355  CA  LEU    46     -11.527  44.475  34.952  1.00 77.09           C
ATOM    356  CB  LEU    46     -11.655  45.008  33.510  1.00 77.09           C
ATOM    357  CG  LEU    46     -11.142  46.441  33.254  1.00 77.09           C
ATOM    358  CD1 LEU    46     -11.286  46.794  31.770  1.00 77.09           C
ATOM    359  CD2 LEU    46     -11.827  47.493  34.136  1.00 77.09           C
ATOM    360  C   LEU    46     -12.475  45.201  35.852  1.00 77.09           C
ATOM    361  O   LEU    46     -12.094  46.128  36.563  1.00 77.09           O
ATOM    362  N   ASN    47     -13.751  44.784  35.856  1.00 66.79           N
ATOM    363  CA  ASN    47     -14.730  45.452  36.659  1.00 66.79           C
ATOM    364  CB  ASN    47     -16.127  44.823  36.516  1.00 66.79           C
ATOM    365  CG  ASN    47     -17.149  45.758  37.147  1.00 66.79           C
ATOM    366  OD1 ASN    47     -18.340  45.452  37.189  1.00 66.79           O
ATOM    367  ND2 ASN    47     -16.679  46.934  37.642  1.00 66.79           N
ATOM    368  C   ASN    47     -14.324  45.333  38.095  1.00 66.79           C
ATOM    369  O   ASN    47     -14.391  46.302  38.849  1.00 66.79           O
ATOM    370  N   LYS    48     -13.877  44.131  38.503  1.00 28.18           N
ATOM    371  CA  LYS    48     -13.511  43.874  39.866  1.00 28.18           C
ATOM    372  CB  LYS    48     -13.189  42.395  40.137  1.00 28.18           C
ATOM    373  CG  LYS    48     -14.428  41.497  40.095  1.00 28.18           C
ATOM    374  CD  LYS    48     -14.110  40.001  40.093  1.00 28.18           C
ATOM    375  CE  LYS    48     -15.357  39.115  40.071  1.00 28.18           C
ATOM    376  NZ  LYS    48     -14.965  37.688  40.070  1.00 28.18           N
ATOM    377  C   LYS    48     -12.319  44.685  40.259  1.00 28.18           C
ATOM    378  O   LYS    48     -12.266  45.190  41.379  1.00 28.18           O
ATOM    379  N   VAL    49     -11.330  44.849  39.356  1.00 87.24           N
ATOM    380  CA  VAL    49     -10.147  45.554  39.761  1.00 87.24           C
ATOM    381  CB  VAL    49      -9.083  45.654  38.699  1.00 87.24           C
ATOM    382  CG1 VAL    49      -8.672  44.229  38.294  1.00 87.24           C
ATOM    383  CG2 VAL    49      -9.570  46.535  37.539  1.00 87.24           C
ATOM    384  C   VAL    49     -10.545  46.938  40.162  1.00 87.24           C
ATOM    385  O   VAL    49     -10.084  47.455  41.179  1.00 87.24           O
ATOM    386  N   HIS    50     -11.443  47.566  39.385  1.00 66.70           N
ATOM    387  CA  HIS    50     -11.859  48.901  39.694  1.00 66.70           C
ATOM    388  ND1 HIS    50     -11.534  49.195  36.422  1.00 66.70           N
ATOM    389  CG  HIS    50     -11.981  50.008  37.439  1.00 66.70           C
ATOM    390  CB  HIS    50     -12.766  49.531  38.624  1.00 66.70           C
ATOM    391  NE2 HIS    50     -10.836  51.252  35.944  1.00 66.70           N
ATOM    392  CD2 HIS    50     -11.546  51.261  37.131  1.00 66.70           C
ATOM    393  CE1 HIS    50     -10.855  49.990  35.556  1.00 66.70           C
ATOM    394  C   HIS    50     -12.578  48.926  41.003  1.00 66.70           C
ATOM    395  O   HIS    50     -12.411  49.864  41.780  1.00 66.70           O
ATOM    396  N   GLU    51     -13.412  47.908  41.285  1.00 29.19           N
ATOM    397  CA  GLU    51     -14.147  47.917  42.518  1.00 29.19           C
ATOM    398  CB  GLU    51     -15.143  46.749  42.626  1.00 29.19           C
ATOM    399  CG  GLU    51     -16.152  46.913  43.765  1.00 29.19           C
ATOM    400  CD  GLU    51     -17.134  45.751  43.698  1.00 29.19           C
ATOM    401  OE1 GLU    51     -16.722  44.606  44.021  1.00 29.19           O
ATOM    402  OE2 GLU    51     -18.311  45.995  43.319  1.00 29.19           O
ATOM    403  C   GLU    51     -13.184  47.822  43.661  1.00 29.19           C
ATOM    404  O   GLU    51     -13.302  48.553  44.643  1.00 29.19           O
ATOM    405  N   ALA    52     -12.193  46.916  43.552  1.00 24.25           N
ATOM    406  CA  ALA    52     -11.207  46.731  44.579  1.00 24.25           C
ATOM    407  CB  ALA    52     -10.215  45.604  44.261  1.00 24.25           C
ATOM    408  C   ALA    52     -10.411  47.989  44.684  1.00 24.25           C
ATOM    409  O   ALA    52     -10.019  48.413  45.769  1.00 24.25           O
ATOM    410  N   GLU    53     -10.149  48.626  43.534  1.00 70.45           N
ATOM    411  CA  GLU    53      -9.349  49.807  43.542  1.00 70.45           C
ATOM    412  CB  GLU    53      -9.171  50.423  42.144  1.00 70.45           C
ATOM    413  CG  GLU    53      -8.310  51.689  42.148  1.00 70.45           C
ATOM    414  CD  GLU    53      -8.212  52.196  40.717  1.00 70.45           C
ATOM    415  OE1 GLU    53      -8.809  51.545  39.818  1.00 70.45           O
ATOM    416  OE2 GLU    53      -7.539  53.239  40.502  1.00 70.45           O
ATOM    417  C   GLU    53     -10.029  50.822  44.390  1.00 70.45           C
ATOM    418  O   GLU    53      -9.355  51.573  45.087  1.00 70.45           O
ATOM    419  N   LYS    54     -11.372  50.907  44.303  1.00 42.58           N
ATOM    420  CA  LYS    54     -12.156  51.823  45.084  1.00 42.58           C
ATOM    421  CB  LYS    54     -13.603  51.972  44.586  1.00 42.58           C
ATOM    422  CG  LYS    54     -13.709  52.768  43.284  1.00 42.58           C
ATOM    423  CD  LYS    54     -15.101  52.740  42.653  1.00 42.58           C
ATOM    424  CE  LYS    54     -15.221  53.621  41.408  1.00 42.58           C
ATOM    425  NZ  LYS    54     -16.593  53.540  40.860  1.00 42.58           N
ATOM    426  C   LYS    54     -12.213  51.419  46.525  1.00 42.58           C
ATOM    427  O   LYS    54     -12.156  52.278  47.404  1.00 42.58           O
ATOM    428  N   ILE    55     -12.319  50.103  46.815  1.00 79.10           N
ATOM    429  CA  ILE    55     -12.473  49.693  48.183  1.00 79.10           C
ATOM    430  CB  ILE    55     -12.617  48.202  48.375  1.00 79.10           C
ATOM    431  CG2 ILE    55     -11.299  47.504  48.012  1.00 79.10           C
ATOM    432  CG1 ILE    55     -13.095  47.900  49.805  1.00 79.10           C
ATOM    433  CD1 ILE    55     -13.554  46.455  50.001  1.00 79.10           C
ATOM    434  C   ILE    55     -11.276  50.180  48.924  1.00 79.10           C
ATOM    435  O   ILE    55     -11.389  50.703  50.031  1.00 79.10           O
ATOM    436  N   THR    56     -10.088  50.035  48.314  1.00116.20           N
ATOM    437  CA  THR    56      -8.908  50.561  48.923  1.00116.20           C
ATOM    438  CB  THR    56      -7.683  49.727  48.674  1.00116.20           C
ATOM    439  OG1 THR    56      -6.568  50.266  49.370  1.00116.20           O
ATOM    440  CG2 THR    56      -7.410  49.680  47.162  1.00116.20           C
ATOM    441  C   THR    56      -8.692  51.913  48.321  1.00116.20           C
ATOM    442  O   THR    56      -9.456  52.352  47.467  1.00116.20           O
ATOM    443  N   GLY    57      -7.706  52.661  48.839  1.00 46.47           N
ATOM    444  CA  GLY    57      -7.349  53.949  48.316  1.00 46.47           C
ATOM    445  C   GLY    57      -6.616  53.804  47.014  1.00 46.47           C
ATOM    446  O   GLY    57      -6.676  54.672  46.146  1.00 46.47           O
ATOM    447  N   LYS    58      -5.894  52.680  46.875  1.00133.15           N
ATOM    448  CA  LYS    58      -4.896  52.413  45.875  1.00133.15           C
ATOM    449  CB  LYS    58      -4.408  50.957  45.919  1.00133.15           C
ATOM    450  CG  LYS    58      -3.980  50.498  47.312  1.00133.15           C
ATOM    451  CD  LYS    58      -2.847  51.316  47.927  1.00133.15           C
ATOM    452  CE  LYS    58      -2.471  50.835  49.328  1.00133.15           C
ATOM    453  NZ  LYS    58      -1.359  51.647  49.863  1.00133.15           N
ATOM    454  C   LYS    58      -5.311  52.687  44.465  1.00133.15           C
ATOM    455  O   LYS    58      -6.481  52.615  44.092  1.00133.15           O
ATOM    456  N   THR    59      -4.289  53.034  43.649  1.00 58.12           N
ATOM    457  CA  THR    59      -4.410  53.233  42.233  1.00 58.12           C
ATOM    458  CB  THR    59      -3.610  54.388  41.706  1.00 58.12           C
ATOM    459  OG1 THR    59      -4.022  55.594  42.330  1.00 58.12           O
ATOM    460  CG2 THR    59      -3.822  54.483  40.186  1.00 58.12           C
ATOM    461  C   THR    59      -3.848  51.982  41.647  1.00 58.12           C
ATOM    462  O   THR    59      -2.941  51.388  42.222  1.00 58.12           O
ATOM    463  N   VAL    60      -4.432  51.479  40.544  1.00 43.52           N
ATOM    464  CA  VAL    60      -3.846  50.324  39.928  1.00 43.52           C
ATOM    465  CB  VAL    60      -4.489  49.030  40.337  1.00 43.52           C
ATOM    466  CG1 VAL    60      -3.809  47.885  39.568  1.00 43.52           C
ATOM    467  CG2 VAL    60      -4.398  48.888  41.866  1.00 43.52           C
ATOM    468  C   VAL    60      -4.056  50.473  38.455  1.00 43.52           C
ATOM    469  O   VAL    60      -5.157  50.786  38.006  1.00 43.52           O
ATOM    470  N   GLY    61      -2.993  50.263  37.657  1.00 18.59           N
ATOM    471  CA  GLY    61      -3.144  50.386  36.235  1.00 18.59           C
ATOM    472  C   GLY    61      -3.614  49.066  35.712  1.00 18.59           C
ATOM    473  O   GLY    61      -3.520  48.046  36.393  1.00 18.59           O
ATOM    474  N   ILE    62      -4.129  49.050  34.467  1.00 33.86           N
ATOM    475  CA  ILE    62      -4.571  47.808  33.905  1.00 33.86           C
ATOM    476  CB  ILE    62      -6.034  47.790  33.575  1.00 33.86           C
ATOM    477  CG2 ILE    62      -6.351  46.476  32.842  1.00 33.86           C
ATOM    478  CG1 ILE    62      -6.848  47.977  34.867  1.00 33.86           C
ATOM    479  CD1 ILE    62      -8.335  48.229  34.629  1.00 33.86           C
ATOM    480  C   ILE    62      -3.780  47.570  32.660  1.00 33.86           C
ATOM    481  O   ILE    62      -3.707  48.428  31.781  1.00 33.86           O
ATOM    482  N   MET    63      -3.155  46.380  32.566  1.00 49.21           N
ATOM    483  CA  MET    63      -2.322  46.063  31.441  1.00 49.21           C
ATOM    484  CB  MET    63      -0.926  45.572  31.865  1.00 49.21           C
ATOM    485  CG  MET    63       0.066  45.393  30.716  1.00 49.21           C
ATOM    486  SD  MET    63       1.704  44.812  31.253  1.00 49.21           S
ATOM    487  CE  MET    63       2.524  45.121  29.664  1.00 49.21           C
ATOM    488  C   MET    63      -2.979  44.953  30.686  1.00 49.21           C
ATOM    489  O   MET    63      -3.452  43.980  31.271  1.00 49.21           O
ATOM    490  N   LEU    64      -3.035  45.084  29.347  1.00 91.04           N
ATOM    491  CA  LEU    64      -3.646  44.069  28.542  1.00 91.04           C
ATOM    492  CB  LEU    64      -4.682  44.668  27.559  1.00 91.04           C
ATOM    493  CG  LEU    64      -5.434  43.698  26.618  1.00 91.04           C
ATOM    494  CD1 LEU    64      -6.533  44.448  25.851  1.00 91.04           C
ATOM    495  CD2 LEU    64      -4.503  42.960  25.643  1.00 91.04           C
ATOM    496  C   LEU    64      -2.541  43.413  27.780  1.00 91.04           C
ATOM    497  O   LEU    64      -1.876  44.041  26.958  1.00 91.04           O
ATOM    498  N   ASP    65      -2.315  42.114  28.045  1.00 37.94           N
ATOM    499  CA  ASP    65      -1.288  41.400  27.347  1.00 37.94           C
ATOM    500  CB  ASP    65      -0.605  40.332  28.220  1.00 37.94           C
ATOM    501  CG  ASP    65       0.665  39.859  27.527  1.00 37.94           C
ATOM    502  OD1 ASP    65       0.702  39.880  26.268  1.00 37.94           O
ATOM    503  OD2 ASP    65       1.620  39.476  28.254  1.00 37.94           O
ATOM    504  C   ASP    65      -1.978  40.715  26.210  1.00 37.94           C
ATOM    505  O   ASP    65      -2.873  39.897  26.423  1.00 37.94           O
ATOM    506  N   THR    66      -1.586  41.050  24.964  1.00 29.53           N
ATOM    507  CA  THR    66      -2.235  40.505  23.804  1.00 29.53           C
ATOM    508  CB  THR    66      -2.060  41.346  22.573  1.00 29.53           C
ATOM    509  OG1 THR    66      -0.686  41.416  22.222  1.00 29.53           O
ATOM    510  CG2 THR    66      -2.608  42.756  22.854  1.00 29.53           C
ATOM    511  C   THR    66      -1.666  39.155  23.500  1.00 29.53           C
ATOM    512  O   THR    66      -0.605  38.787  24.001  1.00 29.53           O
ATOM    513  N   LYS    67      -2.411  38.354  22.707  1.00 60.07           N
ATOM    514  CA  LYS    67      -1.967  37.045  22.315  1.00 60.07           C
ATOM    515  CB  LYS    67      -3.071  36.250  21.597  1.00 60.07           C
ATOM    516  CG  LYS    67      -2.756  34.763  21.436  1.00 60.07           C
ATOM    517  CD  LYS    67      -3.974  33.929  21.033  1.00 60.07           C
ATOM    518  CE  LYS    67      -3.671  32.438  20.871  1.00 60.07           C
ATOM    519  NZ  LYS    67      -3.542  31.802  22.202  1.00 60.07           N
ATOM    520  C   LYS    67      -0.792  37.157  21.385  1.00 60.07           C
ATOM    521  O   LYS    67       0.245  36.535  21.610  1.00 60.07           O
ATOM    522  N   GLY    68      -0.923  37.971  20.315  1.00 21.97           N
ATOM    523  CA  GLY    68       0.152  38.180  19.381  1.00 21.97           C
ATOM    524  C   GLY    68       0.175  37.085  18.358  1.00 21.97           C
ATOM    525  O   GLY    68      -0.506  36.070  18.490  1.00 21.97           O
ATOM    526  N   ALA    69       0.987  37.287  17.297  1.00 34.40           N
ATOM    527  CA  ALA    69       1.118  36.341  16.222  1.00 34.40           C
ATOM    528  CB  ALA    69       1.627  36.971  14.913  1.00 34.40           C
ATOM    529  C   ALA    69       2.090  35.275  16.612  1.00 34.40           C
ATOM    530  O   ALA    69       2.994  35.505  17.415  1.00 34.40           O
ATOM    531  N   GLU    70       1.897  34.059  16.058  1.00 51.80           N
ATOM    532  CA  GLU    70       2.806  32.972  16.288  1.00 51.80           C
ATOM    533  CB  GLU    70       2.605  32.227  17.618  1.00 51.80           C
ATOM    534  CG  GLU    70       3.000  33.032  18.855  1.00 51.80           C
ATOM    535  CD  GLU    70       2.886  32.108  20.059  1.00 51.80           C
ATOM    536  OE1 GLU    70       3.844  31.323  20.294  1.00 51.80           O
ATOM    537  OE2 GLU    70       1.839  32.171  20.756  1.00 51.80           O
ATOM    538  C   GLU    70       2.581  31.960  15.214  1.00 51.80           C
ATOM    539  O   GLU    70       1.538  31.939  14.562  1.00 51.80           O
ATOM    540  N   ILE    71       3.575  31.078  15.007  1.00 80.80           N
ATOM    541  CA  ILE    71       3.441  30.047  14.025  1.00 80.80           C
ATOM    542  CB  ILE    71       4.681  29.834  13.202  1.00 80.80           C
ATOM    543  CG2 ILE    71       4.459  28.592  12.322  1.00 80.80           C
ATOM    544  CG1 ILE    71       5.020  31.099  12.394  1.00 80.80           C
ATOM    545  CD1 ILE    71       5.446  32.283  13.261  1.00 80.80           C
ATOM    546  C   ILE    71       3.199  28.796  14.805  1.00 80.80           C
ATOM    547  O   ILE    71       3.929  28.493  15.747  1.00 80.80           O
ATOM    548  N   ARG    72       2.145  28.042  14.438  1.00131.23           N
ATOM    549  CA  ARG    72       1.796  26.878  15.205  1.00131.23           C
ATOM    550  CB  ARG    72       0.399  26.988  15.840  1.00131.23           C
ATOM    551  CG  ARG    72       0.091  25.905  16.876  1.00131.23           C
ATOM    552  CD  ARG    72       0.789  26.133  18.219  1.00131.23           C
ATOM    553  NE  ARG    72       0.163  27.334  18.843  1.00131.23           N
ATOM    554  CZ  ARG    72       0.437  27.655  20.141  1.00131.23           C
ATOM    555  NH1 ARG    72       1.284  26.875  20.874  1.00131.23           N
ATOM    556  NH2 ARG    72      -0.137  28.757  20.706  1.00131.23           N
ATOM    557  C   ARG    72       1.773  25.690  14.291  1.00131.23           C
ATOM    558  O   ARG    72       1.956  25.814  13.082  1.00131.23           O
ATOM    559  N   THR    73       1.563  24.489  14.868  1.00 32.98           N
ATOM    560  CA  THR    73       1.530  23.276  14.101  1.00 32.98           C
ATOM    561  CB  THR    73       2.419  22.200  14.660  1.00 32.98           C
ATOM    562  OG1 THR    73       3.756  22.671  14.736  1.00 32.98           O
ATOM    563  CG2 THR    73       2.356  20.965  13.744  1.00 32.98           C
ATOM    564  C   THR    73       0.118  22.774  14.143  1.00 32.98           C
ATOM    565  O   THR    73      -0.664  23.167  15.007  1.00 32.98           O
ATOM    566  N   THR    74      -0.248  21.902  13.181  1.00 97.08           N
ATOM    567  CA  THR    74      -1.588  21.393  13.088  1.00 97.08           C
ATOM    568  CB  THR    74      -1.971  21.015  11.683  1.00 97.08           C
ATOM    569  OG1 THR    74      -3.373  20.810  11.579  1.00 97.08           O
ATOM    570  CG2 THR    74      -1.211  19.736  11.294  1.00 97.08           C
ATOM    571  C   THR    74      -1.718  20.176  13.961  1.00 97.08           C
ATOM    572  O   THR    74      -0.860  19.898  14.797  1.00 97.08           O
ATOM    573  N   VAL    75      -2.833  19.432  13.787  1.00 42.34           N
ATOM    574  CA  VAL    75      -3.155  18.275  14.576  1.00 42.34           C
ATOM    575  CB  VAL    75      -4.574  17.817  14.411  1.00 42.34           C
ATOM    576  CG1 VAL    75      -4.773  16.528  15.227  1.00 42.34           C
ATOM    577  CG2 VAL    75      -5.506  18.969  14.821  1.00 42.34           C
ATOM    578  C   VAL    75      -2.274  17.140  14.188  1.00 42.34           C
ATOM    579  O   VAL    75      -1.860  17.016  13.036  1.00 42.34           O
ATOM    580  N   GLN    76      -1.954  16.272  15.168  1.00140.27           N
ATOM    581  CA  GLN    76      -1.063  15.210  14.839  1.00140.27           C
ATOM    582  CB  GLN    76       0.161  15.187  15.737  1.00140.27           C
ATOM    583  CG  GLN    76       0.938  16.494  15.680  1.00140.27           C
ATOM    584  CD  GLN    76       2.188  16.193  16.465  1.00140.27           C
ATOM    585  OE1 GLN    76       2.848  17.073  17.009  1.00140.27           O
ATOM    586  NE2 GLN    76       2.525  14.879  16.516  1.00140.27           N
ATOM    587  C   GLN    76      -1.745  13.889  14.956  1.00140.27           C
ATOM    588  O   GLN    76      -1.714  13.254  16.012  1.00140.27           O
ATOM    589  N   ALA    77      -2.371  13.464  13.839  1.00232.48           N
ATOM    590  CA  ALA    77      -2.966  12.171  13.655  1.00232.48           C
ATOM    591  CB  ALA    77      -1.965  11.096  13.190  1.00232.48           C
ATOM    592  C   ALA    77      -3.635  11.666  14.888  1.00232.48           C
ATOM    593  O   ALA    77      -3.170  10.675  15.450  1.00232.48           O
ATOM    594  N   ASN    78      -4.739  12.319  15.318  1.00127.42           N
ATOM    595  CA  ASN    78      -5.502  11.886  16.460  1.00127.42           C
ATOM    596  CB  ASN    78      -6.387  10.659  16.181  1.00127.42           C
ATOM    597  CG  ASN    78      -7.198  10.374  17.439  1.00127.42           C
ATOM    598  OD1 ASN    78      -8.158  11.080  17.741  1.00127.42           O
ATOM    599  ND2 ASN    78      -6.807   9.310  18.192  1.00127.42           N
ATOM    600  C   ASN    78      -4.588  11.535  17.584  1.00127.42           C
ATOM    601  O   ASN    78      -4.378  10.355  17.863  1.00127.42           O
ATOM    602  N   GLY    79      -4.012  12.541  18.263  1.00253.25           N
ATOM    603  CA  GLY    79      -3.098  12.177  19.300  1.00253.25           C
ATOM    604  C   GLY    79      -1.770  12.820  19.059  1.00253.25           C
ATOM    605  O   GLY    79      -1.688  13.977  18.653  1.00253.25           O
ATOM    606  N   LYS    80      -0.685  12.086  19.361  1.00129.72           N
ATOM    607  CA  LYS    80       0.613  12.690  19.384  1.00129.72           C
ATOM    608  CB  LYS    80       1.097  12.681  20.850  1.00129.72           C
ATOM    609  CG  LYS    80       2.181  13.681  21.211  1.00129.72           C
ATOM    610  CD  LYS    80       2.171  14.106  22.685  1.00129.72           C
ATOM    611  CE  LYS    80       3.142  15.249  23.003  1.00129.72           C
ATOM    612  NZ  LYS    80       3.012  15.656  24.422  1.00129.72           N
ATOM    613  C   LYS    80       1.552  11.901  18.506  1.00129.72           C
ATOM    614  O   LYS    80       1.264  10.756  18.161  1.00129.72           O
ATOM    615  N   SER    81       2.692  12.509  18.092  1.00109.19           N
ATOM    616  CA  SER    81       3.658  11.821  17.267  1.00109.19           C
ATOM    617  CB  SER    81       4.035  12.514  15.961  1.00109.19           C
ATOM    618  OG  SER    81       5.214  11.898  15.473  1.00109.19           O
ATOM    619  C   SER    81       4.954  11.705  18.016  1.00109.19           C
ATOM    620  O   SER    81       5.276  12.552  18.846  1.00109.19           O
ATOM    621  N   GLU    82       5.698  10.598  17.769  1.00 89.95           N
ATOM    622  CA  GLU    82       6.943  10.305  18.435  1.00 89.95           C
ATOM    623  CB  GLU    82       7.351   8.835  18.262  1.00 89.95           C
ATOM    624  CG  GLU    82       8.595   8.446  19.062  1.00 89.95           C
ATOM    625  CD  GLU    82       8.850   6.964  18.819  1.00 89.95           C
ATOM    626  OE1 GLU    82       8.841   6.551  17.629  1.00 89.95           O
ATOM    627  OE2 GLU    82       9.046   6.223  19.820  1.00 89.95           O
ATOM    628  C   GLU    82       8.136  11.140  18.034  1.00 89.95           C
ATOM    629  O   GLU    82       8.641  11.888  18.866  1.00 89.95           O
ATOM    630  N   TYR    83       8.577  11.089  16.749  1.00207.93           N
ATOM    631  CA  TYR    83       9.781  11.758  16.282  1.00207.93           C
ATOM    632  CB  TYR    83       9.797  13.265  16.586  1.00207.93           C
ATOM    633  CG  TYR    83       8.674  13.932  15.875  1.00207.93           C
ATOM    634  CD1 TYR    83       7.386  13.816  16.344  1.00207.93           C
ATOM    635  CD2 TYR    83       8.912  14.693  14.754  1.00207.93           C
ATOM    636  CE1 TYR    83       6.348  14.440  15.695  1.00207.93           C
ATOM    637  CE2 TYR    83       7.877  15.320  14.101  1.00207.93           C
ATOM    638  CZ  TYR    83       6.593  15.190  14.571  1.00207.93           C
ATOM    639  OH  TYR    83       5.526  15.828  13.909  1.00207.93           O
ATOM    640  C   TYR    83      10.952  11.192  17.028  1.00207.93           C
ATOM    641  O   TYR    83      10.971  11.153  18.257  1.00207.93           O
ATOM    642  N   LYS    84      11.999  10.748  16.311  1.00110.13           N
ATOM    643  CA  LYS    84      13.086  10.211  17.068  1.00110.13           C
ATOM    644  CB  LYS    84      13.409   8.728  16.778  1.00110.13           C
ATOM    645  CG  LYS    84      14.221   8.053  17.896  1.00110.13           C
ATOM    646  CD  LYS    84      14.445   6.549  17.727  1.00110.13           C
ATOM    647  CE  LYS    84      13.396   5.685  18.425  1.00110.13           C
ATOM    648  NZ  LYS    84      13.721   4.254  18.235  1.00110.13           N
ATOM    649  C   LYS    84      14.296  11.019  16.750  1.00110.13           C
ATOM    650  O   LYS    84      14.222  12.187  16.374  1.00110.13           O
ATOM    651  N   ILE    85      15.454  10.364  16.888  1.00129.95           N
ATOM    652  CA  ILE    85      16.763  10.902  16.733  1.00129.95           C
ATOM    653  CB  ILE    85      17.860   9.915  16.960  1.00129.95           C
ATOM    654  CG2 ILE    85      17.839   8.908  15.796  1.00129.95           C
ATOM    655  CG1 ILE    85      19.194  10.669  17.101  1.00129.95           C
ATOM    656  CD1 ILE    85      20.316   9.838  17.718  1.00129.95           C
ATOM    657  C   ILE    85      16.931  11.410  15.351  1.00129.95           C
ATOM    658  O   ILE    85      17.781  12.267  15.115  1.00129.95           O
ATOM    659  N   GLY    86      16.162  10.919  14.366  1.00165.23           N
ATOM    660  CA  GLY    86      16.606  11.461  13.130  1.00165.23           C
ATOM    661  C   GLY    86      15.578  11.448  12.056  1.00165.23           C
ATOM    662  O   GLY    86      15.654  12.398  11.287  1.00165.23           O
ATOM    663  N   ASP    87      14.607  10.488  12.055  1.00220.00           N
ATOM    664  CA  ASP    87      13.524  10.093  11.145  1.00220.00           C
ATOM    665  CB  ASP    87      12.334   9.469  11.937  1.00220.00           C
ATOM    666  CG  ASP    87      11.095   8.901  11.221  1.00220.00           C
ATOM    667  OD1 ASP    87      11.097   8.490  10.031  1.00220.00           O
ATOM    668  OD2 ASP    87      10.068   8.870  11.950  1.00220.00           O
ATOM    669  C   ASP    87      13.181  11.055  10.009  1.00220.00           C
ATOM    670  O   ASP    87      13.982  11.878   9.591  1.00220.00           O
ATOM    671  N   LYS    88      12.011  10.979   9.347  1.00122.72           N
ATOM    672  CA  LYS    88      12.081  11.791   8.143  1.00122.72           C
ATOM    673  CB  LYS    88      12.035  10.906   6.872  1.00122.72           C
ATOM    674  CG  LYS    88      12.201  11.608   5.515  1.00122.72           C
ATOM    675  CD  LYS    88      12.563  10.654   4.357  1.00122.72           C
ATOM    676  CE  LYS    88      11.383   9.863   3.769  1.00122.72           C
ATOM    677  NZ  LYS    88      11.801   9.065   2.586  1.00122.72           N
ATOM    678  C   LYS    88      10.941  12.748   8.041  1.00122.72           C
ATOM    679  O   LYS    88      10.037  12.537   7.233  1.00122.72           O
ATOM    680  N   VAL    89      10.995  13.855   8.800  1.00 95.08           N
ATOM    681  CA  VAL    89       9.918  14.783   8.874  1.00 95.08           C
ATOM    682  CB  VAL    89       9.801  15.702  10.070  1.00 95.08           C
ATOM    683  CG1 VAL    89       8.940  16.902   9.624  1.00 95.08           C
ATOM    684  CG2 VAL    89       9.049  15.001  11.208  1.00 95.08           C
ATOM    685  C   VAL    89      10.079  15.720   7.775  1.00 95.08           C
ATOM    686  O   VAL    89      11.151  16.292   7.606  1.00 95.08           O
ATOM    687  N   ARG    90       9.004  15.874   6.998  1.00 98.93           N
ATOM    688  CA  ARG    90       8.951  16.864   5.987  1.00 98.93           C
ATOM    689  CB  ARG    90       8.637  16.297   4.585  1.00 98.93           C
ATOM    690  CG  ARG    90       9.001  17.226   3.419  1.00 98.93           C
ATOM    691  CD  ARG    90       8.976  16.518   2.057  1.00 98.93           C
ATOM    692  NE  ARG    90       9.347  17.494   0.989  1.00 98.93           N
ATOM    693  CZ  ARG    90       8.961  17.266  -0.301  1.00 98.93           C
ATOM    694  NH1 ARG    90       8.142  16.214  -0.597  1.00 98.93           N
ATOM    695  NH2 ARG    90       9.393  18.091  -1.299  1.00 98.93           N
ATOM    696  C   ARG    90       7.810  17.736   6.411  1.00 98.93           C
ATOM    697  O   ARG    90       6.727  17.243   6.726  1.00 98.93           O
ATOM    698  N   ILE    91       8.031  19.064   6.449  1.00 44.78           N
ATOM    699  CA  ILE    91       7.021  19.985   6.899  1.00 44.78           C
ATOM    700  CB  ILE    91       7.590  21.155   7.650  1.00 44.78           C
ATOM    701  CG2 ILE    91       6.437  22.121   7.961  1.00 44.78           C
ATOM    702  CG1 ILE    91       8.342  20.681   8.905  1.00 44.78           C
ATOM    703  CD1 ILE    91       9.162  21.786   9.569  1.00 44.78           C
ATOM    704  C   ILE    91       6.346  20.524   5.684  1.00 44.78           C
ATOM    705  O   ILE    91       7.001  20.907   4.717  1.00 44.78           O
ATOM    706  N   THR    92       5.000  20.544   5.698  1.00103.88           N
ATOM    707  CA  THR    92       4.272  21.021   4.562  1.00103.88           C
ATOM    708  CB  THR    92       3.157  20.105   4.157  1.00103.88           C
ATOM    709  OG1 THR    92       2.472  20.627   3.027  1.00103.88           O
ATOM    710  CG2 THR    92       2.206  19.934   5.351  1.00103.88           C
ATOM    711  C   THR    92       3.682  22.349   4.898  1.00103.88           C
ATOM    712  O   THR    92       3.148  22.561   5.984  1.00103.88           O
ATOM    713  N   MET    93       3.782  23.293   3.947  1.00 40.75           N
ATOM    714  CA  MET    93       3.258  24.605   4.158  1.00 40.75           C
ATOM    715  CB  MET    93       3.582  25.564   3.007  1.00 40.75           C
ATOM    716  CG  MET    93       5.087  25.803   2.849  1.00 40.75           C
ATOM    717  SD  MET    93       5.890  26.655   4.245  1.00 40.75           S
ATOM    718  CE  MET    93       5.842  25.266   5.414  1.00 40.75           C
ATOM    719  C   MET    93       1.776  24.469   4.296  1.00 40.75           C
ATOM    720  O   MET    93       1.150  25.183   5.078  1.00 40.75           O
ATOM    721  N   ASP    94       1.187  23.531   3.527  1.00 81.85           N
ATOM    722  CA  ASP    94      -0.232  23.302   3.501  1.00 81.85           C
ATOM    723  CB  ASP    94      -0.670  22.579   2.213  1.00 81.85           C
ATOM    724  CG  ASP    94      -2.179  22.675   2.050  1.00 81.85           C
ATOM    725  OD1 ASP    94      -2.809  23.505   2.757  1.00 81.85           O
ATOM    726  OD2 ASP    94      -2.722  21.922   1.197  1.00 81.85           O
ATOM    727  C   ASP    94      -0.635  22.447   4.667  1.00 81.85           C
ATOM    728  O   ASP    94       0.193  21.793   5.294  1.00 81.85           O
ATOM    729  N   ASP    95      -1.945  22.443   4.991  1.00 72.60           N
ATOM    730  CA  ASP    95      -2.458  21.670   6.085  1.00 72.60           C
ATOM    731  CB  ASP    95      -3.938  21.983   6.380  1.00 72.60           C
ATOM    732  CG  ASP    95      -4.377  21.266   7.649  1.00 72.60           C
ATOM    733  OD1 ASP    95      -3.542  20.539   8.250  1.00 72.60           O
ATOM    734  OD2 ASP    95      -5.563  21.444   8.039  1.00 72.60           O
ATOM    735  C   ASP    95      -2.357  20.227   5.705  1.00 72.60           C
ATOM    736  O   ASP    95      -2.725  19.836   4.599  1.00 72.60           O
ATOM    737  N   SER    96      -1.834  19.395   6.625  1.00 65.06           N
ATOM    738  CA  SER    96      -1.732  17.989   6.368  1.00 65.06           C
ATOM    739  CB  SER    96      -0.381  17.571   5.763  1.00 65.06           C
ATOM    740  OG  SER    96      -0.354  16.169   5.542  1.00 65.06           O
ATOM    741  C   SER    96      -1.867  17.302   7.686  1.00 65.06           C
ATOM    742  O   SER    96      -1.738  17.924   8.740  1.00 65.06           O
ATOM    743  N   LEU    97      -2.137  15.985   7.662  1.00 96.11           N
ATOM    744  CA  LEU    97      -2.305  15.275   8.893  1.00 96.11           C
ATOM    745  CB  LEU    97      -3.119  13.978   8.697  1.00 96.11           C
ATOM    746  CG  LEU    97      -3.541  13.230   9.977  1.00 96.11           C
ATOM    747  CD1 LEU    97      -4.391  11.998   9.629  1.00 96.11           C
ATOM    748  CD2 LEU    97      -2.339  12.858  10.854  1.00 96.11           C
ATOM    749  C   LEU    97      -0.924  14.975   9.382  1.00 96.11           C
ATOM    750  O   LEU    97      -0.120  14.359   8.685  1.00 96.11           O
ATOM    751  N   ASP    98      -0.621  15.429  10.612  1.00 82.20           N
ATOM    752  CA  ASP    98       0.690  15.298  11.177  1.00 82.20           C
ATOM    753  CB  ASP    98       0.795  15.979  12.557  1.00 82.20           C
ATOM    754  CG  ASP    98       2.249  16.054  13.002  1.00 82.20           C
ATOM    755  OD1 ASP    98       2.989  15.052  12.821  1.00 82.20           O
ATOM    756  OD2 ASP    98       2.636  17.122  13.547  1.00 82.20           O
ATOM    757  C   ASP    98       1.001  13.849  11.356  1.00 82.20           C
ATOM    758  O   ASP    98       0.197  13.080  11.881  1.00 82.20           O
ATOM    759  N   THR    99       2.204  13.451  10.903  1.00 51.52           N
ATOM    760  CA  THR    99       2.679  12.111  11.062  1.00 51.52           C
ATOM    761  CB  THR    99       2.723  11.327   9.783  1.00 51.52           C
ATOM    762  OG1 THR    99       3.457  12.031   8.794  1.00 51.52           O
ATOM    763  CG2 THR    99       1.281  11.075   9.309  1.00 51.52           C
ATOM    764  C   THR    99       4.046  12.228  11.656  1.00 51.52           C
ATOM    765  O   THR    99       4.569  13.334  11.779  1.00 51.52           O
ATOM    766  N   THR   100       4.658  11.096  12.060  1.00188.89           N
ATOM    767  CA  THR   100       5.841  11.233  12.856  1.00188.89           C
ATOM    768  CB  THR   100       6.426   9.901  13.273  1.00188.89           C
ATOM    769  OG1 THR   100       7.681  10.107  13.901  1.00188.89           O
ATOM    770  CG2 THR   100       6.554   8.932  12.078  1.00188.89           C
ATOM    771  C   THR   100       6.933  12.041  12.275  1.00188.89           C
ATOM    772  O   THR   100       7.044  13.252  12.459  1.00188.89           O
ATOM    773  N   HIS   101       7.732  11.396  11.455  1.00252.52           N
ATOM    774  CA  HIS   101       8.854  12.091  10.989  1.00252.52           C
ATOM    775  ND1 HIS   101      11.509  13.601  11.381  1.00252.52           N
ATOM    776  CG  HIS   101      11.267  12.455  12.072  1.00252.52           C
ATOM    777  CB  HIS   101      10.081  11.580  11.801  1.00252.52           C
ATOM    778  NE2 HIS   101      13.315  13.243  12.584  1.00252.52           N
ATOM    779  CD2 HIS   101      12.378  12.263  12.839  1.00252.52           C
ATOM    780  CE1 HIS   101      12.734  14.028  11.707  1.00252.52           C
ATOM    781  C   HIS   101       8.691  11.641   9.587  1.00252.52           C
ATOM    782  O   HIS   101       9.394  10.770   9.077  1.00252.52           O
ATOM    783  N   ASP   102       7.574  12.174   9.033  1.00166.07           N
ATOM    784  CA  ASP   102       7.017  11.958   7.732  1.00166.07           C
ATOM    785  CB  ASP   102       5.814  11.007   7.727  1.00166.07           C
ATOM    786  CG  ASP   102       6.356   9.604   7.908  1.00166.07           C
ATOM    787  OD1 ASP   102       6.751   9.263   9.054  1.00166.07           O
ATOM    788  OD2 ASP   102       6.399   8.861   6.891  1.00166.07           O
ATOM    789  C   ASP   102       6.517  13.288   7.248  1.00166.07           C
ATOM    790  O   ASP   102       7.244  14.013   6.578  1.00166.07           O
ATOM    791  N   LYS   103       5.245  13.642   7.556  1.00 87.14           N
ATOM    792  CA  LYS   103       4.719  14.913   7.119  1.00 87.14           C
ATOM    793  CB  LYS   103       3.745  14.798   5.923  1.00 87.14           C
ATOM    794  CG  LYS   103       3.350  16.138   5.284  1.00 87.14           C
ATOM    795  CD  LYS   103       2.653  16.020   3.920  1.00 87.14           C
ATOM    796  CE  LYS   103       3.565  15.515   2.797  1.00 87.14           C
ATOM    797  NZ  LYS   103       2.819  15.444   1.520  1.00 87.14           N
ATOM    798  C   LYS   103       3.950  15.560   8.241  1.00 87.14           C
ATOM    799  O   LYS   103       3.108  14.937   8.887  1.00 87.14           O
ATOM    800  N   ILE   104       4.234  16.854   8.489  1.00 46.66           N
ATOM    801  CA  ILE   104       3.550  17.639   9.479  1.00 46.66           C
ATOM    802  CB  ILE   104       4.373  17.943  10.694  1.00 46.66           C
ATOM    803  CG2 ILE   104       4.724  16.611  11.367  1.00 46.66           C
ATOM    804  CG1 ILE   104       5.596  18.793  10.311  1.00 46.66           C
ATOM    805  CD1 ILE   104       6.297  19.432  11.509  1.00 46.66           C
ATOM    806  C   ILE   104       3.300  18.948   8.804  1.00 46.66           C
ATOM    807  O   ILE   104       3.821  19.191   7.717  1.00 46.66           O
ATOM    808  N   ALA   105       2.472  19.823   9.401  1.00 35.14           N
ATOM    809  CA  ALA   105       2.227  21.072   8.740  1.00 35.14           C
ATOM    810  CB  ALA   105       0.828  21.165   8.107  1.00 35.14           C
ATOM    811  C   ALA   105       2.333  22.177   9.743  1.00 35.14           C
ATOM    812  O   ALA   105       2.214  21.958  10.948  1.00 35.14           O
ATOM    813  N   VAL   106       2.588  23.405   9.245  1.00 58.88           N
ATOM    814  CA  VAL   106       2.710  24.568  10.072  1.00 58.88           C
ATOM    815  CB  VAL   106       4.084  25.173  10.054  1.00 58.88           C
ATOM    816  CG1 VAL   106       5.073  24.172  10.675  1.00 58.88           C
ATOM    817  CG2 VAL   106       4.426  25.559   8.606  1.00 58.88           C
ATOM    818  C   VAL   106       1.765  25.593   9.530  1.00 58.88           C
ATOM    819  O   VAL   106       1.217  25.434   8.440  1.00 58.88           O
ATOM    820  N   THR   107       1.490  26.626  10.350  1.00 60.84           N
ATOM    821  CA  THR   107       0.623  27.734  10.056  1.00 60.84           C
ATOM    822  CB  THR   107       0.216  28.476  11.291  1.00 60.84           C
ATOM    823  OG1 THR   107      -0.437  27.593  12.191  1.00 60.84           O
ATOM    824  CG2 THR   107      -0.735  29.615  10.887  1.00 60.84           C
ATOM    825  C   THR   107       1.253  28.731   9.125  1.00 60.84           C
ATOM    826  O   THR   107       0.544  29.376   8.356  1.00 60.84           O
ATOM    827  N   TYR   108       2.591  28.902   9.174  1.00 95.65           N
ATOM    828  CA  TYR   108       3.249  29.963   8.453  1.00 95.65           C
ATOM    829  CB  TYR   108       4.430  30.480   9.306  1.00 95.65           C
ATOM    830  CG  TYR   108       5.136  31.656   8.722  1.00 95.65           C
ATOM    831  CD1 TYR   108       4.539  32.895   8.705  1.00 95.65           C
ATOM    832  CD2 TYR   108       6.420  31.531   8.244  1.00 95.65           C
ATOM    833  CE1 TYR   108       5.199  33.983   8.184  1.00 95.65           C
ATOM    834  CE2 TYR   108       7.087  32.615   7.723  1.00 95.65           C
ATOM    835  CZ  TYR   108       6.473  33.844   7.689  1.00 95.65           C
ATOM    836  OH  TYR   108       7.152  34.962   7.157  1.00 95.65           O
ATOM    837  C   TYR   108       3.759  29.417   7.149  1.00 95.65           C
ATOM    838  O   TYR   108       4.860  28.877   7.056  1.00 95.65           O
ATOM    839  N   LYS   109       2.955  29.617   6.087  1.00 89.97           N
ATOM    840  CA  LYS   109       3.166  29.135   4.752  1.00 89.97           C
ATOM    841  CB  LYS   109       2.015  29.541   3.820  1.00 89.97           C
ATOM    842  CG  LYS   109       0.641  29.042   4.277  1.00 89.97           C
ATOM    843  CD  LYS   109       0.111  29.739   5.534  1.00 89.97           C
ATOM    844  CE  LYS   109      -1.286  29.267   5.948  1.00 89.97           C
ATOM    845  NZ  LYS   109      -1.765  30.039   7.117  1.00 89.97           N
ATOM    846  C   LYS   109       4.400  29.784   4.224  1.00 89.97           C
ATOM    847  O   LYS   109       5.079  29.250   3.351  1.00 89.97           O
ATOM    848  N   ASN   110       4.672  30.995   4.727  1.00103.59           N
ATOM    849  CA  ASN   110       5.772  31.826   4.335  1.00103.59           C
ATOM    850  CB  ASN   110       5.673  33.248   4.912  1.00103.59           C
ATOM    851  CG  ASN   110       6.597  34.155   4.109  1.00103.59           C
ATOM    852  OD1 ASN   110       6.856  35.294   4.494  1.00103.59           O
ATOM    853  ND2 ASN   110       7.099  33.643   2.954  1.00103.59           N
ATOM    854  C   ASN   110       7.068  31.226   4.800  1.00103.59           C
ATOM    855  O   ASN   110       8.129  31.592   4.301  1.00103.59           O
ATOM    856  N   LEU   111       7.014  30.294   5.772  1.00 60.54           N
ATOM    857  CA  LEU   111       8.161  29.743   6.445  1.00 60.54           C
ATOM    858  CB  LEU   111       7.769  28.620   7.421  1.00 60.54           C
ATOM    859  CG  LEU   111       8.960  27.996   8.171  1.00 60.54           C
ATOM    860  CD1 LEU   111       9.634  29.022   9.097  1.00 60.54           C
ATOM    861  CD2 LEU   111       8.547  26.709   8.903  1.00 60.54           C
ATOM    862  C   LEU   111       9.142  29.161   5.479  1.00 60.54           C
ATOM    863  O   LEU   111      10.343  29.400   5.594  1.00 60.54           O
ATOM    864  N   TYR   112       8.667  28.414   4.473  1.00107.12           N
ATOM    865  CA  TYR   112       9.549  27.785   3.540  1.00107.12           C
ATOM    866  CB  TYR   112       8.770  27.072   2.422  1.00107.12           C
ATOM    867  CG  TYR   112       9.817  26.523   1.537  1.00107.12           C
ATOM    868  CD1 TYR   112      10.376  25.302   1.818  1.00107.12           C
ATOM    869  CD2 TYR   112      10.243  27.242   0.445  1.00107.12           C
ATOM    870  CE1 TYR   112      11.360  24.801   1.008  1.00107.12           C
ATOM    871  CE2 TYR   112      11.228  26.748  -0.368  1.00107.12           C
ATOM    872  CZ  TYR   112      11.786  25.530  -0.077  1.00107.12           C
ATOM    873  OH  TYR   112      12.809  25.014  -0.893  1.00107.12           O
ATOM    874  C   TYR   112      10.368  28.855   2.905  1.00107.12           C
ATOM    875  O   TYR   112      11.558  28.675   2.653  1.00107.12           O
ATOM    876  N   ASP   113       9.737  29.999   2.608  1.00 78.55           N
ATOM    877  CA  ASP   113      10.442  31.055   1.954  1.00 78.55           C
ATOM    878  CB  ASP   113       9.526  32.251   1.631  1.00 78.55           C
ATOM    879  CG  ASP   113      10.261  33.208   0.700  1.00 78.55           C
ATOM    880  OD1 ASP   113      11.502  33.064   0.545  1.00 78.55           O
ATOM    881  OD2 ASP   113       9.580  34.097   0.121  1.00 78.55           O
ATOM    882  C   ASP   113      11.555  31.547   2.832  1.00 78.55           C
ATOM    883  O   ASP   113      12.674  31.735   2.365  1.00 78.55           O
ATOM    884  N   ASP   114      11.263  31.771   4.127  1.00 96.06           N
ATOM    885  CA  ASP   114      12.145  32.372   5.097  1.00 96.06           C
ATOM    886  CB  ASP   114      11.352  32.749   6.354  1.00 96.06           C
ATOM    887  CG  ASP   114      12.161  33.740   7.163  1.00 96.06           C
ATOM    888  OD1 ASP   114      13.000  34.459   6.557  1.00 96.06           O
ATOM    889  OD2 ASP   114      11.944  33.793   8.402  1.00 96.06           O
ATOM    890  C   ASP   114      13.305  31.513   5.535  1.00 96.06           C
ATOM    891  O   ASP   114      14.432  31.998   5.633  1.00 96.06           O
ATOM    892  N   VAL   115      13.066  30.217   5.821  1.00 95.52           N
ATOM    893  CA  VAL   115      14.079  29.359   6.372  1.00 95.52           C
ATOM    894  CB  VAL   115      13.536  28.045   6.855  1.00 95.52           C
ATOM    895  CG1 VAL   115      12.971  27.277   5.648  1.00 95.52           C
ATOM    896  CG2 VAL   115      14.654  27.297   7.601  1.00 95.52           C
ATOM    897  C   VAL   115      15.142  29.066   5.359  1.00 95.52           C
ATOM    898  O   VAL   115      14.894  29.036   4.155  1.00 95.52           O
ATOM    899  N   HIS   116      16.382  28.859   5.853  1.00103.55           N
ATOM    900  CA  HIS   116      17.511  28.540   5.025  1.00103.55           C
ATOM    901  ND1 HIS   116      20.054  29.603   3.077  1.00103.55           N
ATOM    902  CG  HIS   116      19.892  29.163   4.372  1.00103.55           C
ATOM    903  CB  HIS   116      18.706  29.486   5.233  1.00103.55           C
ATOM    904  NE2 HIS   116      21.857  28.396   3.566  1.00103.55           N
ATOM    905  CD2 HIS   116      21.003  28.426   4.654  1.00103.55           C
ATOM    906  CE1 HIS   116      21.245  29.116   2.643  1.00103.55           C
ATOM    907  C   HIS   116      17.952  27.169   5.420  1.00103.55           C
ATOM    908  O   HIS   116      17.552  26.669   6.468  1.00103.55           O
ATOM    909  N   VAL   117      18.788  26.522   4.583  1.00 35.45           N
ATOM    910  CA  VAL   117      19.215  25.178   4.848  1.00 35.45           C
ATOM    911  CB  VAL   117      19.996  24.565   3.722  1.00 35.45           C
ATOM    912  CG1 VAL   117      20.493  23.179   4.167  1.00 35.45           C
ATOM    913  CG2 VAL   117      19.107  24.539   2.468  1.00 35.45           C
ATOM    914  C   VAL   117      20.094  25.163   6.056  1.00 35.45           C
ATOM    915  O   VAL   117      20.836  26.109   6.319  1.00 35.45           O
ATOM    916  N   GLY   118      19.996  24.073   6.845  1.00 16.91           N
ATOM    917  CA  GLY   118      20.812  23.918   8.014  1.00 16.91           C
ATOM    918  C   GLY   118      20.233  24.775   9.090  1.00 16.91           C
ATOM    919  O   GLY   118      20.839  24.981  10.139  1.00 16.91           O
ATOM    920  N   GLY   119      19.019  25.284   8.841  1.00 20.92           N
ATOM    921  CA  GLY   119      18.306  26.120   9.755  1.00 20.92           C
ATOM    922  C   GLY   119      17.812  25.262  10.866  1.00 20.92           C
ATOM    923  O   GLY   119      17.913  24.036  10.825  1.00 20.92           O
ATOM    924  N   HIS   120      17.245  25.917  11.894  1.00 65.12           N
ATOM    925  CA  HIS   120      16.858  25.237  13.089  1.00 65.12           C
ATOM    926  ND1 HIS   120      18.503  23.638  15.348  1.00 65.12           N
ATOM    927  CG  HIS   120      17.900  24.873  15.419  1.00 65.12           C
ATOM    928  CB  HIS   120      17.722  25.770  14.241  1.00 65.12           C
ATOM    929  NE2 HIS   120      18.066  24.013  17.492  1.00 65.12           N
ATOM    930  CD2 HIS   120      17.633  25.085  16.735  1.00 65.12           C
ATOM    931  CE1 HIS   120      18.579  23.168  16.616  1.00 65.12           C
ATOM    932  C   HIS   120      15.430  25.596  13.364  1.00 65.12           C
ATOM    933  O   HIS   120      15.075  26.774  13.424  1.00 65.12           O
ATOM    934  N   VAL   121      14.561  24.579  13.527  1.00 87.25           N
ATOM    935  CA  VAL   121      13.191  24.864  13.834  1.00 87.25           C
ATOM    936  CB  VAL   121      12.222  24.426  12.774  1.00 87.25           C
ATOM    937  CG1 VAL   121      12.513  25.224  11.492  1.00 87.25           C
ATOM    938  CG2 VAL   121      12.333  22.905  12.597  1.00 87.25           C
ATOM    939  C   VAL   121      12.861  24.134  15.094  1.00 87.25           C
ATOM    940  O   VAL   121      13.313  23.013  15.310  1.00 87.25           O
ATOM    941  N   LEU   122      12.072  24.762  15.984  1.00 81.75           N
ATOM    942  CA  LEU   122      11.742  24.116  17.218  1.00 81.75           C
ATOM    943  CB  LEU   122      12.231  24.873  18.465  1.00 81.75           C
ATOM    944  CG  LEU   122      13.767  24.895  18.595  1.00 81.75           C
ATOM    945  CD1 LEU   122      14.420  25.634  17.416  1.00 81.75           C
ATOM    946  CD2 LEU   122      14.205  25.445  19.961  1.00 81.75           C
ATOM    947  C   LEU   122      10.256  23.990  17.305  1.00 81.75           C
ATOM    948  O   LEU   122       9.513  24.767  16.707  1.00 81.75           O
ATOM    949  N   PHE   123       9.785  22.966  18.042  1.00 41.11           N
ATOM    950  CA  PHE   123       8.377  22.759  18.203  1.00 41.11           C
ATOM    951  CB  PHE   123       7.853  21.512  17.471  1.00 41.11           C
ATOM    952  CG  PHE   123       8.094  21.710  16.014  1.00 41.11           C
ATOM    953  CD1 PHE   123       9.313  21.388  15.464  1.00 41.11           C
ATOM    954  CD2 PHE   123       7.107  22.215  15.199  1.00 41.11           C
ATOM    955  CE1 PHE   123       9.545  21.567  14.121  1.00 41.11           C
ATOM    956  CE2 PHE   123       7.335  22.396  13.855  1.00 41.11           C
ATOM    957  CZ  PHE   123       8.555  22.072  13.313  1.00 41.11           C
ATOM    958  C   PHE   123       8.145  22.525  19.662  1.00 41.11           C
ATOM    959  O   PHE   123       9.083  22.253  20.409  1.00 41.11           O
ATOM    960  N   ASP   124       6.875  22.621  20.102  1.00 58.99           N
ATOM    961  CA  ASP   124       6.539  22.396  21.480  1.00 58.99           C
ATOM    962  CB  ASP   124       6.712  20.929  21.911  1.00 58.99           C
ATOM    963  CG  ASP   124       6.150  20.771  23.316  1.00 58.99           C
ATOM    964  OD1 ASP   124       5.646  21.783  23.872  1.00 58.99           O
ATOM    965  OD2 ASP   124       6.212  19.631  23.850  1.00 58.99           O
ATOM    966  C   ASP   124       7.411  23.238  22.353  1.00 58.99           C
ATOM    967  O   ASP   124       8.094  22.728  23.237  1.00 58.99           O
ATOM    968  N   ASP   125       7.409  24.558  22.094  1.00 83.34           N
ATOM    969  CA  ASP   125       8.131  25.564  22.821  1.00 83.34           C
ATOM    970  CB  ASP   125       7.509  26.013  24.171  1.00 83.34           C
ATOM    971  CG  ASP   125       7.500  24.937  25.254  1.00 83.34           C
ATOM    972  OD1 ASP   125       8.450  24.114  25.323  1.00 83.34           O
ATOM    973  OD2 ASP   125       6.536  24.959  26.066  1.00 83.34           O
ATOM    974  C   ASP   125       9.573  25.194  22.982  1.00 83.34           C
ATOM    975  O   ASP   125      10.180  25.431  24.025  1.00 83.34           O
ATOM    976  N   GLY   126      10.175  24.627  21.920  1.00 35.50           N
ATOM    977  CA  GLY   126      11.583  24.347  21.929  1.00 35.50           C
ATOM    978  C   GLY   126      11.895  22.945  22.370  1.00 35.50           C
ATOM    979  O   GLY   126      13.059  22.547  22.346  1.00 35.50           O
ATOM    980  N   LEU   127      10.893  22.149  22.789  1.00105.78           N
ATOM    981  CA  LEU   127      11.226  20.835  23.273  1.00105.78           C
ATOM    982  CB  LEU   127       9.969  20.108  23.805  1.00105.78           C
ATOM    983  CG  LEU   127      10.176  18.774  24.565  1.00105.78           C
ATOM    984  CD1 LEU   127       8.818  18.210  25.016  1.00105.78           C
ATOM    985  CD2 LEU   127      10.980  17.730  23.774  1.00105.78           C
ATOM    986  C   LEU   127      11.823  20.026  22.153  1.00105.78           C
ATOM    987  O   LEU   127      12.954  19.554  22.257  1.00105.78           O
ATOM    988  N   LEU   128      11.085  19.865  21.034  1.00 94.04           N
ATOM    989  CA  LEU   128      11.558  19.119  19.899  1.00 94.04           C
ATOM    990  CB  LEU   128      10.401  18.524  19.070  1.00 94.04           C
ATOM    991  CG  LEU   128      10.820  17.708  17.831  1.00 94.04           C
ATOM    992  CD1 LEU   128      11.534  16.406  18.224  1.00 94.04           C
ATOM    993  CD2 LEU   128       9.621  17.455  16.904  1.00 94.04           C
ATOM    994  C   LEU   128      12.288  20.100  19.040  1.00 94.04           C
ATOM    995  O   LEU   128      11.903  21.264  18.954  1.00 94.04           O
ATOM    996  N   ASP   129      13.366  19.660  18.372  1.00139.57           N
ATOM    997  CA  ASP   129      14.138  20.585  17.596  1.00139.57           C
ATOM    998  CB  ASP   129      15.532  20.746  18.213  1.00139.57           C
ATOM    999  CG  ASP   129      15.979  22.183  18.079  1.00139.57           C
ATOM   1000  OD1 ASP   129      15.805  22.783  16.985  1.00139.57           O
ATOM   1001  OD2 ASP   129      16.495  22.701  19.106  1.00139.57           O
ATOM   1002  C   ASP   129      14.297  19.934  16.253  1.00139.57           C
ATOM   1003  O   ASP   129      14.169  18.715  16.145  1.00139.57           O
ATOM   1004  N   MET   130      14.551  20.721  15.185  1.00 69.05           N
ATOM   1005  CA  MET   130      14.715  20.126  13.882  1.00 69.05           C
ATOM   1006  CB  MET   130      13.479  20.215  12.971  1.00 69.05           C
ATOM   1007  CG  MET   130      12.285  19.376  13.425  1.00 69.05           C
ATOM   1008  SD  MET   130      10.859  19.470  12.301  1.00 69.05           S
ATOM   1009  CE  MET   130       9.786  18.414  13.316  1.00 69.05           C
ATOM   1010  C   MET   130      15.814  20.833  13.149  1.00 69.05           C
ATOM   1011  O   MET   130      16.261  21.909  13.542  1.00 69.05           O
ATOM   1012  N   LYS   131      16.297  20.201  12.061  1.00102.49           N
ATOM   1013  CA  LYS   131      17.303  20.760  11.204  1.00102.49           C
ATOM   1014  CB  LYS   131      18.567  19.883  11.095  1.00102.49           C
ATOM   1015  CG  LYS   131      19.545  19.940  12.274  1.00102.49           C
ATOM   1016  CD  LYS   131      20.327  21.254  12.375  1.00102.49           C
ATOM   1017  CE  LYS   131      21.545  21.176  13.303  1.00102.49           C
ATOM   1018  NZ  LYS   131      22.366  22.400  13.172  1.00102.49           N
ATOM   1019  C   LYS   131      16.704  20.780   9.831  1.00102.49           C
ATOM   1020  O   LYS   131      16.029  19.830   9.434  1.00102.49           O
ATOM   1021  N   ILE   132      16.921  21.861   9.053  1.00121.42           N
ATOM   1022  CA  ILE   132      16.370  21.796   7.729  1.00121.42           C
ATOM   1023  CB  ILE   132      15.877  23.095   7.156  1.00121.42           C
ATOM   1024  CG2 ILE   132      16.928  24.164   7.375  1.00121.42           C
ATOM   1025  CG1 ILE   132      15.510  22.926   5.674  1.00121.42           C
ATOM   1026  CD1 ILE   132      14.996  24.214   5.032  1.00121.42           C
ATOM   1027  C   ILE   132      17.428  21.278   6.819  1.00121.42           C
ATOM   1028  O   ILE   132      18.316  22.014   6.388  1.00121.42           O
ATOM   1029  N   ASP   133      17.364  19.960   6.539  1.00 63.32           N
ATOM   1030  CA  ASP   133      18.341  19.356   5.685  1.00 63.32           C
ATOM   1031  CB  ASP   133      18.204  17.825   5.600  1.00 63.32           C
ATOM   1032  CG  ASP   133      18.529  17.238   6.963  1.00 63.32           C
ATOM   1033  OD1 ASP   133      18.663  18.034   7.931  1.00 63.32           O
ATOM   1034  OD2 ASP   133      18.645  15.987   7.052  1.00 63.32           O
ATOM   1035  C   ASP   133      18.183  19.871   4.293  1.00 63.32           C
ATOM   1036  O   ASP   133      19.104  20.466   3.733  1.00 63.32           O
ATOM   1037  N   GLU   134      16.973  19.709   3.720  1.00 75.53           N
ATOM   1038  CA  GLU   134      16.781  20.085   2.352  1.00 75.53           C
ATOM   1039  CB  GLU   134      16.524  18.904   1.402  1.00 75.53           C
ATOM   1040  CG  GLU   134      16.437  19.331  -0.066  1.00 75.53           C
ATOM   1041  CD  GLU   134      16.202  18.088  -0.912  1.00 75.53           C
ATOM   1042  OE1 GLU   134      16.194  16.970  -0.331  1.00 75.53           O
ATOM   1043  OE2 GLU   134      16.027  18.239  -2.151  1.00 75.53           O
ATOM   1044  C   GLU   134      15.603  20.986   2.278  1.00 75.53           C
ATOM   1045  O   GLU   134      14.793  21.062   3.201  1.00 75.53           O
ATOM   1046  N   LYS   135      15.501  21.715   1.153  1.00 98.82           N
ATOM   1047  CA  LYS   135      14.466  22.687   1.001  1.00 98.82           C
ATOM   1048  CB  LYS   135      15.111  24.084   1.000  1.00 98.82           C
ATOM   1049  CG  LYS   135      14.234  25.228   1.488  1.00 98.82           C
ATOM   1050  CD  LYS   135      14.930  26.588   1.464  1.00 98.82           C
ATOM   1051  CE  LYS   135      13.975  27.767   1.664  1.00 98.82           C
ATOM   1052  NZ  LYS   135      14.699  29.042   1.458  1.00 98.82           N
ATOM   1053  C   LYS   135      13.859  22.458  -0.359  1.00 98.82           C
ATOM   1054  O   LYS   135      14.397  22.909  -1.370  1.00 98.82           O
ATOM   1055  N   ASP   136      12.705  21.767  -0.436  1.00 62.92           N
ATOM   1056  CA  ASP   136      12.136  21.528  -1.735  1.00 62.92           C
ATOM   1057  CB  ASP   136      11.278  20.253  -1.822  1.00 62.92           C
ATOM   1058  CG  ASP   136      10.959  19.994  -3.293  1.00 62.92           C
ATOM   1059  OD1 ASP   136      11.208  20.906  -4.126  1.00 62.92           O
ATOM   1060  OD2 ASP   136      10.469  18.876  -3.605  1.00 62.92           O
ATOM   1061  C   ASP   136      11.255  22.689  -2.041  1.00 62.92           C
ATOM   1062  O   ASP   136      10.127  22.784  -1.560  1.00 62.92           O
ATOM   1063  N   GLU   137      11.772  23.613  -2.867  1.00108.61           N
ATOM   1064  CA  GLU   137      11.067  24.824  -3.151  1.00108.61           C
ATOM   1065  CB  GLU   137      11.899  25.799  -4.000  1.00108.61           C
ATOM   1066  CG  GLU   137      11.219  27.150  -4.227  1.00108.61           C
ATOM   1067  CD  GLU   137      11.510  28.032  -3.022  1.00108.61           C
ATOM   1068  OE1 GLU   137      12.620  27.890  -2.443  1.00108.61           O
ATOM   1069  OE2 GLU   137      10.634  28.867  -2.672  1.00108.61           O
ATOM   1070  C   GLU   137       9.836  24.508  -3.934  1.00108.61           C
ATOM   1071  O   GLU   137       8.773  25.080  -3.694  1.00108.61           O
ATOM   1072  N   ALA   138       9.962  23.594  -4.914  1.00 38.67           N
ATOM   1073  CA  ALA   138       8.862  23.295  -5.786  1.00 38.67           C
ATOM   1074  CB  ALA   138       9.256  22.333  -6.917  1.00 38.67           C
ATOM   1075  C   ALA   138       7.733  22.657  -5.040  1.00 38.67           C
ATOM   1076  O   ALA   138       6.590  23.101  -5.135  1.00 38.67           O
ATOM   1077  N   ASN   139       8.033  21.609  -4.253  1.00 89.50           N
ATOM   1078  CA  ASN   139       7.014  20.907  -3.528  1.00 89.50           C
ATOM   1079  CB  ASN   139       7.515  19.613  -2.865  1.00 89.50           C
ATOM   1080  CG  ASN   139       6.302  18.748  -2.548  1.00 89.50           C
ATOM   1081  OD1 ASN   139       6.442  17.630  -2.058  1.00 89.50           O
ATOM   1082  ND2 ASN   139       5.080  19.262  -2.847  1.00 89.50           N
ATOM   1083  C   ASN   139       6.540  21.835  -2.463  1.00 89.50           C
ATOM   1084  O   ASN   139       5.392  21.774  -2.026  1.00 89.50           O
ATOM   1085  N   ARG   140       7.430  22.753  -2.041  1.00115.42           N
ATOM   1086  CA  ARG   140       7.107  23.670  -0.991  1.00115.42           C
ATOM   1087  CB  ARG   140       5.772  24.381  -1.257  1.00115.42           C
ATOM   1088  CG  ARG   140       5.332  25.390  -0.198  1.00115.42           C
ATOM   1089  CD  ARG   140       4.117  26.185  -0.675  1.00115.42           C
ATOM   1090  NE  ARG   140       3.551  26.923   0.483  1.00115.42           N
ATOM   1091  CZ  ARG   140       2.212  27.179   0.499  1.00115.42           C
ATOM   1092  NH1 ARG   140       1.435  26.791  -0.554  1.00115.42           N
ATOM   1093  NH2 ARG   140       1.646  27.811   1.567  1.00115.42           N
ATOM   1094  C   ARG   140       7.048  22.909   0.291  1.00115.42           C
ATOM   1095  O   ARG   140       6.230  23.185   1.169  1.00115.42           O
ATOM   1096  N   GLU   141       7.944  21.910   0.421  1.00 51.50           N
ATOM   1097  CA  GLU   141       8.027  21.179   1.645  1.00 51.50           C
ATOM   1098  CB  GLU   141       7.592  19.712   1.489  1.00 51.50           C
ATOM   1099  CG  GLU   141       6.114  19.615   1.089  1.00 51.50           C
ATOM   1100  CD  GLU   141       5.743  18.162   0.832  1.00 51.50           C
ATOM   1101  OE1 GLU   141       6.409  17.266   1.418  1.00 51.50           O
ATOM   1102  OE2 GLU   141       4.782  17.934   0.048  1.00 51.50           O
ATOM   1103  C   GLU   141       9.448  21.248   2.108  1.00 51.50           C
ATOM   1104  O   GLU   141      10.378  20.934   1.367  1.00 51.50           O
ATOM   1105  N   LEU   142       9.643  21.673   3.369  1.00 96.94           N
ATOM   1106  CA  LEU   142      10.954  21.844   3.923  1.00 96.94           C
ATOM   1107  CB  LEU   142      10.939  22.994   4.959  1.00 96.94           C
ATOM   1108  CG  LEU   142      12.258  23.344   5.667  1.00 96.94           C
ATOM   1109  CD1 LEU   142      12.093  24.590   6.552  1.00 96.94           C
ATOM   1110  CD2 LEU   142      12.793  22.172   6.488  1.00 96.94           C
ATOM   1111  C   LEU   142      11.302  20.533   4.570  1.00 96.94           C
ATOM   1112  O   LEU   142      10.581  20.057   5.443  1.00 96.94           O
ATOM   1113  N   VAL   143      12.422  19.904   4.150  1.00 41.45           N
ATOM   1114  CA  VAL   143      12.795  18.617   4.687  1.00 41.45           C
ATOM   1115  CB  VAL   143      13.623  17.805   3.729  1.00 41.45           C
ATOM   1116  CG1 VAL   143      14.071  16.515   4.436  1.00 41.45           C
ATOM   1117  CG2 VAL   143      12.795  17.564   2.451  1.00 41.45           C
ATOM   1118  C   VAL   143      13.579  18.801   5.959  1.00 41.45           C
ATOM   1119  O   VAL   143      14.415  19.698   6.043  1.00 41.45           O
ATOM   1120  N   THR   144      13.330  17.965   6.999  1.00 63.85           N
ATOM   1121  CA  THR   144      14.064  18.159   8.228  1.00 63.85           C
ATOM   1122  CB  THR   144      13.329  18.933   9.279  1.00 63.85           C
ATOM   1123  OG1 THR   144      12.145  18.248   9.667  1.00 63.85           O
ATOM   1124  CG2 THR   144      12.998  20.323   8.750  1.00 63.85           C
ATOM   1125  C   THR   144      14.321  16.868   8.944  1.00 63.85           C
ATOM   1126  O   THR   144      13.552  15.908   8.869  1.00 63.85           O
ATOM   1127  N   THR   145      15.413  16.886   9.736  1.00 58.30           N
ATOM   1128  CA  THR   145      15.815  15.828  10.615  1.00 58.30           C
ATOM   1129  CB  THR   145      17.300  15.599  10.628  1.00 58.30           C
ATOM   1130  OG1 THR   145      17.737  15.226   9.335  1.00 58.30           O
ATOM   1131  CG2 THR   145      17.641  14.496  11.644  1.00 58.30           C
ATOM   1132  C   THR   145      15.460  16.301  11.992  1.00 58.30           C
ATOM   1133  O   THR   145      15.583  17.489  12.293  1.00 58.30           O
ATOM   1134  N   VAL   146      14.985  15.374  12.858  1.00106.96           N
ATOM   1135  CA  VAL   146      14.562  15.725  14.199  1.00106.96           C
ATOM   1136  CB  VAL   146      13.412  14.926  14.813  1.00106.96           C
ATOM   1137  CG1 VAL   146      13.417  15.149  16.327  1.00106.96           C
ATOM   1138  CG2 VAL   146      12.053  15.421  14.291  1.00106.96           C
ATOM   1139  C   VAL   146      15.721  15.557  15.139  1.00106.96           C
ATOM   1140  O   VAL   146      16.146  14.435  15.405  1.00106.96           O
ATOM   1141  N   GLN   147      16.294  16.677  15.636  1.00 82.65           N
ATOM   1142  CA  GLN   147      17.405  16.600  16.552  1.00 82.65           C
ATOM   1143  CB  GLN   147      18.055  17.980  16.750  1.00 82.65           C
ATOM   1144  CG  GLN   147      18.538  18.617  15.448  1.00 82.65           C
ATOM   1145  CD  GLN   147      19.052  20.003  15.793  1.00 82.65           C
ATOM   1146  OE1 GLN   147      19.362  20.811  14.920  1.00 82.65           O
ATOM   1147  NE2 GLN   147      19.136  20.290  17.119  1.00 82.65           N
ATOM   1148  C   GLN   147      17.023  16.139  17.935  1.00 82.65           C
ATOM   1149  O   GLN   147      17.377  15.042  18.367  1.00 82.65           O
ATOM   1150  N   ASN   148      16.202  16.946  18.639  1.00 70.84           N
ATOM   1151  CA  ASN   148      15.890  16.637  20.005  1.00 70.84           C
ATOM   1152  CB  ASN   148      15.920  17.880  20.913  1.00 70.84           C
ATOM   1153  CG  ASN   148      15.910  17.433  22.366  1.00 70.84           C
ATOM   1154  OD1 ASN   148      15.938  18.261  23.275  1.00 70.84           O
ATOM   1155  ND2 ASN   148      15.881  16.094  22.597  1.00 70.84           N
ATOM   1156  C   ASN   148      14.503  16.117  19.987  1.00 70.84           C
ATOM   1157  O   ASN   148      13.536  16.875  20.035  1.00 70.84           O
ATOM   1158  N   ALA   149      14.384  14.784  19.938  1.00 40.05           N
ATOM   1159  CA  ALA   149      13.108  14.158  19.819  1.00 40.05           C
ATOM   1160  CB  ALA   149      13.195  12.669  19.443  1.00 40.05           C
ATOM   1161  C   ALA   149      12.389  14.256  21.123  1.00 40.05           C
ATOM   1162  O   ALA   149      12.967  14.594  22.154  1.00 40.05           O
ATOM   1163  N   GLY   150      11.069  13.998  21.077  1.00 20.27           N
ATOM   1164  CA  GLY   150      10.246  14.033  22.247  1.00 20.27           C
ATOM   1165  C   GLY   150       8.843  13.858  21.767  1.00 20.27           C
ATOM   1166  O   GLY   150       8.605  13.765  20.565  1.00 20.27           O
ATOM   1167  N   VAL   151       7.864  13.828  22.691  1.00 89.87           N
ATOM   1168  CA  VAL   151       6.514  13.597  22.263  1.00 89.87           C
ATOM   1169  CB  VAL   151       5.680  12.929  23.320  1.00 89.87           C
ATOM   1170  CG1 VAL   151       5.363  13.939  24.436  1.00 89.87           C
ATOM   1171  CG2 VAL   151       4.467  12.273  22.647  1.00 89.87           C
ATOM   1172  C   VAL   151       5.916  14.920  21.881  1.00 89.87           C
ATOM   1173  O   VAL   151       6.072  15.911  22.593  1.00 89.87           O
ATOM   1174  N   LEU   152       5.227  14.973  20.718  1.00 64.49           N
ATOM   1175  CA  LEU   152       4.715  16.225  20.231  1.00 64.49           C
ATOM   1176  CB  LEU   152       5.389  16.615  18.907  1.00 64.49           C
ATOM   1177  CG  LEU   152       5.024  18.013  18.386  1.00 64.49           C
ATOM   1178  CD1 LEU   152       5.533  19.111  19.332  1.00 64.49           C
ATOM   1179  CD2 LEU   152       5.506  18.200  16.939  1.00 64.49           C
ATOM   1180  C   LEU   152       3.249  16.102  19.991  1.00 64.49           C
ATOM   1181  O   LEU   152       2.810  15.347  19.123  1.00 64.49           O
ATOM   1182  N   GLY   153       2.439  16.854  20.761  1.00 19.88           N
ATOM   1183  CA  GLY   153       1.014  16.742  20.643  1.00 19.88           C
ATOM   1184  C   GLY   153       0.556  17.688  19.588  1.00 19.88           C
ATOM   1185  O   GLY   153       1.344  18.161  18.770  1.00 19.88           O
ATOM   1186  N   SER   154      -0.760  17.971  19.577  1.00 68.03           N
ATOM   1187  CA  SER   154      -1.313  18.837  18.580  1.00 68.03           C
ATOM   1188  CB  SER   154      -2.826  18.648  18.373  1.00 68.03           C
ATOM   1189  OG  SER   154      -3.295  19.540  17.372  1.00 68.03           O
ATOM   1190  C   SER   154      -1.088  20.270  18.960  1.00 68.03           C
ATOM   1191  O   SER   154      -0.931  20.614  20.131  1.00 68.03           O
ATOM   1192  N   ARG   155      -1.044  21.134  17.924  1.00105.39           N
ATOM   1193  CA  ARG   155      -0.945  22.564  18.018  1.00105.39           C
ATOM   1194  CB  ARG   155      -2.299  23.249  18.328  1.00105.39           C
ATOM   1195  CG  ARG   155      -3.015  22.832  19.621  1.00105.39           C
ATOM   1196  CD  ARG   155      -2.587  23.604  20.871  1.00105.39           C
ATOM   1197  NE  ARG   155      -3.480  23.197  21.992  1.00105.39           N
ATOM   1198  CZ  ARG   155      -3.569  23.986  23.102  1.00105.39           C
ATOM   1199  NH1 ARG   155      -2.850  25.144  23.175  1.00105.39           N
ATOM   1200  NH2 ARG   155      -4.379  23.620  24.138  1.00105.39           N
ATOM   1201  C   ARG   155       0.140  23.016  18.951  1.00105.39           C
ATOM   1202  O   ARG   155      -0.081  23.860  19.817  1.00105.39           O
ATOM   1203  N   LYS   156       1.368  22.487  18.783  1.00113.44           N
ATOM   1204  CA  LYS   156       2.457  22.903  19.625  1.00113.44           C
ATOM   1205  CB  LYS   156       3.539  21.827  19.814  1.00113.44           C
ATOM   1206  CG  LYS   156       3.051  20.622  20.622  1.00113.44           C
ATOM   1207  CD  LYS   156       2.608  20.976  22.045  1.00113.44           C
ATOM   1208  CE  LYS   156       1.266  21.708  22.111  1.00113.44           C
ATOM   1209  NZ  LYS   156       0.918  22.007  23.518  1.00113.44           N
ATOM   1210  C   LYS   156       3.095  24.116  19.020  1.00113.44           C
ATOM   1211  O   LYS   156       2.897  24.415  17.844  1.00113.44           O
ATOM   1212  N   GLY   157       3.875  24.860  19.834  1.00 26.58           N
ATOM   1213  CA  GLY   157       4.491  26.078  19.388  1.00 26.58           C
ATOM   1214  C   GLY   157       5.556  25.779  18.382  1.00 26.58           C
ATOM   1215  O   GLY   157       6.334  24.838  18.530  1.00 26.58           O
ATOM   1216  N   VAL   158       5.624  26.617  17.329  1.00 35.76           N
ATOM   1217  CA  VAL   158       6.629  26.465  16.321  1.00 35.76           C
ATOM   1218  CB  VAL   158       6.086  26.541  14.922  1.00 35.76           C
ATOM   1219  CG1 VAL   158       7.258  26.491  13.928  1.00 35.76           C
ATOM   1220  CG2 VAL   158       5.067  25.403  14.735  1.00 35.76           C
ATOM   1221  C   VAL   158       7.572  27.608  16.511  1.00 35.76           C
ATOM   1222  O   VAL   158       7.146  28.760  16.578  1.00 35.76           O
ATOM   1223  N   ASN   159       8.883  27.311  16.621  1.00 62.52           N
ATOM   1224  CA  ASN   159       9.841  28.352  16.864  1.00 62.52           C
ATOM   1225  CB  ASN   159      10.562  28.169  18.208  1.00 62.52           C
ATOM   1226  CG  ASN   159       9.496  28.199  19.295  1.00 62.52           C
ATOM   1227  OD1 ASN   159       9.018  29.261  19.691  1.00 62.52           O
ATOM   1228  ND2 ASN   159       9.095  26.993  19.779  1.00 62.52           N
ATOM   1229  C   ASN   159      10.882  28.299  15.785  1.00 62.52           C
ATOM   1230  O   ASN   159      11.513  27.274  15.543  1.00 62.52           O
ATOM   1231  N   ALA   160      11.032  29.435  15.087  1.00100.69           N
ATOM   1232  CA  ALA   160      11.909  29.770  13.998  1.00100.69           C
ATOM   1233  CB  ALA   160      11.395  30.981  13.201  1.00100.69           C
ATOM   1234  C   ALA   160      13.370  30.037  14.279  1.00100.69           C
ATOM   1235  O   ALA   160      14.125  29.913  13.315  1.00100.69           O
ATOM   1236  N   PRO   161      13.825  30.394  15.473  1.00177.00           N
ATOM   1237  CA  PRO   161      15.101  31.060  15.690  1.00177.00           C
ATOM   1238  CD  PRO   161      13.464  29.608  16.642  1.00177.00           C
ATOM   1239  CB  PRO   161      15.578  30.675  17.086  1.00177.00           C
ATOM   1240  CG  PRO   161      14.328  30.139  17.786  1.00177.00           C
ATOM   1241  C   PRO   161      16.209  30.904  14.708  1.00177.00           C
ATOM   1242  O   PRO   161      16.617  29.781  14.415  1.00177.00           O
ATOM   1243  N   GLY   162      16.715  32.065  14.239  1.00 39.90           N
ATOM   1244  CA  GLY   162      17.741  32.159  13.246  1.00 39.90           C
ATOM   1245  C   GLY   162      17.202  32.870  12.040  1.00 39.90           C
ATOM   1246  O   GLY   162      17.977  33.377  11.230  1.00 39.90           O
ATOM   1247  N   VAL   163      15.866  32.947  11.866  1.00112.69           N
ATOM   1248  CA  VAL   163      15.402  33.646  10.704  1.00112.69           C
ATOM   1249  CB  VAL   163      14.807  32.738   9.671  1.00112.69           C
ATOM   1250  CG1 VAL   163      13.421  32.267  10.141  1.00112.69           C
ATOM   1251  CG2 VAL   163      14.849  33.464   8.321  1.00112.69           C
ATOM   1252  C   VAL   163      14.375  34.643  11.142  1.00112.69           C
ATOM   1253  O   VAL   163      13.774  34.508  12.206  1.00112.69           O
ATOM   1254  N   SER   164      14.162  35.696  10.330  1.00 76.79           N
ATOM   1255  CA  SER   164      13.230  36.727  10.697  1.00 76.79           C
ATOM   1256  CB  SER   164      13.672  38.129  10.242  1.00 76.79           C
ATOM   1257  OG  SER   164      12.659  39.080  10.528  1.00 76.79           O
ATOM   1258  C   SER   164      11.924  36.442  10.026  1.00 76.79           C
ATOM   1259  O   SER   164      11.858  36.292   8.808  1.00 76.79           O
ATOM   1260  N   ILE   165      10.838  36.382  10.822  1.00 84.03           N
ATOM   1261  CA  ILE   165       9.542  36.094  10.279  1.00 84.03           C
ATOM   1262  CB  ILE   165       8.718  35.151  11.103  1.00 84.03           C
ATOM   1263  CG2 ILE   165       8.416  35.824  12.452  1.00 84.03           C
ATOM   1264  CG1 ILE   165       7.463  34.740  10.318  1.00 84.03           C
ATOM   1265  CD1 ILE   165       6.714  33.555  10.922  1.00 84.03           C
ATOM   1266  C   ILE   165       8.782  37.369  10.190  1.00 84.03           C
ATOM   1267  O   ILE   165       8.816  38.191  11.105  1.00 84.03           O
ATOM   1268  N   ASN   166       8.093  37.577   9.052  1.00 41.74           N
ATOM   1269  CA  ASN   166       7.353  38.790   8.889  1.00 41.74           C
ATOM   1270  CB  ASN   166       7.600  39.471   7.531  1.00 41.74           C
ATOM   1271  CG  ASN   166       9.029  39.994   7.505  1.00 41.74           C
ATOM   1272  OD1 ASN   166       9.379  40.921   8.234  1.00 41.74           O
ATOM   1273  ND2 ASN   166       9.882  39.381   6.641  1.00 41.74           N
ATOM   1274  C   ASN   166       5.892  38.481   8.953  1.00 41.74           C
ATOM   1275  O   ASN   166       5.359  37.762   8.109  1.00 41.74           O
ATOM   1276  N   LEU   167       5.207  39.008   9.985  1.00 58.89           N
ATOM   1277  CA  LEU   167       3.784  38.870  10.056  1.00 58.89           C
ATOM   1278  CB  LEU   167       3.306  38.113  11.305  1.00 58.89           C
ATOM   1279  CG  LEU   167       3.759  36.640  11.320  1.00 58.89           C
ATOM   1280  CD1 LEU   167       3.261  35.909  12.576  1.00 58.89           C
ATOM   1281  CD2 LEU   167       3.362  35.923  10.020  1.00 58.89           C
ATOM   1282  C   LEU   167       3.273  40.270  10.121  1.00 58.89           C
ATOM   1283  O   LEU   167       3.293  40.915  11.169  1.00 58.89           O
ATOM   1284  N   PRO   168       2.826  40.762   9.003  1.00 64.41           N
ATOM   1285  CA  PRO   168       2.360  42.117   8.959  1.00 64.41           C
ATOM   1286  CD  PRO   168       3.352  40.328   7.721  1.00 64.41           C
ATOM   1287  CB  PRO   168       2.449  42.557   7.495  1.00 64.41           C
ATOM   1288  CG  PRO   168       2.663  41.253   6.707  1.00 64.41           C
ATOM   1289  C   PRO   168       1.000  42.246   9.547  1.00 64.41           C
ATOM   1290  O   PRO   168       0.253  41.269   9.554  1.00 64.41           O
ATOM   1291  N   GLY   169       0.673  43.446  10.056  1.00 14.24           N
ATOM   1292  CA  GLY   169      -0.627  43.689  10.599  1.00 14.24           C
ATOM   1293  C   GLY   169      -0.677  43.100  11.967  1.00 14.24           C
ATOM   1294  O   GLY   169       0.316  42.594  12.488  1.00 14.24           O
ATOM   1295  N   ILE   170      -1.873  43.154  12.577  1.00 84.76           N
ATOM   1296  CA  ILE   170      -2.093  42.610  13.880  1.00 84.76           C
ATOM   1297  CB  ILE   170      -2.636  43.595  14.880  1.00 84.76           C
ATOM   1298  CG2 ILE   170      -1.585  44.700  15.076  1.00 84.76           C
ATOM   1299  CG1 ILE   170      -4.019  44.120  14.452  1.00 84.76           C
ATOM   1300  CD1 ILE   170      -4.007  44.916  13.147  1.00 84.76           C
ATOM   1301  C   ILE   170      -3.118  41.545  13.693  1.00 84.76           C
ATOM   1302  O   ILE   170      -3.927  41.606  12.768  1.00 84.76           O
ATOM   1303  N   THR   171      -3.100  40.519  14.561  1.00 31.51           N
ATOM   1304  CA  THR   171      -4.021  39.439  14.378  1.00 31.51           C
ATOM   1305  CB  THR   171      -3.878  38.334  15.384  1.00 31.51           C
ATOM   1306  OG1 THR   171      -4.192  38.808  16.685  1.00 31.51           O
ATOM   1307  CG2 THR   171      -2.431  37.815  15.343  1.00 31.51           C
ATOM   1308  C   THR   171      -5.400  39.985  14.506  1.00 31.51           C
ATOM   1309  O   THR   171      -5.615  41.062  15.059  1.00 31.51           O
ATOM   1310  N   GLU   172      -6.373  39.242  13.950  1.00 61.47           N
ATOM   1311  CA  GLU   172      -7.744  39.646  13.994  1.00 61.47           C
ATOM   1312  CB  GLU   172      -8.676  38.632  13.312  1.00 61.47           C
ATOM   1313  CG  GLU   172      -8.320  38.375  11.848  1.00 61.47           C
ATOM   1314  CD  GLU   172      -7.129  37.426  11.837  1.00 61.47           C
ATOM   1315  OE1 GLU   172      -6.809  36.869  12.921  1.00 61.47           O
ATOM   1316  OE2 GLU   172      -6.523  37.244  10.747  1.00 61.47           O
ATOM   1317  C   GLU   172      -8.112  39.667  15.438  1.00 61.47           C
ATOM   1318  O   GLU   172      -8.807  40.567  15.909  1.00 61.47           O
ATOM   1319  N   LYS   173      -7.624  38.654  16.175  1.00 76.24           N
ATOM   1320  CA  LYS   173      -7.900  38.502  17.572  1.00 76.24           C
ATOM   1321  CB  LYS   173      -7.239  37.241  18.154  1.00 76.24           C
ATOM   1322  CG  LYS   173      -7.243  37.188  19.682  1.00 76.24           C
ATOM   1323  CD  LYS   173      -8.630  37.086  20.312  1.00 76.24           C
ATOM   1324  CE  LYS   173      -8.589  37.033  21.841  1.00 76.24           C
ATOM   1325  NZ  LYS   173      -9.963  37.018  22.388  1.00 76.24           N
ATOM   1326  C   LYS   173      -7.360  39.672  18.331  1.00 76.24           C
ATOM   1327  O   LYS   173      -8.054  40.251  19.164  1.00 76.24           O
ATOM   1328  N   ASP   174      -6.109  40.070  18.043  1.00 25.49           N
ATOM   1329  CA  ASP   174      -5.505  41.141  18.779  1.00 25.49           C
ATOM   1330  CB  ASP   174      -4.062  41.438  18.333  1.00 25.49           C
ATOM   1331  CG  ASP   174      -3.166  40.300  18.801  1.00 25.49           C
ATOM   1332  OD1 ASP   174      -3.543  39.616  19.791  1.00 25.49           O
ATOM   1333  OD2 ASP   174      -2.093  40.097  18.172  1.00 25.49           O
ATOM   1334  C   ASP   174      -6.305  42.381  18.551  1.00 25.49           C
ATOM   1335  O   ASP   174      -6.531  43.163  19.474  1.00 25.49           O
ATOM   1336  N   SER   175      -6.768  42.583  17.306  1.00 57.30           N
ATOM   1337  CA  SER   175      -7.485  43.779  16.980  1.00 57.30           C
ATOM   1338  CB  SER   175      -7.918  43.826  15.505  1.00 57.30           C
ATOM   1339  OG  SER   175      -8.625  45.030  15.241  1.00 57.30           O
ATOM   1340  C   SER   175      -8.724  43.857  17.813  1.00 57.30           C
ATOM   1341  O   SER   175      -9.031  44.902  18.384  1.00 57.30           O
ATOM   1342  N   SER   176      -9.468  42.741  17.918  1.00 58.80           N
ATOM   1343  CA  SER   176     -10.700  42.750  18.652  1.00 58.80           C
ATOM   1344  CB  SER   176     -11.438  41.402  18.588  1.00 58.80           C
ATOM   1345  OG  SER   176     -12.648  41.471  19.329  1.00 58.80           O
ATOM   1346  C   SER   176     -10.404  43.032  20.087  1.00 58.80           C
ATOM   1347  O   SER   176     -11.133  43.772  20.746  1.00 58.80           O
ATOM   1348  N   ASP   177      -9.309  42.447  20.606  1.00 36.37           N
ATOM   1349  CA  ASP   177      -8.962  42.609  21.986  1.00 36.37           C
ATOM   1350  CB  ASP   177      -7.731  41.779  22.385  1.00 36.37           C
ATOM   1351  CG  ASP   177      -8.125  40.308  22.343  1.00 36.37           C
ATOM   1352  OD1 ASP   177      -9.352  40.025  22.292  1.00 36.37           O
ATOM   1353  OD2 ASP   177      -7.205  39.448  22.358  1.00 36.37           O
ATOM   1354  C   ASP   177      -8.645  44.046  22.254  1.00 36.37           C
ATOM   1355  O   ASP   177      -9.071  44.602  23.266  1.00 36.37           O
ATOM   1356  N   ILE   178      -7.900  44.696  21.340  1.00 32.60           N
ATOM   1357  CA  ILE   178      -7.499  46.054  21.567  1.00 32.60           C
ATOM   1358  CB  ILE   178      -6.589  46.580  20.495  1.00 32.60           C
ATOM   1359  CG2 ILE   178      -6.439  48.098  20.689  1.00 32.60           C
ATOM   1360  CG1 ILE   178      -5.254  45.813  20.524  1.00 32.60           C
ATOM   1361  CD1 ILE   178      -4.354  46.083  19.319  1.00 32.60           C
ATOM   1362  C   ILE   178      -8.714  46.928  21.644  1.00 32.60           C
ATOM   1363  O   ILE   178      -8.839  47.745  22.555  1.00 32.60           O
ATOM   1364  N   ARG   179      -9.669  46.751  20.712  1.00 49.54           N
ATOM   1365  CA  ARG   179     -10.842  47.579  20.697  1.00 49.54           C
ATOM   1366  CB  ARG   179     -11.816  47.199  19.564  1.00 49.54           C
ATOM   1367  CG  ARG   179     -11.192  47.369  18.178  1.00 49.54           C
ATOM   1368  CD  ARG   179     -12.147  47.209  16.993  1.00 49.54           C
ATOM   1369  NE  ARG   179     -11.369  47.554  15.766  1.00 49.54           N
ATOM   1370  CZ  ARG   179     -11.996  47.683  14.560  1.00 49.54           C
ATOM   1371  NH1 ARG   179     -13.340  47.470  14.464  1.00 49.54           N
ATOM   1372  NH2 ARG   179     -11.279  48.028  13.450  1.00 49.54           N
ATOM   1373  C   ARG   179     -11.545  47.368  21.997  1.00 49.54           C
ATOM   1374  O   ARG   179     -12.041  48.307  22.617  1.00 49.54           O
ATOM   1375  N   PHE   180     -11.574  46.104  22.448  1.00 45.43           N
ATOM   1376  CA  PHE   180     -12.213  45.718  23.669  1.00 45.43           C
ATOM   1377  CB  PHE   180     -12.035  44.205  23.898  1.00 45.43           C
ATOM   1378  CG  PHE   180     -12.672  43.752  25.167  1.00 45.43           C
ATOM   1379  CD1 PHE   180     -14.032  43.562  25.253  1.00 45.43           C
ATOM   1380  CD2 PHE   180     -11.892  43.488  26.270  1.00 45.43           C
ATOM   1381  CE1 PHE   180     -14.603  43.129  26.427  1.00 45.43           C
ATOM   1382  CE2 PHE   180     -12.457  43.054  27.446  1.00 45.43           C
ATOM   1383  CZ  PHE   180     -13.816  42.875  27.526  1.00 45.43           C
ATOM   1384  C   PHE   180     -11.541  46.456  24.780  1.00 45.43           C
ATOM   1385  O   PHE   180     -12.198  47.016  25.657  1.00 45.43           O
ATOM   1386  N   GLY   181     -10.198  46.491  24.752  1.00 17.27           N
ATOM   1387  CA  GLY   181      -9.448  47.136  25.787  1.00 17.27           C
ATOM   1388  C   GLY   181      -9.768  48.596  25.798  1.00 17.27           C
ATOM   1389  O   GLY   181      -9.834  49.213  26.860  1.00 17.27           O
ATOM   1390  N   LEU   182      -9.945  49.195  24.606  1.00 76.36           N
ATOM   1391  CA  LEU   182     -10.186  50.607  24.527  1.00 76.36           C
ATOM   1392  CB  LEU   182     -10.262  51.104  23.068  1.00 76.36           C
ATOM   1393  CG  LEU   182     -10.249  52.638  22.857  1.00 76.36           C
ATOM   1394  CD1 LEU   182     -10.332  52.959  21.361  1.00 76.36           C
ATOM   1395  CD2 LEU   182     -11.330  53.392  23.651  1.00 76.36           C
ATOM   1396  C   LEU   182     -11.490  50.908  25.197  1.00 76.36           C
ATOM   1397  O   LEU   182     -11.586  51.853  25.978  1.00 76.36           O
ATOM   1398  N   ASP   183     -12.530  50.099  24.926  1.00 21.94           N
ATOM   1399  CA  ASP   183     -13.819  50.394  25.484  1.00 21.94           C
ATOM   1400  CB  ASP   183     -14.893  49.378  25.063  1.00 21.94           C
ATOM   1401  CG  ASP   183     -15.153  49.575  23.575  1.00 21.94           C
ATOM   1402  OD1 ASP   183     -14.614  50.563  23.008  1.00 21.94           O
ATOM   1403  OD2 ASP   183     -15.887  48.739  22.986  1.00 21.94           O
ATOM   1404  C   ASP   183     -13.690  50.342  26.970  1.00 21.94           C
ATOM   1405  O   ASP   183     -14.230  51.179  27.691  1.00 21.94           O
ATOM   1406  N   HIS   184     -12.934  49.345  27.449  1.00 70.00           N
ATOM   1407  CA  HIS   184     -12.688  49.109  28.837  1.00 70.00           C
ATOM   1408  ND1 HIS   184     -13.976  46.523  27.915  1.00 70.00           N
ATOM   1409  CG  HIS   184     -13.193  46.720  29.030  1.00 70.00           C
ATOM   1410  CB  HIS   184     -12.087  47.726  29.096  1.00 70.00           C
ATOM   1411  NE2 HIS   184     -14.776  45.184  29.498  1.00 70.00           N
ATOM   1412  CD2 HIS   184     -13.693  45.892  29.987  1.00 70.00           C
ATOM   1413  CE1 HIS   184     -14.908  45.598  28.251  1.00 70.00           C
ATOM   1414  C   HIS   184     -11.837  50.200  29.404  1.00 70.00           C
ATOM   1415  O   HIS   184     -11.828  50.413  30.616  1.00 70.00           O
ATOM   1416  N   GLU   185     -11.115  50.945  28.545  1.00 94.22           N
ATOM   1417  CA  GLU   185     -10.290  52.003  29.055  1.00 94.22           C
ATOM   1418  CB  GLU   185     -11.082  52.972  29.954  1.00 94.22           C
ATOM   1419  CG  GLU   185     -10.280  54.166  30.476  1.00 94.22           C
ATOM   1420  CD  GLU   185     -11.200  54.972  31.384  1.00 94.22           C
ATOM   1421  OE1 GLU   185     -12.391  54.582  31.512  1.00 94.22           O
ATOM   1422  OE2 GLU   185     -10.724  55.985  31.964  1.00 94.22           O
ATOM   1423  C   GLU   185      -9.155  51.445  29.858  1.00 94.22           C
ATOM   1424  O   GLU   185      -8.923  51.841  30.999  1.00 94.22           O
ATOM   1425  N   ILE   186      -8.419  50.485  29.259  1.00 55.34           N
ATOM   1426  CA  ILE   186      -7.261  49.892  29.868  1.00 55.34           C
ATOM   1427  CB  ILE   186      -6.854  48.595  29.237  1.00 55.34           C
ATOM   1428  CG2 ILE   186      -8.010  47.593  29.398  1.00 55.34           C
ATOM   1429  CG1 ILE   186      -6.438  48.837  27.777  1.00 55.34           C
ATOM   1430  CD1 ILE   186      -5.703  47.657  27.144  1.00 55.34           C
ATOM   1431  C   ILE   186      -6.104  50.825  29.670  1.00 55.34           C
ATOM   1432  O   ILE   186      -5.975  51.457  28.623  1.00 55.34           O
ATOM   1433  N   ASN   187      -5.263  50.963  30.716  1.00 53.07           N
ATOM   1434  CA  ASN   187      -4.121  51.836  30.729  1.00 53.07           C
ATOM   1435  CB  ASN   187      -3.522  51.964  32.138  1.00 53.07           C
ATOM   1436  CG  ASN   187      -4.595  52.550  33.045  1.00 53.07           C
ATOM   1437  OD1 ASN   187      -5.267  53.519  32.695  1.00 53.07           O
ATOM   1438  ND2 ASN   187      -4.769  51.937  34.246  1.00 53.07           N
ATOM   1439  C   ASN   187      -3.015  51.359  29.824  1.00 53.07           C
ATOM   1440  O   ASN   187      -2.443  52.157  29.085  1.00 53.07           O
ATOM   1441  N   TYR   188      -2.672  50.052  29.840  1.00 51.91           N
ATOM   1442  CA  TYR   188      -1.523  49.646  29.074  1.00 51.91           C
ATOM   1443  CB  TYR   188      -0.332  49.190  29.937  1.00 51.91           C
ATOM   1444  CG  TYR   188       0.205  50.355  30.694  1.00 51.91           C
ATOM   1445  CD1 TYR   188       1.105  51.212  30.105  1.00 51.91           C
ATOM   1446  CD2 TYR   188      -0.182  50.585  31.995  1.00 51.91           C
ATOM   1447  CE1 TYR   188       1.608  52.286  30.800  1.00 51.91           C
ATOM   1448  CE2 TYR   188       0.318  51.657  32.696  1.00 51.91           C
ATOM   1449  CZ  TYR   188       1.215  52.509  32.097  1.00 51.91           C
ATOM   1450  OH  TYR   188       1.731  53.610  32.812  1.00 51.91           O
ATOM   1451  C   TYR   188      -1.852  48.477  28.205  1.00 51.91           C
ATOM   1452  O   TYR   188      -2.801  47.736  28.457  1.00 51.91           O
ATOM   1453  N   ILE   189      -1.072  48.321  27.114  1.00 40.51           N
ATOM   1454  CA  ILE   189      -1.217  47.195  26.241  1.00 40.51           C
ATOM   1455  CB  ILE   189      -1.771  47.568  24.896  1.00 40.51           C
ATOM   1456  CG2 ILE   189      -1.739  46.325  23.990  1.00 40.51           C
ATOM   1457  CG1 ILE   189      -3.175  48.173  25.058  1.00 40.51           C
ATOM   1458  CD1 ILE   189      -3.702  48.843  23.791  1.00 40.51           C
ATOM   1459  C   ILE   189       0.148  46.624  26.030  1.00 40.51           C
ATOM   1460  O   ILE   189       1.070  47.327  25.621  1.00 40.51           O
ATOM   1461  N   ALA   190       0.320  45.320  26.310  1.00 32.29           N
ATOM   1462  CA  ALA   190       1.602  44.725  26.085  1.00 32.29           C
ATOM   1463  CB  ALA   190       1.997  43.681  27.144  1.00 32.29           C
ATOM   1464  C   ALA   190       1.484  44.011  24.782  1.00 32.29           C
ATOM   1465  O   ALA   190       0.600  43.175  24.597  1.00 32.29           O
ATOM   1466  N   ALA   191       2.378  44.330  23.830  1.00 27.69           N
ATOM   1467  CA  ALA   191       2.286  43.685  22.557  1.00 27.69           C
ATOM   1468  CB  ALA   191       2.688  44.589  21.380  1.00 27.69           C
ATOM   1469  C   ALA   191       3.231  42.533  22.584  1.00 27.69           C
ATOM   1470  O   ALA   191       4.409  42.681  22.906  1.00 27.69           O
ATOM   1471  N   SER   192       2.722  41.336  22.251  1.00 37.90           N
ATOM   1472  CA  SER   192       3.548  40.169  22.297  1.00 37.90           C
ATOM   1473  CB  SER   192       2.750  38.868  22.492  1.00 37.90           C
ATOM   1474  OG  SER   192       2.069  38.894  23.737  1.00 37.90           O
ATOM   1475  C   SER   192       4.303  40.039  21.008  1.00 37.90           C
ATOM   1476  O   SER   192       3.854  40.488  19.954  1.00 37.90           O
ATOM   1477  N   PHE   193       5.482  39.390  21.095  1.00 92.41           N
ATOM   1478  CA  PHE   193       6.335  39.041  19.991  1.00 92.41           C
ATOM   1479  CB  PHE   193       5.695  38.000  19.054  1.00 92.41           C
ATOM   1480  CG  PHE   193       5.359  36.811  19.883  1.00 92.41           C
ATOM   1481  CD1 PHE   193       4.130  36.726  20.495  1.00 92.41           C
ATOM   1482  CD2 PHE   193       6.268  35.795  20.068  1.00 92.41           C
ATOM   1483  CE1 PHE   193       3.803  35.638  21.269  1.00 92.41           C
ATOM   1484  CE2 PHE   193       5.946  34.704  20.842  1.00 92.41           C
ATOM   1485  CZ  PHE   193       4.713  34.624  21.442  1.00 92.41           C
ATOM   1486  C   PHE   193       6.702  40.218  19.141  1.00 92.41           C
ATOM   1487  O   PHE   193       6.700  40.094  17.920  1.00 92.41           O
ATOM   1488  N   VAL   194       7.065  41.376  19.731  1.00 78.43           N
ATOM   1489  CA  VAL   194       7.364  42.511  18.896  1.00 78.43           C
ATOM   1490  CB  VAL   194       7.288  43.819  19.628  1.00 78.43           C
ATOM   1491  CG1 VAL   194       7.771  44.937  18.689  1.00 78.43           C
ATOM   1492  CG2 VAL   194       5.852  44.014  20.138  1.00 78.43           C
ATOM   1493  C   VAL   194       8.755  42.409  18.343  1.00 78.43           C
ATOM   1494  O   VAL   194       9.743  42.612  19.049  1.00 78.43           O
ATOM   1495  N   ARG   195       8.853  42.004  17.061  1.00151.39           N
ATOM   1496  CA  ARG   195      10.081  41.971  16.319  1.00151.39           C
ATOM   1497  CB  ARG   195      10.060  40.905  15.212  1.00151.39           C
ATOM   1498  CG  ARG   195       8.785  40.896  14.370  1.00151.39           C
ATOM   1499  CD  ARG   195       7.813  39.833  14.897  1.00151.39           C
ATOM   1500  NE  ARG   195       6.578  39.832  14.066  1.00151.39           N
ATOM   1501  CZ  ARG   195       5.400  40.319  14.557  1.00151.39           C
ATOM   1502  NH1 ARG   195       5.336  40.881  15.798  1.00151.39           N
ATOM   1503  NH2 ARG   195       4.270  40.236  13.799  1.00151.39           N
ATOM   1504  C   ARG   195      10.527  43.302  15.788  1.00151.39           C
ATOM   1505  O   ARG   195      11.711  43.627  15.842  1.00151.39           O
ATOM   1506  N   LYS   196       9.604  44.132  15.270  1.00 57.10           N
ATOM   1507  CA  LYS   196      10.066  45.341  14.648  1.00 57.10           C
ATOM   1508  CB  LYS   196       9.966  45.279  13.110  1.00 57.10           C
ATOM   1509  CG  LYS   196      11.015  44.394  12.435  1.00 57.10           C
ATOM   1510  CD  LYS   196      10.748  44.199  10.941  1.00 57.10           C
ATOM   1511  CE  LYS   196      11.886  43.508  10.188  1.00 57.10           C
ATOM   1512  NZ  LYS   196      11.529  43.367   8.758  1.00 57.10           N
ATOM   1513  C   LYS   196       9.209  46.482  15.104  1.00 57.10           C
ATOM   1514  O   LYS   196       8.106  46.285  15.611  1.00 57.10           O
ATOM   1515  N   PRO   197       9.712  47.684  14.951  1.00 85.92           N
ATOM   1516  CA  PRO   197       9.024  48.885  15.328  1.00 85.92           C
ATOM   1517  CD  PRO   197      10.877  47.960  14.129  1.00 85.92           C
ATOM   1518  CB  PRO   197       9.972  50.030  14.976  1.00 85.92           C
ATOM   1519  CG  PRO   197      10.804  49.462  13.815  1.00 85.92           C
ATOM   1520  C   PRO   197       7.735  48.994  14.576  1.00 85.92           C
ATOM   1521  O   PRO   197       6.824  49.665  15.057  1.00 85.92           O
ATOM   1522  N   GLN   198       7.640  48.359  13.394  1.00 70.78           N
ATOM   1523  CA  GLN   198       6.455  48.455  12.591  1.00 70.78           C
ATOM   1524  CB  GLN   198       6.569  47.706  11.252  1.00 70.78           C
ATOM   1525  CG  GLN   198       5.305  47.809  10.394  1.00 70.78           C
ATOM   1526  CD  GLN   198       5.545  47.035   9.106  1.00 70.78           C
ATOM   1527  OE1 GLN   198       4.656  46.914   8.265  1.00 70.78           O
ATOM   1528  NE2 GLN   198       6.784  46.498   8.943  1.00 70.78           N
ATOM   1529  C   GLN   198       5.320  47.857  13.351  1.00 70.78           C
ATOM   1530  O   GLN   198       4.196  48.352  13.297  1.00 70.78           O
ATOM   1531  N   ASP   199       5.595  46.772  14.095  1.00 33.19           N
ATOM   1532  CA  ASP   199       4.565  46.094  14.824  1.00 33.19           C
ATOM   1533  CB  ASP   199       5.110  44.903  15.624  1.00 33.19           C
ATOM   1534  CG  ASP   199       5.590  43.870  14.618  1.00 33.19           C
ATOM   1535  OD1 ASP   199       4.839  43.599  13.643  1.00 33.19           O
ATOM   1536  OD2 ASP   199       6.724  43.353  14.801  1.00 33.19           O
ATOM   1537  C   ASP   199       3.985  47.061  15.803  1.00 33.19           C
ATOM   1538  O   ASP   199       2.774  47.097  16.010  1.00 33.19           O
ATOM   1539  N   VAL   200       4.852  47.870  16.435  1.00 26.05           N
ATOM   1540  CA  VAL   200       4.420  48.830  17.408  1.00 26.05           C
ATOM   1541  CB  VAL   200       5.565  49.561  18.034  1.00 26.05           C
ATOM   1542  CG1 VAL   200       4.993  50.661  18.943  1.00 26.05           C
ATOM   1543  CG2 VAL   200       6.458  48.540  18.760  1.00 26.05           C
ATOM   1544  C   VAL   200       3.559  49.857  16.746  1.00 26.05           C
ATOM   1545  O   VAL   200       2.532  50.262  17.288  1.00 26.05           O
ATOM   1546  N   LEU   201       3.959  50.294  15.539  1.00 32.11           N
ATOM   1547  CA  LEU   201       3.278  51.341  14.836  1.00 32.11           C
ATOM   1548  CB  LEU   201       3.956  51.696  13.502  1.00 32.11           C
ATOM   1549  CG  LEU   201       5.372  52.277  13.668  1.00 32.11           C
ATOM   1550  CD1 LEU   201       6.000  52.617  12.306  1.00 32.11           C
ATOM   1551  CD2 LEU   201       5.377  53.466  14.642  1.00 32.11           C
ATOM   1552  C   LEU   201       1.879  50.914  14.527  1.00 32.11           C
ATOM   1553  O   LEU   201       0.948  51.711  14.627  1.00 32.11           O
ATOM   1554  N   ASP   202       1.685  49.635  14.159  1.00 22.37           N
ATOM   1555  CA  ASP   202       0.382  49.184  13.765  1.00 22.37           C
ATOM   1556  CB  ASP   202       0.352  47.686  13.415  1.00 22.37           C
ATOM   1557  CG  ASP   202       1.134  47.489  12.124  1.00 22.37           C
ATOM   1558  OD1 ASP   202       1.519  48.516  11.504  1.00 22.37           O
ATOM   1559  OD2 ASP   202       1.361  46.310  11.744  1.00 22.37           O
ATOM   1560  C   ASP   202      -0.569  49.400  14.899  1.00 22.37           C
ATOM   1561  O   ASP   202      -1.685  49.875  14.694  1.00 22.37           O
ATOM   1562  N   ILE   203      -0.151  49.063  16.131  1.00 25.75           N
ATOM   1563  CA  ILE   203      -1.005  49.228  17.271  1.00 25.75           C
ATOM   1564  CB  ILE   203      -0.398  48.699  18.537  1.00 25.75           C
ATOM   1565  CG2 ILE   203      -1.330  49.066  19.704  1.00 25.75           C
ATOM   1566  CG1 ILE   203      -0.145  47.187  18.412  1.00 25.75           C
ATOM   1567  CD1 ILE   203       0.713  46.617  19.541  1.00 25.75           C
ATOM   1568  C   ILE   203      -1.259  50.689  17.458  1.00 25.75           C
ATOM   1569  O   ILE   203      -2.381  51.101  17.744  1.00 25.75           O
ATOM   1570  N   ARG   204      -0.207  51.512  17.294  1.00112.05           N
ATOM   1571  CA  ARG   204      -0.322  52.925  17.501  1.00112.05           C
ATOM   1572  CB  ARG   204       1.007  53.661  17.255  1.00112.05           C
ATOM   1573  CG  ARG   204       1.010  55.119  17.719  1.00112.05           C
ATOM   1574  CD  ARG   204       1.124  55.275  19.238  1.00112.05           C
ATOM   1575  NE  ARG   204       2.516  54.898  19.617  1.00112.05           N
ATOM   1576  CZ  ARG   204       2.916  54.952  20.922  1.00112.05           C
ATOM   1577  NH1 ARG   204       2.041  55.347  21.892  1.00112.05           N
ATOM   1578  NH2 ARG   204       4.194  54.608  21.257  1.00112.05           N
ATOM   1579  C   ARG   204      -1.318  53.467  16.524  1.00112.05           C
ATOM   1580  O   ARG   204      -2.190  54.256  16.885  1.00112.05           O
ATOM   1581  N   GLU   205      -1.234  53.024  15.257  1.00 23.34           N
ATOM   1582  CA  GLU   205      -2.103  53.538  14.238  1.00 23.34           C
ATOM   1583  CB  GLU   205      -1.835  52.912  12.859  1.00 23.34           C
ATOM   1584  CG  GLU   205      -2.752  53.450  11.758  1.00 23.34           C
ATOM   1585  CD  GLU   205      -2.379  52.756  10.455  1.00 23.34           C
ATOM   1586  OE1 GLU   205      -1.220  52.943   9.994  1.00 23.34           O
ATOM   1587  OE2 GLU   205      -3.245  52.027   9.906  1.00 23.34           O
ATOM   1588  C   GLU   205      -3.518  53.223  14.603  1.00 23.34           C
ATOM   1589  O   GLU   205      -4.406  54.065  14.482  1.00 23.34           O
ATOM   1590  N   LEU   206      -3.761  51.992  15.080  1.00 31.61           N
ATOM   1591  CA  LEU   206      -5.092  51.582  15.413  1.00 31.61           C
ATOM   1592  CB  LEU   206      -5.126  50.124  15.898  1.00 31.61           C
ATOM   1593  CG  LEU   206      -6.524  49.615  16.281  1.00 31.61           C
ATOM   1594  CD1 LEU   206      -7.485  49.614  15.082  1.00 31.61           C
ATOM   1595  CD2 LEU   206      -6.435  48.243  16.966  1.00 31.61           C
ATOM   1596  C   LEU   206      -5.597  52.450  16.523  1.00 31.61           C
ATOM   1597  O   LEU   206      -6.732  52.926  16.489  1.00 31.61           O
ATOM   1598  N   LEU   207      -4.744  52.701  17.532  1.00 32.05           N
ATOM   1599  CA  LEU   207      -5.144  53.476  18.668  1.00 32.05           C
ATOM   1600  CB  LEU   207      -4.040  53.599  19.733  1.00 32.05           C
ATOM   1601  CG  LEU   207      -3.650  52.261  20.387  1.00 32.05           C
ATOM   1602  CD1 LEU   207      -2.559  52.462  21.451  1.00 32.05           C
ATOM   1603  CD2 LEU   207      -4.882  51.522  20.932  1.00 32.05           C
ATOM   1604  C   LEU   207      -5.466  54.859  18.206  1.00 32.05           C
ATOM   1605  O   LEU   207      -6.419  55.475  18.681  1.00 32.05           O
ATOM   1606  N   GLU   208      -4.670  55.378  17.255  1.00 25.31           N
ATOM   1607  CA  GLU   208      -4.830  56.719  16.769  1.00 25.31           C
ATOM   1608  CB  GLU   208      -3.774  57.099  15.717  1.00 25.31           C
ATOM   1609  CG  GLU   208      -3.927  58.527  15.193  1.00 25.31           C
ATOM   1610  CD  GLU   208      -2.829  58.774  14.168  1.00 25.31           C
ATOM   1611  OE1 GLU   208      -2.660  57.912  13.265  1.00 25.31           O
ATOM   1612  OE2 GLU   208      -2.145  59.826  14.276  1.00 25.31           O
ATOM   1613  C   GLU   208      -6.172  56.869  16.125  1.00 25.31           C
ATOM   1614  O   GLU   208      -6.835  57.892  16.294  1.00 25.31           O
ATOM   1615  N   GLU   209      -6.615  55.849  15.371  1.00 64.88           N
ATOM   1616  CA  GLU   209      -7.865  55.954  14.675  1.00 64.88           C
ATOM   1617  CB  GLU   209      -8.159  54.688  13.849  1.00 64.88           C
ATOM   1618  CG  GLU   209      -9.385  54.788  12.941  1.00 64.88           C
ATOM   1619  CD  GLU   209      -9.437  53.513  12.108  1.00 64.88           C
ATOM   1620  OE1 GLU   209      -8.507  52.675  12.253  1.00 64.88           O
ATOM   1621  OE2 GLU   209     -10.403  53.361  11.314  1.00 64.88           O
ATOM   1622  C   GLU   209      -8.960  56.134  15.685  1.00 64.88           C
ATOM   1623  O   GLU   209      -9.839  56.980  15.527  1.00 64.88           O
ATOM   1624  N   LYS   210      -8.909  55.328  16.759  1.00 74.87           N
ATOM   1625  CA  LYS   210      -9.843  55.295  17.851  1.00 74.87           C
ATOM   1626  CB  LYS   210      -9.693  54.028  18.693  1.00 74.87           C
ATOM   1627  CG  LYS   210     -10.221  52.820  17.927  1.00 74.87           C
ATOM   1628  CD  LYS   210      -9.704  51.482  18.441  1.00 74.87           C
ATOM   1629  CE  LYS   210     -10.103  50.318  17.537  1.00 74.87           C
ATOM   1630  NZ  LYS   210      -9.076  49.263  17.614  1.00 74.87           N
ATOM   1631  C   LYS   210      -9.720  56.507  18.729  1.00 74.87           C
ATOM   1632  O   LYS   210     -10.650  56.823  19.469  1.00 74.87           O
ATOM   1633  N   HIS   211      -8.577  57.221  18.678  1.00 73.39           N
ATOM   1634  CA  HIS   211      -8.340  58.346  19.546  1.00 73.39           C
ATOM   1635  ND1 HIS   211      -8.645  61.699  19.755  1.00 73.39           N
ATOM   1636  CG  HIS   211      -9.284  60.607  20.300  1.00 73.39           C
ATOM   1637  CB  HIS   211      -9.531  59.326  19.561  1.00 73.39           C
ATOM   1638  NE2 HIS   211      -9.211  62.265  21.830  1.00 73.39           N
ATOM   1639  CD2 HIS   211      -9.622  60.970  21.568  1.00 73.39           C
ATOM   1640  CE1 HIS   211      -8.630  62.661  20.712  1.00 73.39           C
ATOM   1641  C   HIS   211      -8.117  57.829  20.938  1.00 73.39           C
ATOM   1642  O   HIS   211      -8.370  58.509  21.931  1.00 73.39           O
ATOM   1643  N   MET   212      -7.642  56.572  20.996  1.00128.18           N
ATOM   1644  CA  MET   212      -7.219  55.774  22.118  1.00128.18           C
ATOM   1645  CB  MET   212      -7.280  54.260  21.865  1.00128.18           C
ATOM   1646  CG  MET   212      -7.082  53.458  23.155  1.00128.18           C
ATOM   1647  SD  MET   212      -7.236  51.656  22.987  1.00128.18           S
ATOM   1648  CE  MET   212      -7.208  51.344  24.777  1.00128.18           C
ATOM   1649  C   MET   212      -5.821  56.108  22.564  1.00128.18           C
ATOM   1650  O   MET   212      -5.367  55.597  23.584  1.00128.18           O
ATOM   1651  N   GLU   213      -5.092  56.952  21.814  1.00 76.11           N
ATOM   1652  CA  GLU   213      -3.665  57.156  21.906  1.00 76.11           C
ATOM   1653  CB  GLU   213      -3.203  58.391  21.113  1.00 76.11           C
ATOM   1654  CG  GLU   213      -3.378  58.222  19.602  1.00 76.11           C
ATOM   1655  CD  GLU   213      -2.896  59.491  18.915  1.00 76.11           C
ATOM   1656  OE1 GLU   213      -2.478  60.434  19.638  1.00 76.11           O
ATOM   1657  OE2 GLU   213      -2.938  59.533  17.657  1.00 76.11           O
ATOM   1658  C   GLU   213      -3.144  57.283  23.309  1.00 76.11           C
ATOM   1659  O   GLU   213      -1.970  56.993  23.531  1.00 76.11           O
ATOM   1660  N   HIS   214      -3.948  57.716  24.294  1.00 60.29           N
ATOM   1661  CA  HIS   214      -3.421  57.876  25.626  1.00 60.29           C
ATOM   1662  ND1 HIS   214      -5.888  56.454  27.588  1.00 60.29           N
ATOM   1663  CG  HIS   214      -5.711  57.489  26.699  1.00 60.29           C
ATOM   1664  CB  HIS   214      -4.483  58.350  26.639  1.00 60.29           C
ATOM   1665  NE2 HIS   214      -7.733  56.548  26.352  1.00 60.29           N
ATOM   1666  CD2 HIS   214      -6.848  57.533  25.951  1.00 60.29           C
ATOM   1667  CE1 HIS   214      -7.113  55.926  27.338  1.00 60.29           C
ATOM   1668  C   HIS   214      -2.821  56.582  26.107  1.00 60.29           C
ATOM   1669  O   HIS   214      -1.790  56.596  26.778  1.00 60.29           O
ATOM   1670  N   VAL   215      -3.424  55.426  25.769  1.00 95.85           N
ATOM   1671  CA  VAL   215      -2.925  54.159  26.234  1.00 95.85           C
ATOM   1672  CB  VAL   215      -3.706  52.990  25.709  1.00 95.85           C
ATOM   1673  CG1 VAL   215      -5.150  53.092  26.230  1.00 95.85           C
ATOM   1674  CG2 VAL   215      -3.598  52.977  24.175  1.00 95.85           C
ATOM   1675  C   VAL   215      -1.496  53.985  25.814  1.00 95.85           C
ATOM   1676  O   VAL   215      -1.107  54.331  24.700  1.00 95.85           O
ATOM   1677  N   GLN   216      -0.669  53.443  26.734  1.00 41.89           N
ATOM   1678  CA  GLN   216       0.733  53.242  26.491  1.00 41.89           C
ATOM   1679  CB  GLN   216       1.567  53.218  27.784  1.00 41.89           C
ATOM   1680  CG  GLN   216       1.447  54.494  28.622  1.00 41.89           C
ATOM   1681  CD  GLN   216       2.115  55.637  27.871  1.00 41.89           C
ATOM   1682  OE1 GLN   216       1.461  56.391  27.153  1.00 41.89           O
ATOM   1683  NE2 GLN   216       3.458  55.770  28.042  1.00 41.89           N
ATOM   1684  C   GLN   216       0.908  51.910  25.832  1.00 41.89           C
ATOM   1685  O   GLN   216       0.120  50.990  26.048  1.00 41.89           O
ATOM   1686  N   ILE   217       1.953  51.771  24.992  1.00 48.89           N
ATOM   1687  CA  ILE   217       2.166  50.498  24.368  1.00 48.89           C
ATOM   1688  CB  ILE   217       2.122  50.556  22.869  1.00 48.89           C
ATOM   1689  CG2 ILE   217       2.324  49.125  22.340  1.00 48.89           C
ATOM   1690  CG1 ILE   217       0.809  51.190  22.381  1.00 48.89           C
ATOM   1691  CD1 ILE   217       0.840  51.577  20.902  1.00 48.89           C
ATOM   1692  C   ILE   217       3.495  49.990  24.846  1.00 48.89           C
ATOM   1693  O   ILE   217       4.502  50.697  24.817  1.00 48.89           O
ATOM   1694  N   PHE   218       3.509  48.731  25.330  1.00102.56           N
ATOM   1695  CA  PHE   218       4.673  48.164  25.946  1.00102.56           C
ATOM   1696  CB  PHE   218       4.262  47.625  27.330  1.00102.56           C
ATOM   1697  CG  PHE   218       5.372  47.644  28.319  1.00102.56           C
ATOM   1698  CD1 PHE   218       5.844  48.854  28.772  1.00102.56           C
ATOM   1699  CD2 PHE   218       5.892  46.484  28.841  1.00102.56           C
ATOM   1700  CE1 PHE   218       6.851  48.916  29.704  1.00102.56           C
ATOM   1701  CE2 PHE   218       6.899  46.539  29.775  1.00102.56           C
ATOM   1702  CZ  PHE   218       7.381  47.754  30.204  1.00102.56           C
ATOM   1703  C   PHE   218       5.090  47.014  25.073  1.00102.56           C
ATOM   1704  O   PHE   218       4.395  46.002  24.992  1.00102.56           O
ATOM   1705  N   PRO   219       6.201  47.150  24.400  1.00 89.09           N
ATOM   1706  CA  PRO   219       6.650  46.082  23.548  1.00 89.09           C
ATOM   1707  CD  PRO   219       6.528  48.426  23.810  1.00 89.09           C
ATOM   1708  CB  PRO   219       7.631  46.692  22.547  1.00 89.09           C
ATOM   1709  CG  PRO   219       7.817  48.139  23.027  1.00 89.09           C
ATOM   1710  C   PRO   219       7.212  44.938  24.319  1.00 89.09           C
ATOM   1711  O   PRO   219       7.907  45.164  25.305  1.00 89.09           O
ATOM   1712  N   LYS   220       6.950  43.697  23.874  1.00 69.13           N
ATOM   1713  CA  LYS   220       7.492  42.567  24.566  1.00 69.13           C
ATOM   1714  CB  LYS   220       6.472  41.445  24.823  1.00 69.13           C
ATOM   1715  CG  LYS   220       5.380  41.818  25.828  1.00 69.13           C
ATOM   1716  CD  LYS   220       4.224  40.817  25.862  1.00 69.13           C
ATOM   1717  CE  LYS   220       4.638  39.425  26.345  1.00 69.13           C
ATOM   1718  NZ  LYS   220       3.467  38.520  26.351  1.00 69.13           N
ATOM   1719  C   LYS   220       8.557  41.999  23.682  1.00 69.13           C
ATOM   1720  O   LYS   220       8.325  41.781  22.494  1.00 69.13           O
ATOM   1721  N   ILE   221       9.761  41.745  24.240  1.00113.36           N
ATOM   1722  CA  ILE   221      10.833  41.254  23.418  1.00113.36           C
ATOM   1723  CB  ILE   221      12.140  41.928  23.717  1.00113.36           C
ATOM   1724  CG2 ILE   221      13.215  41.297  22.817  1.00113.36           C
ATOM   1725  CG1 ILE   221      12.008  43.452  23.554  1.00113.36           C
ATOM   1726  CD1 ILE   221      11.562  43.888  22.160  1.00113.36           C
ATOM   1727  C   ILE   221      11.034  39.799  23.708  1.00113.36           C
ATOM   1728  O   ILE   221      11.731  39.431  24.654  1.00113.36           O
ATOM   1729  N   GLU   222      10.343  38.943  22.934  1.00104.82           N
ATOM   1730  CA  GLU   222      10.431  37.516  23.047  1.00104.82           C
ATOM   1731  CB  GLU   222       9.058  36.887  22.808  1.00104.82           C
ATOM   1732  CG  GLU   222       8.120  37.389  23.912  1.00104.82           C
ATOM   1733  CD  GLU   222       6.686  37.015  23.597  1.00104.82           C
ATOM   1734  OE1 GLU   222       6.263  37.239  22.433  1.00104.82           O
ATOM   1735  OE2 GLU   222       5.989  36.508  24.516  1.00104.82           O
ATOM   1736  C   GLU   222      11.515  36.877  22.218  1.00104.82           C
ATOM   1737  O   GLU   222      12.089  35.871  22.628  1.00104.82           O
ATOM   1738  N   SER   223      11.846  37.427  21.031  1.00 91.59           N
ATOM   1739  CA  SER   223      12.729  36.705  20.148  1.00 91.59           C
ATOM   1740  CB  SER   223      12.010  36.355  18.828  1.00 91.59           C
ATOM   1741  OG  SER   223      12.852  35.641  17.936  1.00 91.59           O
ATOM   1742  C   SER   223      13.936  37.541  19.819  1.00 91.59           C
ATOM   1743  O   SER   223      14.061  38.683  20.259  1.00 91.59           O
ATOM   1744  N   GLN   224      14.872  36.944  19.048  1.00 33.45           N
ATOM   1745  CA  GLN   224      16.121  37.516  18.629  1.00 33.45           C
ATOM   1746  CB  GLN   224      16.982  36.521  17.831  1.00 33.45           C
ATOM   1747  CG  GLN   224      17.410  35.297  18.643  1.00 33.45           C
ATOM   1748  CD  GLN   224      18.248  34.401  17.742  1.00 33.45           C
ATOM   1749  OE1 GLN   224      19.187  34.857  17.092  1.00 33.45           O
ATOM   1750  NE2 GLN   224      17.894  33.088  17.692  1.00 33.45           N
ATOM   1751  C   GLN   224      15.871  38.694  17.740  1.00 33.45           C
ATOM   1752  O   GLN   224      16.575  39.698  17.818  1.00 33.45           O
ATOM   1753  N   GLU   225      14.867  38.617  16.852  1.00 27.47           N
ATOM   1754  CA  GLU   225      14.653  39.738  15.984  1.00 27.47           C
ATOM   1755  CB  GLU   225      13.495  39.512  14.999  1.00 27.47           C
ATOM   1756  CG  GLU   225      13.318  40.645  13.988  1.00 27.47           C
ATOM   1757  CD  GLU   225      12.219  40.227  13.025  1.00 27.47           C
ATOM   1758  OE1 GLU   225      11.667  39.110  13.210  1.00 27.47           O
ATOM   1759  OE2 GLU   225      11.922  41.013  12.085  1.00 27.47           O
ATOM   1760  C   GLU   225      14.308  40.904  16.851  1.00 27.47           C
ATOM   1761  O   GLU   225      14.805  42.012  16.652  1.00 27.47           O
ATOM   1762  N   GLY   226      13.469  40.667  17.874  1.00 16.00           N
ATOM   1763  CA  GLY   226      13.068  41.738  18.731  1.00 16.00           C
ATOM   1764  C   GLY   226      14.282  42.290  19.407  1.00 16.00           C
ATOM   1765  O   GLY   226      14.402  43.503  19.572  1.00 16.00           O
ATOM   1766  N   ILE   227      15.209  41.415  19.846  1.00 91.21           N
ATOM   1767  CA  ILE   227      16.373  41.915  20.520  1.00 91.21           C
ATOM   1768  CB  ILE   227      17.240  40.877  21.187  1.00 91.21           C
ATOM   1769  CG2 ILE   227      16.369  40.150  22.224  1.00 91.21           C
ATOM   1770  CG1 ILE   227      17.916  39.936  20.182  1.00 91.21           C
ATOM   1771  CD1 ILE   227      19.032  39.092  20.794  1.00 91.21           C
ATOM   1772  C   ILE   227      17.206  42.679  19.543  1.00 91.21           C
ATOM   1773  O   ILE   227      17.761  43.725  19.875  1.00 91.21           O
ATOM   1774  N   ASP   228      17.317  42.167  18.303  1.00 74.78           N
ATOM   1775  CA  ASP   228      18.134  42.803  17.311  1.00 74.78           C
ATOM   1776  CB  ASP   228      18.144  42.033  15.978  1.00 74.78           C
ATOM   1777  CG  ASP   228      19.174  42.667  15.054  1.00 74.78           C
ATOM   1778  OD1 ASP   228      19.801  43.681  15.463  1.00 74.78           O
ATOM   1779  OD2 ASP   228      19.353  42.139  13.924  1.00 74.78           O
ATOM   1780  C   ASP   228      17.599  44.175  17.036  1.00 74.78           C
ATOM   1781  O   ASP   228      18.363  45.136  16.967  1.00 74.78           O
ATOM   1782  N   ASN   229      16.266  44.311  16.887  1.00116.00           N
ATOM   1783  CA  ASN   229      15.726  45.601  16.559  1.00116.00           C
ATOM   1784  CB  ASN   229      14.517  45.502  15.616  1.00116.00           C
ATOM   1785  CG  ASN   229      14.986  44.878  14.308  1.00116.00           C
ATOM   1786  OD1 ASN   229      14.354  43.963  13.783  1.00116.00           O
ATOM   1787  ND2 ASN   229      16.125  45.386  13.767  1.00116.00           N
ATOM   1788  C   ASN   229      15.238  46.257  17.813  1.00116.00           C
ATOM   1789  O   ASN   229      14.192  46.905  17.821  1.00116.00           O
ATOM   1790  N   ALA   230      16.010  46.145  18.906  1.00 38.43           N
ATOM   1791  CA  ALA   230      15.610  46.717  20.158  1.00 38.43           C
ATOM   1792  CB  ALA   230      16.565  46.353  21.308  1.00 38.43           C
ATOM   1793  C   ALA   230      15.585  48.208  20.055  1.00 38.43           C
ATOM   1794  O   ALA   230      14.676  48.856  20.570  1.00 38.43           O
ATOM   1795  N   ASP   231      16.589  48.792  19.375  1.00 31.83           N
ATOM   1796  CA  ASP   231      16.720  50.220  19.336  1.00 31.83           C
ATOM   1797  CB  ASP   231      17.951  50.677  18.536  1.00 31.83           C
ATOM   1798  CG  ASP   231      19.196  50.310  19.331  1.00 31.83           C
ATOM   1799  OD1 ASP   231      19.078  50.141  20.574  1.00 31.83           O
ATOM   1800  OD2 ASP   231      20.283  50.193  18.704  1.00 31.83           O
ATOM   1801  C   ASP   231      15.523  50.836  18.690  1.00 31.83           C
ATOM   1802  O   ASP   231      14.934  51.770  19.232  1.00 31.83           O
ATOM   1803  N   GLU   232      15.119  50.326  17.515  1.00 41.76           N
ATOM   1804  CA  GLU   232      14.015  50.924  16.825  1.00 41.76           C
ATOM   1805  CB  GLU   232      13.857  50.398  15.388  1.00 41.76           C
ATOM   1806  CG  GLU   232      13.709  48.882  15.280  1.00 41.76           C
ATOM   1807  CD  GLU   232      13.826  48.529  13.804  1.00 41.76           C
ATOM   1808  OE1 GLU   232      14.182  49.435  13.004  1.00 41.76           O
ATOM   1809  OE2 GLU   232      13.555  47.349  13.457  1.00 41.76           O
ATOM   1810  C   GLU   232      12.755  50.691  17.594  1.00 41.76           C
ATOM   1811  O   GLU   232      11.901  51.572  17.678  1.00 41.76           O
ATOM   1812  N   ILE   233      12.609  49.493  18.190  1.00 29.40           N
ATOM   1813  CA  ILE   233      11.406  49.173  18.901  1.00 29.40           C
ATOM   1814  CB  ILE   233      11.406  47.765  19.424  1.00 29.40           C
ATOM   1815  CG2 ILE   233      10.172  47.588  20.325  1.00 29.40           C
ATOM   1816  CG1 ILE   233      11.471  46.764  18.258  1.00 29.40           C
ATOM   1817  CD1 ILE   233      11.757  45.329  18.699  1.00 29.40           C
ATOM   1818  C   ILE   233      11.250  50.088  20.077  1.00 29.40           C
ATOM   1819  O   ILE   233      10.176  50.647  20.294  1.00 29.40           O
ATOM   1820  N   LEU   234      12.328  50.284  20.857  1.00 37.15           N
ATOM   1821  CA  LEU   234      12.246  51.102  22.035  1.00 37.15           C
ATOM   1822  CB  LEU   234      13.563  51.146  22.828  1.00 37.15           C
ATOM   1823  CG  LEU   234      13.924  49.810  23.497  1.00 37.15           C
ATOM   1824  CD1 LEU   234      15.243  49.913  24.279  1.00 37.15           C
ATOM   1825  CD2 LEU   234      12.763  49.305  24.368  1.00 37.15           C
ATOM   1826  C   LEU   234      11.932  52.501  21.636  1.00 37.15           C
ATOM   1827  O   LEU   234      11.151  53.185  22.296  1.00 37.15           O
ATOM   1828  N   LYS   235      12.534  52.967  20.531  1.00 69.03           N
ATOM   1829  CA  LYS   235      12.332  54.326  20.141  1.00 69.03           C
ATOM   1830  CB  LYS   235      13.084  54.669  18.843  1.00 69.03           C
ATOM   1831  CG  LYS   235      13.393  56.157  18.677  1.00 69.03           C
ATOM   1832  CD  LYS   235      14.473  56.640  19.649  1.00 69.03           C
ATOM   1833  CE  LYS   235      14.922  58.084  19.424  1.00 69.03           C
ATOM   1834  NZ  LYS   235      15.965  58.445  20.410  1.00 69.03           N
ATOM   1835  C   LYS   235      10.869  54.510  19.888  1.00 69.03           C
ATOM   1836  O   LYS   235      10.270  55.490  20.327  1.00 69.03           O
ATOM   1837  N   VAL   236      10.267  53.547  19.165  1.00 43.46           N
ATOM   1838  CA  VAL   236       8.888  53.590  18.772  1.00 43.46           C
ATOM   1839  CB  VAL   236       8.542  52.536  17.763  1.00 43.46           C
ATOM   1840  CG1 VAL   236       7.029  52.596  17.495  1.00 43.46           C
ATOM   1841  CG2 VAL   236       9.406  52.758  16.509  1.00 43.46           C
ATOM   1842  C   VAL   236       7.941  53.421  19.916  1.00 43.46           C
ATOM   1843  O   VAL   236       6.951  54.146  19.999  1.00 43.46           O
ATOM   1844  N   CYS   237       8.206  52.486  20.851  1.00 93.35           N
ATOM   1845  CA  CYS   237       7.124  52.215  21.742  1.00 93.35           C
ATOM   1846  CB  CYS   237       6.820  50.726  21.826  1.00 93.35           C
ATOM   1847  SG  CYS   237       5.042  50.512  22.012  1.00 93.35           S
ATOM   1848  C   CYS   237       7.379  52.793  23.101  1.00 93.35           C
ATOM   1849  O   CYS   237       8.471  53.264  23.412  1.00 93.35           O
ATOM   1850  N   ASP   238       6.315  52.812  23.925  1.00 56.48           N
ATOM   1851  CA  ASP   238       6.306  53.425  25.222  1.00 56.48           C
ATOM   1852  CB  ASP   238       4.877  53.515  25.775  1.00 56.48           C
ATOM   1853  CG  ASP   238       4.121  54.436  24.825  1.00 56.48           C
ATOM   1854  OD1 ASP   238       4.748  55.407  24.324  1.00 56.48           O
ATOM   1855  OD2 ASP   238       2.916  54.172  24.569  1.00 56.48           O
ATOM   1856  C   ASP   238       7.170  52.716  26.226  1.00 56.48           C
ATOM   1857  O   ASP   238       7.897  53.372  26.969  1.00 56.48           O
ATOM   1858  N   GLY   239       7.145  51.367  26.283  1.00 33.97           N
ATOM   1859  CA  GLY   239       7.892  50.718  27.328  1.00 33.97           C
ATOM   1860  C   GLY   239       8.466  49.444  26.800  1.00 33.97           C
ATOM   1861  O   GLY   239       8.515  49.235  25.593  1.00 33.97           O
ATOM   1862  N   LEU   240       8.969  48.559  27.685  1.00117.38           N
ATOM   1863  CA  LEU   240       9.512  47.341  27.147  1.00117.38           C
ATOM   1864  CB  LEU   240      11.019  47.484  26.830  1.00117.38           C
ATOM   1865  CG  LEU   240      11.690  46.353  26.014  1.00117.38           C
ATOM   1866  CD1 LEU   240      13.180  46.663  25.799  1.00117.38           C
ATOM   1867  CD2 LEU   240      11.493  44.956  26.620  1.00117.38           C
ATOM   1868  C   LEU   240       9.351  46.254  28.165  1.00117.38           C
ATOM   1869  O   LEU   240       9.628  46.454  29.345  1.00117.38           O
ATOM   1870  N   MET   241       8.900  45.059  27.727  1.00 34.68           N
ATOM   1871  CA  MET   241       8.745  43.941  28.614  1.00 34.68           C
ATOM   1872  CB  MET   241       7.363  43.271  28.517  1.00 34.68           C
ATOM   1873  CG  MET   241       7.189  42.078  29.459  1.00 34.68           C
ATOM   1874  SD  MET   241       5.563  41.267  29.364  1.00 34.68           S
ATOM   1875  CE  MET   241       4.668  42.557  30.276  1.00 34.68           C
ATOM   1876  C   MET   241       9.759  42.917  28.207  1.00 34.68           C
ATOM   1877  O   MET   241       9.854  42.558  27.035  1.00 34.68           O
ATOM   1878  N   VAL   242      10.558  42.422  29.174  1.00 36.22           N
ATOM   1879  CA  VAL   242      11.546  41.438  28.850  1.00 36.22           C
ATOM   1880  CB  VAL   242      12.858  41.655  29.551  1.00 36.22           C
ATOM   1881  CG1 VAL   242      13.794  40.477  29.232  1.00 36.22           C
ATOM   1882  CG2 VAL   242      13.418  43.026  29.135  1.00 36.22           C
ATOM   1883  C   VAL   242      11.015  40.124  29.316  1.00 36.22           C
ATOM   1884  O   VAL   242      10.813  39.918  30.512  1.00 36.22           O
ATOM   1885  N   ALA   243      10.759  39.192  28.377  1.00 37.91           N
ATOM   1886  CA  ALA   243      10.282  37.917  28.826  1.00 37.91           C
ATOM   1887  CB  ALA   243       9.149  37.346  27.956  1.00 37.91           C
ATOM   1888  C   ALA   243      11.442  36.980  28.726  1.00 37.91           C
ATOM   1889  O   ALA   243      11.875  36.617  27.634  1.00 37.91           O
ATOM   1890  N   ARG   244      11.978  36.559  29.885  1.00141.78           N
ATOM   1891  CA  ARG   244      13.123  35.699  29.882  1.00141.78           C
ATOM   1892  CB  ARG   244      13.746  35.475  31.269  1.00141.78           C
ATOM   1893  CG  ARG   244      14.322  36.742  31.901  1.00141.78           C
ATOM   1894  CD  ARG   244      13.271  37.598  32.605  1.00141.78           C
ATOM   1895  NE  ARG   244      12.731  36.757  33.710  1.00141.78           N
ATOM   1896  CZ  ARG   244      13.433  36.638  34.874  1.00141.78           C
ATOM   1897  NH1 ARG   244      14.604  37.318  35.037  1.00141.78           N
ATOM   1898  NH2 ARG   244      12.975  35.821  35.867  1.00141.78           N
ATOM   1899  C   ARG   244      12.760  34.354  29.345  1.00141.78           C
ATOM   1900  O   ARG   244      13.535  33.746  28.611  1.00141.78           O
ATOM   1901  N   GLY   245      11.565  33.850  29.706  1.00 17.16           N
ATOM   1902  CA  GLY   245      11.188  32.520  29.323  1.00 17.16           C
ATOM   1903  C   GLY   245      11.100  32.406  27.835  1.00 17.16           C
ATOM   1904  O   GLY   245      11.581  31.436  27.251  1.00 17.16           O
ATOM   1905  N   ASP   246      10.477  33.400  27.179  1.00 29.83           N
ATOM   1906  CA  ASP   246      10.284  33.341  25.759  1.00 29.83           C
ATOM   1907  CB  ASP   246       9.449  34.520  25.236  1.00 29.83           C
ATOM   1908  CG  ASP   246       8.029  34.345  25.756  1.00 29.83           C
ATOM   1909  OD1 ASP   246       7.509  33.199  25.684  1.00 29.83           O
ATOM   1910  OD2 ASP   246       7.451  35.352  26.245  1.00 29.83           O
ATOM   1911  C   ASP   246      11.611  33.390  25.075  1.00 29.83           C
ATOM   1912  O   ASP   246      11.832  32.701  24.080  1.00 29.83           O
ATOM   1913  N   MET   247      12.538  34.207  25.604  1.00 56.14           N
ATOM   1914  CA  MET   247      13.813  34.386  24.972  1.00 56.14           C
ATOM   1915  CB  MET   247      14.704  35.408  25.698  1.00 56.14           C
ATOM   1916  CG  MET   247      14.169  36.840  25.633  1.00 56.14           C
ATOM   1917  SD  MET   247      15.205  38.068  26.484  1.00 56.14           S
ATOM   1918  CE  MET   247      14.133  39.480  26.088  1.00 56.14           C
ATOM   1919  C   MET   247      14.544  33.084  24.971  1.00 56.14           C
ATOM   1920  O   MET   247      15.181  32.718  23.985  1.00 56.14           O
ATOM   1921  N   GLY   248      14.428  32.326  26.071  1.00 28.51           N
ATOM   1922  CA  GLY   248      15.164  31.109  26.226  1.00 28.51           C
ATOM   1923  C   GLY   248      14.821  30.181  25.110  1.00 28.51           C
ATOM   1924  O   GLY   248      15.650  29.372  24.697  1.00 28.51           O
ATOM   1925  N   VAL   249      13.570  30.226  24.624  1.00 39.20           N
ATOM   1926  CA  VAL   249      13.213  29.306  23.588  1.00 39.20           C
ATOM   1927  CB  VAL   249      11.781  29.447  23.162  1.00 39.20           C
ATOM   1928  CG1 VAL   249      11.520  28.488  21.988  1.00 39.20           C
ATOM   1929  CG2 VAL   249      10.882  29.197  24.385  1.00 39.20           C
ATOM   1930  C   VAL   249      14.064  29.533  22.376  1.00 39.20           C
ATOM   1931  O   VAL   249      14.727  28.611  21.903  1.00 39.20           O
ATOM   1932  N   GLU   250      14.057  30.769  21.837  1.00 76.95           N
ATOM   1933  CA  GLU   250      14.788  31.068  20.637  1.00 76.95           C
ATOM   1934  CB  GLU   250      14.274  32.312  19.900  1.00 76.95           C
ATOM   1935  CG  GLU   250      12.820  32.149  19.456  1.00 76.95           C
ATOM   1936  CD  GLU   250      12.674  32.872  18.130  1.00 76.95           C
ATOM   1937  OE1 GLU   250      13.728  33.245  17.549  1.00 76.95           O
ATOM   1938  OE2 GLU   250      11.515  33.047  17.670  1.00 76.95           O
ATOM   1939  C   GLU   250      16.261  31.225  20.867  1.00 76.95           C
ATOM   1940  O   GLU   250      17.062  30.818  20.028  1.00 76.95           O
ATOM   1941  N   ILE   251      16.665  31.809  22.014  1.00 49.01           N
ATOM   1942  CA  ILE   251      18.052  32.118  22.220  1.00 49.01           C
ATOM   1943  CB  ILE   251      18.268  33.534  22.672  1.00 49.01           C
ATOM   1944  CG2 ILE   251      19.770  33.738  22.930  1.00 49.01           C
ATOM   1945  CG1 ILE   251      17.695  34.513  21.635  1.00 49.01           C
ATOM   1946  CD1 ILE   251      17.599  35.950  22.146  1.00 49.01           C
ATOM   1947  C   ILE   251      18.603  31.217  23.282  1.00 49.01           C
ATOM   1948  O   ILE   251      17.886  30.736  24.158  1.00 49.01           O
ATOM   1949  N   PRO   252      19.885  30.967  23.195  1.00 57.39           N
ATOM   1950  CA  PRO   252      20.520  30.095  24.142  1.00 57.39           C
ATOM   1951  CD  PRO   252      20.562  30.956  21.909  1.00 57.39           C
ATOM   1952  CB  PRO   252      21.921  29.839  23.593  1.00 57.39           C
ATOM   1953  CG  PRO   252      21.734  29.971  22.069  1.00 57.39           C
ATOM   1954  C   PRO   252      20.480  30.686  25.513  1.00 57.39           C
ATOM   1955  O   PRO   252      20.501  31.908  25.645  1.00 57.39           O
ATOM   1956  N   ALA   253      20.418  29.823  26.543  1.00 22.21           N
ATOM   1957  CA  ALA   253      20.282  30.243  27.906  1.00 22.21           C
ATOM   1958  CB  ALA   253      20.169  29.060  28.882  1.00 22.21           C
ATOM   1959  C   ALA   253      21.466  31.053  28.323  1.00 22.21           C
ATOM   1960  O   ALA   253      21.323  32.072  28.995  1.00 22.21           O
ATOM   1961  N   GLU   254      22.674  30.636  27.912  1.00 32.25           N
ATOM   1962  CA  GLU   254      23.858  31.301  28.370  1.00 32.25           C
ATOM   1963  CB  GLU   254      25.155  30.633  27.875  1.00 32.25           C
ATOM   1964  CG  GLU   254      25.313  30.598  26.354  1.00 32.25           C
ATOM   1965  CD  GLU   254      26.634  29.907  26.048  1.00 32.25           C
ATOM   1966  OE1 GLU   254      27.261  29.382  27.007  1.00 32.25           O
ATOM   1967  OE2 GLU   254      27.036  29.894  24.854  1.00 32.25           O
ATOM   1968  C   GLU   254      23.848  32.729  27.916  1.00 32.25           C
ATOM   1969  O   GLU   254      24.313  33.610  28.637  1.00 32.25           O
ATOM   1970  N   ASN   255      23.336  32.985  26.699  1.00 53.91           N
ATOM   1971  CA  ASN   255      23.306  34.293  26.099  1.00 53.91           C
ATOM   1972  CB  ASN   255      22.913  34.245  24.613  1.00 53.91           C
ATOM   1973  CG  ASN   255      24.012  33.509  23.859  1.00 53.91           C
ATOM   1974  OD1 ASN   255      23.902  33.262  22.659  1.00 53.91           O
ATOM   1975  ND2 ASN   255      25.102  33.139  24.583  1.00 53.91           N
ATOM   1976  C   ASN   255      22.335  35.219  26.781  1.00 53.91           C
ATOM   1977  O   ASN   255      22.588  36.419  26.882  1.00 53.91           O
ATOM   1978  N   VAL   256      21.205  34.684  27.280  1.00 48.04           N
ATOM   1979  CA  VAL   256      20.097  35.466  27.769  1.00 48.04           C
ATOM   1980  CB  VAL   256      18.966  34.606  28.252  1.00 48.04           C
ATOM   1981  CG1 VAL   256      17.861  35.519  28.810  1.00 48.04           C
ATOM   1982  CG2 VAL   256      18.508  33.705  27.093  1.00 48.04           C
ATOM   1983  C   VAL   256      20.454  36.395  28.893  1.00 48.04           C
ATOM   1984  O   VAL   256      19.948  37.515  28.911  1.00 48.04           O
ATOM   1985  N   PRO   257      21.267  36.043  29.841  1.00 67.42           N
ATOM   1986  CA  PRO   257      21.485  36.945  30.939  1.00 67.42           C
ATOM   1987  CD  PRO   257      21.483  34.656  30.216  1.00 67.42           C
ATOM   1988  CB  PRO   257      22.349  36.169  31.929  1.00 67.42           C
ATOM   1989  CG  PRO   257      21.927  34.704  31.691  1.00 67.42           C
ATOM   1990  C   PRO   257      22.004  38.290  30.542  1.00 67.42           C
ATOM   1991  O   PRO   257      21.564  39.284  31.117  1.00 67.42           O
ATOM   1992  N   LEU   258      22.933  38.357  29.575  1.00 77.98           N
ATOM   1993  CA  LEU   258      23.431  39.630  29.150  1.00 77.98           C
ATOM   1994  CB  LEU   258      24.669  39.538  28.242  1.00 77.98           C
ATOM   1995  CG  LEU   258      25.935  39.090  28.998  1.00 77.98           C
ATOM   1996  CD1 LEU   258      25.776  37.673  29.571  1.00 77.98           C
ATOM   1997  CD2 LEU   258      27.194  39.253  28.132  1.00 77.98           C
ATOM   1998  C   LEU   258      22.356  40.368  28.419  1.00 77.98           C
ATOM   1999  O   LEU   258      22.234  41.584  28.557  1.00 77.98           O
ATOM   2000  N   VAL   259      21.538  39.652  27.620  1.00 90.63           N
ATOM   2001  CA  VAL   259      20.556  40.342  26.834  1.00 90.63           C
ATOM   2002  CB  VAL   259      19.775  39.472  25.884  1.00 90.63           C
ATOM   2003  CG1 VAL   259      20.769  38.744  24.964  1.00 90.63           C
ATOM   2004  CG2 VAL   259      18.811  38.565  26.660  1.00 90.63           C
ATOM   2005  C   VAL   259      19.586  41.020  27.746  1.00 90.63           C
ATOM   2006  O   VAL   259      19.180  42.153  27.492  1.00 90.63           O
ATOM   2007  N   GLN   260      19.196  40.352  28.848  1.00 27.07           N
ATOM   2008  CA  GLN   260      18.237  40.945  29.736  1.00 27.07           C
ATOM   2009  CB  GLN   260      17.930  40.060  30.955  1.00 27.07           C
ATOM   2010  CG  GLN   260      16.908  40.678  31.910  1.00 27.07           C
ATOM   2011  CD  GLN   260      16.718  39.724  33.080  1.00 27.07           C
ATOM   2012  OE1 GLN   260      16.348  38.564  32.903  1.00 27.07           O
ATOM   2013  NE2 GLN   260      16.990  40.223  34.315  1.00 27.07           N
ATOM   2014  C   GLN   260      18.811  42.216  30.267  1.00 27.07           C
ATOM   2015  O   GLN   260      18.141  43.248  30.297  1.00 27.07           O
ATOM   2016  N   LYS   261      20.088  42.177  30.682  1.00 47.41           N
ATOM   2017  CA  LYS   261      20.709  43.337  31.246  1.00 47.41           C
ATOM   2018  CB  LYS   261      22.140  43.063  31.738  1.00 47.41           C
ATOM   2019  CG  LYS   261      22.188  42.120  32.942  1.00 47.41           C
ATOM   2020  CD  LYS   261      23.585  41.580  33.249  1.00 47.41           C
ATOM   2021  CE  LYS   261      23.618  40.640  34.455  1.00 47.41           C
ATOM   2022  NZ  LYS   261      23.248  41.379  35.682  1.00 47.41           N
ATOM   2023  C   LYS   261      20.778  44.404  30.202  1.00 47.41           C
ATOM   2024  O   LYS   261      20.533  45.575  30.486  1.00 47.41           O
ATOM   2025  N   SER   262      21.114  44.020  28.957  1.00 57.43           N
ATOM   2026  CA  SER   262      21.261  44.975  27.897  1.00 57.43           C
ATOM   2027  CB  SER   262      21.745  44.334  26.585  1.00 57.43           C
ATOM   2028  OG  SER   262      21.869  45.323  25.574  1.00 57.43           O
ATOM   2029  C   SER   262      19.944  45.625  27.614  1.00 57.43           C
ATOM   2030  O   SER   262      19.873  46.839  27.428  1.00 57.43           O
ATOM   2031  N   LEU   263      18.858  44.832  27.587  1.00 30.29           N
ATOM   2032  CA  LEU   263      17.570  45.366  27.253  1.00 30.29           C
ATOM   2033  CB  LEU   263      16.470  44.292  27.193  1.00 30.29           C
ATOM   2034  CG  LEU   263      16.676  43.259  26.069  1.00 30.29           C
ATOM   2035  CD1 LEU   263      15.548  42.215  26.055  1.00 30.29           C
ATOM   2036  CD2 LEU   263      16.870  43.946  24.707  1.00 30.29           C
ATOM   2037  C   LEU   263      17.165  46.366  28.286  1.00 30.29           C
ATOM   2038  O   LEU   263      16.632  47.423  27.956  1.00 30.29           O
ATOM   2039  N   ILE   264      17.411  46.055  29.572  1.00 29.21           N
ATOM   2040  CA  ILE   264      17.004  46.924  30.637  1.00 29.21           C
ATOM   2041  CB  ILE   264      17.252  46.327  31.991  1.00 29.21           C
ATOM   2042  CG2 ILE   264      16.947  47.395  33.053  1.00 29.21           C
ATOM   2043  CG1 ILE   264      16.421  45.043  32.155  1.00 29.21           C
ATOM   2044  CD1 ILE   264      16.802  44.217  33.382  1.00 29.21           C
ATOM   2045  C   ILE   264      17.741  48.225  30.557  1.00 29.21           C
ATOM   2046  O   ILE   264      17.140  49.291  30.677  1.00 29.21           O
ATOM   2047  N   LYS   265      19.067  48.179  30.330  1.00 68.30           N
ATOM   2048  CA  LYS   265      19.839  49.389  30.320  1.00 68.30           C
ATOM   2049  CB  LYS   265      21.343  49.157  30.089  1.00 68.30           C
ATOM   2050  CG  LYS   265      22.151  50.458  30.081  1.00 68.30           C
ATOM   2051  CD  LYS   265      23.664  50.258  30.197  1.00 68.30           C
ATOM   2052  CE  LYS   265      24.200  50.420  31.622  1.00 68.30           C
ATOM   2053  NZ  LYS   265      24.195  51.850  32.009  1.00 68.30           N
ATOM   2054  C   LYS   265      19.359  50.292  29.229  1.00 68.30           C
ATOM   2055  O   LYS   265      19.222  51.497  29.433  1.00 68.30           O
ATOM   2056  N   LYS   266      19.074  49.733  28.040  1.00 46.78           N
ATOM   2057  CA  LYS   266      18.668  50.562  26.944  1.00 46.78           C
ATOM   2058  CB  LYS   266      18.410  49.775  25.646  1.00 46.78           C
ATOM   2059  CG  LYS   266      19.684  49.245  24.985  1.00 46.78           C
ATOM   2060  CD  LYS   266      19.418  48.237  23.865  1.00 46.78           C
ATOM   2061  CE  LYS   266      20.678  47.821  23.102  1.00 46.78           C
ATOM   2062  NZ  LYS   266      21.194  48.965  22.317  1.00 46.78           N
ATOM   2063  C   LYS   266      17.397  51.257  27.307  1.00 46.78           C
ATOM   2064  O   LYS   266      17.227  52.440  27.021  1.00 46.78           O
ATOM   2065  N   CYS   267      16.470  50.529  27.951  1.00 57.57           N
ATOM   2066  CA  CYS   267      15.201  51.079  28.320  1.00 57.57           C
ATOM   2067  CB  CYS   267      14.290  50.004  28.941  1.00 57.57           C
ATOM   2068  SG  CYS   267      12.541  50.488  29.001  1.00 57.57           S
ATOM   2069  C   CYS   267      15.448  52.160  29.327  1.00 57.57           C
ATOM   2070  O   CYS   267      14.835  53.224  29.275  1.00 57.57           O
ATOM   2071  N   ASN   268      16.391  51.913  30.256  1.00 42.77           N
ATOM   2072  CA  ASN   268      16.691  52.835  31.315  1.00 42.77           C
ATOM   2073  CB  ASN   268      17.812  52.326  32.235  1.00 42.77           C
ATOM   2074  CG  ASN   268      17.305  51.087  32.956  1.00 42.77           C
ATOM   2075  OD1 ASN   268      18.089  50.266  33.429  1.00 42.77           O
ATOM   2076  ND2 ASN   268      15.956  50.946  33.047  1.00 42.77           N
ATOM   2077  C   ASN   268      17.175  54.121  30.723  1.00 42.77           C
ATOM   2078  O   ASN   268      16.769  55.201  31.150  1.00 42.77           O
ATOM   2079  N   ALA   269      18.052  54.039  29.706  1.00 19.34           N
ATOM   2080  CA  ALA   269      18.613  55.225  29.126  1.00 19.34           C
ATOM   2081  CB  ALA   269      19.607  54.919  27.992  1.00 19.34           C
ATOM   2082  C   ALA   269      17.505  56.041  28.542  1.00 19.34           C
ATOM   2083  O   ALA   269      17.478  57.263  28.683  1.00 19.34           O
ATOM   2084  N   LEU   270      16.549  55.374  27.874  1.00 38.77           N
ATOM   2085  CA  LEU   270      15.453  56.048  27.245  1.00 38.77           C
ATOM   2086  CB  LEU   270      14.563  55.106  26.418  1.00 38.77           C
ATOM   2087  CG  LEU   270      15.290  54.494  25.207  1.00 38.77           C
ATOM   2088  CD1 LEU   270      14.349  53.605  24.379  1.00 38.77           C
ATOM   2089  CD2 LEU   270      15.981  55.580  24.366  1.00 38.77           C
ATOM   2090  C   LEU   270      14.604  56.686  28.297  1.00 38.77           C
ATOM   2091  O   LEU   270      14.045  57.760  28.082  1.00 38.77           O
ATOM   2092  N   GLY   271      14.479  56.045  29.474  1.00 18.46           N
ATOM   2093  CA  GLY   271      13.648  56.621  30.489  1.00 18.46           C
ATOM   2094  C   GLY   271      12.290  56.021  30.353  1.00 18.46           C
ATOM   2095  O   GLY   271      11.314  56.535  30.897  1.00 18.46           O
ATOM   2096  N   MET   272      12.198  54.906  29.606  1.00 62.08           N
ATOM   2097  CA  MET   272      10.936  54.252  29.425  1.00 62.08           C
ATOM   2098  CB  MET   272      10.753  53.694  28.006  1.00 62.08           C
ATOM   2099  CG  MET   272      10.733  54.802  26.949  1.00 62.08           C
ATOM   2100  SD  MET   272      10.522  54.230  25.238  1.00 62.08           S
ATOM   2101  CE  MET   272      10.587  55.898  24.522  1.00 62.08           C
ATOM   2102  C   MET   272      10.881  53.122  30.406  1.00 62.08           C
ATOM   2103  O   MET   272      11.908  52.592  30.828  1.00 62.08           O
ATOM   2104  N   PRO   273       9.692  52.768  30.814  1.00 57.97           N
ATOM   2105  CA  PRO   273       9.560  51.711  31.779  1.00 57.97           C
ATOM   2106  CD  PRO   273       8.641  53.763  30.957  1.00 57.97           C
ATOM   2107  CB  PRO   273       8.134  51.812  32.315  1.00 57.97           C
ATOM   2108  CG  PRO   273       7.798  53.306  32.160  1.00 57.97           C
ATOM   2109  C   PRO   273       9.895  50.380  31.191  1.00 57.97           C
ATOM   2110  O   PRO   273       9.640  50.166  30.007  1.00 57.97           O
ATOM   2111  N   VAL   274      10.480  49.476  32.001  1.00 83.88           N
ATOM   2112  CA  VAL   274      10.801  48.166  31.518  1.00 83.88           C
ATOM   2113  CB  VAL   274      12.277  47.943  31.349  1.00 83.88           C
ATOM   2114  CG1 VAL   274      12.955  48.087  32.721  1.00 83.88           C
ATOM   2115  CG2 VAL   274      12.498  46.574  30.681  1.00 83.88           C
ATOM   2116  C   VAL   274      10.293  47.188  32.530  1.00 83.88           C
ATOM   2117  O   VAL   274      10.363  47.432  33.734  1.00 83.88           O
ATOM   2118  N   ILE   275       9.755  46.046  32.058  1.00 31.24           N
ATOM   2119  CA  ILE   275       9.214  45.076  32.966  1.00 31.24           C
ATOM   2120  CB  ILE   275       7.762  44.781  32.713  1.00 31.24           C
ATOM   2121  CG2 ILE   275       7.337  43.628  33.638  1.00 31.24           C
ATOM   2122  CG1 ILE   275       6.918  46.054  32.892  1.00 31.24           C
ATOM   2123  CD1 ILE   275       5.490  45.917  32.366  1.00 31.24           C
ATOM   2124  C   ILE   275       9.964  43.797  32.773  1.00 31.24           C
ATOM   2125  O   ILE   275      10.211  43.370  31.646  1.00 31.24           O
ATOM   2126  N   THR   276      10.360  43.152  33.889  1.00 37.31           N
ATOM   2127  CA  THR   276      11.048  41.897  33.798  1.00 37.31           C
ATOM   2128  CB  THR   276      12.138  41.741  34.820  1.00 37.31           C
ATOM   2129  OG1 THR   276      13.096  42.780  34.677  1.00 37.31           O
ATOM   2130  CG2 THR   276      12.812  40.373  34.625  1.00 37.31           C
ATOM   2131  C   THR   276      10.013  40.862  34.077  1.00 37.31           C
ATOM   2132  O   THR   276       9.332  40.923  35.100  1.00 37.31           O
ATOM   2133  N   ALA   277       9.845  39.881  33.166  1.00 52.76           N
ATOM   2134  CA  ALA   277       8.781  38.957  33.413  1.00 52.76           C
ATOM   2135  CB  ALA   277       7.515  39.259  32.594  1.00 52.76           C
ATOM   2136  C   ALA   277       9.183  37.560  33.082  1.00 52.76           C
ATOM   2137  O   ALA   277      10.070  37.329  32.267  1.00 52.76           O
ATOM   2138  N   THR   278       8.540  36.610  33.793  1.00105.84           N
ATOM   2139  CA  THR   278       8.571  35.183  33.620  1.00105.84           C
ATOM   2140  CB  THR   278       8.874  34.658  32.238  1.00105.84           C
ATOM   2141  OG1 THR   278      10.249  34.801  31.916  1.00105.84           O
ATOM   2142  CG2 THR   278       8.004  35.422  31.226  1.00105.84           C
ATOM   2143  C   THR   278       9.569  34.573  34.543  1.00105.84           C
ATOM   2144  O   THR   278      10.642  35.124  34.788  1.00105.84           O
ATOM   2145  N   GLN   279       9.196  33.400  35.083  1.00 83.19           N
ATOM   2146  CA  GLN   279      10.030  32.562  35.892  1.00 83.19           C
ATOM   2147  CB  GLN   279      11.264  32.057  35.123  1.00 83.19           C
ATOM   2148  CG  GLN   279      10.914  31.170  33.926  1.00 83.19           C
ATOM   2149  CD  GLN   279      12.213  30.755  33.249  1.00 83.19           C
ATOM   2150  OE1 GLN   279      12.212  29.961  32.309  1.00 83.19           O
ATOM   2151  NE2 GLN   279      13.355  31.308  33.736  1.00 83.19           N
ATOM   2152  C   GLN   279      10.511  33.289  37.106  1.00 83.19           C
ATOM   2153  O   GLN   279      11.525  32.897  37.683  1.00 83.19           O
ATOM   2154  N   MET   280       9.845  34.384  37.522  1.00 90.05           N
ATOM   2155  CA  MET   280      10.396  35.032  38.676  1.00 90.05           C
ATOM   2156  CB  MET   280       9.692  36.368  38.961  1.00 90.05           C
ATOM   2157  CG  MET   280       9.755  37.338  37.780  1.00 90.05           C
ATOM   2158  SD  MET   280      11.426  37.905  37.350  1.00 90.05           S
ATOM   2159  CE  MET   280      11.538  39.113  38.700  1.00 90.05           C
ATOM   2160  C   MET   280      10.266  34.197  39.927  1.00 90.05           C
ATOM   2161  O   MET   280      11.238  33.666  40.463  1.00 90.05           O
ATOM   2162  N   LEU   281       9.008  34.103  40.400  1.00138.56           N
ATOM   2163  CA  LEU   281       8.460  33.467  41.571  1.00138.56           C
ATOM   2164  CB  LEU   281       7.405  34.337  42.265  1.00138.56           C
ATOM   2165  CG  LEU   281       8.037  35.636  42.799  1.00138.56           C
ATOM   2166  CD1 LEU   281       7.047  36.448  43.647  1.00138.56           C
ATOM   2167  CD2 LEU   281       9.359  35.346  43.530  1.00138.56           C
ATOM   2168  C   LEU   281       7.932  32.073  41.405  1.00138.56           C
ATOM   2169  O   LEU   281       7.448  31.517  42.384  1.00138.56           O
ATOM   2170  N   ASP   282       7.967  31.474  40.201  1.00 85.59           N
ATOM   2171  CA  ASP   282       7.170  30.326  39.829  1.00 85.59           C
ATOM   2172  CB  ASP   282       7.704  29.625  38.568  1.00 85.59           C
ATOM   2173  CG  ASP   282       7.449  30.526  37.369  1.00 85.59           C
ATOM   2174  OD1 ASP   282       6.662  31.499  37.514  1.00 85.59           O
ATOM   2175  OD2 ASP   282       8.040  30.253  36.290  1.00 85.59           O
ATOM   2176  C   ASP   282       7.043  29.260  40.887  1.00 85.59           C
ATOM   2177  O   ASP   282       5.956  28.707  41.040  1.00 85.59           O
ATOM   2178  N   SER   283       8.090  28.923  41.655  1.00 45.04           N
ATOM   2179  CA  SER   283       7.932  27.848  42.603  1.00 45.04           C
ATOM   2180  CB  SER   283       9.226  27.523  43.369  1.00 45.04           C
ATOM   2181  OG  SER   283       9.574  28.601  44.224  1.00 45.04           O
ATOM   2182  C   SER   283       6.882  28.197  43.626  1.00 45.04           C
ATOM   2183  O   SER   283       6.347  27.318  44.300  1.00 45.04           O
ATOM   2184  N   MET   284       6.544  29.492  43.746  1.00 65.87           N
ATOM   2185  CA  MET   284       5.627  30.038  44.711  1.00 65.87           C
ATOM   2186  CB  MET   284       5.595  31.575  44.756  1.00 65.87           C
ATOM   2187  CG  MET   284       6.864  32.177  45.361  1.00 65.87           C
ATOM   2188  SD  MET   284       6.722  33.929  45.825  1.00 65.87           S
ATOM   2189  CE  MET   284       5.606  33.623  47.225  1.00 65.87           C
ATOM   2190  C   MET   284       4.234  29.549  44.492  1.00 65.87           C
ATOM   2191  O   MET   284       3.419  29.595  45.413  1.00 65.87           O
ATOM   2192  N   GLN   285       3.893  29.136  43.258  1.00 43.99           N
ATOM   2193  CA  GLN   285       2.553  28.677  43.032  1.00 43.99           C
ATOM   2194  CB  GLN   285       2.369  28.131  41.607  1.00 43.99           C
ATOM   2195  CG  GLN   285       2.619  29.184  40.526  1.00 43.99           C
ATOM   2196  CD  GLN   285       2.544  28.500  39.168  1.00 43.99           C
ATOM   2197  OE1 GLN   285       1.569  27.821  38.850  1.00 43.99           O
ATOM   2198  NE2 GLN   285       3.613  28.676  38.345  1.00 43.99           N
ATOM   2199  C   GLN   285       2.310  27.550  43.989  1.00 43.99           C
ATOM   2200  O   GLN   285       1.280  27.513  44.662  1.00 43.99           O
ATOM   2201  N   GLU   286       3.260  26.599  44.064  1.00 83.01           N
ATOM   2202  CA  GLU   286       3.171  25.499  44.980  1.00 83.01           C
ATOM   2203  CB  GLU   286       4.092  24.329  44.597  1.00 83.01           C
ATOM   2204  CG  GLU   286       3.614  23.574  43.357  1.00 83.01           C
ATOM   2205  CD  GLU   286       2.334  22.839  43.732  1.00 83.01           C
ATOM   2206  OE1 GLU   286       1.949  22.898  44.930  1.00 83.01           O
ATOM   2207  OE2 GLU   286       1.723  22.210  42.827  1.00 83.01           O
ATOM   2208  C   GLU   286       3.508  25.891  46.394  1.00 83.01           C
ATOM   2209  O   GLU   286       2.840  25.447  47.327  1.00 83.01           O
ATOM   2210  N   ASN   287       4.536  26.744  46.605  1.00 52.70           N
ATOM   2211  CA  ASN   287       4.999  26.955  47.954  1.00 52.70           C
ATOM   2212  CB  ASN   287       6.488  26.614  48.125  1.00 52.70           C
ATOM   2213  CG  ASN   287       6.657  25.128  47.847  1.00 52.70           C
ATOM   2214  OD1 ASN   287       6.054  24.283  48.507  1.00 52.70           O
ATOM   2215  ND2 ASN   287       7.494  24.798  46.828  1.00 52.70           N
ATOM   2216  C   ASN   287       4.826  28.374  48.400  1.00 52.70           C
ATOM   2217  O   ASN   287       4.700  29.311  47.614  1.00 52.70           O
ATOM   2218  N   PRO   288       4.780  28.495  49.706  1.00 67.81           N
ATOM   2219  CA  PRO   288       4.645  29.770  50.360  1.00 67.81           C
ATOM   2220  CD  PRO   288       4.264  27.408  50.522  1.00 67.81           C
ATOM   2221  CB  PRO   288       4.322  29.457  51.820  1.00 67.81           C
ATOM   2222  CG  PRO   288       3.647  28.077  51.760  1.00 67.81           C
ATOM   2223  C   PRO   288       5.865  30.618  50.213  1.00 67.81           C
ATOM   2224  O   PRO   288       5.749  31.837  50.330  1.00 67.81           O
ATOM   2225  N   ARG   289       7.044  30.008  49.979  1.00113.81           N
ATOM   2226  CA  ARG   289       8.245  30.791  49.919  1.00113.81           C
ATOM   2227  CB  ARG   289       9.225  30.454  51.051  1.00113.81           C
ATOM   2228  CG  ARG   289       8.597  30.556  52.440  1.00113.81           C
ATOM   2229  CD  ARG   289       9.509  30.043  53.554  1.00113.81           C
ATOM   2230  NE  ARG   289       8.660  29.830  54.759  1.00113.81           N
ATOM   2231  CZ  ARG   289       7.961  28.665  54.886  1.00113.81           C
ATOM   2232  NH1 ARG   289       8.012  27.730  53.892  1.00113.81           N
ATOM   2233  NH2 ARG   289       7.209  28.434  56.002  1.00113.81           N
ATOM   2234  C   ARG   289       8.947  30.443  48.644  1.00113.81           C
ATOM   2235  O   ARG   289       8.806  29.339  48.121  1.00113.81           O
ATOM   2236  N   PRO   290       9.678  31.389  48.119  1.00 72.82           N
ATOM   2237  CA  PRO   290      10.424  31.148  46.914  1.00 72.82           C
ATOM   2238  CD  PRO   290       9.262  32.778  48.215  1.00 72.82           C
ATOM   2239  CB  PRO   290      10.529  32.485  46.183  1.00 72.82           C
ATOM   2240  CG  PRO   290      10.194  33.529  47.251  1.00 72.82           C
ATOM   2241  C   PRO   290      11.749  30.519  47.196  1.00 72.82           C
ATOM   2242  O   PRO   290      12.156  30.464  48.355  1.00 72.82           O
ATOM   2243  N   THR   291      12.431  30.039  46.135  1.00 26.36           N
ATOM   2244  CA  THR   291      13.713  29.410  46.256  1.00 26.36           C
ATOM   2245  CB  THR   291      14.053  28.570  45.054  1.00 26.36           C
ATOM   2246  OG1 THR   291      13.049  27.586  44.854  1.00 26.36           O
ATOM   2247  CG2 THR   291      15.414  27.884  45.265  1.00 26.36           C
ATOM   2248  C   THR   291      14.730  30.499  46.375  1.00 26.36           C
ATOM   2249  O   THR   291      14.459  31.656  46.057  1.00 26.36           O
ATOM   2250  N   ARG   292      15.938  30.150  46.857  1.00 71.33           N
ATOM   2251  CA  ARG   292      16.976  31.120  47.026  1.00 71.33           C
ATOM   2252  CB  ARG   292      18.271  30.512  47.594  1.00 71.33           C
ATOM   2253  CG  ARG   292      19.407  31.520  47.793  1.00 71.33           C
ATOM   2254  CD  ARG   292      20.104  31.937  46.496  1.00 71.33           C
ATOM   2255  NE  ARG   292      20.624  30.699  45.851  1.00 71.33           N
ATOM   2256  CZ  ARG   292      21.169  30.758  44.601  1.00 71.33           C
ATOM   2257  NH1 ARG   292      21.276  31.958  43.960  1.00 71.33           N
ATOM   2258  NH2 ARG   292      21.604  29.617  43.992  1.00 71.33           N
ATOM   2259  C   ARG   292      17.286  31.667  45.673  1.00 71.33           C
ATOM   2260  O   ARG   292      17.498  32.867  45.511  1.00 71.33           O
ATOM   2261  N   ALA   293      17.304  30.784  44.659  1.00 22.64           N
ATOM   2262  CA  ALA   293      17.643  31.189  43.328  1.00 22.64           C
ATOM   2263  CB  ALA   293      17.650  30.014  42.336  1.00 22.64           C
ATOM   2264  C   ALA   293      16.642  32.185  42.834  1.00 22.64           C
ATOM   2265  O   ALA   293      17.009  33.200  42.246  1.00 22.64           O
ATOM   2266  N   GLU   294      15.344  31.933  43.082  1.00 26.19           N
ATOM   2267  CA  GLU   294      14.330  32.808  42.570  1.00 26.19           C
ATOM   2268  CB  GLU   294      12.910  32.313  42.878  1.00 26.19           C
ATOM   2269  CG  GLU   294      12.569  31.013  42.150  1.00 26.19           C
ATOM   2270  CD  GLU   294      11.150  30.621  42.526  1.00 26.19           C
ATOM   2271  OE1 GLU   294      10.769  30.830  43.707  1.00 26.19           O
ATOM   2272  OE2 GLU   294      10.426  30.109  41.630  1.00 26.19           O
ATOM   2273  C   GLU   294      14.492  34.159  43.184  1.00 26.19           C
ATOM   2274  O   GLU   294      14.392  35.175  42.498  1.00 26.19           O
ATOM   2275  N   ALA   295      14.762  34.208  44.500  1.00 16.31           N
ATOM   2276  CA  ALA   295      14.913  35.471  45.160  1.00 16.31           C
ATOM   2277  CB  ALA   295      15.185  35.327  46.667  1.00 16.31           C
ATOM   2278  C   ALA   295      16.089  36.163  44.552  1.00 16.31           C
ATOM   2279  O   ALA   295      16.061  37.371  44.321  1.00 16.31           O
ATOM   2280  N   SER   296      17.158  35.396  44.273  1.00 21.23           N
ATOM   2281  CA  SER   296      18.364  35.951  43.731  1.00 21.23           C
ATOM   2282  CB  SER   296      19.478  34.902  43.577  1.00 21.23           C
ATOM   2283  OG  SER   296      20.646  35.505  43.037  1.00 21.23           O
ATOM   2284  C   SER   296      18.090  36.516  42.372  1.00 21.23           C
ATOM   2285  O   SER   296      18.579  37.594  42.037  1.00 21.23           O
ATOM   2286  N   ASP   297      17.296  35.804  41.553  1.00 28.52           N
ATOM   2287  CA  ASP   297      17.037  36.250  40.213  1.00 28.52           C
ATOM   2288  CB  ASP   297      16.165  35.266  39.415  1.00 28.52           C
ATOM   2289  CG  ASP   297      16.183  35.692  37.953  1.00 28.52           C
ATOM   2290  OD1 ASP   297      17.004  36.581  37.605  1.00 28.52           O
ATOM   2291  OD2 ASP   297      15.373  35.134  37.165  1.00 28.52           O
ATOM   2292  C   ASP   297      16.306  37.555  40.261  1.00 28.52           C
ATOM   2293  O   ASP   297      16.631  38.482  39.521  1.00 28.52           O
ATOM   2294  N   VAL   298      15.296  37.660  41.146  1.00 25.52           N
ATOM   2295  CA  VAL   298      14.505  38.854  41.237  1.00 25.52           C
ATOM   2296  CB  VAL   298      13.405  38.738  42.251  1.00 25.52           C
ATOM   2297  CG1 VAL   298      12.696  40.099  42.363  1.00 25.52           C
ATOM   2298  CG2 VAL   298      12.477  37.582  41.841  1.00 25.52           C
ATOM   2299  C   VAL   298      15.378  39.992  41.662  1.00 25.52           C
ATOM   2300  O   VAL   298      15.322  41.078  41.088  1.00 25.52           O
ATOM   2301  N   ALA   299      16.236  39.759  42.671  1.00 22.75           N
ATOM   2302  CA  ALA   299      17.064  40.804  43.193  1.00 22.75           C
ATOM   2303  CB  ALA   299      17.965  40.329  44.345  1.00 22.75           C
ATOM   2304  C   ALA   299      17.957  41.305  42.100  1.00 22.75           C
ATOM   2305  O   ALA   299      18.179  42.505  41.970  1.00 22.75           O
ATOM   2306  N   ASN   300      18.499  40.402  41.268  1.00 26.97           N
ATOM   2307  CA  ASN   300      19.392  40.838  40.234  1.00 26.97           C
ATOM   2308  CB  ASN   300      20.033  39.675  39.459  1.00 26.97           C
ATOM   2309  CG  ASN   300      21.064  39.032  40.377  1.00 26.97           C
ATOM   2310  OD1 ASN   300      21.911  39.716  40.949  1.00 26.97           O
ATOM   2311  ND2 ASN   300      20.989  37.683  40.530  1.00 26.97           N
ATOM   2312  C   ASN   300      18.655  41.703  39.262  1.00 26.97           C
ATOM   2313  O   ASN   300      19.199  42.687  38.765  1.00 26.97           O
ATOM   2314  N   ALA   301      17.386  41.366  38.972  1.00 25.95           N
ATOM   2315  CA  ALA   301      16.634  42.118  38.010  1.00 25.95           C
ATOM   2316  CB  ALA   301      15.204  41.585  37.820  1.00 25.95           C
ATOM   2317  C   ALA   301      16.533  43.531  38.494  1.00 25.95           C
ATOM   2318  O   ALA   301      16.618  44.463  37.696  1.00 25.95           O
ATOM   2319  N   VAL   302      16.334  43.736  39.813  1.00 95.96           N
ATOM   2320  CA  VAL   302      16.201  45.082  40.299  1.00 95.96           C
ATOM   2321  CB  VAL   302      15.788  45.206  41.742  1.00 95.96           C
ATOM   2322  CG1 VAL   302      14.490  44.409  41.948  1.00 95.96           C
ATOM   2323  CG2 VAL   302      16.953  44.841  42.670  1.00 95.96           C
ATOM   2324  C   VAL   302      17.504  45.803  40.129  1.00 95.96           C
ATOM   2325  O   VAL   302      17.526  46.980  39.775  1.00 95.96           O
ATOM   2326  N   PHE   303      18.634  45.108  40.367  1.00 41.96           N
ATOM   2327  CA  PHE   303      19.930  45.713  40.227  1.00 41.96           C
ATOM   2328  CB  PHE   303      21.097  44.747  40.501  1.00 41.96           C
ATOM   2329  CG  PHE   303      21.256  44.581  41.972  1.00 41.96           C
ATOM   2330  CD1 PHE   303      22.062  45.448  42.671  1.00 41.96           C
ATOM   2331  CD2 PHE   303      20.613  43.573  42.651  1.00 41.96           C
ATOM   2332  CE1 PHE   303      22.226  45.312  44.028  1.00 41.96           C
ATOM   2333  CE2 PHE   303      20.773  43.433  44.010  1.00 41.96           C
ATOM   2334  CZ  PHE   303      21.580  44.304  44.702  1.00 41.96           C
ATOM   2335  C   PHE   303      20.065  46.152  38.806  1.00 41.96           C
ATOM   2336  O   PHE   303      20.626  47.208  38.519  1.00 41.96           O
ATOM   2337  N   ASP   304      19.534  45.335  37.883  1.00 41.73           N
ATOM   2338  CA  ASP   304      19.613  45.586  36.476  1.00 41.73           C
ATOM   2339  CB  ASP   304      18.940  44.487  35.635  1.00 41.73           C
ATOM   2340  CG  ASP   304      19.821  43.244  35.695  1.00 41.73           C
ATOM   2341  OD1 ASP   304      21.053  43.402  35.902  1.00 41.73           O
ATOM   2342  OD2 ASP   304      19.274  42.120  35.533  1.00 41.73           O
ATOM   2343  C   ASP   304      18.936  46.891  36.181  1.00 41.73           C
ATOM   2344  O   ASP   304      19.325  47.587  35.245  1.00 41.73           O
ATOM   2345  N   GLY   305      17.915  47.278  36.975  1.00 35.09           N
ATOM   2346  CA  GLY   305      17.289  48.541  36.699  1.00 35.09           C
ATOM   2347  C   GLY   305      15.904  48.361  36.147  1.00 35.09           C
ATOM   2348  O   GLY   305      15.358  49.281  35.543  1.00 35.09           O
ATOM   2349  N   THR   306      15.290  47.175  36.323  1.00 99.39           N
ATOM   2350  CA  THR   306      13.949  47.007  35.835  1.00 99.39           C
ATOM   2351  CB  THR   306      13.459  45.589  35.911  1.00 99.39           C
ATOM   2352  OG1 THR   306      12.187  45.474  35.289  1.00 99.39           O
ATOM   2353  CG2 THR   306      13.367  45.180  37.391  1.00 99.39           C
ATOM   2354  C   THR   306      13.027  47.848  36.664  1.00 99.39           C
ATOM   2355  O   THR   306      13.121  47.868  37.888  1.00 99.39           O
ATOM   2356  N   ASP   307      12.111  48.587  36.002  1.00 39.60           N
ATOM   2357  CA  ASP   307      11.177  49.434  36.695  1.00 39.60           C
ATOM   2358  CB  ASP   307      10.324  50.311  35.760  1.00 39.60           C
ATOM   2359  CG  ASP   307      11.217  51.383  35.150  1.00 39.60           C
ATOM   2360  OD1 ASP   307      12.418  51.090  34.908  1.00 39.60           O
ATOM   2361  OD2 ASP   307      10.711  52.516  34.932  1.00 39.60           O
ATOM   2362  C   ASP   307      10.234  48.581  37.479  1.00 39.60           C
ATOM   2363  O   ASP   307       9.889  48.913  38.613  1.00 39.60           O
ATOM   2364  N   ALA   308       9.789  47.450  36.894  1.00 30.91           N
ATOM   2365  CA  ALA   308       8.833  46.645  37.596  1.00 30.91           C
ATOM   2366  CB  ALA   308       7.379  46.921  37.177  1.00 30.91           C
ATOM   2367  C   ALA   308       9.099  45.197  37.334  1.00 30.91           C
ATOM   2368  O   ALA   308       9.792  44.833  36.385  1.00 30.91           O
ATOM   2369  N   THR   309       8.546  44.334  38.213  1.00 97.63           N
ATOM   2370  CA  THR   309       8.670  42.910  38.082  1.00 97.63           C
ATOM   2371  CB  THR   309       9.159  42.233  39.328  1.00 97.63           C
ATOM   2372  OG1 THR   309       9.396  40.856  39.078  1.00 97.63           O
ATOM   2373  CG2 THR   309       8.098  42.399  40.430  1.00 97.63           C
ATOM   2374  C   THR   309       7.290  42.402  37.812  1.00 97.63           C
ATOM   2375  O   THR   309       6.307  43.039  38.189  1.00 97.63           O
ATOM   2376  N   MET   310       7.168  41.245  37.130  1.00 41.80           N
ATOM   2377  CA  MET   310       5.850  40.786  36.801  1.00 41.80           C
ATOM   2378  CB  MET   310       5.592  40.706  35.285  1.00 41.80           C
ATOM   2379  CG  MET   310       4.138  40.394  34.923  1.00 41.80           C
ATOM   2380  SD  MET   310       3.788  40.343  33.138  1.00 41.80           S
ATOM   2381  CE  MET   310       4.542  38.716  32.851  1.00 41.80           C
ATOM   2382  C   MET   310       5.631  39.418  37.360  1.00 41.80           C
ATOM   2383  O   MET   310       6.542  38.593  37.416  1.00 41.80           O
ATOM   2384  N   LEU   311       4.385  39.160  37.804  1.00 56.96           N
ATOM   2385  CA  LEU   311       4.003  37.880  38.321  1.00 56.96           C
ATOM   2386  CB  LEU   311       3.222  37.959  39.646  1.00 56.96           C
ATOM   2387  CG  LEU   311       4.060  38.485  40.825  1.00 56.96           C
ATOM   2388  CD1 LEU   311       3.232  38.538  42.118  1.00 56.96           C
ATOM   2389  CD2 LEU   311       5.353  37.673  40.989  1.00 56.96           C
ATOM   2390  C   LEU   311       3.082  37.284  37.307  1.00 56.96           C
ATOM   2391  O   LEU   311       2.357  37.997  36.615  1.00 56.96           O
ATOM   2392  N   SER   312       3.086  35.945  37.199  1.00 89.86           N
ATOM   2393  CA  SER   312       2.280  35.282  36.218  1.00 89.86           C
ATOM   2394  CB  SER   312       3.103  34.476  35.199  1.00 89.86           C
ATOM   2395  OG  SER   312       3.892  35.354  34.408  1.00 89.86           O
ATOM   2396  C   SER   312       1.405  34.315  36.948  1.00 89.86           C
ATOM   2397  O   SER   312       0.466  34.701  37.642  1.00 89.86           O
ATOM   2398  N   GLY   313       1.714  33.015  36.809  1.00 40.78           N
ATOM   2399  CA  GLY   313       0.939  31.952  37.379  1.00 40.78           C
ATOM   2400  C   GLY   313       0.873  32.131  38.863  1.00 40.78           C
ATOM   2401  O   GLY   313      -0.093  31.714  39.500  1.00 40.78           O
ATOM   2402  N   GLU   314       1.911  32.741  39.461  1.00 93.31           N
ATOM   2403  CA  GLU   314       1.962  32.867  40.887  1.00 93.31           C
ATOM   2404  CB  GLU   314       3.165  33.706  41.360  1.00 93.31           C
ATOM   2405  CG  GLU   314       4.533  33.105  41.014  1.00 93.31           C
ATOM   2406  CD  GLU   314       4.999  33.644  39.663  1.00 93.31           C
ATOM   2407  OE1 GLU   314       4.302  33.409  38.640  1.00 93.31           O
ATOM   2408  OE2 GLU   314       6.072  34.303  39.639  1.00 93.31           O
ATOM   2409  C   GLU   314       0.721  33.570  41.349  1.00 93.31           C
ATOM   2410  O   GLU   314       0.137  33.199  42.367  1.00 93.31           O
ATOM   2411  N   SER   315       0.338  34.662  40.666  1.00103.67           N
ATOM   2412  CA  SER   315      -0.877  35.363  40.976  1.00103.67           C
ATOM   2413  CB  SER   315      -0.790  36.842  40.580  1.00103.67           C
ATOM   2414  OG  SER   315      -2.007  37.495  40.896  1.00103.67           O
ATOM   2415  C   SER   315      -2.058  34.782  40.250  1.00103.67           C
ATOM   2416  O   SER   315      -3.189  34.848  40.731  1.00103.67           O
ATOM   2417  N   ALA   316      -1.832  34.261  39.028  1.00 61.15           N
ATOM   2418  CA  ALA   316      -2.919  33.802  38.205  1.00 61.15           C
ATOM   2419  CB  ALA   316      -2.471  33.471  36.772  1.00 61.15           C
ATOM   2420  C   ALA   316      -3.607  32.582  38.745  1.00 61.15           C
ATOM   2421  O   ALA   316      -4.831  32.574  38.867  1.00 61.15           O
ATOM   2422  N   ASN   317      -2.855  31.516  39.100  1.00156.13           N
ATOM   2423  CA  ASN   317      -3.548  30.323  39.502  1.00156.13           C
ATOM   2424  CB  ASN   317      -3.648  29.309  38.346  1.00156.13           C
ATOM   2425  CG  ASN   317      -4.647  28.217  38.707  1.00156.13           C
ATOM   2426  OD1 ASN   317      -4.668  27.157  38.083  1.00156.13           O
ATOM   2427  ND2 ASN   317      -5.500  28.479  39.733  1.00156.13           N
ATOM   2428  C   ASN   317      -2.810  29.637  40.615  1.00156.13           C
ATOM   2429  O   ASN   317      -3.149  28.515  40.984  1.00156.13           O
ATOM   2430  N   GLY   318      -1.797  30.290  41.209  1.00 31.59           N
ATOM   2431  CA  GLY   318      -1.061  29.648  42.258  1.00 31.59           C
ATOM   2432  C   GLY   318      -1.869  29.731  43.515  1.00 31.59           C
ATOM   2433  O   GLY   318      -2.852  30.466  43.590  1.00 31.59           O
ATOM   2434  N   LEU   319      -1.479  28.926  44.524  1.00 61.78           N
ATOM   2435  CA  LEU   319      -2.136  28.888  45.801  1.00 61.78           C
ATOM   2436  CB  LEU   319      -1.660  27.708  46.666  1.00 61.78           C
ATOM   2437  CG  LEU   319      -1.946  26.335  46.030  1.00 61.78           C
ATOM   2438  CD1 LEU   319      -1.481  25.187  46.940  1.00 61.78           C
ATOM   2439  CD2 LEU   319      -3.418  26.209  45.606  1.00 61.78           C
ATOM   2440  C   LEU   319      -1.862  30.149  46.572  1.00 61.78           C
ATOM   2441  O   LEU   319      -2.732  30.697  47.247  1.00 61.78           O
ATOM   2442  N   TYR   320      -0.604  30.605  46.481  1.00140.40           N
ATOM   2443  CA  TYR   320       0.055  31.680  47.171  1.00140.40           C
ATOM   2444  CB  TYR   320       1.545  31.394  47.372  1.00140.40           C
ATOM   2445  CG  TYR   320       1.426  30.237  48.302  1.00140.40           C
ATOM   2446  CD1 TYR   320       1.173  30.453  49.637  1.00140.40           C
ATOM   2447  CD2 TYR   320       1.523  28.944  47.842  1.00140.40           C
ATOM   2448  CE1 TYR   320       1.038  29.398  50.507  1.00140.40           C
ATOM   2449  CE2 TYR   320       1.390  27.884  48.708  1.00140.40           C
ATOM   2450  CZ  TYR   320       1.148  28.110  50.042  1.00140.40           C
ATOM   2451  OH  TYR   320       1.010  27.024  50.932  1.00140.40           O
ATOM   2452  C   TYR   320      -0.200  33.114  46.779  1.00140.40           C
ATOM   2453  O   TYR   320       0.207  33.940  47.587  1.00140.40           O
ATOM   2454  N   PRO   321      -0.790  33.521  45.673  1.00108.68           N
ATOM   2455  CA  PRO   321      -0.738  34.881  45.161  1.00108.68           C
ATOM   2456  CD  PRO   321      -1.915  32.793  45.106  1.00108.68           C
ATOM   2457  CB  PRO   321      -1.938  35.036  44.225  1.00108.68           C
ATOM   2458  CG  PRO   321      -2.339  33.598  43.870  1.00108.68           C
ATOM   2459  C   PRO   321      -0.640  36.054  46.098  1.00108.68           C
ATOM   2460  O   PRO   321       0.174  36.931  45.813  1.00108.68           O
ATOM   2461  N   VAL   322      -1.408  36.138  47.195  1.00 32.69           N
ATOM   2462  CA  VAL   322      -1.239  37.295  48.035  1.00 32.69           C
ATOM   2463  CB  VAL   322      -2.145  37.280  49.231  1.00 32.69           C
ATOM   2464  CG1 VAL   322      -1.834  38.512  50.099  1.00 32.69           C
ATOM   2465  CG2 VAL   322      -3.601  37.215  48.739  1.00 32.69           C
ATOM   2466  C   VAL   322       0.176  37.311  48.533  1.00 32.69           C
ATOM   2467  O   VAL   322       0.808  38.364  48.602  1.00 32.69           O
ATOM   2468  N   GLU   323       0.699  36.127  48.903  1.00 64.80           N
ATOM   2469  CA  GLU   323       2.030  35.939  49.408  1.00 64.80           C
ATOM   2470  CB  GLU   323       2.290  34.494  49.866  1.00 64.80           C
ATOM   2471  CG  GLU   323       1.474  34.099  51.098  1.00 64.80           C
ATOM   2472  CD  GLU   323       2.040  34.851  52.296  1.00 64.80           C
ATOM   2473  OE1 GLU   323       3.174  35.388  52.175  1.00 64.80           O
ATOM   2474  OE2 GLU   323       1.347  34.897  53.347  1.00 64.80           O
ATOM   2475  C   GLU   323       3.042  36.267  48.352  1.00 64.80           C
ATOM   2476  O   GLU   323       4.052  36.905  48.644  1.00 64.80           O
ATOM   2477  N   SER   324       2.799  35.860  47.090  1.00 65.21           N
ATOM   2478  CA  SER   324       3.785  36.094  46.070  1.00 65.21           C
ATOM   2479  CB  SER   324       3.319  35.615  44.685  1.00 65.21           C
ATOM   2480  OG  SER   324       4.322  35.872  43.714  1.00 65.21           O
ATOM   2481  C   SER   324       4.029  37.566  45.980  1.00 65.21           C
ATOM   2482  O   SER   324       5.173  38.014  45.929  1.00 65.21           O
ATOM   2483  N   VAL   325       2.945  38.362  45.977  1.00 24.37           N
ATOM   2484  CA  VAL   325       3.068  39.787  45.871  1.00 24.37           C
ATOM   2485  CB  VAL   325       1.735  40.476  45.836  1.00 24.37           C
ATOM   2486  CG1 VAL   325       1.964  41.996  45.827  1.00 24.37           C
ATOM   2487  CG2 VAL   325       0.950  39.957  44.619  1.00 24.37           C
ATOM   2488  C   VAL   325       3.808  40.290  47.070  1.00 24.37           C
ATOM   2489  O   VAL   325       4.668  41.163  46.957  1.00 24.37           O
ATOM   2490  N   ALA   326       3.487  39.746  48.258  1.00 28.90           N
ATOM   2491  CA  ALA   326       4.093  40.222  49.467  1.00 28.90           C
ATOM   2492  CB  ALA   326       3.527  39.534  50.722  1.00 28.90           C
ATOM   2493  C   ALA   326       5.573  39.990  49.448  1.00 28.90           C
ATOM   2494  O   ALA   326       6.339  40.904  49.747  1.00 28.90           O
ATOM   2495  N   MET   327       6.029  38.773  49.084  1.00115.32           N
ATOM   2496  CA  MET   327       7.447  38.551  49.100  1.00115.32           C
ATOM   2497  CB  MET   327       7.910  37.086  48.983  1.00115.32           C
ATOM   2498  CG  MET   327       9.440  37.012  49.034  1.00115.32           C
ATOM   2499  SD  MET   327      10.164  35.489  49.710  1.00115.32           S
ATOM   2500  CE  MET   327      11.866  35.957  49.276  1.00115.32           C
ATOM   2501  C   MET   327       8.084  39.369  48.025  1.00115.32           C
ATOM   2502  O   MET   327       9.193  39.873  48.199  1.00115.32           O
ATOM   2503  N   MET   328       7.391  39.541  46.884  1.00 29.52           N
ATOM   2504  CA  MET   328       7.971  40.304  45.820  1.00 29.52           C
ATOM   2505  CB  MET   328       7.053  40.448  44.593  1.00 29.52           C
ATOM   2506  CG  MET   328       7.728  41.175  43.428  1.00 29.52           C
ATOM   2507  SD  MET   328       9.080  40.246  42.641  1.00 29.52           S
ATOM   2508  CE  MET   328       8.007  39.072  41.766  1.00 29.52           C
ATOM   2509  C   MET   328       8.220  41.670  46.366  1.00 29.52           C
ATOM   2510  O   MET   328       9.255  42.275  46.093  1.00 29.52           O
ATOM   2511  N   ALA   329       7.265  42.189  47.159  1.00 23.21           N
ATOM   2512  CA  ALA   329       7.417  43.493  47.729  1.00 23.21           C
ATOM   2513  CB  ALA   329       6.177  43.948  48.517  1.00 23.21           C
ATOM   2514  C   ALA   329       8.578  43.495  48.675  1.00 23.21           C
ATOM   2515  O   ALA   329       9.404  44.406  48.657  1.00 23.21           O
ATOM   2516  N   LYS   330       8.682  42.450  49.515  1.00 68.24           N
ATOM   2517  CA  LYS   330       9.697  42.403  50.528  1.00 68.24           C
ATOM   2518  CB  LYS   330       9.544  41.187  51.458  1.00 68.24           C
ATOM   2519  CG  LYS   330      10.184  41.396  52.832  1.00 68.24           C
ATOM   2520  CD  LYS   330       9.423  42.423  53.678  1.00 68.24           C
ATOM   2521  CE  LYS   330      10.008  42.659  55.072  1.00 68.24           C
ATOM   2522  NZ  LYS   330       9.194  43.665  55.794  1.00 68.24           N
ATOM   2523  C   LYS   330      11.044  42.330  49.881  1.00 68.24           C
ATOM   2524  O   LYS   330      11.994  42.967  50.333  1.00 68.24           O
ATOM   2525  N   ILE   331      11.156  41.554  48.789  1.00 29.13           N
ATOM   2526  CA  ILE   331      12.412  41.375  48.120  1.00 29.13           C
ATOM   2527  CB  ILE   331      12.328  40.423  46.963  1.00 29.13           C
ATOM   2528  CG2 ILE   331      13.692  40.417  46.254  1.00 29.13           C
ATOM   2529  CG1 ILE   331      11.885  39.032  47.449  1.00 29.13           C
ATOM   2530  CD1 ILE   331      11.523  38.076  46.313  1.00 29.13           C
ATOM   2531  C   ILE   331      12.869  42.694  47.587  1.00 29.13           C
ATOM   2532  O   ILE   331      14.058  43.006  47.622  1.00 29.13           O
ATOM   2533  N   ASP   332      11.931  43.496  47.054  1.00 77.65           N
ATOM   2534  CA  ASP   332      12.283  44.751  46.460  1.00 77.65           C
ATOM   2535  CB  ASP   332      11.076  45.463  45.853  1.00 77.65           C
ATOM   2536  CG  ASP   332      11.610  46.682  45.137  1.00 77.65           C
ATOM   2537  OD1 ASP   332      12.854  46.777  44.961  1.00 77.65           O
ATOM   2538  OD2 ASP   332      10.772  47.534  44.750  1.00 77.65           O
ATOM   2539  C   ASP   332      12.862  45.684  47.479  1.00 77.65           C
ATOM   2540  O   ASP   332      13.895  46.306  47.238  1.00 77.65           O
ATOM   2541  N   GLU   333      12.226  45.796  48.658  1.00 23.87           N
ATOM   2542  CA  GLU   333      12.680  46.759  49.617  1.00 23.87           C
ATOM   2543  CB  GLU   333      11.805  46.796  50.881  1.00 23.87           C
ATOM   2544  CG  GLU   333      10.404  47.350  50.617  1.00 23.87           C
ATOM   2545  CD  GLU   333       9.640  47.335  51.932  1.00 23.87           C
ATOM   2546  OE1 GLU   333      10.196  46.809  52.932  1.00 23.87           O
ATOM   2547  OE2 GLU   333       8.490  47.850  51.955  1.00 23.87           O
ATOM   2548  C   GLU   333      14.076  46.424  50.035  1.00 23.87           C
ATOM   2549  O   GLU   333      14.920  47.310  50.155  1.00 23.87           O
ATOM   2550  N   LYS   334      14.357  45.129  50.255  1.00 29.66           N
ATOM   2551  CA  LYS   334      15.647  44.715  50.730  1.00 29.66           C
ATOM   2552  CB  LYS   334      15.702  43.196  50.971  1.00 29.66           C
ATOM   2553  CG  LYS   334      16.993  42.700  51.624  1.00 29.66           C
ATOM   2554  CD  LYS   334      16.885  41.257  52.123  1.00 29.66           C
ATOM   2555  CE  LYS   334      18.157  40.725  52.783  1.00 29.66           C
ATOM   2556  NZ  LYS   334      17.946  39.329  53.228  1.00 29.66           N
ATOM   2557  C   LYS   334      16.710  45.054  49.727  1.00 29.66           C
ATOM   2558  O   LYS   334      17.742  45.627  50.074  1.00 29.66           O
ATOM   2559  N   ALA   335      16.474  44.719  48.445  1.00 28.72           N
ATOM   2560  CA  ALA   335      17.447  44.919  47.406  1.00 28.72           C
ATOM   2561  CB  ALA   335      16.995  44.347  46.051  1.00 28.72           C
ATOM   2562  C   ALA   335      17.713  46.377  47.208  1.00 28.72           C
ATOM   2563  O   ALA   335      18.850  46.789  46.999  1.00 28.72           O
ATOM   2564  N   GLU   336      16.665  47.208  47.294  1.00 53.57           N
ATOM   2565  CA  GLU   336      16.773  48.601  46.973  1.00 53.57           C
ATOM   2566  CB  GLU   336      15.425  49.314  47.054  1.00 53.57           C
ATOM   2567  CG  GLU   336      14.494  48.736  45.998  1.00 53.57           C
ATOM   2568  CD  GLU   336      13.166  49.452  46.061  1.00 53.57           C
ATOM   2569  OE1 GLU   336      12.844  50.084  47.101  1.00 53.57           O
ATOM   2570  OE2 GLU   336      12.456  49.379  45.028  1.00 53.57           O
ATOM   2571  C   GLU   336      17.741  49.298  47.864  1.00 53.57           C
ATOM   2572  O   GLU   336      18.433  50.215  47.425  1.00 53.57           O
ATOM   2573  N   ASN   337      17.835  48.875  49.133  1.00 44.08           N
ATOM   2574  CA  ASN   337      18.689  49.559  50.057  1.00 44.08           C
ATOM   2575  CB  ASN   337      18.731  48.876  51.435  1.00 44.08           C
ATOM   2576  CG  ASN   337      17.360  49.018  52.082  1.00 44.08           C
ATOM   2577  OD1 ASN   337      17.094  48.429  53.129  1.00 44.08           O
ATOM   2578  ND2 ASN   337      16.461  49.813  51.442  1.00 44.08           N
ATOM   2579  C   ASN   337      20.086  49.559  49.513  1.00 44.08           C
ATOM   2580  O   ASN   337      20.801  50.554  49.628  1.00 44.08           O
ATOM   2581  N   THR   338      20.500  48.447  48.879  1.00104.73           N
ATOM   2582  CA  THR   338      21.846  48.288  48.404  1.00104.73           C
ATOM   2583  CB  THR   338      22.152  46.914  47.887  1.00104.73           C
ATOM   2584  OG1 THR   338      23.557  46.736  47.792  1.00104.73           O
ATOM   2585  CG2 THR   338      21.535  46.771  46.491  1.00104.73           C
ATOM   2586  C   THR   338      22.174  49.247  47.295  1.00104.73           C
ATOM   2587  O   THR   338      23.324  49.664  47.172  1.00104.73           O
ATOM   2588  N   LEU   339      21.180  49.632  46.470  1.00 55.79           N
ATOM   2589  CA  LEU   339      21.408  50.397  45.271  1.00 55.79           C
ATOM   2590  CB  LEU   339      20.104  50.918  44.644  1.00 55.79           C
ATOM   2591  CG  LEU   339      19.144  49.796  44.209  1.00 55.79           C
ATOM   2592  CD1 LEU   339      17.863  50.367  43.583  1.00 55.79           C
ATOM   2593  CD2 LEU   339      19.851  48.780  43.300  1.00 55.79           C
ATOM   2594  C   LEU   339      22.282  51.585  45.520  1.00 55.79           C
ATOM   2595  O   LEU   339      22.065  52.360  46.451  1.00 55.79           O
ATOM   2596  N   ALA   340      23.321  51.737  44.667  1.00 38.77           N
ATOM   2597  CA  ALA   340      24.196  52.867  44.769  1.00 38.77           C
ATOM   2598  CB  ALA   340      25.653  52.551  44.395  1.00 38.77           C
ATOM   2599  C   ALA   340      23.689  53.864  43.785  1.00 38.77           C
ATOM   2600  O   ALA   340      23.918  53.758  42.580  1.00 38.77           O
ATOM   2601  N   GLU   341      22.974  54.868  44.310  1.00 66.79           N
ATOM   2602  CA  GLU   341      22.342  55.891  43.539  1.00 66.79           C
ATOM   2603  CB  GLU   341      21.271  56.602  44.341  1.00 66.79           C
ATOM   2604  CG  GLU   341      20.150  55.610  44.609  1.00 66.79           C
ATOM   2605  CD  GLU   341      19.193  56.341  45.488  1.00 66.79           C
ATOM   2606  OE1 GLU   341      19.488  57.542  45.722  1.00 66.79           O
ATOM   2607  OE2 GLU   341      18.193  55.722  45.939  1.00 66.79           O
ATOM   2608  C   GLU   341      23.321  56.869  42.979  1.00 66.79           C
ATOM   2609  O   GLU   341      23.082  57.447  41.921  1.00 66.79           O
ATOM   2610  N   ASN   342      24.438  57.122  43.676  1.00 70.85           N
ATOM   2611  CA  ASN   342      25.357  58.075  43.128  1.00 70.85           C
ATOM   2612  CB  ASN   342      26.604  58.278  44.009  1.00 70.85           C
ATOM   2613  CG  ASN   342      27.359  59.516  43.535  1.00 70.85           C
ATOM   2614  OD1 ASN   342      28.324  59.939  44.169  1.00 70.85           O
ATOM   2615  ND2 ASN   342      26.908  60.122  42.405  1.00 70.85           N
ATOM   2616  C   ASN   342      25.812  57.521  41.813  1.00 70.85           C
ATOM   2617  O   ASN   342      25.900  58.239  40.819  1.00 70.85           O
ATOM   2618  N   GLY   343      26.086  56.203  41.778  1.00 16.39           N
ATOM   2619  CA  GLY   343      26.532  55.543  40.584  1.00 16.39           C
ATOM   2620  C   GLY   343      25.453  55.579  39.544  1.00 16.39           C
ATOM   2621  O   GLY   343      25.732  55.749  38.358  1.00 16.39           O
ATOM   2622  N   THR   344      24.185  55.420  39.967  1.00113.87           N
ATOM   2623  CA  THR   344      23.077  55.350  39.050  1.00113.87           C
ATOM   2624  CB  THR   344      21.759  54.965  39.668  1.00113.87           C
ATOM   2625  OG1 THR   344      20.846  54.599  38.645  1.00113.87           O
ATOM   2626  CG2 THR   344      21.180  56.142  40.464  1.00113.87           C
ATOM   2627  C   THR   344      22.926  56.662  38.349  1.00113.87           C
ATOM   2628  O   THR   344      22.382  56.727  37.250  1.00113.87           O
ATOM   2629  N   LEU   345      23.432  57.745  38.966  1.00 79.25           N
ATOM   2630  CA  LEU   345      23.411  59.089  38.446  1.00 79.25           C
ATOM   2631  CB  LEU   345      24.014  60.132  39.402  1.00 79.25           C
ATOM   2632  CG  LEU   345      23.925  61.569  38.851  1.00 79.25           C
ATOM   2633  CD1 LEU   345      22.462  61.980  38.613  1.00 79.25           C
ATOM   2634  CD2 LEU   345      24.670  62.564  39.755  1.00 79.25           C
ATOM   2635  C   LEU   345      24.207  59.095  37.158  1.00 79.25           C
ATOM   2636  O   LEU   345      24.198  60.078  36.421  1.00 79.25           O
ATOM   2637  N   GLN   346      24.913  57.976  36.869  1.00 84.48           N
ATOM   2638  CA  GLN   346      25.735  57.675  35.717  1.00 84.48           C
ATOM   2639  CB  GLN   346      26.031  56.165  35.634  1.00 84.48           C
ATOM   2640  CG  GLN   346      26.365  55.650  34.227  1.00 84.48           C
ATOM   2641  CD  GLN   346      27.850  55.778  33.940  1.00 84.48           C
ATOM   2642  OE1 GLN   346      28.643  56.176  34.793  1.00 84.48           O
ATOM   2643  NE2 GLN   346      28.243  55.414  32.690  1.00 84.48           N
ATOM   2644  C   GLN   346      24.945  57.998  34.491  1.00 84.48           C
ATOM   2645  O   GLN   346      25.500  58.227  33.418  1.00 84.48           O
ATOM   2646  N   LEU   347      23.617  57.995  34.635  1.00 67.49           N
ATOM   2647  CA  LEU   347      22.660  58.283  33.616  1.00 67.49           C
ATOM   2648  CB  LEU   347      21.276  58.306  34.251  1.00 67.49           C
ATOM   2649  CG  LEU   347      21.009  56.937  34.890  1.00 67.49           C
ATOM   2650  CD1 LEU   347      19.837  56.994  35.862  1.00 67.49           C
ATOM   2651  CD2 LEU   347      20.849  55.845  33.819  1.00 67.49           C
ATOM   2652  C   LEU   347      22.987  59.640  33.078  1.00 67.49           C
ATOM   2653  O   LEU   347      22.673  59.952  31.930  1.00 67.49           O
ATOM   2654  N   ASN   348      23.600  60.503  33.909  1.00 78.88           N
ATOM   2655  CA  ASN   348      24.003  61.793  33.427  1.00 78.88           C
ATOM   2656  CB  ASN   348      24.828  62.578  34.459  1.00 78.88           C
ATOM   2657  CG  ASN   348      25.200  63.923  33.850  1.00 78.88           C
ATOM   2658  OD1 ASN   348      26.113  64.595  34.330  1.00 78.88           O
ATOM   2659  ND2 ASN   348      24.476  64.335  32.775  1.00 78.88           N
ATOM   2660  C   ASN   348      24.896  61.547  32.258  1.00 78.88           C
ATOM   2661  O   ASN   348      24.752  62.174  31.211  1.00 78.88           O
ATOM   2662  N   ARG   349      25.849  60.611  32.413  1.00 57.54           N
ATOM   2663  CA  ARG   349      26.693  60.242  31.319  1.00 57.54           C
ATOM   2664  CB  ARG   349      27.869  59.335  31.723  1.00 57.54           C
ATOM   2665  CG  ARG   349      28.831  59.028  30.573  1.00 57.54           C
ATOM   2666  CD  ARG   349      29.997  58.122  30.977  1.00 57.54           C
ATOM   2667  NE  ARG   349      30.840  57.913  29.766  1.00 57.54           N
ATOM   2668  CZ  ARG   349      31.946  57.116  29.833  1.00 57.54           C
ATOM   2669  NH1 ARG   349      32.264  56.484  31.000  1.00 57.54           N
ATOM   2670  NH2 ARG   349      32.736  56.951  28.731  1.00 57.54           N
ATOM   2671  C   ARG   349      25.799  59.470  30.408  1.00 57.54           C
ATOM   2672  O   ARG   349      24.749  59.007  30.840  1.00 57.54           O
ATOM   2673  N   PHE   350      26.159  59.386  29.114  1.00 66.56           N
ATOM   2674  CA  PHE   350      25.409  58.704  28.092  1.00 66.56           C
ATOM   2675  CB  PHE   350      25.274  57.158  28.233  1.00 66.56           C
ATOM   2676  CG  PHE   350      24.414  56.736  29.382  1.00 66.56           C
ATOM   2677  CD1 PHE   350      23.040  56.762  29.292  1.00 66.56           C
ATOM   2678  CD2 PHE   350      24.982  56.292  30.556  1.00 66.56           C
ATOM   2679  CE1 PHE   350      22.248  56.373  30.347  1.00 66.56           C
ATOM   2680  CE2 PHE   350      24.197  55.901  31.616  1.00 66.56           C
ATOM   2681  CZ  PHE   350      22.827  55.944  31.516  1.00 66.56           C
ATOM   2682  C   PHE   350      24.060  59.335  28.021  1.00 66.56           C
ATOM   2683  O   PHE   350      23.125  58.779  27.447  1.00 66.56           O
ATOM   2684  N   ASP   351      23.945  60.560  28.564  1.00 42.13           N
ATOM   2685  CA  ASP   351      22.689  61.247  28.548  1.00 42.13           C
ATOM   2686  CB  ASP   351      22.359  61.934  29.883  1.00 42.13           C
ATOM   2687  CG  ASP   351      20.864  62.195  29.902  1.00 42.13           C
ATOM   2688  OD1 ASP   351      20.164  61.622  29.025  1.00 42.13           O
ATOM   2689  OD2 ASP   351      20.399  62.952  30.796  1.00 42.13           O
ATOM   2690  C   ASP   351      22.807  62.308  27.501  1.00 42.13           C
ATOM   2691  O   ASP   351      23.885  62.856  27.279  1.00 42.13           O
ATOM   2692  N   LYS   352      21.694  62.614  26.811  1.00 88.85           N
ATOM   2693  CA  LYS   352      21.735  63.594  25.766  1.00 88.85           C
ATOM   2694  CB  LYS   352      20.525  63.540  24.817  1.00 88.85           C
ATOM   2695  CG  LYS   352      20.453  62.252  23.992  1.00 88.85           C
ATOM   2696  CD  LYS   352      21.663  62.029  23.081  1.00 88.85           C
ATOM   2697  CE  LYS   352      21.580  60.740  22.260  1.00 88.85           C
ATOM   2698  NZ  LYS   352      22.782  60.600  21.408  1.00 88.85           N
ATOM   2699  C   LYS   352      21.782  64.956  26.380  1.00 88.85           C
ATOM   2700  O   LYS   352      21.480  65.145  27.557  1.00 88.85           O
ATOM   2701  N   THR   353      22.204  65.959  25.592  1.00 33.77           N
ATOM   2702  CA  THR   353      22.237  67.279  26.141  1.00 33.77           C
ATOM   2703  CB  THR   353      23.231  68.182  25.472  1.00 33.77           C
ATOM   2704  OG1 THR   353      24.537  67.632  25.571  1.00 33.77           O
ATOM   2705  CG2 THR   353      23.183  69.559  26.156  1.00 33.77           C
ATOM   2706  C   THR   353      20.883  67.852  25.901  1.00 33.77           C
ATOM   2707  O   THR   353      20.516  68.164  24.769  1.00 33.77           O
ATOM   2708  N   SER   354      20.095  67.987  26.982  1.00 70.97           N
ATOM   2709  CA  SER   354      18.763  68.493  26.854  1.00 70.97           C
ATOM   2710  CB  SER   354      17.710  67.374  26.912  1.00 70.97           C
ATOM   2711  OG  SER   354      16.401  67.917  26.867  1.00 70.97           O
ATOM   2712  C   SER   354      18.513  69.394  28.022  1.00 70.97           C
ATOM   2713  O   SER   354      19.132  69.245  29.074  1.00 70.97           O
ATOM   2714  N   VAL   355      17.617  70.385  27.842  1.00 81.21           N
ATOM   2715  CA  VAL   355      17.261  71.284  28.902  1.00 81.21           C
ATOM   2716  CB  VAL   355      16.384  72.413  28.443  1.00 81.21           C
ATOM   2717  CG1 VAL   355      17.183  73.272  27.448  1.00 81.21           C
ATOM   2718  CG2 VAL   355      15.087  71.833  27.854  1.00 81.21           C
ATOM   2719  C   VAL   355      16.521  70.506  29.941  1.00 81.21           C
ATOM   2720  O   VAL   355      16.718  70.687  31.141  1.00 81.21           O
ATOM   2721  N   THR   356      15.637  69.600  29.495  1.00 39.21           N
ATOM   2722  CA  THR   356      14.850  68.841  30.415  1.00 39.21           C
ATOM   2723  CB  THR   356      13.889  67.949  29.679  1.00 39.21           C
ATOM   2724  OG1 THR   356      13.115  68.727  28.779  1.00 39.21           O
ATOM   2725  CG2 THR   356      12.941  67.284  30.686  1.00 39.21           C
ATOM   2726  C   THR   356      15.795  68.018  31.232  1.00 39.21           C
ATOM   2727  O   THR   356      15.704  67.981  32.458  1.00 39.21           O
ATOM   2728  N   GLU   357      16.760  67.363  30.562  1.00 53.59           N
ATOM   2729  CA  GLU   357      17.696  66.490  31.209  1.00 53.59           C
ATOM   2730  CB  GLU   357      18.457  65.619  30.200  1.00 53.59           C
ATOM   2731  CG  GLU   357      17.472  64.636  29.552  1.00 53.59           C
ATOM   2732  CD  GLU   357      18.179  63.752  28.543  1.00 53.59           C
ATOM   2733  OE1 GLU   357      19.405  63.943  28.348  1.00 53.59           O
ATOM   2734  OE2 GLU   357      17.500  62.870  27.952  1.00 53.59           O
ATOM   2735  C   GLU   357      18.614  67.273  32.100  1.00 53.59           C
ATOM   2736  O   GLU   357      19.056  66.760  33.127  1.00 53.59           O
ATOM   2737  N   THR   358      18.948  68.530  31.742  1.00 89.66           N
ATOM   2738  CA  THR   358      19.813  69.287  32.606  1.00 89.66           C
ATOM   2739  CB  THR   358      20.260  70.614  32.052  1.00 89.66           C
ATOM   2740  OG1 THR   358      21.346  71.112  32.820  1.00 89.66           O
ATOM   2741  CG2 THR   358      19.100  71.620  32.107  1.00 89.66           C
ATOM   2742  C   THR   358      19.093  69.538  33.895  1.00 89.66           C
ATOM   2743  O   THR   358      19.695  69.514  34.966  1.00 89.66           O
ATOM   2744  N   ILE   359      17.776  69.810  33.827  1.00 74.75           N
ATOM   2745  CA  ILE   359      17.021  70.051  35.022  1.00 74.75           C
ATOM   2746  CB  ILE   359      15.601  70.449  34.740  1.00 74.75           C
ATOM   2747  CG2 ILE   359      14.850  70.517  36.081  1.00 74.75           C
ATOM   2748  CG1 ILE   359      15.569  71.771  33.954  1.00 74.75           C
ATOM   2749  CD1 ILE   359      16.214  72.938  34.701  1.00 74.75           C
ATOM   2750  C   ILE   359      16.992  68.793  35.832  1.00 74.75           C
ATOM   2751  O   ILE   359      17.189  68.823  37.046  1.00 74.75           O
ATOM   2752  N   GLY   360      16.760  67.644  35.169  1.00 21.32           N
ATOM   2753  CA  GLY   360      16.655  66.389  35.862  1.00 21.32           C
ATOM   2754  C   GLY   360      17.946  66.073  36.560  1.00 21.32           C
ATOM   2755  O   GLY   360      17.945  65.591  37.691  1.00 21.32           O
ATOM   2756  N   ILE   361      19.099  66.306  35.911  1.00 81.44           N
ATOM   2757  CA  ILE   361      20.323  65.986  36.589  1.00 81.44           C
ATOM   2758  CB  ILE   361      21.565  66.163  35.764  1.00 81.44           C
ATOM   2759  CG2 ILE   361      21.644  67.614  35.268  1.00 81.44           C
ATOM   2760  CG1 ILE   361      22.782  65.733  36.600  1.00 81.44           C
ATOM   2761  CD1 ILE   361      24.104  65.795  35.841  1.00 81.44           C
ATOM   2762  C   ILE   361      20.471  66.878  37.775  1.00 81.44           C
ATOM   2763  O   ILE   361      20.863  66.432  38.852  1.00 81.44           O
ATOM   2764  N   ALA   362      20.154  68.173  37.605  1.00 17.18           N
ATOM   2765  CA  ALA   362      20.338  69.110  38.671  1.00 17.18           C
ATOM   2766  CB  ALA   362      19.923  70.540  38.286  1.00 17.18           C
ATOM   2767  C   ALA   362      19.488  68.689  39.820  1.00 17.18           C
ATOM   2768  O   ALA   362      19.930  68.717  40.967  1.00 17.18           O
ATOM   2769  N   ILE   363      18.240  68.272  39.543  1.00 83.95           N
ATOM   2770  CA  ILE   363      17.385  67.900  40.627  1.00 83.95           C
ATOM   2771  CB  ILE   363      15.965  67.607  40.219  1.00 83.95           C
ATOM   2772  CG2 ILE   363      15.376  68.888  39.607  1.00 83.95           C
ATOM   2773  CG1 ILE   363      15.881  66.389  39.293  1.00 83.95           C
ATOM   2774  CD1 ILE   363      14.454  65.907  39.045  1.00 83.95           C
ATOM   2775  C   ILE   363      17.954  66.689  41.302  1.00 83.95           C
ATOM   2776  O   ILE   363      18.008  66.618  42.528  1.00 83.95           O
ATOM   2777  N   ALA   364      18.423  65.703  40.517  1.00 30.78           N
ATOM   2778  CA  ALA   364      18.913  64.487  41.102  1.00 30.78           C
ATOM   2779  CB  ALA   364      19.388  63.471  40.049  1.00 30.78           C
ATOM   2780  C   ALA   364      20.088  64.771  41.981  1.00 30.78           C
ATOM   2781  O   ALA   364      20.175  64.250  43.091  1.00 30.78           O
ATOM   2782  N   ARG   365      21.028  65.610  41.509  1.00 54.91           N
ATOM   2783  CA  ARG   365      22.220  65.874  42.263  1.00 54.91           C
ATOM   2784  CB  ARG   365      23.225  66.738  41.483  1.00 54.91           C
ATOM   2785  CG  ARG   365      24.595  66.857  42.152  1.00 54.91           C
ATOM   2786  CD  ARG   365      25.579  67.720  41.358  1.00 54.91           C
ATOM   2787  NE  ARG   365      26.864  67.755  42.111  1.00 54.91           N
ATOM   2788  CZ  ARG   365      27.993  68.219  41.499  1.00 54.91           C
ATOM   2789  NH1 ARG   365      27.935  68.668  40.212  1.00 54.91           N
ATOM   2790  NH2 ARG   365      29.179  68.235  42.175  1.00 54.91           N
ATOM   2791  C   ARG   365      21.879  66.593  43.533  1.00 54.91           C
ATOM   2792  O   ARG   365      22.384  66.252  44.601  1.00 54.91           O
ATOM   2793  N   ALA   366      20.996  67.606  43.448  1.00 21.07           N
ATOM   2794  CA  ALA   366      20.660  68.403  44.595  1.00 21.07           C
ATOM   2795  CB  ALA   366      19.685  69.544  44.260  1.00 21.07           C
ATOM   2796  C   ALA   366      20.006  67.545  45.625  1.00 21.07           C
ATOM   2797  O   ALA   366      20.312  67.639  46.812  1.00 21.07           O
ATOM   2798  N   ALA   367      19.097  66.659  45.187  1.00 24.77           N
ATOM   2799  CA  ALA   367      18.375  65.844  46.114  1.00 24.77           C
ATOM   2800  CB  ALA   367      17.368  64.908  45.425  1.00 24.77           C
ATOM   2801  C   ALA   367      19.356  64.991  46.858  1.00 24.77           C
ATOM   2802  O   ALA   367      19.212  64.779  48.061  1.00 24.77           O
ATOM   2803  N   LYS   368      20.374  64.465  46.148  1.00 76.91           N
ATOM   2804  CA  LYS   368      21.346  63.592  46.746  1.00 76.91           C
ATOM   2805  CB  LYS   368      22.363  63.048  45.727  1.00 76.91           C
ATOM   2806  CG  LYS   368      23.412  62.129  46.359  1.00 76.91           C
ATOM   2807  CD  LYS   368      24.250  61.333  45.354  1.00 76.91           C
ATOM   2808  CE  LYS   368      23.735  59.914  45.098  1.00 76.91           C
ATOM   2809  NZ  LYS   368      22.770  59.910  43.975  1.00 76.91           N
ATOM   2810  C   LYS   368      22.147  64.297  47.791  1.00 76.91           C
ATOM   2811  O   LYS   368      22.253  63.826  48.922  1.00 76.91           O
ATOM   2812  N   ASN   369      22.719  65.465  47.446  1.00 35.59           N
ATOM   2813  CA  ASN   369      23.600  66.123  48.363  1.00 35.59           C
ATOM   2814  CB  ASN   369      24.198  67.410  47.773  1.00 35.59           C
ATOM   2815  CG  ASN   369      25.085  67.023  46.599  1.00 35.59           C
ATOM   2816  OD1 ASN   369      25.774  66.005  46.634  1.00 35.59           O
ATOM   2817  ND2 ASN   369      25.068  67.858  45.526  1.00 35.59           N
ATOM   2818  C   ASN   369      22.843  66.522  49.587  1.00 35.59           C
ATOM   2819  O   ASN   369      23.240  66.210  50.708  1.00 35.59           O
ATOM   2820  N   LEU   370      21.712  67.215  49.382  1.00103.49           N
ATOM   2821  CA  LEU   370      20.904  67.740  50.441  1.00103.49           C
ATOM   2822  CB  LEU   370      19.977  68.876  49.991  1.00103.49           C
ATOM   2823  CG  LEU   370      20.845  70.060  49.510  1.00103.49           C
ATOM   2824  CD1 LEU   370      21.498  69.753  48.154  1.00103.49           C
ATOM   2825  CD2 LEU   370      20.110  71.402  49.560  1.00103.49           C
ATOM   2826  C   LEU   370      20.181  66.652  51.167  1.00103.49           C
ATOM   2827  O   LEU   370      19.783  66.829  52.318  1.00103.49           O
ATOM   2828  N   ASN   371      19.984  65.489  50.521  1.00 68.58           N
ATOM   2829  CA  ASN   371      19.281  64.434  51.190  1.00 68.58           C
ATOM   2830  CB  ASN   371      19.925  64.041  52.534  1.00 68.58           C
ATOM   2831  CG  ASN   371      19.312  62.729  53.005  1.00 68.58           C
ATOM   2832  OD1 ASN   371      19.669  62.211  54.062  1.00 68.58           O
ATOM   2833  ND2 ASN   371      18.373  62.169  52.197  1.00 68.58           N
ATOM   2834  C   ASN   371      17.883  64.895  51.451  1.00 68.58           C
ATOM   2835  O   ASN   371      17.365  64.794  52.562  1.00 68.58           O
ATOM   2836  N   ILE   372      17.252  65.419  50.383  1.00141.83           N
ATOM   2837  CA  ILE   372      15.902  65.907  50.344  1.00141.83           C
ATOM   2838  CB  ILE   372      15.569  66.437  48.976  1.00141.83           C
ATOM   2839  CG2 ILE   372      14.046  66.537  48.806  1.00141.83           C
ATOM   2840  CG1 ILE   372      16.351  67.733  48.707  1.00141.83           C
ATOM   2841  CD1 ILE   372      16.311  68.179  47.246  1.00141.83           C
ATOM   2842  C   ILE   372      14.966  64.779  50.644  1.00141.83           C
ATOM   2843  O   ILE   372      15.161  63.656  50.183  1.00141.83           O
ATOM   2844  N   LYS   373      13.928  65.054  51.463  1.00 85.55           N
ATOM   2845  CA  LYS   373      13.008  64.025  51.850  1.00 85.55           C
ATOM   2846  CB  LYS   373      12.076  64.419  53.005  1.00 85.55           C
ATOM   2847  CG  LYS   373      11.569  63.189  53.766  1.00 85.55           C
ATOM   2848  CD  LYS   373      11.121  63.505  55.193  1.00 85.55           C
ATOM   2849  CE  LYS   373      10.609  62.301  55.986  1.00 85.55           C
ATOM   2850  NZ  LYS   373       9.900  62.765  57.201  1.00 85.55           N
ATOM   2851  C   LYS   373      12.224  63.560  50.662  1.00 85.55           C
ATOM   2852  O   LYS   373      11.934  62.370  50.554  1.00 85.55           O
ATOM   2853  N   THR   374      11.828  64.469  49.744  1.00105.05           N
ATOM   2854  CA  THR   374      11.115  63.976  48.597  1.00105.05           C
ATOM   2855  CB  THR   374       9.641  63.824  48.830  1.00105.05           C
ATOM   2856  OG1 THR   374       9.040  63.137  47.743  1.00105.05           O
ATOM   2857  CG2 THR   374       9.020  65.222  48.987  1.00105.05           C
ATOM   2858  C   THR   374      11.288  64.899  47.433  1.00105.05           C
ATOM   2859  O   THR   374      11.631  66.071  47.587  1.00105.05           O
ATOM   2860  N   ILE   375      11.049  64.371  46.214  1.00 43.85           N
ATOM   2861  CA  ILE   375      11.117  65.191  45.042  1.00 43.85           C
ATOM   2862  CB  ILE   375      11.893  64.594  43.910  1.00 43.85           C
ATOM   2863  CG2 ILE   375      11.752  65.556  42.720  1.00 43.85           C
ATOM   2864  CG1 ILE   375      13.353  64.349  44.332  1.00 43.85           C
ATOM   2865  CD1 ILE   375      14.139  63.476  43.355  1.00 43.85           C
ATOM   2866  C   ILE   375       9.711  65.350  44.592  1.00 43.85           C
ATOM   2867  O   ILE   375       9.035  64.372  44.270  1.00 43.85           O
ATOM   2868  N   VAL   376       9.230  66.606  44.582  1.00 30.32           N
ATOM   2869  CA  VAL   376       7.874  66.838  44.199  1.00 30.32           C
ATOM   2870  CB  VAL   376       7.177  67.845  45.067  1.00 30.32           C
ATOM   2871  CG1 VAL   376       5.745  68.046  44.543  1.00 30.32           C
ATOM   2872  CG2 VAL   376       7.247  67.359  46.526  1.00 30.32           C
ATOM   2873  C   VAL   376       7.888  67.373  42.805  1.00 30.32           C
ATOM   2874  O   VAL   376       8.599  68.328  42.500  1.00 30.32           O
ATOM   2875  N   ALA   377       7.099  66.747  41.911  1.00 25.70           N
ATOM   2876  CA  ALA   377       7.062  67.206  40.556  1.00 25.70           C
ATOM   2877  CB  ALA   377       7.662  66.207  39.551  1.00 25.70           C
ATOM   2878  C   ALA   377       5.627  67.393  40.190  1.00 25.70           C
ATOM   2879  O   ALA   377       4.757  66.670  40.673  1.00 25.70           O
ATOM   2880  N   ALA   378       5.338  68.401  39.344  1.00 37.78           N
ATOM   2881  CA  ALA   378       3.992  68.594  38.890  1.00 37.78           C
ATOM   2882  CB  ALA   378       3.557  70.069  38.848  1.00 37.78           C
ATOM   2883  C   ALA   378       3.984  68.084  37.489  1.00 37.78           C
ATOM   2884  O   ALA   378       4.832  68.483  36.690  1.00 37.78           O
ATOM   2885  N   THR   379       3.042  67.180  37.138  1.00 77.57           N
ATOM   2886  CA  THR   379       3.179  66.661  35.810  1.00 77.57           C
ATOM   2887  CB  THR   379       3.699  65.259  35.820  1.00 77.57           C
ATOM   2888  OG1 THR   379       4.751  65.125  36.764  1.00 77.57           O
ATOM   2889  CG2 THR   379       4.309  65.018  34.435  1.00 77.57           C
ATOM   2890  C   THR   379       1.828  66.606  35.163  1.00 77.57           C
ATOM   2891  O   THR   379       0.865  66.135  35.769  1.00 77.57           O
ATOM   2892  N   GLU   380       1.695  67.164  33.939  1.00104.24           N
ATOM   2893  CA  GLU   380       0.439  67.029  33.258  1.00104.24           C
ATOM   2894  CB  GLU   380       0.300  68.024  32.090  1.00104.24           C
ATOM   2895  CG  GLU   380      -1.143  68.435  31.774  1.00104.24           C
ATOM   2896  CD  GLU   380      -1.985  67.204  31.475  1.00104.24           C
ATOM   2897  OE1 GLU   380      -1.555  66.372  30.633  1.00104.24           O
ATOM   2898  OE2 GLU   380      -3.078  67.084  32.089  1.00104.24           O
ATOM   2899  C   GLU   380       0.326  65.634  32.692  1.00104.24           C
ATOM   2900  O   GLU   380      -0.590  64.887  33.031  1.00104.24           O
ATOM   2901  N   SER   381       1.290  65.257  31.815  1.00 91.32           N
ATOM   2902  CA  SER   381       1.327  63.990  31.120  1.00 91.32           C
ATOM   2903  CB  SER   381       2.193  64.020  29.855  1.00 91.32           C
ATOM   2904  OG  SER   381       2.173  62.741  29.241  1.00 91.32           O
ATOM   2905  C   SER   381       1.910  62.900  31.958  1.00 91.32           C
ATOM   2906  O   SER   381       1.474  61.752  31.894  1.00 91.32           O
ATOM   2907  N   GLY   382       2.915  63.238  32.781  1.00 33.79           N
ATOM   2908  CA  GLY   382       3.613  62.249  33.547  1.00 33.79           C
ATOM   2909  C   GLY   382       5.040  62.182  33.086  1.00 33.79           C
ATOM   2910  O   GLY   382       5.848  61.465  33.673  1.00 33.79           O
ATOM   2911  N   TYR   383       5.401  62.937  32.029  1.00 48.59           N
ATOM   2912  CA  TYR   383       6.746  62.876  31.517  1.00 48.59           C
ATOM   2913  CB  TYR   383       6.986  63.752  30.271  1.00 48.59           C
ATOM   2914  CG  TYR   383       6.302  63.168  29.082  1.00 48.59           C
ATOM   2915  CD1 TYR   383       6.943  62.220  28.317  1.00 48.59           C
ATOM   2916  CD2 TYR   383       5.033  63.562  28.726  1.00 48.59           C
ATOM   2917  CE1 TYR   383       6.332  61.672  27.214  1.00 48.59           C
ATOM   2918  CE2 TYR   383       4.418  63.018  27.623  1.00 48.59           C
ATOM   2919  CZ  TYR   383       5.065  62.073  26.864  1.00 48.59           C
ATOM   2920  OH  TYR   383       4.432  61.517  25.733  1.00 48.59           O
ATOM   2921  C   TYR   383       7.753  63.345  32.524  1.00 48.59           C
ATOM   2922  O   TYR   383       8.756  62.670  32.746  1.00 48.59           O
ATOM   2923  N   THR   384       7.518  64.491  33.190  1.00 99.68           N
ATOM   2924  CA  THR   384       8.542  65.032  34.045  1.00 99.68           C
ATOM   2925  CB  THR   384       8.195  66.362  34.648  1.00 99.68           C
ATOM   2926  OG1 THR   384       9.342  66.934  35.259  1.00 99.68           O
ATOM   2927  CG2 THR   384       7.090  66.166  35.692  1.00 99.68           C
ATOM   2928  C   THR   384       8.831  64.067  35.145  1.00 99.68           C
ATOM   2929  O   THR   384       9.982  63.928  35.554  1.00 99.68           O
ATOM   2930  N   ALA   385       7.796  63.393  35.676  1.00 23.41           N
ATOM   2931  CA  ALA   385       8.033  62.441  36.722  1.00 23.41           C
ATOM   2932  CB  ALA   385       6.736  61.811  37.258  1.00 23.41           C
ATOM   2933  C   ALA   385       8.872  61.335  36.161  1.00 23.41           C
ATOM   2934  O   ALA   385       9.814  60.868  36.797  1.00 23.41           O
ATOM   2935  N   LYS   386       8.559  60.881  34.935  1.00 32.29           N
ATOM   2936  CA  LYS   386       9.335  59.814  34.377  1.00 32.29           C
ATOM   2937  CB  LYS   386       8.793  59.279  33.039  1.00 32.29           C
ATOM   2938  CG  LYS   386       7.541  58.413  33.205  1.00 32.29           C
ATOM   2939  CD  LYS   386       6.884  58.007  31.883  1.00 32.29           C
ATOM   2940  CE  LYS   386       5.748  56.995  32.050  1.00 32.29           C
ATOM   2941  NZ  LYS   386       5.171  56.657  30.730  1.00 32.29           N
ATOM   2942  C   LYS   386      10.730  60.294  34.175  1.00 32.29           C
ATOM   2943  O   LYS   386      11.685  59.549  34.390  1.00 32.29           O
ATOM   2944  N   MET   387      10.892  61.566  33.769  1.00 97.50           N
ATOM   2945  CA  MET   387      12.211  62.051  33.516  1.00 97.50           C
ATOM   2946  CB  MET   387      12.316  63.503  33.070  1.00 97.50           C
ATOM   2947  CG  MET   387      13.806  63.791  32.951  1.00 97.50           C
ATOM   2948  SD  MET   387      14.288  65.518  32.789  1.00 97.50           S
ATOM   2949  CE  MET   387      15.056  65.171  31.182  1.00 97.50           C
ATOM   2950  C   MET   387      13.014  62.006  34.767  1.00 97.50           C
ATOM   2951  O   MET   387      14.183  61.630  34.737  1.00 97.50           O
ATOM   2952  N   ILE   388      12.420  62.411  35.902  1.00 90.18           N
ATOM   2953  CA  ILE   388      13.182  62.423  37.113  1.00 90.18           C
ATOM   2954  CB  ILE   388      12.515  63.060  38.294  1.00 90.18           C
ATOM   2955  CG2 ILE   388      11.233  62.296  38.643  1.00 90.18           C
ATOM   2956  CG1 ILE   388      13.526  63.120  39.447  1.00 90.18           C
ATOM   2957  CD1 ILE   388      13.020  63.893  40.655  1.00 90.18           C
ATOM   2958  C   ILE   388      13.543  61.020  37.489  1.00 90.18           C
ATOM   2959  O   ILE   388      14.646  60.767  37.970  1.00 90.18           O
ATOM   2960  N   SER   389      12.613  60.072  37.269  1.00 76.36           N
ATOM   2961  CA  SER   389      12.773  58.699  37.659  1.00 76.36           C
ATOM   2962  CB  SER   389      11.527  57.848  37.361  1.00 76.36           C
ATOM   2963  OG  SER   389      11.747  56.506  37.767  1.00 76.36           O
ATOM   2964  C   SER   389      13.921  58.067  36.934  1.00 76.36           C
ATOM   2965  O   SER   389      14.444  57.044  37.374  1.00 76.36           O
ATOM   2966  N   LYS   390      14.370  58.675  35.824  1.00 51.34           N
ATOM   2967  CA  LYS   390      15.400  58.092  35.013  1.00 51.34           C
ATOM   2968  CB  LYS   390      15.832  59.045  33.887  1.00 51.34           C
ATOM   2969  CG  LYS   390      16.925  58.493  32.973  1.00 51.34           C
ATOM   2970  CD  LYS   390      17.123  59.332  31.709  1.00 51.34           C
ATOM   2971  CE  LYS   390      18.247  58.827  30.804  1.00 51.34           C
ATOM   2972  NZ  LYS   390      18.363  59.694  29.611  1.00 51.34           N
ATOM   2973  C   LYS   390      16.597  57.825  35.864  1.00 51.34           C
ATOM   2974  O   LYS   390      17.135  56.723  35.831  1.00 51.34           O
ATOM   2975  N   TYR   391      16.975  58.811  36.695  1.00 91.19           N
ATOM   2976  CA  TYR   391      18.144  58.875  37.527  1.00 91.19           C
ATOM   2977  CB  TYR   391      18.343  60.280  38.110  1.00 91.19           C
ATOM   2978  CG  TYR   391      18.502  61.119  36.889  1.00 91.19           C
ATOM   2979  CD1 TYR   391      19.696  61.135  36.205  1.00 91.19           C
ATOM   2980  CD2 TYR   391      17.453  61.874  36.418  1.00 91.19           C
ATOM   2981  CE1 TYR   391      19.843  61.901  35.073  1.00 91.19           C
ATOM   2982  CE2 TYR   391      17.595  62.642  35.286  1.00 91.19           C
ATOM   2983  CZ  TYR   391      18.792  62.656  34.611  1.00 91.19           C
ATOM   2984  OH  TYR   391      18.940  63.443  33.448  1.00 91.19           O
ATOM   2985  C   TYR   391      18.137  57.845  38.616  1.00 91.19           C
ATOM   2986  O   TYR   391      19.201  57.446  39.081  1.00 91.19           O
ATOM   2987  N   ARG   392      16.959  57.381  39.069  1.00121.24           N
ATOM   2988  CA  ARG   392      16.917  56.454  40.171  1.00121.24           C
ATOM   2989  CB  ARG   392      17.843  55.242  39.990  1.00121.24           C
ATOM   2990  CG  ARG   392      17.329  54.248  38.956  1.00121.24           C
ATOM   2991  CD  ARG   392      18.344  53.176  38.568  1.00121.24           C
ATOM   2992  NE  ARG   392      17.602  52.199  37.730  1.00121.24           N
ATOM   2993  CZ  ARG   392      17.339  52.496  36.426  1.00121.24           C
ATOM   2994  NH1 ARG   392      17.786  53.666  35.883  1.00121.24           N
ATOM   2995  NH2 ARG   392      16.599  51.631  35.675  1.00121.24           N
ATOM   2996  C   ARG   392      17.309  57.131  41.451  1.00121.24           C
ATOM   2997  O   ARG   392      18.181  56.664  42.183  1.00121.24           O
ATOM   2998  N   PRO   393      16.660  58.233  41.731  1.00 80.78           N
ATOM   2999  CA  PRO   393      16.905  59.011  42.918  1.00 80.78           C
ATOM   3000  CD  PRO   393      15.344  58.520  41.175  1.00 80.78           C
ATOM   3001  CB  PRO   393      15.969  60.209  42.796  1.00 80.78           C
ATOM   3002  CG  PRO   393      14.745  59.607  42.082  1.00 80.78           C
ATOM   3003  C   PRO   393      16.552  58.243  44.156  1.00 80.78           C
ATOM   3004  O   PRO   393      15.758  57.308  44.079  1.00 80.78           O
ATOM   3005  N   ASN   394      17.160  58.615  45.301  1.00 67.11           N
ATOM   3006  CA  ASN   394      16.865  58.022  46.578  1.00 67.11           C
ATOM   3007  CB  ASN   394      17.721  58.591  47.731  1.00 67.11           C
ATOM   3008  CG  ASN   394      18.637  57.523  48.307  1.00 67.11           C
ATOM   3009  OD1 ASN   394      18.255  56.358  48.391  1.00 67.11           O
ATOM   3010  ND2 ASN   394      19.871  57.923  48.715  1.00 67.11           N
ATOM   3011  C   ASN   394      15.476  58.400  46.947  1.00 67.11           C
ATOM   3012  O   ASN   394      14.669  57.564  47.352  1.00 67.11           O
ATOM   3013  N   ALA   395      15.170  59.696  46.775  1.00 31.35           N
ATOM   3014  CA  ALA   395      13.937  60.248  47.234  1.00 31.35           C
ATOM   3015  CB  ALA   395      13.898  61.785  47.177  1.00 31.35           C
ATOM   3016  C   ALA   395      12.792  59.741  46.430  1.00 31.35           C
ATOM   3017  O   ALA   395      12.926  59.381  45.261  1.00 31.35           O
ATOM   3018  N   ASP   396      11.619  59.682  47.089  1.00 64.75           N
ATOM   3019  CA  ASP   396      10.401  59.289  46.458  1.00 64.75           C
ATOM   3020  CB  ASP   396       9.272  59.006  47.465  1.00 64.75           C
ATOM   3021  CG  ASP   396       8.099  58.364  46.737  1.00 64.75           C
ATOM   3022  OD1 ASP   396       8.269  57.979  45.550  1.00 64.75           O
ATOM   3023  OD2 ASP   396       7.016  58.242  47.368  1.00 64.75           O
ATOM   3024  C   ASP   396       9.990  60.456  45.624  1.00 64.75           C
ATOM   3025  O   ASP   396      10.353  61.595  45.916  1.00 64.75           O
ATOM   3026  N   ILE   397       9.232  60.199  44.545  1.00 35.23           N
ATOM   3027  CA  ILE   397       8.810  61.273  43.702  1.00 35.23           C
ATOM   3028  CB  ILE   397       9.066  60.995  42.250  1.00 35.23           C
ATOM   3029  CG2 ILE   397       8.409  62.108  41.416  1.00 35.23           C
ATOM   3030  CG1 ILE   397      10.576  60.838  42.008  1.00 35.23           C
ATOM   3031  CD1 ILE   397      10.917  60.183  40.672  1.00 35.23           C
ATOM   3032  C   ILE   397       7.340  61.410  43.879  1.00 35.23           C
ATOM   3033  O   ILE   397       6.572  60.517  43.523  1.00 35.23           O
ATOM   3034  N   LEU   398       6.909  62.545  44.455  1.00 40.43           N
ATOM   3035  CA  LEU   398       5.505  62.764  44.601  1.00 40.43           C
ATOM   3036  CB  LEU   398       5.143  63.618  45.829  1.00 40.43           C
ATOM   3037  CG  LEU   398       3.632  63.863  46.000  1.00 40.43           C
ATOM   3038  CD1 LEU   398       2.879  62.547  46.253  1.00 40.43           C
ATOM   3039  CD2 LEU   398       3.358  64.919  47.082  1.00 40.43           C
ATOM   3040  C   LEU   398       5.122  63.527  43.380  1.00 40.43           C
ATOM   3041  O   LEU   398       5.579  64.649  43.171  1.00 40.43           O
ATOM   3042  N   ALA   399       4.284  62.923  42.519  1.00 30.33           N
ATOM   3043  CA  ALA   399       3.923  63.611  41.318  1.00 30.33           C
ATOM   3044  CB  ALA   399       3.941  62.718  40.065  1.00 30.33           C
ATOM   3045  C   ALA   399       2.527  64.111  41.494  1.00 30.33           C
ATOM   3046  O   ALA   399       1.639  63.383  41.932  1.00 30.33           O
ATOM   3047  N   ILE   400       2.299  65.391  41.149  1.00 85.10           N
ATOM   3048  CA  ILE   400       1.000  65.971  41.300  1.00 85.10           C
ATOM   3049  CB  ILE   400       1.040  67.297  42.010  1.00 85.10           C
ATOM   3050  CG2 ILE   400       2.033  68.215  41.279  1.00 85.10           C
ATOM   3051  CG1 ILE   400      -0.371  67.883  42.159  1.00 85.10           C
ATOM   3052  CD1 ILE   400      -0.413  69.121  43.054  1.00 85.10           C
ATOM   3053  C   ILE   400       0.454  66.205  39.931  1.00 85.10           C
ATOM   3054  O   ILE   400       1.092  66.848  39.098  1.00 85.10           O
ATOM   3055  N   THR   401      -0.742  65.651  39.648  1.00 52.86           N
ATOM   3056  CA  THR   401      -1.302  65.858  38.346  1.00 52.86           C
ATOM   3057  CB  THR   401      -1.200  64.652  37.457  1.00 52.86           C
ATOM   3058  OG1 THR   401       0.149  64.225  37.352  1.00 52.86           O
ATOM   3059  CG2 THR   401      -1.726  65.030  36.063  1.00 52.86           C
ATOM   3060  C   THR   401      -2.764  66.119  38.496  1.00 52.86           C
ATOM   3061  O   THR   401      -3.423  65.572  39.380  1.00 52.86           O
ATOM   3062  N   PHE   402      -3.284  67.035  37.659  1.00139.19           N
ATOM   3063  CA  PHE   402      -4.691  67.277  37.562  1.00139.19           C
ATOM   3064  CB  PHE   402      -5.011  68.551  36.761  1.00139.19           C
ATOM   3065  CG  PHE   402      -6.485  68.763  36.801  1.00139.19           C
ATOM   3066  CD1 PHE   402      -7.068  69.383  37.882  1.00139.19           C
ATOM   3067  CD2 PHE   402      -7.283  68.352  35.758  1.00139.19           C
ATOM   3068  CE1 PHE   402      -8.427  69.585  37.926  1.00139.19           C
ATOM   3069  CE2 PHE   402      -8.643  68.551  35.797  1.00139.19           C
ATOM   3070  CZ  PHE   402      -9.217  69.169  36.882  1.00139.19           C
ATOM   3071  C   PHE   402      -5.256  66.105  36.816  1.00139.19           C
ATOM   3072  O   PHE   402      -6.349  65.622  37.106  1.00139.19           O
ATOM   3073  N   ASP   403      -4.481  65.624  35.820  1.00 52.91           N
ATOM   3074  CA  ASP   403      -4.863  64.573  34.916  1.00 52.91           C
ATOM   3075  CB  ASP   403      -3.903  64.476  33.714  1.00 52.91           C
ATOM   3076  CG  ASP   403      -4.499  63.575  32.642  1.00 52.91           C
ATOM   3077  OD1 ASP   403      -5.377  62.739  32.983  1.00 52.91           O
ATOM   3078  OD2 ASP   403      -4.081  63.715  31.462  1.00 52.91           O
ATOM   3079  C   ASP   403      -4.860  63.253  35.631  1.00 52.91           C
ATOM   3080  O   ASP   403      -3.837  62.815  36.156  1.00 52.91           O
ATOM   3081  N   GLU   404      -6.042  62.600  35.677  1.00 39.00           N
ATOM   3082  CA  GLU   404      -6.234  61.334  36.332  1.00 39.00           C
ATOM   3083  CB  GLU   404      -7.714  60.936  36.451  1.00 39.00           C
ATOM   3084  CG  GLU   404      -8.530  61.867  37.348  1.00 39.00           C
ATOM   3085  CD  GLU   404      -9.952  61.328  37.402  1.00 39.00           C
ATOM   3086  OE1 GLU   404     -10.164  60.294  38.091  1.00 39.00           O
ATOM   3087  OE2 GLU   404     -10.844  61.938  36.755  1.00 39.00           O
ATOM   3088  C   GLU   404      -5.551  60.228  35.586  1.00 39.00           C
ATOM   3089  O   GLU   404      -4.943  59.350  36.195  1.00 39.00           O
ATOM   3090  N   ARG   405      -5.628  60.245  34.242  1.00 86.00           N
ATOM   3091  CA  ARG   405      -5.082  59.180  33.446  1.00 86.00           C
ATOM   3092  CB  ARG   405      -5.224  59.467  31.941  1.00 86.00           C
ATOM   3093  CG  ARG   405      -4.512  58.460  31.037  1.00 86.00           C
ATOM   3094  CD  ARG   405      -5.135  57.066  31.051  1.00 86.00           C
ATOM   3095  NE  ARG   405      -4.331  56.224  30.124  1.00 86.00           N
ATOM   3096  CZ  ARG   405      -4.774  54.982  29.775  1.00 86.00           C
ATOM   3097  NH1 ARG   405      -5.932  54.496  30.309  1.00 86.00           N
ATOM   3098  NH2 ARG   405      -4.076  54.243  28.866  1.00 86.00           N
ATOM   3099  C   ARG   405      -3.624  59.088  33.745  1.00 86.00           C
ATOM   3100  O   ARG   405      -3.093  58.005  33.988  1.00 86.00           O
ATOM   3101  N   THR   406      -2.942  60.245  33.763  1.00102.38           N
ATOM   3102  CA  THR   406      -1.534  60.259  34.005  1.00102.38           C
ATOM   3103  CB  THR   406      -0.933  61.628  33.884  1.00102.38           C
ATOM   3104  OG1 THR   406      -1.427  62.478  34.908  1.00102.38           O
ATOM   3105  CG2 THR   406      -1.306  62.200  32.506  1.00102.38           C
ATOM   3106  C   THR   406      -1.294  59.787  35.398  1.00102.38           C
ATOM   3107  O   THR   406      -0.339  59.058  35.659  1.00102.38           O
ATOM   3108  N   GLN   407      -2.176  60.178  36.334  1.00 46.41           N
ATOM   3109  CA  GLN   407      -1.967  59.811  37.702  1.00 46.41           C
ATOM   3110  CB  GLN   407      -3.110  60.247  38.627  1.00 46.41           C
ATOM   3111  CG  GLN   407      -2.867  59.839  40.080  1.00 46.41           C
ATOM   3112  CD  GLN   407      -4.177  59.988  40.833  1.00 46.41           C
ATOM   3113  OE1 GLN   407      -4.198  60.291  42.024  1.00 46.41           O
ATOM   3114  NE2 GLN   407      -5.312  59.764  40.117  1.00 46.41           N
ATOM   3115  C   GLN   407      -1.923  58.318  37.775  1.00 46.41           C
ATOM   3116  O   GLN   407      -1.068  57.754  38.457  1.00 46.41           O
ATOM   3117  N   ARG   408      -2.856  57.640  37.078  1.00 56.79           N
ATOM   3118  CA  ARG   408      -2.941  56.206  37.110  1.00 56.79           C
ATOM   3119  CB  ARG   408      -4.208  55.680  36.416  1.00 56.79           C
ATOM   3120  CG  ARG   408      -5.488  56.028  37.177  1.00 56.79           C
ATOM   3121  CD  ARG   408      -6.762  55.517  36.504  1.00 56.79           C
ATOM   3122  NE  ARG   408      -7.909  55.917  37.367  1.00 56.79           N
ATOM   3123  CZ  ARG   408      -9.185  55.624  36.982  1.00 56.79           C
ATOM   3124  NH1 ARG   408      -9.409  54.983  35.798  1.00 56.79           N
ATOM   3125  NH2 ARG   408     -10.235  55.970  37.782  1.00 56.79           N
ATOM   3126  C   ARG   408      -1.758  55.568  36.442  1.00 56.79           C
ATOM   3127  O   ARG   408      -1.180  54.619  36.969  1.00 56.79           O
ATOM   3128  N   GLY   409      -1.359  56.084  35.263  1.00 25.86           N
ATOM   3129  CA  GLY   409      -0.295  55.510  34.485  1.00 25.86           C
ATOM   3130  C   GLY   409       0.992  55.598  35.239  1.00 25.86           C
ATOM   3131  O   GLY   409       1.847  54.720  35.141  1.00 25.86           O
ATOM   3132  N   LEU   410       1.155  56.682  36.013  1.00 59.88           N
ATOM   3133  CA  LEU   410       2.353  56.977  36.742  1.00 59.88           C
ATOM   3134  CB  LEU   410       2.290  58.328  37.478  1.00 59.88           C
ATOM   3135  CG  LEU   410       2.242  59.539  36.526  1.00 59.88           C
ATOM   3136  CD1 LEU   410       2.185  60.866  37.302  1.00 59.88           C
ATOM   3137  CD2 LEU   410       3.402  59.497  35.516  1.00 59.88           C
ATOM   3138  C   LEU   410       2.615  55.908  37.749  1.00 59.88           C
ATOM   3139  O   LEU   410       3.758  55.707  38.153  1.00 59.88           O
ATOM   3140  N   MET   411       1.572  55.193  38.198  1.00129.47           N
ATOM   3141  CA  MET   411       1.778  54.218  39.228  1.00129.47           C
ATOM   3142  CB  MET   411       0.533  53.428  39.604  1.00129.47           C
ATOM   3143  CG  MET   411       0.800  52.506  40.790  1.00129.47           C
ATOM   3144  SD  MET   411      -0.416  51.183  40.938  1.00129.47           S
ATOM   3145  CE  MET   411      -0.260  50.906  42.725  1.00129.47           C
ATOM   3146  C   MET   411       2.773  53.201  38.768  1.00129.47           C
ATOM   3147  O   MET   411       3.559  52.699  39.568  1.00129.47           O
ATOM   3148  N   VAL   412       2.759  52.855  37.470  1.00 40.74           N
ATOM   3149  CA  VAL   412       3.640  51.857  36.932  1.00 40.74           C
ATOM   3150  CB  VAL   412       3.451  51.653  35.456  1.00 40.74           C
ATOM   3151  CG1 VAL   412       4.514  50.655  34.970  1.00 40.74           C
ATOM   3152  CG2 VAL   412       2.002  51.211  35.188  1.00 40.74           C
ATOM   3153  C   VAL   412       5.068  52.273  37.135  1.00 40.74           C
ATOM   3154  O   VAL   412       5.933  51.428  37.353  1.00 40.74           O
ATOM   3155  N   ASN   413       5.360  53.584  37.073  1.00100.55           N
ATOM   3156  CA  ASN   413       6.713  54.067  37.131  1.00100.55           C
ATOM   3157  CB  ASN   413       6.790  55.593  36.945  1.00100.55           C
ATOM   3158  CG  ASN   413       8.191  56.005  36.507  1.00100.55           C
ATOM   3159  OD1 ASN   413       8.525  57.189  36.507  1.00100.55           O
ATOM   3160  ND2 ASN   413       9.024  55.013  36.096  1.00100.55           N
ATOM   3161  C   ASN   413       7.368  53.730  38.439  1.00100.55           C
ATOM   3162  O   ASN   413       6.741  53.692  39.498  1.00100.55           O
ATOM   3163  N   TRP   414       8.696  53.489  38.362  1.00117.55           N
ATOM   3164  CA  TRP   414       9.525  53.123  39.474  1.00117.55           C
ATOM   3165  CB  TRP   414      10.987  52.910  39.038  1.00117.55           C
ATOM   3166  CG  TRP   414      11.991  52.660  40.136  1.00117.55           C
ATOM   3167  CD2 TRP   414      12.619  51.394  40.393  1.00117.55           C
ATOM   3168  CD1 TRP   414      12.553  53.557  40.997  1.00117.55           C
ATOM   3169  NE1 TRP   414      13.479  52.927  41.790  1.00117.55           N
ATOM   3170  CE2 TRP   414      13.536  51.596  41.427  1.00117.55           C
ATOM   3171  CE3 TRP   414      12.466  50.175  39.801  1.00117.55           C
ATOM   3172  CZ2 TRP   414      14.309  50.573  41.898  1.00117.55           C
ATOM   3173  CZ3 TRP   414      13.233  49.148  40.299  1.00117.55           C
ATOM   3174  CH2 TRP   414      14.135  49.335  41.324  1.00117.55           C
ATOM   3175  C   TRP   414       9.576  54.253  40.457  1.00117.55           C
ATOM   3176  O   TRP   414       9.976  55.368  40.125  1.00117.55           O
ATOM   3177  N   GLY   415       9.155  53.975  41.705  1.00 33.08           N
ATOM   3178  CA  GLY   415       9.329  54.875  42.812  1.00 33.08           C
ATOM   3179  C   GLY   415       8.562  56.151  42.665  1.00 33.08           C
ATOM   3180  O   GLY   415       8.962  57.162  43.242  1.00 33.08           O
ATOM   3181  N   VAL   416       7.447  56.181  41.912  1.00 42.73           N
ATOM   3182  CA  VAL   416       6.776  57.450  41.875  1.00 42.73           C
ATOM   3183  CB  VAL   416       6.490  57.973  40.498  1.00 42.73           C
ATOM   3184  CG1 VAL   416       7.816  58.122  39.734  1.00 42.73           C
ATOM   3185  CG2 VAL   416       5.448  57.059  39.835  1.00 42.73           C
ATOM   3186  C   VAL   416       5.451  57.272  42.534  1.00 42.73           C
ATOM   3187  O   VAL   416       4.800  56.242  42.376  1.00 42.73           O
ATOM   3188  N   GLN   417       5.040  58.283  43.323  1.00 97.16           N
ATOM   3189  CA  GLN   417       3.766  58.260  43.978  1.00 97.16           C
ATOM   3190  CB  GLN   417       3.864  58.627  45.465  1.00 97.16           C
ATOM   3191  CG  GLN   417       2.532  58.620  46.213  1.00 97.16           C
ATOM   3192  CD  GLN   417       2.852  59.005  47.648  1.00 97.16           C
ATOM   3193  OE1 GLN   417       2.013  58.920  48.544  1.00 97.16           O
ATOM   3194  NE2 GLN   417       4.123  59.433  47.875  1.00 97.16           N
ATOM   3195  C   GLN   417       2.953  59.319  43.312  1.00 97.16           C
ATOM   3196  O   GLN   417       3.212  60.507  43.492  1.00 97.16           O
ATOM   3197  N   PRO   418       1.993  58.931  42.525  1.00 74.66           N
ATOM   3198  CA  PRO   418       1.181  59.917  41.868  1.00 74.66           C
ATOM   3199  CD  PRO   418       2.098  57.709  41.747  1.00 74.66           C
ATOM   3200  CB  PRO   418       0.634  59.253  40.603  1.00 74.66           C
ATOM   3201  CG  PRO   418       0.873  57.748  40.821  1.00 74.66           C
ATOM   3202  C   PRO   418       0.109  60.433  42.769  1.00 74.66           C
ATOM   3203  O   PRO   418      -0.307  59.714  43.675  1.00 74.66           O
ATOM   3204  N   ILE   419      -0.339  61.684  42.547  1.00 83.84           N
ATOM   3205  CA  ILE   419      -1.418  62.218  43.322  1.00 83.84           C
ATOM   3206  CB  ILE   419      -0.981  63.038  44.500  1.00 83.84           C
ATOM   3207  CG2 ILE   419      -0.281  64.302  43.974  1.00 83.84           C
ATOM   3208  CG1 ILE   419      -2.182  63.321  45.419  1.00 83.84           C
ATOM   3209  CD1 ILE   419      -1.790  63.879  46.786  1.00 83.84           C
ATOM   3210  C   ILE   419      -2.220  63.106  42.425  1.00 83.84           C
ATOM   3211  O   ILE   419      -1.710  63.622  41.432  1.00 83.84           O
ATOM   3212  N   VAL   420      -3.512  63.298  42.754  1.00 32.11           N
ATOM   3213  CA  VAL   420      -4.351  64.151  41.963  1.00 32.11           C
ATOM   3214  CB  VAL   420      -5.790  63.725  41.912  1.00 32.11           C
ATOM   3215  CG1 VAL   420      -6.590  64.812  41.174  1.00 32.11           C
ATOM   3216  CG2 VAL   420      -5.888  62.342  41.258  1.00 32.11           C
ATOM   3217  C   VAL   420      -4.357  65.485  42.635  1.00 32.11           C
ATOM   3218  O   VAL   420      -4.234  65.575  43.855  1.00 32.11           O
ATOM   3219  N   ALA   421      -4.474  66.569  41.843  1.00 31.00           N
ATOM   3220  CA  ALA   421      -4.498  67.873  42.436  1.00 31.00           C
ATOM   3221  CB  ALA   421      -3.220  68.688  42.177  1.00 31.00           C
ATOM   3222  C   ALA   421      -5.629  68.641  41.845  1.00 31.00           C
ATOM   3223  O   ALA   421      -6.037  68.403  40.708  1.00 31.00           O
ATOM   3224  N   GLU   422      -6.171  69.583  42.639  1.00 93.35           N
ATOM   3225  CA  GLU   422      -7.279  70.381  42.213  1.00 93.35           C
ATOM   3226  CB  GLU   422      -7.735  71.357  43.311  1.00 93.35           C
ATOM   3227  CG  GLU   422      -9.158  71.884  43.133  1.00 93.35           C
ATOM   3228  CD  GLU   422     -10.092  70.893  43.814  1.00 93.35           C
ATOM   3229  OE1 GLU   422      -9.574  69.973  44.501  1.00 93.35           O
ATOM   3230  OE2 GLU   422     -11.334  71.045  43.663  1.00 93.35           O
ATOM   3231  C   GLU   422      -6.831  71.207  41.050  1.00 93.35           C
ATOM   3232  O   GLU   422      -7.475  71.217  40.002  1.00 93.35           O
ATOM   3233  N   LYS   423      -5.691  71.914  41.200  1.00105.60           N
ATOM   3234  CA  LYS   423      -5.215  72.731  40.121  1.00105.60           C
ATOM   3235  CB  LYS   423      -6.272  73.735  39.630  1.00105.60           C
ATOM   3236  CG  LYS   423      -6.766  74.644  40.762  1.00105.60           C
ATOM   3237  CD  LYS   423      -7.510  75.902  40.311  1.00105.60           C
ATOM   3238  CE  LYS   423      -7.980  76.764  41.487  1.00105.60           C
ATOM   3239  NZ  LYS   423      -8.554  78.036  40.994  1.00105.60           N
ATOM   3240  C   LYS   423      -4.080  73.557  40.636  1.00105.60           C
ATOM   3241  O   LYS   423      -4.215  74.211  41.668  1.00105.60           O
ATOM   3242  N   PRO   424      -2.941  73.516  39.998  1.00 96.63           N
ATOM   3243  CA  PRO   424      -1.906  74.437  40.383  1.00 96.63           C
ATOM   3244  CD  PRO   424      -2.396  72.262  39.508  1.00 96.63           C
ATOM   3245  CB  PRO   424      -0.575  73.772  40.023  1.00 96.63           C
ATOM   3246  CG  PRO   424      -0.964  72.618  39.080  1.00 96.63           C
ATOM   3247  C   PRO   424      -2.159  75.729  39.669  1.00 96.63           C
ATOM   3248  O   PRO   424      -2.269  75.700  38.445  1.00 96.63           O
ATOM   3249  N   GLU   425      -2.258  76.870  40.379  1.00 83.87           N
ATOM   3250  CA  GLU   425      -2.485  78.089  39.660  1.00 83.87           C
ATOM   3251  CB  GLU   425      -3.003  79.244  40.530  1.00 83.87           C
ATOM   3252  CG  GLU   425      -3.346  80.482  39.697  1.00 83.87           C
ATOM   3253  CD  GLU   425      -4.037  81.496  40.595  1.00 83.87           C
ATOM   3254  OE1 GLU   425      -4.233  81.185  41.800  1.00 83.87           O
ATOM   3255  OE2 GLU   425      -4.382  82.595  40.084  1.00 83.87           O
ATOM   3256  C   GLU   425      -1.224  78.551  39.004  1.00 83.87           C
ATOM   3257  O   GLU   425      -1.217  78.889  37.821  1.00 83.87           O
ATOM   3258  N   THR   426      -0.107  78.553  39.760  1.00 96.42           N
ATOM   3259  CA  THR   426       1.111  79.085  39.222  1.00 96.42           C
ATOM   3260  CB  THR   426       1.313  80.536  39.555  1.00 96.42           C
ATOM   3261  OG1 THR   426       2.385  81.079  38.798  1.00 96.42           O
ATOM   3262  CG2 THR   426       1.605  80.658  41.060  1.00 96.42           C
ATOM   3263  C   THR   426       2.262  78.328  39.806  1.00 96.42           C
ATOM   3264  O   THR   426       2.081  77.374  40.562  1.00 96.42           O
ATOM   3265  N   THR   427       3.489  78.744  39.434  1.00 26.59           N
ATOM   3266  CA  THR   427       4.702  78.123  39.878  1.00 26.59           C
ATOM   3267  CB  THR   427       5.910  78.739  39.240  1.00 26.59           C
ATOM   3268  OG1 THR   427       5.805  78.656  37.827  1.00 26.59           O
ATOM   3269  CG2 THR   427       7.160  77.981  39.712  1.00 26.59           C
ATOM   3270  C   THR   427       4.822  78.298  41.357  1.00 26.59           C
ATOM   3271  O   THR   427       5.144  77.354  42.077  1.00 26.59           O
ATOM   3272  N   ASP   428       4.551  79.520  41.852  1.00 16.17           N
ATOM   3273  CA  ASP   428       4.649  79.776  43.258  1.00 16.17           C
ATOM   3274  CB  ASP   428       4.365  81.243  43.624  1.00 16.17           C
ATOM   3275  CG  ASP   428       5.553  82.079  43.169  1.00 16.17           C
ATOM   3276  OD1 ASP   428       6.657  81.497  43.004  1.00 16.17           O
ATOM   3277  OD2 ASP   428       5.373  83.313  42.985  1.00 16.17           O
ATOM   3278  C   ASP   428       3.622  78.930  43.931  1.00 16.17           C
ATOM   3279  O   ASP   428       3.856  78.384  45.008  1.00 16.17           O
ATOM   3280  N   ASP   429       2.450  78.790  43.288  1.00 23.44           N
ATOM   3281  CA  ASP   429       1.387  78.019  43.854  1.00 23.44           C
ATOM   3282  CB  ASP   429       0.144  77.967  42.950  1.00 23.44           C
ATOM   3283  CG  ASP   429      -0.915  77.130  43.652  1.00 23.44           C
ATOM   3284  OD1 ASP   429      -0.753  76.868  44.874  1.00 23.44           O
ATOM   3285  OD2 ASP   429      -1.900  76.735  42.974  1.00 23.44           O
ATOM   3286  C   ASP   429       1.880  76.618  44.002  1.00 23.44           C
ATOM   3287  O   ASP   429       1.613  75.959  45.005  1.00 23.44           O
ATOM   3288  N   MET   430       2.638  76.131  43.003  1.00 55.10           N
ATOM   3289  CA  MET   430       3.113  74.780  43.042  1.00 55.10           C
ATOM   3290  CB  MET   430       3.934  74.378  41.808  1.00 55.10           C
ATOM   3291  CG  MET   430       4.420  72.929  41.888  1.00 55.10           C
ATOM   3292  SD  MET   430       5.395  72.371  40.463  1.00 55.10           S
ATOM   3293  CE  MET   430       5.671  70.695  41.105  1.00 55.10           C
ATOM   3294  C   MET   430       4.007  74.599  44.226  1.00 55.10           C
ATOM   3295  O   MET   430       3.919  73.592  44.926  1.00 55.10           O
ATOM   3296  N   PHE   431       4.887  75.578  44.496  1.00 44.52           N
ATOM   3297  CA  PHE   431       5.817  75.419  45.575  1.00 44.52           C
ATOM   3298  CB  PHE   431       6.808  76.586  45.712  1.00 44.52           C
ATOM   3299  CG  PHE   431       7.582  76.649  44.442  1.00 44.52           C
ATOM   3300  CD1 PHE   431       8.412  75.616  44.076  1.00 44.52           C
ATOM   3301  CD2 PHE   431       7.495  77.755  43.631  1.00 44.52           C
ATOM   3302  CE1 PHE   431       9.128  75.680  42.904  1.00 44.52           C
ATOM   3303  CE2 PHE   431       8.211  77.823  42.461  1.00 44.52           C
ATOM   3304  CZ  PHE   431       9.028  76.783  42.092  1.00 44.52           C
ATOM   3305  C   PHE   431       5.058  75.330  46.857  1.00 44.52           C
ATOM   3306  O   PHE   431       5.398  74.527  47.724  1.00 44.52           O
ATOM   3307  N   ASP   432       4.032  76.185  47.025  1.00 66.15           N
ATOM   3308  CA  ASP   432       3.256  76.192  48.233  1.00 66.15           C
ATOM   3309  CB  ASP   432       2.246  77.352  48.273  1.00 66.15           C
ATOM   3310  CG  ASP   432       1.626  77.416  49.663  1.00 66.15           C
ATOM   3311  OD1 ASP   432       1.954  76.539  50.506  1.00 66.15           O
ATOM   3312  OD2 ASP   432       0.817  78.352  49.901  1.00 66.15           O
ATOM   3313  C   ASP   432       2.478  74.916  48.357  1.00 66.15           C
ATOM   3314  O   ASP   432       2.461  74.294  49.418  1.00 66.15           O
ATOM   3315  N   LEU   433       1.825  74.484  47.260  1.00 35.48           N
ATOM   3316  CA  LEU   433       0.967  73.331  47.290  1.00 35.48           C
ATOM   3317  CB  LEU   433       0.239  73.104  45.954  1.00 35.48           C
ATOM   3318  CG  LEU   433      -0.686  71.873  45.961  1.00 35.48           C
ATOM   3319  CD1 LEU   433      -1.829  72.038  46.976  1.00 35.48           C
ATOM   3320  CD2 LEU   433      -1.187  71.547  44.546  1.00 35.48           C
ATOM   3321  C   LEU   433       1.750  72.091  47.580  1.00 35.48           C
ATOM   3322  O   LEU   433       1.326  71.254  48.375  1.00 35.48           O
ATOM   3323  N   ALA   434       2.925  71.946  46.944  1.00 26.45           N
ATOM   3324  CA  ALA   434       3.728  70.767  47.084  1.00 26.45           C
ATOM   3325  CB  ALA   434       5.003  70.813  46.225  1.00 26.45           C
ATOM   3326  C   ALA   434       4.154  70.615  48.506  1.00 26.45           C
ATOM   3327  O   ALA   434       4.214  69.501  49.020  1.00 26.45           O
ATOM   3328  N   ALA   435       4.493  71.733  49.172  1.00 23.51           N
ATOM   3329  CA  ALA   435       4.941  71.672  50.532  1.00 23.51           C
ATOM   3330  CB  ALA   435       5.351  73.048  51.083  1.00 23.51           C
ATOM   3331  C   ALA   435       3.834  71.155  51.396  1.00 23.51           C
ATOM   3332  O   ALA   435       4.057  70.302  52.255  1.00 23.51           O
ATOM   3333  N   SER   436       2.601  71.651  51.180  1.00 61.45           N
ATOM   3334  CA  SER   436       1.493  71.255  52.000  1.00 61.45           C
ATOM   3335  CB  SER   436       0.182  71.958  51.610  1.00 61.45           C
ATOM   3336  OG  SER   436      -0.874  71.526  52.455  1.00 61.45           O
ATOM   3337  C   SER   436       1.271  69.784  51.845  1.00 61.45           C
ATOM   3338  O   SER   436       1.170  69.055  52.830  1.00 61.45           O
ATOM   3339  N   LYS   437       1.198  69.312  50.588  1.00 38.34           N
ATOM   3340  CA  LYS   437       0.951  67.927  50.312  1.00 38.34           C
ATOM   3341  CB  LYS   437       0.722  67.635  48.819  1.00 38.34           C
ATOM   3342  CG  LYS   437      -0.619  68.178  48.318  1.00 38.34           C
ATOM   3343  CD  LYS   437      -0.822  68.075  46.805  1.00 38.34           C
ATOM   3344  CE  LYS   437      -2.181  68.612  46.349  1.00 38.34           C
ATOM   3345  NZ  LYS   437      -2.436  68.232  44.943  1.00 38.34           N
ATOM   3346  C   LYS   437       2.096  67.096  50.796  1.00 38.34           C
ATOM   3347  O   LYS   437       1.890  65.980  51.268  1.00 38.34           O
ATOM   3348  N   ALA   438       3.336  67.608  50.685  1.00 25.83           N
ATOM   3349  CA  ALA   438       4.481  66.842  51.090  1.00 25.83           C
ATOM   3350  CB  ALA   438       5.809  67.579  50.846  1.00 25.83           C
ATOM   3351  C   ALA   438       4.388  66.555  52.559  1.00 25.83           C
ATOM   3352  O   ALA   438       4.635  65.430  52.991  1.00 25.83           O
ATOM   3353  N   VAL   439       4.026  67.568  53.369  1.00 33.46           N
ATOM   3354  CA  VAL   439       3.950  67.393  54.793  1.00 33.46           C
ATOM   3355  CB  VAL   439       3.578  68.659  55.509  1.00 33.46           C
ATOM   3356  CG1 VAL   439       3.522  68.365  57.018  1.00 33.46           C
ATOM   3357  CG2 VAL   439       4.556  69.776  55.116  1.00 33.46           C
ATOM   3358  C   VAL   439       2.862  66.418  55.121  1.00 33.46           C
ATOM   3359  O   VAL   439       3.058  65.471  55.881  1.00 33.46           O
ATOM   3360  N   GLU   440       1.679  66.633  54.522  1.00 35.58           N
ATOM   3361  CA  GLU   440       0.494  65.876  54.803  1.00 35.58           C
ATOM   3362  CB  GLU   440      -0.732  66.448  54.073  1.00 35.58           C
ATOM   3363  CG  GLU   440      -1.064  67.874  54.520  1.00 35.58           C
ATOM   3364  CD  GLU   440      -2.216  68.393  53.673  1.00 35.58           C
ATOM   3365  OE1 GLU   440      -2.900  67.556  53.027  1.00 35.58           O
ATOM   3366  OE2 GLU   440      -2.425  69.635  53.663  1.00 35.58           O
ATOM   3367  C   GLU   440       0.676  64.455  54.376  1.00 35.58           C
ATOM   3368  O   GLU   440       0.172  63.538  55.023  1.00 35.58           O
ATOM   3369  N   LEU   441       1.417  64.237  53.278  1.00 80.74           N
ATOM   3370  CA  LEU   441       1.552  62.927  52.716  1.00 80.74           C
ATOM   3371  CB  LEU   441       2.416  62.943  51.444  1.00 80.74           C
ATOM   3372  CG  LEU   441       2.207  61.741  50.502  1.00 80.74           C
ATOM   3373  CD1 LEU   441       3.310  61.692  49.436  1.00 80.74           C
ATOM   3374  CD2 LEU   441       1.980  60.418  51.246  1.00 80.74           C
ATOM   3375  C   LEU   441       2.207  62.066  53.756  1.00 80.74           C
ATOM   3376  O   LEU   441       1.850  60.904  53.935  1.00 80.74           O
ATOM   3377  N   GLY   442       3.182  62.616  54.501  1.00 17.87           N
ATOM   3378  CA  GLY   442       3.800  61.826  55.525  1.00 17.87           C
ATOM   3379  C   GLY   442       5.112  61.344  55.011  1.00 17.87           C
ATOM   3380  O   GLY   442       5.923  60.807  55.763  1.00 17.87           O
ATOM   3381  N   PHE   443       5.354  61.512  53.700  1.00 46.02           N
ATOM   3382  CA  PHE   443       6.629  61.121  53.185  1.00 46.02           C
ATOM   3383  CB  PHE   443       6.741  61.152  51.650  1.00 46.02           C
ATOM   3384  CG  PHE   443       6.172  59.859  51.179  1.00 46.02           C
ATOM   3385  CD1 PHE   443       4.820  59.698  51.008  1.00 46.02           C
ATOM   3386  CD2 PHE   443       7.004  58.794  50.922  1.00 46.02           C
ATOM   3387  CE1 PHE   443       4.303  58.498  50.580  1.00 46.02           C
ATOM   3388  CE2 PHE   443       6.496  57.590  50.493  1.00 46.02           C
ATOM   3389  CZ  PHE   443       5.141  57.441  50.320  1.00 46.02           C
ATOM   3390  C   PHE   443       7.677  62.002  53.777  1.00 46.02           C
ATOM   3391  O   PHE   443       8.762  61.533  54.112  1.00 46.02           O
ATOM   3392  N   ALA   444       7.382  63.308  53.923  1.00 35.27           N
ATOM   3393  CA  ALA   444       8.362  64.202  54.472  1.00 35.27           C
ATOM   3394  CB  ALA   444       8.776  65.332  53.515  1.00 35.27           C
ATOM   3395  C   ALA   444       7.806  64.848  55.703  1.00 35.27           C
ATOM   3396  O   ALA   444       6.598  64.854  55.927  1.00 35.27           O
ATOM   3397  N   LYS   445       8.704  65.379  56.562  1.00 34.05           N
ATOM   3398  CA  LYS   445       8.295  66.033  57.773  1.00 34.05           C
ATOM   3399  CB  LYS   445       8.672  65.249  59.040  1.00 34.05           C
ATOM   3400  CG  LYS   445       7.957  63.899  59.141  1.00 34.05           C
ATOM   3401  CD  LYS   445       8.551  62.960  60.191  1.00 34.05           C
ATOM   3402  CE  LYS   445       7.830  61.613  60.281  1.00 34.05           C
ATOM   3403  NZ  LYS   445       8.469  60.764  61.311  1.00 34.05           N
ATOM   3404  C   LYS   445       8.996  67.351  57.825  1.00 34.05           C
ATOM   3405  O   LYS   445       9.979  67.555  57.118  1.00 34.05           O
ATOM   3406  N   GLU   446       8.518  68.273  58.689  1.00 62.42           N
ATOM   3407  CA  GLU   446       9.055  69.603  58.748  1.00 62.42           C
ATOM   3408  CB  GLU   446       8.457  70.487  59.860  1.00 62.42           C
ATOM   3409  CG  GLU   446       6.984  70.849  59.662  1.00 62.42           C
ATOM   3410  CD  GLU   446       6.138  69.723  60.237  1.00 62.42           C
ATOM   3411  OE1 GLU   446       6.730  68.762  60.796  1.00 62.42           O
ATOM   3412  OE2 GLU   446       4.886  69.814  60.131  1.00 62.42           O
ATOM   3413  C   GLU   446      10.523  69.539  58.997  1.00 62.42           C
ATOM   3414  O   GLU   446      11.011  68.687  59.739  1.00 62.42           O
ATOM   3415  N   GLY   447      11.263  70.459  58.346  1.00 17.54           N
ATOM   3416  CA  GLY   447      12.682  70.561  58.509  1.00 17.54           C
ATOM   3417  C   GLY   447      13.344  69.868  57.363  1.00 17.54           C
ATOM   3418  O   GLY   447      14.514  70.113  57.073  1.00 17.54           O
ATOM   3419  N   ASP   448      12.607  68.988  56.666  1.00 34.40           N
ATOM   3420  CA  ASP   448      13.200  68.285  55.570  1.00 34.40           C
ATOM   3421  CB  ASP   448      12.420  67.019  55.179  1.00 34.40           C
ATOM   3422  CG  ASP   448      12.605  66.021  56.314  1.00 34.40           C
ATOM   3423  OD1 ASP   448      13.781  65.689  56.623  1.00 34.40           O
ATOM   3424  OD2 ASP   448      11.577  65.594  56.903  1.00 34.40           O
ATOM   3425  C   ASP   448      13.246  69.205  54.396  1.00 34.40           C
ATOM   3426  O   ASP   448      12.475  70.158  54.308  1.00 34.40           O
ATOM   3427  N   LEU   449      14.184  68.953  53.463  1.00100.84           N
ATOM   3428  CA  LEU   449      14.261  69.774  52.294  1.00100.84           C
ATOM   3429  CB  LEU   449      15.713  70.098  51.887  1.00100.84           C
ATOM   3430  CG  LEU   449      15.876  71.048  50.683  1.00100.84           C
ATOM   3431  CD1 LEU   449      17.339  71.485  50.545  1.00100.84           C
ATOM   3432  CD2 LEU   449      15.362  70.432  49.373  1.00100.84           C
ATOM   3433  C   LEU   449      13.573  69.003  51.221  1.00100.84           C
ATOM   3434  O   LEU   449      13.646  67.777  51.205  1.00100.84           O
ATOM   3435  N   ILE   450      12.819  69.699  50.342  1.00 92.35           N
ATOM   3436  CA  ILE   450      12.171  69.017  49.262  1.00 92.35           C
ATOM   3437  CB  ILE   450      10.677  68.960  49.397  1.00 92.35           C
ATOM   3438  CG2 ILE   450      10.347  68.165  50.672  1.00 92.35           C
ATOM   3439  CG1 ILE   450      10.077  70.375  49.371  1.00 92.35           C
ATOM   3440  CD1 ILE   450       8.559  70.387  49.202  1.00 92.35           C
ATOM   3441  C   ILE   450      12.477  69.733  47.987  1.00 92.35           C
ATOM   3442  O   ILE   450      12.307  70.946  47.874  1.00 92.35           O
ATOM   3443  N   LEU   451      12.963  68.978  46.988  1.00 96.24           N
ATOM   3444  CA  LEU   451      13.252  69.530  45.702  1.00 96.24           C
ATOM   3445  CB  LEU   451      14.298  68.678  44.976  1.00 96.24           C
ATOM   3446  CG  LEU   451      14.816  69.192  43.626  1.00 96.24           C
ATOM   3447  CD1 LEU   451      15.841  68.189  43.106  1.00 96.24           C
ATOM   3448  CD2 LEU   451      13.710  69.453  42.590  1.00 96.24           C
ATOM   3449  C   LEU   451      11.958  69.497  44.955  1.00 96.24           C
ATOM   3450  O   LEU   451      11.198  68.536  45.063  1.00 96.24           O
ATOM   3451  N   ILE   452      11.660  70.558  44.183  1.00 76.13           N
ATOM   3452  CA  ILE   452      10.439  70.564  43.431  1.00 76.13           C
ATOM   3453  CB  ILE   452       9.496  71.659  43.836  1.00 76.13           C
ATOM   3454  CG2 ILE   452      10.184  73.005  43.561  1.00 76.13           C
ATOM   3455  CG1 ILE   452       8.137  71.485  43.138  1.00 76.13           C
ATOM   3456  CD1 ILE   452       7.035  72.373  43.715  1.00 76.13           C
ATOM   3457  C   ILE   452      10.784  70.777  41.989  1.00 76.13           C
ATOM   3458  O   ILE   452      11.647  71.592  41.664  1.00 76.13           O
ATOM   3459  N   THR   453      10.126  70.030  41.076  1.00 98.88           N
ATOM   3460  CA  THR   453      10.420  70.192  39.678  1.00 98.88           C
ATOM   3461  CB  THR   453      11.046  68.981  39.050  1.00 98.88           C
ATOM   3462  OG1 THR   453      10.162  67.872  39.127  1.00 98.88           O
ATOM   3463  CG2 THR   453      12.359  68.669  39.789  1.00 98.88           C
ATOM   3464  C   THR   453       9.143  70.480  38.942  1.00 98.88           C
ATOM   3465  O   THR   453       8.071  70.034  39.348  1.00 98.88           O
ATOM   3466  N   ALA   454       9.227  71.259  37.837  1.00 38.69           N
ATOM   3467  CA  ALA   454       8.046  71.586  37.081  1.00 38.69           C
ATOM   3468  CB  ALA   454       7.025  72.425  37.864  1.00 38.69           C
ATOM   3469  C   ALA   454       8.433  72.399  35.882  1.00 38.69           C
ATOM   3470  O   ALA   454       9.612  72.616  35.611  1.00 38.69           O
ATOM   3471  N   GLY   455       7.418  72.833  35.103  1.00 29.78           N
ATOM   3472  CA  GLY   455       7.629  73.686  33.966  1.00 29.78           C
ATOM   3473  C   GLY   455       7.109  75.035  34.374  1.00 29.78           C
ATOM   3474  O   GLY   455       6.304  75.136  35.299  1.00 29.78           O
ATOM   3475  N   VAL   456       7.541  76.117  33.691  1.00 95.96           N
ATOM   3476  CA  VAL   456       7.116  77.434  34.091  1.00 95.96           C
ATOM   3477  CB  VAL   456       8.237  78.142  34.817  1.00 95.96           C
ATOM   3478  CG1 VAL   456       7.663  79.169  35.816  1.00 95.96           C
ATOM   3479  CG2 VAL   456       9.130  77.078  35.473  1.00 95.96           C
ATOM   3480  C   VAL   456       6.732  78.070  32.768  1.00 95.96           C
ATOM   3481  O   VAL   456       6.513  77.228  31.896  1.00 95.96           O
ATOM   3482  N   PRO   457       6.543  79.384  32.496  1.00138.53           N
ATOM   3483  CA  PRO   457       6.160  79.829  31.169  1.00138.53           C
ATOM   3484  CD  PRO   457       7.237  80.469  33.163  1.00138.53           C
ATOM   3485  CB  PRO   457       6.245  81.354  31.149  1.00138.53           C
ATOM   3486  CG  PRO   457       6.577  81.736  32.600  1.00138.53           C
ATOM   3487  C   PRO   457       7.145  79.232  30.232  1.00138.53           C
ATOM   3488  O   PRO   457       8.305  79.638  30.209  1.00138.53           O
ATOM   3489  N   VAL   458       6.618  78.265  29.476  1.00149.32           N
ATOM   3490  CA  VAL   458       7.245  77.274  28.670  1.00149.32           C
ATOM   3491  CB  VAL   458       8.722  77.051  28.879  1.00149.32           C
ATOM   3492  CG1 VAL   458       9.529  78.197  28.245  1.00149.32           C
ATOM   3493  CG2 VAL   458       8.972  76.879  30.387  1.00149.32           C
ATOM   3494  C   VAL   458       6.544  76.133  29.292  1.00149.32           C
ATOM   3495  O   VAL   458       5.399  76.287  29.716  1.00149.32           O
ATOM   3496  N   GLY   459       7.164  74.956  29.383  1.00 23.34           N
ATOM   3497  CA  GLY   459       6.424  74.009  30.144  1.00 23.34           C
ATOM   3498  C   GLY   459       5.281  73.581  29.310  1.00 23.34           C
ATOM   3499  O   GLY   459       4.267  73.107  29.820  1.00 23.34           O
ATOM   3500  N   GLU   460       5.414  73.744  27.980  1.00131.63           N
ATOM   3501  CA  GLU   460       4.413  73.128  27.179  1.00131.63           C
ATOM   3502  CB  GLU   460       4.515  73.382  25.661  1.00131.63           C
ATOM   3503  CG  GLU   460       5.908  73.180  25.070  1.00131.63           C
ATOM   3504  CD  GLU   460       6.650  74.496  25.254  1.00131.63           C
ATOM   3505  OE1 GLU   460       6.024  75.455  25.781  1.00131.63           O
ATOM   3506  OE2 GLU   460       7.847  74.564  24.868  1.00131.63           O
ATOM   3507  C   GLU   460       4.621  71.689  27.497  1.00131.63           C
ATOM   3508  O   GLU   460       5.717  71.307  27.912  1.00131.63           O
ATOM   3509  N   ARG   461       3.610  70.851  27.223  1.00154.08           N
ATOM   3510  CA  ARG   461       3.486  69.535  27.780  1.00154.08           C
ATOM   3511  CB  ARG   461       2.391  68.721  27.069  1.00154.08           C
ATOM   3512  CG  ARG   461       1.987  67.450  27.812  1.00154.08           C
ATOM   3513  CD  ARG   461       0.873  66.661  27.121  1.00154.08           C
ATOM   3514  NE  ARG   461       0.605  65.472  27.974  1.00154.08           N
ATOM   3515  CZ  ARG   461      -0.249  64.487  27.570  1.00154.08           C
ATOM   3516  NH1 ARG   461      -0.881  64.580  26.365  1.00154.08           N
ATOM   3517  NH2 ARG   461      -0.463  63.407  28.377  1.00154.08           N
ATOM   3518  C   ARG   461       4.778  68.784  27.679  1.00154.08           C
ATOM   3519  O   ARG   461       5.125  68.012  28.571  1.00154.08           O
ATOM   3520  N   GLY   462       5.534  69.010  26.598  1.00 37.55           N
ATOM   3521  CA  GLY   462       6.783  68.338  26.397  1.00 37.55           C
ATOM   3522  C   GLY   462       7.857  68.674  27.411  1.00 37.55           C
ATOM   3523  O   GLY   462       8.615  67.785  27.793  1.00 37.55           O
ATOM   3524  N   THR   463       7.973  69.934  27.895  1.00 62.83           N
ATOM   3525  CA  THR   463       9.196  70.255  28.601  1.00 62.83           C
ATOM   3526  CB  THR   463       9.907  71.418  27.976  1.00 62.83           C
ATOM   3527  OG1 THR   463       9.086  72.575  28.033  1.00 62.83           O
ATOM   3528  CG2 THR   463      10.222  71.071  26.511  1.00 62.83           C
ATOM   3529  C   THR   463       9.064  70.574  30.067  1.00 62.83           C
ATOM   3530  O   THR   463       8.045  71.070  30.547  1.00 62.83           O
ATOM   3531  N   THR   464      10.161  70.265  30.808  1.00 60.95           N
ATOM   3532  CA  THR   464      10.345  70.553  32.209  1.00 60.95           C
ATOM   3533  CB  THR   464      10.647  69.337  33.035  1.00 60.95           C
ATOM   3534  OG1 THR   464       9.590  68.395  32.924  1.00 60.95           O
ATOM   3535  CG2 THR   464      10.820  69.768  34.501  1.00 60.95           C
ATOM   3536  C   THR   464      11.539  71.459  32.291  1.00 60.95           C
ATOM   3537  O   THR   464      12.645  71.061  31.921  1.00 60.95           O
ATOM   3538  N   ASN   465      11.357  72.706  32.786  1.00130.85           N
ATOM   3539  CA  ASN   465      12.479  73.606  32.743  1.00130.85           C
ATOM   3540  CB  ASN   465      12.271  74.776  31.762  1.00130.85           C
ATOM   3541  CG  ASN   465      11.200  75.718  32.311  1.00130.85           C
ATOM   3542  OD1 ASN   465      11.228  76.914  32.026  1.00130.85           O
ATOM   3543  ND2 ASN   465      10.242  75.185  33.116  1.00130.85           N
ATOM   3544  C   ASN   465      12.782  74.248  34.069  1.00130.85           C
ATOM   3545  O   ASN   465      13.682  75.084  34.132  1.00130.85           O
ATOM   3546  N   ILE   466      12.096  73.898  35.175  1.00 95.66           N
ATOM   3547  CA  ILE   466      12.440  74.620  36.373  1.00 95.66           C
ATOM   3548  CB  ILE   466      11.433  75.651  36.788  1.00 95.66           C
ATOM   3549  CG2 ILE   466      10.147  74.923  37.213  1.00 95.66           C
ATOM   3550  CG1 ILE   466      12.032  76.557  37.878  1.00 95.66           C
ATOM   3551  CD1 ILE   466      11.226  77.829  38.140  1.00 95.66           C
ATOM   3552  C   ILE   466      12.607  73.679  37.523  1.00 95.66           C
ATOM   3553  O   ILE   466      12.058  72.579  37.538  1.00 95.66           O
ATOM   3554  N   MET   467      13.412  74.110  38.518  1.00 65.16           N
ATOM   3555  CA  MET   467      13.694  73.337  39.694  1.00 65.16           C
ATOM   3556  CB  MET   467      15.085  72.685  39.613  1.00 65.16           C
ATOM   3557  CG  MET   467      15.518  71.890  40.845  1.00 65.16           C
ATOM   3558  SD  MET   467      17.170  71.145  40.674  1.00 65.16           S
ATOM   3559  CE  MET   467      17.322  70.643  42.411  1.00 65.16           C
ATOM   3560  C   MET   467      13.725  74.281  40.854  1.00 65.16           C
ATOM   3561  O   MET   467      14.142  75.429  40.716  1.00 65.16           O
ATOM   3562  N   LYS   468      13.263  73.824  42.037  1.00 65.99           N
ATOM   3563  CA  LYS   468      13.317  74.676  43.190  1.00 65.99           C
ATOM   3564  CB  LYS   468      11.995  75.386  43.520  1.00 65.99           C
ATOM   3565  CG  LYS   468      12.104  76.287  44.752  1.00 65.99           C
ATOM   3566  CD  LYS   468      10.935  77.259  44.917  1.00 65.99           C
ATOM   3567  CE  LYS   468      11.062  78.152  46.154  1.00 65.99           C
ATOM   3568  NZ  LYS   468       9.902  79.067  46.238  1.00 65.99           N
ATOM   3569  C   LYS   468      13.663  73.833  44.371  1.00 65.99           C
ATOM   3570  O   LYS   468      13.447  72.621  44.376  1.00 65.99           O
ATOM   3571  N   ILE   469      14.238  74.466  45.411  1.00 76.32           N
ATOM   3572  CA  ILE   469      14.606  73.738  46.586  1.00 76.32           C
ATOM   3573  CB  ILE   469      16.091  73.730  46.796  1.00 76.32           C
ATOM   3574  CG2 ILE   469      16.544  75.156  47.154  1.00 76.32           C
ATOM   3575  CG1 ILE   469      16.492  72.664  47.818  1.00 76.32           C
ATOM   3576  CD1 ILE   469      17.980  72.338  47.762  1.00 76.32           C
ATOM   3577  C   ILE   469      13.939  74.408  47.744  1.00 76.32           C
ATOM   3578  O   ILE   469      13.932  75.634  47.840  1.00 76.32           O
ATOM   3579  N   GLN   470      13.323  73.621  48.650  1.00 33.61           N
ATOM   3580  CA  GLN   470      12.659  74.256  49.751  1.00 33.61           C
ATOM   3581  CB  GLN   470      11.157  74.484  49.515  1.00 33.61           C
ATOM   3582  CG  GLN   470      10.881  75.492  48.397  1.00 33.61           C
ATOM   3583  CD  GLN   470       9.374  75.642  48.249  1.00 33.61           C
ATOM   3584  OE1 GLN   470       8.614  74.718  48.532  1.00 33.61           O
ATOM   3585  NE2 GLN   470       8.928  76.843  47.794  1.00 33.61           N
ATOM   3586  C   GLN   470      12.807  73.421  50.979  1.00 33.61           C
ATOM   3587  O   GLN   470      13.129  72.236  50.914  1.00 33.61           O
ATOM   3588  N   LEU   471      12.595  74.054  52.150  1.00 89.16           N
ATOM   3589  CA  LEU   471      12.668  73.360  53.400  1.00 89.16           C
ATOM   3590  CB  LEU   471      13.560  74.094  54.419  1.00 89.16           C
ATOM   3591  CG  LEU   471      13.977  73.261  55.647  1.00 89.16           C
ATOM   3592  CD1 LEU   471      14.798  74.103  56.635  1.00 89.16           C
ATOM   3593  CD2 LEU   471      12.784  72.561  56.302  1.00 89.16           C
ATOM   3594  C   LEU   471      11.253  73.339  53.891  1.00 89.16           C
ATOM   3595  O   LEU   471      10.559  74.354  53.860  1.00 89.16           O
ATOM   3596  N   ILE   472      10.788  72.161  54.340  1.00 79.44           N
ATOM   3597  CA  ILE   472       9.424  71.954  54.731  1.00 79.44           C
ATOM   3598  CB  ILE   472       9.110  70.498  54.703  1.00 79.44           C
ATOM   3599  CG2 ILE   472      10.107  69.853  55.664  1.00 79.44           C
ATOM   3600  CG1 ILE   472       7.634  70.192  54.993  1.00 79.44           C
ATOM   3601  CD1 ILE   472       7.280  68.733  54.708  1.00 79.44           C
ATOM   3602  C   ILE   472       9.158  72.464  56.144  1.00 79.44           C
ATOM   3603  O   ILE   472      10.122  72.854  56.852  1.00 79.44           O
ATOM   3604  OXT ILE   472       7.961  72.457  56.538  1.00 79.44           O
TER    3605      ILE   472
END
