# Supplementary material for: Organism-Adapted Specificity of the Allosteric Regulation of Pyruvate Kinase in Lactic Acid Bacteria
Source: PLoS Comput Biol. 2013 Jul 25;9(7):e1003159. doi: 10.1371/journal.pcbi.1003159 (PMC3738050; doi:10.1371/journal.pcbi.1003159)
Supplement: Dataset S1 — PYK structures and the docking solution for the best ligands. (ZIP) [file pcbi.1003159.s001.zip › Dataset 1/Lplantarum_R5P.pdb]

REMARK 888
REMARK 888 WRITTEN BY MAESTRO (A PRODUCT OF SCHRODINGER, LLC)
TITLE     rib5p
MODEL        1
HETATM    1  O1  UNK   900       3.919  68.420  32.723  1.00  0.00           O
HETATM    2  O2  UNK   900       7.089  69.630  33.352  1.00  0.00           O
HETATM    3  O3  UNK   900       7.089  67.896  31.367  1.00  0.00           O
HETATM    4  O4  UNK   900       4.052  66.997  30.966  1.00  0.00           O
HETATM    5  C1  UNK   900       5.895  69.656  32.588  1.00  0.00           C
HETATM    6  C2  UNK   900       4.721  69.297  33.501  1.00  0.00           C
HETATM    7  C3  UNK   900       5.855  68.575  31.504  1.00  0.00           C
HETATM    8  C4  UNK   900       4.758  67.612  31.975  1.00  0.00           C
HETATM    9  C5  UNK   900       3.899  70.499  33.980  1.00  0.00           C
HETATM   10  P1  UNK   900       1.677  70.962  35.367  1.00  0.00           P
HETATM   11  O5  UNK   900       2.430  71.957  36.166  1.00  0.00           O
HETATM   12  O6  UNK   900       2.823  70.008  34.756  1.00  0.00           O
HETATM   13  O7  UNK   900       0.998  71.499  34.168  1.00  0.00           O1-
HETATM   14  O8  UNK   900       0.864  70.019  36.167  1.00  0.00           O1-
HETATM   15  H1  UNK   900       5.769  70.642  32.137  1.00  0.00           H
HETATM   16  H2  UNK   900       5.089  68.737  34.360  1.00  0.00           H
HETATM   17  H3  UNK   900       5.577  69.051  30.567  1.00  0.00           H
HETATM   18  H4  UNK   900       5.200  66.823  32.572  1.00  0.00           H
HETATM   19  H5  UNK   900       4.532  71.166  34.567  1.00  0.00           H
HETATM   20  H6  UNK   900       3.534  71.059  33.119  1.00  0.00           H
HETATM   21  H7  UNK   900       7.722  69.080  32.902  1.00  0.00           H
HETATM   22  H8  UNK   900       7.687  68.464  30.903  1.00  0.00           H
HETATM   23  H9  UNK   900       4.290  67.426  30.148  1.00  0.00           H
CONECT    1    6    8
CONECT    2    5   21
CONECT    3    7   22
CONECT    4    8   23
CONECT    5    2    6    7   15
CONECT    6    1    5    9   16
CONECT    7    3    5    8   17
CONECT    8    1    4    7   18
CONECT    9    6   19   20   12
CONECT   15    5
CONECT   16    6
CONECT   17    7
CONECT   18    8
CONECT   19    9
CONECT   20    9
CONECT   21    2
CONECT   22    3
CONECT   23    4
CONECT   10   11   12   13   14
CONECT   10   11
CONECT   11   10
CONECT   11   10
CONECT   12    9   10
CONECT   13   10
CONECT   14   10
ENDMDL
END   
