# Supplementary material for: Organism-Adapted Specificity of the Allosteric Regulation of Pyruvate Kinase in Lactic Acid Bacteria
Source: PLoS Comput Biol. 2013 Jul 25;9(7):e1003159. doi: 10.1371/journal.pcbi.1003159 (PMC3738050; doi:10.1371/journal.pcbi.1003159)
Supplement: Dataset S1 — PYK structures and the docking solution for the best ligands. (ZIP) [file pcbi.1003159.s001.zip › Dataset 1/README~]

README		23-12-2012		

This folder contains:

1. the pyruvate kinase (PYK) structures of the organisms 
- Escherichia coli (file name: 1PKY_Ecoli_PYK.pdb)
- Enterococcus faecalis (file name: Efaecalis_PYK.pdb)
- Lactococcus lactis (file name: Llactis_PYK.pdb)
- Lactobacillus plantarum (file name: Lplantarum_PYK.pdb)
- Streptococcus mutans (file name: Smutans_PYK.pdb)
- Streptococcus pyogenes (file name: Spyogenes_PYK.pdb)

2. the most favourable docking solution of each ligand bound to the allosteric site of each pyruvate kinase structures:
ligands are abbreviated as following:
- fructose-1-phosphate: F1P
- fructose-6-phosphate: F6P
- fructose-1,6-bisphosphate: FBP
- glucose-6-phosphate: G6P
- galactose-6-phosphate: Gal6P
- ribose-5-phosphate: R5P

pyruvate kinase of Escherichia coli (PDB id: 1PKY):
- 1PKY_F1P.pdb 
- 1PKY_F6P.pdb
- 1PKY_FBP.pdb
- 1PKY_G6P.pdb
- 1PKY_Gal6P.pdb
- 1PKY_R5P.pdb

pyruvate kinase of Enterococcus faecalis:
- Efaecalis_F1P.pdb
- Efaecalis_F6P.pdb
- Efaecalis_FBP.pdb
- Efaecalis_G6P.pdb
- Efaecalis_Gal6P.pdb
- Efaecalis_R5P.pdb

pyruvate kinase of Lactococcus lactis:
- Llactis_F1P.pdb
- Llactis_F6P.pdb
- Llactis_FBP.pdb
- Llactis_G6P.pdb
- Llactis_Gal6P.pdb
- Llactis_R5P.pdb

pyruvate kinase of Lactobacillus plantarum:
- Lplantarum_F1P.pdb
- Lplantarum_F6P.pdb
- Lplantarum_FBP.pdb
- Lplantarum_G6P.pdb
- Lplantarum_Gal6P.pdb
- Lplantarum_R5P.pdb

pyruvate kinase of Streptococcus mutans:
- Smutans_F1P.pdb
- Smutans_F6P.pdb
- Smutans_FBP.pdb
- Smutans_G6P.pdb
- Smutans_Gal6P.pdb
- Smutans_R5P.pdb

pyruvate kinase of Streptococcus pyogenes:
- Spyogenes_F1P.pdb
- Spyogenes_F6P.pdb
- Spyogenes_FBP.pdb
- Spyogenes_G6P.pdb
- Spyogenes_Gal6P.pdb
- Spyogenes_R5P.pdb
