# Supplementary material for: Organism-Adapted Specificity of the Allosteric Regulation of Pyruvate Kinase in Lactic Acid Bacteria
Source: PLoS Comput Biol. 2013 Jul 25;9(7):e1003159. doi: 10.1371/journal.pcbi.1003159 (PMC3738050; doi:10.1371/journal.pcbi.1003159)
Supplement: Dataset S1 — PYK structures and the docking solution for the best ligands. (ZIP) [file pcbi.1003159.s001.zip › Dataset 1/Smutans_F1P.pdb]

REMARK 888
REMARK 888 WRITTEN BY MAESTRO (A PRODUCT OF SCHRODINGER, LLC)
TITLE     f1p
MODEL        1
HETATM    1  P1  UNK   900       1.006  72.853  30.873  1.00  0.00           P
HETATM    2  O1  UNK   900       3.108  69.546  32.718  1.00  0.00           O
HETATM    3  O2  UNK   900       2.725  70.288  34.826  1.00  0.00           O
HETATM    4  O3  UNK   900       4.670  71.968  34.786  1.00  0.00           O
HETATM    5  O4  UNK   900       6.598  70.346  32.948  1.00  0.00           O
HETATM    6  O5  UNK   900       2.031  71.886  31.663  1.00  0.00           O
HETATM    7  O6  UNK   900       3.870  67.163  31.362  1.00  0.00           O
HETATM    8  O7  UNK   900      -0.321  72.246  31.115  1.00  0.00           O
HETATM    9  C1  UNK   900       2.997  70.680  33.528  1.00  0.00           C
HETATM   10  C2  UNK   900       4.413  71.302  33.560  1.00  0.00           C
HETATM   11  C3  UNK   900       5.280  70.069  33.383  1.00  0.00           C
HETATM   12  C4  UNK   900       4.458  69.321  32.333  1.00  0.00           C
HETATM   13  C5  UNK   900       1.887  71.627  33.048  1.00  0.00           C
HETATM   14  C6  UNK   900       4.762  67.821  32.243  1.00  0.00           C
HETATM   15  O8  UNK   900       1.219  74.171  31.512  1.00  0.00           O1-
HETATM   16  O9  UNK   900       1.470  72.763  29.471  1.00  0.00           O1-
HETATM   17  H1  UNK   900       4.549  71.985  32.719  1.00  0.00           H
HETATM   18  H2  UNK   900       5.324  69.502  34.314  1.00  0.00           H
HETATM   19  H3  UNK   900       4.598  69.795  31.363  1.00  0.00           H
HETATM   20  H4  UNK   900       0.918  71.163  33.237  1.00  0.00           H
HETATM   21  H5  UNK   900       1.924  72.551  33.627  1.00  0.00           H
HETATM   22  H6  UNK   900       5.785  67.668  31.899  1.00  0.00           H
HETATM   23  H7  UNK   900       4.674  67.378  33.229  1.00  0.00           H
HETATM   24  H8  UNK   900       3.416  70.673  35.351  1.00  0.00           H
HETATM   25  H9  UNK   900       4.230  72.808  34.757  1.00  0.00           H
HETATM   26  H10 UNK   900       6.573  70.763  32.096  1.00  0.00           H
HETATM   27  H11 UNK   900       3.742  67.724  30.602  1.00  0.00           H
CONECT    1    6    8   15   16
CONECT    1    8
CONECT    2    9   12
CONECT    3    9   24
CONECT    4   10   25
CONECT    5   11   26
CONECT    6    1   13
CONECT    7   14   27
CONECT    8    1
CONECT    8    1
CONECT    9    2    3   10   13
CONECT   10    4    9   11   17
CONECT   11    5   10   12   18
CONECT   12    2   11   14   19
CONECT   13    6    9   20   21
CONECT   14    7   12   22   23
CONECT   17   10
CONECT   18   11
CONECT   19   12
CONECT   20   13
CONECT   21   13
CONECT   22   14
CONECT   23   14
CONECT   24    3
CONECT   25    4
CONECT   26    5
CONECT   27    7
CONECT   15    1
CONECT   16    1
ENDMDL
END   
