# Supplementary material for: Organism-Adapted Specificity of the Allosteric Regulation of Pyruvate Kinase in Lactic Acid Bacteria
Source: PLoS Comput Biol. 2013 Jul 25;9(7):e1003159. doi: 10.1371/journal.pcbi.1003159 (PMC3738050; doi:10.1371/journal.pcbi.1003159)
Supplement: Dataset S1 — PYK structures and the docking solution for the best ligands. (ZIP) [file pcbi.1003159.s001.zip › Dataset 1/Smutans_F6P.pdb]

REMARK 888
REMARK 888 WRITTEN BY MAESTRO (A PRODUCT OF SCHRODINGER, LLC)
TITLE     f6p
MODEL        1
HETATM    1  P1  UNK   900      -1.189  69.627  36.293  1.00  0.00           P
HETATM    2  O1  UNK   900       2.669  69.816  33.888  1.00  0.00           O
HETATM    3  O2  UNK   900       2.670  70.763  31.806  1.00  0.00           O
HETATM    4  O3  UNK   900       4.623  72.382  32.459  1.00  0.00           O
HETATM    5  O4  UNK   900       3.671  72.870  35.366  1.00  0.00           O
HETATM    6  O5  UNK   900       3.658  68.117  31.762  1.00  0.00           O
HETATM    7  O6  UNK   900       0.288  69.735  35.600  1.00  0.00           O
HETATM    8  O7  UNK   900      -0.930  69.563  37.747  1.00  0.00           O
HETATM    9  C1  UNK   900       3.458  70.292  32.846  1.00  0.00           C
HETATM   10  C2  UNK   900       4.182  71.495  33.466  1.00  0.00           C
HETATM   11  C3  UNK   900       3.093  72.086  34.343  1.00  0.00           C
HETATM   12  C4  UNK   900       2.394  70.820  34.869  1.00  0.00           C
HETATM   13  C5  UNK   900       4.397  69.186  32.328  1.00  0.00           C
HETATM   14  C6  UNK   900       0.883  70.969  35.191  1.00  0.00           C
HETATM   15  O8  UNK   900      -1.915  70.837  35.848  1.00  0.00           O1-
HETATM   16  O9  UNK   900      -1.730  68.363  35.762  1.00  0.00           O1-
HETATM   17  H1  UNK   900       5.023  71.160  34.078  1.00  0.00           H
HETATM   18  H2  UNK   900       2.401  72.688  33.751  1.00  0.00           H
HETATM   19  H3  UNK   900       2.914  70.487  35.762  1.00  0.00           H
HETATM   20  H4  UNK   900       5.091  69.581  31.585  1.00  0.00           H
HETATM   21  H5  UNK   900       5.000  68.797  33.150  1.00  0.00           H
HETATM   22  H6  UNK   900       0.763  71.719  35.975  1.00  0.00           H
HETATM   23  H7  UNK   900       0.367  71.338  34.304  1.00  0.00           H
HETATM   24  H8  UNK   900       2.155  70.033  31.493  1.00  0.00           H
HETATM   25  H9  UNK   900       3.933  72.398  31.808  1.00  0.00           H
HETATM   26  H10 UNK   900       4.146  73.585  34.962  1.00  0.00           H
HETATM   27  H11 UNK   900       3.418  68.363  30.870  1.00  0.00           H
CONECT    1    7    8   15   16
CONECT    1    8
CONECT    2    9   12
CONECT    3    9   24
CONECT    4   10   25
CONECT    5   11   26
CONECT    6   13   27
CONECT    7    1   14
CONECT    8    1
CONECT    8    1
CONECT    9    2    3   10   13
CONECT   10    4    9   11   17
CONECT   11    5   10   12   18
CONECT   12    2   11   14   19
CONECT   13    6    9   20   21
CONECT   14    7   12   22   23
CONECT   17   10
CONECT   18   11
CONECT   19   12
CONECT   20   13
CONECT   21   13
CONECT   22   14
CONECT   23   14
CONECT   24    3
CONECT   25    4
CONECT   26    5
CONECT   27    6
CONECT   15    1
CONECT   16    1
ENDMDL
END   
