# Supplementary material for: Organism-Adapted Specificity of the Allosteric Regulation of Pyruvate Kinase in Lactic Acid Bacteria
Source: PLoS Comput Biol. 2013 Jul 25;9(7):e1003159. doi: 10.1371/journal.pcbi.1003159 (PMC3738050; doi:10.1371/journal.pcbi.1003159)
Supplement: Dataset S1 — PYK structures and the docking solution for the best ligands. (ZIP) [file pcbi.1003159.s001.zip › Dataset 1/Smutans_FBP.pdb]

REMARK 888
REMARK 888 WRITTEN BY MAESTRO (A PRODUCT OF SCHRODINGER, LLC)
TITLE     FBP
MODEL        1
HETATM    1  P1  UNK   900       5.395  67.906  32.298  1.00  0.00           P
HETATM    2  P2  UNK   900      -1.254  69.644  36.316  1.00  0.00           P
HETATM    3  O1  UNK   900       2.611  70.431  33.780  1.00  0.00           O
HETATM    4  O2  UNK   900       2.609  71.658  31.841  1.00  0.00           O
HETATM    5  O3  UNK   900       4.052  73.537  32.807  1.00  0.00           O
HETATM    6  O4  UNK   900       3.061  73.336  35.762  1.00  0.00           O
HETATM    7  O5  UNK   900       4.344  69.087  31.984  1.00  0.00           O
HETATM    8  O6  UNK   900       0.187  69.879  35.581  1.00  0.00           O
HETATM    9  O7  UNK   900       6.672  68.260  31.650  1.00  0.00           O
HETATM   10  O8  UNK   900      -0.930  69.563  37.756  1.00  0.00           O
HETATM   11  C1  UNK   900       3.390  71.175  32.877  1.00  0.00           C
HETATM   12  C2  UNK   900       3.815  72.427  33.666  1.00  0.00           C
HETATM   13  C3  UNK   900       2.643  72.656  34.593  1.00  0.00           C
HETATM   14  C4  UNK   900       2.161  71.228  34.887  1.00  0.00           C
HETATM   15  C5  UNK   900       4.628  70.434  32.318  1.00  0.00           C
HETATM   16  C6  UNK   900       0.639  71.163  35.161  1.00  0.00           C
HETATM   17  O9  UNK   900       5.470  67.963  33.762  1.00  0.00           O1-
HETATM   18  O10 UNK   900       4.737  66.684  31.762  1.00  0.00           O1-
HETATM   19  O11 UNK   900      -2.087  70.810  35.943  1.00  0.00           O1-
HETATM   20  O12 UNK   900      -1.730  68.363  35.762  1.00  0.00           O1-
HETATM   21  H1  UNK   900       4.708  72.211  34.255  1.00  0.00           H
HETATM   22  H2  UNK   900       1.861  73.223  34.086  1.00  0.00           H
HETATM   23  H3  UNK   900       2.689  70.852  35.762  1.00  0.00           H
HETATM   24  H4  UNK   900       5.020  70.954  31.442  1.00  0.00           H
HETATM   25  H5  UNK   900       5.425  70.476  33.062  1.00  0.00           H
HETATM   26  H6  UNK   900       0.410  71.892  35.940  1.00  0.00           H
HETATM   27  H7  UNK   900       0.096  71.466  34.265  1.00  0.00           H
HETATM   28  H8  UNK   900       2.916  72.549  31.721  1.00  0.00           H
HETATM   29  H9  UNK   900       4.488  74.214  33.306  1.00  0.00           H
HETATM   30  H10 UNK   900       3.365  74.197  35.521  1.00  0.00           H
CONECT    1    7    9   17   18
CONECT    1    9
CONECT    2    8   10   19   20
CONECT    2   10
CONECT    3   11   14
CONECT    4   11   28
CONECT    5   12   29
CONECT    6   13   30
CONECT    7    1   15
CONECT    8    2   16
CONECT    9    1
CONECT    9    1
CONECT   10    2
CONECT   10    2
CONECT   11    3    4   12   15
CONECT   12    5   11   13   21
CONECT   13    6   12   14   22
CONECT   14    3   13   16   23
CONECT   15    7   11   24   25
CONECT   16    8   14   26   27
CONECT   21   12
CONECT   22   13
CONECT   23   14
CONECT   24   15
CONECT   25   15
CONECT   26   16
CONECT   27   16
CONECT   28    4
CONECT   29    5
CONECT   30    6
CONECT   17    1
CONECT   18    1
CONECT   19    2
CONECT   20    2
ENDMDL
END   
