# Supplementary material for: Organism-Adapted Specificity of the Allosteric Regulation of Pyruvate Kinase in Lactic Acid Bacteria
Source: PLoS Comput Biol. 2013 Jul 25;9(7):e1003159. doi: 10.1371/journal.pcbi.1003159 (PMC3738050; doi:10.1371/journal.pcbi.1003159)
Supplement: Dataset S1 — PYK structures and the docking solution for the best ligands. (ZIP) [file pcbi.1003159.s001.zip › Dataset 1/Smutans_G6P.pdb]

REMARK 888
REMARK 888 WRITTEN BY MAESTRO (A PRODUCT OF SCHRODINGER, LLC)
TITLE     G6P
MODEL        1
HETATM    1  P1  UNK   900      -0.832  70.119  35.384  1.00  0.00           P
HETATM    2  O1  UNK   900       3.068  69.526  33.159  1.00  0.00           O
HETATM    3  O2  UNK   900       3.951  72.747  34.508  1.00  0.00           O
HETATM    4  O3  UNK   900       5.265  72.366  31.763  1.00  0.00           O
HETATM    5  O4  UNK   900       6.560  69.615  32.371  1.00  0.00           O
HETATM    6  O5  UNK   900       4.231  67.864  32.171  1.00  0.00           O
HETATM    7  O6  UNK   900       0.732  69.903  34.962  1.00  0.00           O
HETATM    8  O7  UNK   900      -1.331  68.762  35.706  1.00  0.00           O
HETATM    9  C1  UNK   900       3.723  71.797  33.481  1.00  0.00           C
HETATM   10  C2  UNK   900       5.085  71.454  32.834  1.00  0.00           C
HETATM   11  C3  UNK   900       2.990  70.589  34.100  1.00  0.00           C
HETATM   12  C4  UNK   900       5.212  70.036  32.239  1.00  0.00           C
HETATM   13  C5  UNK   900       4.334  69.001  32.960  1.00  0.00           C
HETATM   14  C6  UNK   900       1.511  70.957  34.405  1.00  0.00           C
HETATM   15  O8  UNK   900      -0.754  70.987  36.562  1.00  0.00           O1-
HETATM   16  O9  UNK   900      -1.452  70.763  34.204  1.00  0.00           O1-
HETATM   17  H1  UNK   900       3.065  72.236  32.724  1.00  0.00           H
HETATM   18  H2  UNK   900       5.868  71.572  33.581  1.00  0.00           H
HETATM   19  H3  UNK   900       3.471  70.274  35.026  1.00  0.00           H
HETATM   20  H4  UNK   900       4.921  70.060  31.190  1.00  0.00           H
HETATM   21  H5  UNK   900       4.769  68.735  33.925  1.00  0.00           H
HETATM   22  H6  UNK   900       1.489  71.805  35.089  1.00  0.00           H
HETATM   23  H7  UNK   900       1.047  71.293  33.476  1.00  0.00           H
HETATM   24  H8  UNK   900       4.336  73.523  34.125  1.00  0.00           H
HETATM   25  H9  UNK   900       6.035  72.126  31.266  1.00  0.00           H
HETATM   26  H10 UNK   900       7.113  70.145  31.811  1.00  0.00           H
HETATM   27  H11 UNK   900       4.130  68.145  31.269  1.00  0.00           H
CONECT    1    7    8   15   16
CONECT    1    8
CONECT    2   11   13
CONECT    3    9   24
CONECT    4   10   25
CONECT    5   12   26
CONECT    6   13   27
CONECT    7    1   14
CONECT    8    1
CONECT    8    1
CONECT    9    3   10   11   17
CONECT   10    4    9   12   18
CONECT   11    2    9   14   19
CONECT   12    5   10   13   20
CONECT   13    2    6   12   21
CONECT   14    7   11   22   23
CONECT   17    9
CONECT   18   10
CONECT   19   11
CONECT   20   12
CONECT   21   13
CONECT   22   14
CONECT   23   14
CONECT   24    3
CONECT   25    4
CONECT   26    5
CONECT   27    6
CONECT   15    1
CONECT   16    1
ENDMDL
END   
