# Supplementary material for: Organism-Adapted Specificity of the Allosteric Regulation of Pyruvate Kinase in Lactic Acid Bacteria
Source: PLoS Comput Biol. 2013 Jul 25;9(7):e1003159. doi: 10.1371/journal.pcbi.1003159 (PMC3738050; doi:10.1371/journal.pcbi.1003159)
Supplement: Dataset S1 — PYK structures and the docking solution for the best ligands. (ZIP) [file pcbi.1003159.s001.zip › Dataset 1/Smutans_Gal6P.pdb]

REMARK 888
REMARK 888 WRITTEN BY MAESTRO (A PRODUCT OF SCHRODINGER, LLC)
TITLE     Gal6P
MODEL        1
HETATM    1  P1  UNK   900       1.723  73.963  34.816  1.00  0.00           P
HETATM    2  O1  UNK   900       5.560  70.763  34.202  1.00  0.00           O
HETATM    3  O2  UNK   900       3.470  68.197  31.762  1.00  0.00           O
HETATM    4  O3  UNK   900       6.377  68.200  31.762  1.00  0.00           O
HETATM    5  O4  UNK   900       7.470  69.563  34.063  1.00  0.00           O
HETATM    6  O5  UNK   900       2.824  73.130  33.972  1.00  0.00           O
HETATM    7  O6  UNK   900       2.512  74.701  35.828  1.00  0.00           O
HETATM    8  C1  UNK   900       3.506  70.253  33.102  1.00  0.00           C
HETATM    9  C2  UNK   900       4.272  69.298  32.162  1.00  0.00           C
HETATM   10  C3  UNK   900       4.443  71.385  33.572  1.00  0.00           C
HETATM   11  C4  UNK   900       5.598  68.812  32.779  1.00  0.00           C
HETATM   12  C5  UNK   900       6.377  70.016  33.355  1.00  0.00           C
HETATM   13  C6  UNK   900       3.813  72.341  34.600  1.00  0.00           C
HETATM   14  O7  UNK   900       3.078  69.563  34.255  1.00  0.00           O
HETATM   15  O8  UNK   900       1.099  74.811  33.777  1.00  0.00           O1-
HETATM   16  O9  UNK   900       0.842  72.906  35.362  1.00  0.00           O1-
HETATM   17  H1  UNK   900       2.631  70.667  32.597  1.00  0.00           H
HETATM   18  H2  UNK   900       4.509  69.874  31.270  1.00  0.00           H
HETATM   19  H3  UNK   900       4.787  71.972  32.719  1.00  0.00           H
HETATM   20  H4  UNK   900       5.402  68.090  33.574  1.00  0.00           H
HETATM   21  H5  UNK   900       6.738  70.664  32.555  1.00  0.00           H
HETATM   22  H6  UNK   900       3.408  71.789  35.447  1.00  0.00           H
HETATM   23  H7  UNK   900       4.594  72.986  35.001  1.00  0.00           H
HETATM   24  H8  UNK   900       3.157  68.363  30.873  1.00  0.00           H
HETATM   25  H9  UNK   900       6.095  68.529  30.912  1.00  0.00           H
HETATM   26  H10 UNK   900       8.072  69.163  33.445  1.00  0.00           H
HETATM   27  H11 UNK   900       3.794  69.563  34.879  1.00  0.00           H
CONECT    1    6    7   15   16
CONECT    1    7
CONECT    2   10   12
CONECT   17    8
CONECT    3    9   24
CONECT    4   11   25
CONECT    5   12   26
CONECT    6    1   13
CONECT    7    1
CONECT    7    1
CONECT    8   17    9   10   14
CONECT    9    3    8   11   18
CONECT   10    2    8   13   19
CONECT   11    4    9   12   20
CONECT   12    2    5   11   21
CONECT   13    6   10   22   23
CONECT   14    8   27
CONECT   18    9
CONECT   19   10
CONECT   20   11
CONECT   21   12
CONECT   22   13
CONECT   23   13
CONECT   24    3
CONECT   25    4
CONECT   26    5
CONECT   27   14
CONECT   15    1
CONECT   16    1
ENDMDL
END   
