# Supplementary material for: Organism-Adapted Specificity of the Allosteric Regulation of Pyruvate Kinase in Lactic Acid Bacteria
Source: PLoS Comput Biol. 2013 Jul 25;9(7):e1003159. doi: 10.1371/journal.pcbi.1003159 (PMC3738050; doi:10.1371/journal.pcbi.1003159)
Supplement: Dataset S1 — PYK structures and the docking solution for the best ligands. (ZIP) [file pcbi.1003159.s001.zip › Dataset 1/Smutans_PYK.pdb]

EXPDTA    THEORETICAL MODEL, MODELLER 9v8 2011/02/11 11:27:27
REMARK   6 MODELLER OBJECTIVE FUNCTION:      2059.6926
REMARK   6 MODELLER BEST TEMPLATE % SEQ ID:  45.591
ATOM      1  N   MET A   1      10.267  54.735  54.109  1.00 49.76           N
ATOM      2  CA  MET A   1      10.918  53.992  53.008  1.00 49.76           C
ATOM      3  CB  MET A   1      11.813  52.882  53.585  1.00 49.76           C
ATOM      4  CG  MET A   1      12.802  52.288  52.583  1.00 49.76           C
ATOM      5  SD  MET A   1      14.176  53.397  52.151  1.00 49.76           S
ATOM      6  CE  MET A   1      15.080  52.155  51.183  1.00 49.76           C
ATOM      7  C   MET A   1       9.858  53.369  52.161  1.00 49.76           C
ATOM      8  O   MET A   1       8.922  52.760  52.678  1.00 49.76           O
ATOM      9  N   ASN A   2       9.972  53.518  50.827  1.00 43.11           N
ATOM     10  CA  ASN A   2       8.952  52.983  49.976  1.00 43.11           C
ATOM     11  CB  ASN A   2       8.181  54.056  49.187  1.00 43.11           C
ATOM     12  CG  ASN A   2       7.347  54.876  50.165  1.00 43.11           C
ATOM     13  OD1 ASN A   2       6.817  55.929  49.813  1.00 43.11           O
ATOM     14  ND2 ASN A   2       7.226  54.388  51.428  1.00 43.11           N
ATOM     15  C   ASN A   2       9.588  52.080  48.969  1.00 43.11           C
ATOM     16  O   ASN A   2      10.769  52.210  48.647  1.00 43.11           O
ATOM     17  N   LYS A   3       8.795  51.114  48.467  1.00 55.10           N
ATOM     18  CA  LYS A   3       9.247  50.176  47.482  1.00 55.10           C
ATOM     19  CB  LYS A   3       8.307  48.966  47.380  1.00 55.10           C
ATOM     20  CG  LYS A   3       8.630  48.071  46.195  1.00 55.10           C
ATOM     21  CD  LYS A   3       7.963  46.697  46.215  1.00 55.10           C
ATOM     22  CE  LYS A   3       8.342  45.860  44.992  1.00 55.10           C
ATOM     23  NZ  LYS A   3       7.794  44.494  45.112  1.00 55.10           N
ATOM     24  C   LYS A   3       9.247  50.860  46.148  1.00 55.10           C
ATOM     25  O   LYS A   3       8.207  51.305  45.665  1.00 55.10           O
ATOM     26  N   ARG A   4      10.447  50.992  45.543  1.00108.98           N
ATOM     27  CA  ARG A   4      10.612  51.636  44.268  1.00108.98           C
ATOM     28  CB  ARG A   4      12.080  51.990  43.963  1.00108.98           C
ATOM     29  CG  ARG A   4      12.777  52.692  45.130  1.00108.98           C
ATOM     30  CD  ARG A   4      12.214  54.073  45.466  1.00108.98           C
ATOM     31  NE  ARG A   4      12.798  54.461  46.780  1.00108.98           N
ATOM     32  CZ  ARG A   4      12.447  55.641  47.367  1.00108.98           C
ATOM     33  NH1 ARG A   4      11.624  56.509  46.711  1.00108.98           N
ATOM     34  NH2 ARG A   4      12.904  55.940  48.618  1.00108.98           N
ATOM     35  C   ARG A   4      10.105  50.800  43.123  1.00108.98           C
ATOM     36  O   ARG A   4       9.380  51.303  42.266  1.00108.98           O
ATOM     37  N   VAL A   5      10.448  49.491  43.079  1.00 43.65           N
ATOM     38  CA  VAL A   5      10.077  48.698  41.935  1.00 43.65           C
ATOM     39  CB  VAL A   5      10.645  47.303  41.904  1.00 43.65           C
ATOM     40  CG1 VAL A   5      10.161  46.596  40.625  1.00 43.65           C
ATOM     41  CG2 VAL A   5      12.163  47.335  42.120  1.00 43.65           C
ATOM     42  C   VAL A   5       8.606  48.484  42.010  1.00 43.65           C
ATOM     43  O   VAL A   5       8.047  48.269  43.083  1.00 43.65           O
ATOM     44  N   LYS A   6       7.934  48.539  40.848  1.00113.67           N
ATOM     45  CA  LYS A   6       6.518  48.350  40.842  1.00113.67           C
ATOM     46  CB  LYS A   6       5.797  49.196  39.779  1.00113.67           C
ATOM     47  CG  LYS A   6       5.981  50.695  40.038  1.00113.67           C
ATOM     48  CD  LYS A   6       5.522  51.132  41.433  1.00113.67           C
ATOM     49  CE  LYS A   6       6.015  52.522  41.846  1.00113.67           C
ATOM     50  NZ  LYS A   6       4.975  53.538  41.580  1.00113.67           N
ATOM     51  C   LYS A   6       6.242  46.898  40.614  1.00113.67           C
ATOM     52  O   LYS A   6       7.074  46.177  40.065  1.00113.67           O
ATOM     53  N   ILE A   7       5.058  46.425  41.052  1.00 40.23           N
ATOM     54  CA  ILE A   7       4.740  45.032  40.926  1.00 40.23           C
ATOM     55  CB  ILE A   7       4.307  44.414  42.224  1.00 40.23           C
ATOM     56  CG2 ILE A   7       3.904  42.956  41.950  1.00 40.23           C
ATOM     57  CG1 ILE A   7       5.410  44.555  43.282  1.00 40.23           C
ATOM     58  CD1 ILE A   7       4.925  44.265  44.701  1.00 40.23           C
ATOM     59  C   ILE A   7       3.581  44.891  39.989  1.00 40.23           C
ATOM     60  O   ILE A   7       2.575  45.587  40.120  1.00 40.23           O
ATOM     61  N   VAL A   8       3.706  43.979  39.003  1.00 30.61           N
ATOM     62  CA  VAL A   8       2.643  43.734  38.072  1.00 30.61           C
ATOM     63  CB  VAL A   8       3.086  43.798  36.639  1.00 30.61           C
ATOM     64  CG1 VAL A   8       1.904  43.417  35.733  1.00 30.61           C
ATOM     65  CG2 VAL A   8       3.649  45.203  36.367  1.00 30.61           C
ATOM     66  C   VAL A   8       2.165  42.338  38.333  1.00 30.61           C
ATOM     67  O   VAL A   8       2.972  41.423  38.491  1.00 30.61           O
ATOM     68  N   ALA A   9       0.832  42.134  38.399  1.00 31.76           N
ATOM     69  CA  ALA A   9       0.354  40.814  38.697  1.00 31.76           C
ATOM     70  CB  ALA A   9      -0.355  40.716  40.060  1.00 31.76           C
ATOM     71  C   ALA A   9      -0.632  40.387  37.658  1.00 31.76           C
ATOM     72  O   ALA A   9      -1.486  41.158  37.224  1.00 31.76           O
ATOM     73  N   THR A  10      -0.527  39.114  37.231  1.00 30.38           N
ATOM     74  CA  THR A  10      -1.438  38.598  36.256  1.00 30.38           C
ATOM     75  CB  THR A  10      -0.882  37.420  35.511  1.00 30.38           C
ATOM     76  OG1 THR A  10       0.339  37.777  34.880  1.00 30.38           O
ATOM     77  CG2 THR A  10      -1.906  36.967  34.457  1.00 30.38           C
ATOM     78  C   THR A  10      -2.642  38.126  37.001  1.00 30.38           C
ATOM     79  O   THR A  10      -2.521  37.468  38.034  1.00 30.38           O
ATOM     80  N   LEU A  11      -3.847  38.457  36.501  1.00114.60           N
ATOM     81  CA  LEU A  11      -5.012  37.990  37.188  1.00114.60           C
ATOM     82  CB  LEU A  11      -6.313  38.713  36.828  1.00114.60           C
ATOM     83  CG  LEU A  11      -7.514  38.168  37.623  1.00114.60           C
ATOM     84  CD1 LEU A  11      -7.292  38.331  39.135  1.00114.60           C
ATOM     85  CD2 LEU A  11      -8.831  38.807  37.162  1.00114.60           C
ATOM     86  C   LEU A  11      -5.186  36.543  36.754  1.00114.60           C
ATOM     87  O   LEU A  11      -5.404  36.325  35.531  1.00114.60           O
ATOM     88  OXT LEU A  11      -5.102  35.640  37.629  1.00114.60           O
TER      89      LEU A  11
ATOM     90  N   LYS B  12      -9.881  39.175  47.548  1.00113.80           N
ATOM     91  CA  LYS B  12      -8.688  38.661  46.840  1.00113.80           C
ATOM     92  CB  LYS B  12      -9.113  37.734  45.689  1.00113.80           C
ATOM     93  CG  LYS B  12      -7.970  36.867  45.158  1.00113.80           C
ATOM     94  CD  LYS B  12      -7.546  35.767  46.135  1.00113.80           C
ATOM     95  CE  LYS B  12      -7.033  36.298  47.475  1.00113.80           C
ATOM     96  NZ  LYS B  12      -6.757  35.170  48.393  1.00113.80           N
ATOM     97  C   LYS B  12      -7.933  39.813  46.264  1.00113.80           C
ATOM     98  O   LYS B  12      -6.861  40.173  46.746  1.00113.80           O
ATOM     99  N   ILE B  13      -8.523  40.455  45.239  1.00 78.03           N
ATOM    100  CA  ILE B  13      -7.898  41.547  44.554  1.00 78.03           C
ATOM    101  CB  ILE B  13      -8.743  42.094  43.444  1.00 78.03           C
ATOM    102  CG2 ILE B  13     -10.054  42.618  44.050  1.00 78.03           C
ATOM    103  CG1 ILE B  13      -7.946  43.126  42.631  1.00 78.03           C
ATOM    104  CD1 ILE B  13      -8.588  43.467  41.289  1.00 78.03           C
ATOM    105  C   ILE B  13      -7.642  42.627  45.548  1.00 78.03           C
ATOM    106  O   ILE B  13      -6.606  43.288  45.507  1.00 78.03           O
ATOM    107  N   ALA B  14      -8.583  42.830  46.483  1.00 23.38           N
ATOM    108  CA  ALA B  14      -8.386  43.840  47.476  1.00 23.38           C
ATOM    109  CB  ALA B  14      -9.528  43.899  48.505  1.00 23.38           C
ATOM    110  C   ALA B  14      -7.129  43.478  48.207  1.00 23.38           C
ATOM    111  O   ALA B  14      -6.353  44.351  48.589  1.00 23.38           O
ATOM    112  N   GLU B  15      -6.909  42.171  48.445  1.00 35.08           N
ATOM    113  CA  GLU B  15      -5.732  41.729  49.143  1.00 35.08           C
ATOM    114  CB  GLU B  15      -5.784  40.232  49.501  1.00 35.08           C
ATOM    115  CG  GLU B  15      -6.841  39.913  50.562  1.00 35.08           C
ATOM    116  CD  GLU B  15      -6.808  38.419  50.844  1.00 35.08           C
ATOM    117  OE1 GLU B  15      -6.984  37.630  49.877  1.00 35.08           O
ATOM    118  OE2 GLU B  15      -6.605  38.045  52.029  1.00 35.08           O
ATOM    119  C   GLU B  15      -4.496  41.981  48.328  1.00 35.08           C
ATOM    120  O   GLU B  15      -3.492  42.455  48.854  1.00 35.08           O
ATOM    121  N   LEU B  16      -4.531  41.697  47.011  1.00 83.62           N
ATOM    122  CA  LEU B  16      -3.342  41.874  46.225  1.00 83.62           C
ATOM    123  CB  LEU B  16      -3.477  41.449  44.747  1.00 83.62           C
ATOM    124  CG  LEU B  16      -3.572  39.926  44.516  1.00 83.62           C
ATOM    125  CD1 LEU B  16      -2.329  39.201  45.056  1.00 83.62           C
ATOM    126  CD2 LEU B  16      -4.888  39.342  45.040  1.00 83.62           C
ATOM    127  C   LEU B  16      -2.961  43.323  46.241  1.00 83.62           C
ATOM    128  O   LEU B  16      -1.780  43.662  46.259  1.00 83.62           O
ATOM    129  N   ILE B  17      -3.950  44.231  46.216  1.00 79.36           N
ATOM    130  CA  ILE B  17      -3.625  45.628  46.159  1.00 79.36           C
ATOM    131  CB  ILE B  17      -4.819  46.512  45.910  1.00 79.36           C
ATOM    132  CG2 ILE B  17      -5.660  46.601  47.192  1.00 79.36           C
ATOM    133  CG1 ILE B  17      -4.363  47.884  45.390  1.00 79.36           C
ATOM    134  CD1 ILE B  17      -5.500  48.690  44.765  1.00 79.36           C
ATOM    135  C   ILE B  17      -2.933  46.073  47.418  1.00 79.36           C
ATOM    136  O   ILE B  17      -1.955  46.817  47.356  1.00 79.36           O
ATOM    137  N   THR B  18      -3.410  45.626  48.597  1.00 95.17           N
ATOM    138  CA  THR B  18      -2.822  46.035  49.847  1.00 95.17           C
ATOM    139  CB  THR B  18      -3.536  45.495  51.052  1.00 95.17           C
ATOM    140  OG1 THR B  18      -3.050  46.122  52.229  1.00 95.17           O
ATOM    141  CG2 THR B  18      -3.305  43.977  51.131  1.00 95.17           C
ATOM    142  C   THR B  18      -1.421  45.517  49.875  1.00 95.17           C
ATOM    143  O   THR B  18      -0.514  46.133  50.433  1.00 95.17           O
ATOM    144  N   GLU B  19      -1.246  44.352  49.237  1.00108.70           N
ATOM    145  CA  GLU B  19      -0.055  43.576  49.086  1.00108.70           C
ATOM    146  CB  GLU B  19      -0.429  42.352  48.243  1.00108.70           C
ATOM    147  CG  GLU B  19       0.517  41.173  48.105  1.00108.70           C
ATOM    148  CD  GLU B  19      -0.410  40.161  47.438  1.00108.70           C
ATOM    149  OE1 GLU B  19      -1.637  40.294  47.683  1.00108.70           O
ATOM    150  OE2 GLU B  19       0.054  39.256  46.697  1.00108.70           O
ATOM    151  C   GLU B  19       0.929  44.431  48.350  1.00108.70           C
ATOM    152  O   GLU B  19       2.135  44.312  48.566  1.00108.70           O
ATOM    153  N   GLY B  20       0.444  45.342  47.478  1.00 40.45           N
ATOM    154  CA  GLY B  20       1.377  46.191  46.793  1.00 40.45           C
ATOM    155  C   GLY B  20       1.274  46.058  45.299  1.00 40.45           C
ATOM    156  O   GLY B  20       2.087  46.643  44.586  1.00 40.45           O
ATOM    157  N   ALA B  21       0.297  45.292  44.769  1.00 49.89           N
ATOM    158  CA  ALA B  21       0.211  45.169  43.337  1.00 49.89           C
ATOM    159  CB  ALA B  21      -0.854  44.158  42.876  1.00 49.89           C
ATOM    160  C   ALA B  21      -0.126  46.496  42.719  1.00 49.89           C
ATOM    161  O   ALA B  21      -1.194  47.059  42.959  1.00 49.89           O
ATOM    162  N   ASN B  22       0.817  47.038  41.918  1.00 75.85           N
ATOM    163  CA  ASN B  22       0.657  48.283  41.215  1.00 75.85           C
ATOM    164  CB  ASN B  22       2.018  48.859  40.802  1.00 75.85           C
ATOM    165  CG  ASN B  22       2.821  49.041  42.084  1.00 75.85           C
ATOM    166  OD1 ASN B  22       3.772  48.307  42.346  1.00 75.85           O
ATOM    167  ND2 ASN B  22       2.423  50.035  42.921  1.00 75.85           N
ATOM    168  C   ASN B  22      -0.163  48.108  39.970  1.00 75.85           C
ATOM    169  O   ASN B  22      -1.084  48.878  39.704  1.00 75.85           O
ATOM    170  N   VAL B  23       0.140  47.063  39.172  1.00 37.02           N
ATOM    171  CA  VAL B  23      -0.515  46.923  37.904  1.00 37.02           C
ATOM    172  CB  VAL B  23       0.441  46.983  36.748  1.00 37.02           C
ATOM    173  CG1 VAL B  23      -0.346  46.804  35.439  1.00 37.02           C
ATOM    174  CG2 VAL B  23       1.223  48.305  36.831  1.00 37.02           C
ATOM    175  C   VAL B  23      -1.194  45.597  37.856  1.00 37.02           C
ATOM    176  O   VAL B  23      -0.736  44.617  38.441  1.00 37.02           O
ATOM    177  N   PHE B  24      -2.329  45.556  37.136  1.00 86.88           N
ATOM    178  CA  PHE B  24      -3.117  44.368  37.019  1.00 86.88           C
ATOM    179  CB  PHE B  24      -4.595  44.707  37.264  1.00 86.88           C
ATOM    180  CG  PHE B  24      -5.352  43.485  37.626  1.00 86.88           C
ATOM    181  CD1 PHE B  24      -5.434  43.083  38.939  1.00 86.88           C
ATOM    182  CD2 PHE B  24      -5.984  42.751  36.659  1.00 86.88           C
ATOM    183  CE1 PHE B  24      -6.142  41.955  39.280  1.00 86.88           C
ATOM    184  CE2 PHE B  24      -6.694  41.624  36.992  1.00 86.88           C
ATOM    185  CZ  PHE B  24      -6.773  41.223  38.304  1.00 86.88           C
ATOM    186  C   PHE B  24      -2.949  43.938  35.594  1.00 86.88           C
ATOM    187  O   PHE B  24      -3.143  44.728  34.672  1.00 86.88           O
ATOM    188  N   ARG B  25      -2.571  42.666  35.371  1.00 47.28           N
ATOM    189  CA  ARG B  25      -2.320  42.221  34.031  1.00 47.28           C
ATOM    190  CB  ARG B  25      -0.944  41.546  33.879  1.00 47.28           C
ATOM    191  CG  ARG B  25      -0.670  40.935  32.502  1.00 47.28           C
ATOM    192  CD  ARG B  25       0.716  40.289  32.409  1.00 47.28           C
ATOM    193  NE  ARG B  25       0.816  39.574  31.105  1.00 47.28           N
ATOM    194  CZ  ARG B  25       0.609  38.225  31.051  1.00 47.28           C
ATOM    195  NH1 ARG B  25       0.310  37.532  32.188  1.00 47.28           N
ATOM    196  NH2 ARG B  25       0.713  37.564  29.862  1.00 47.28           N
ATOM    197  C   ARG B  25      -3.356  41.219  33.651  1.00 47.28           C
ATOM    198  O   ARG B  25      -3.681  40.306  34.407  1.00 47.28           O
ATOM    199  N   PHE B  26      -3.914  41.400  32.444  1.00 95.42           N
ATOM    200  CA  PHE B  26      -4.864  40.486  31.895  1.00 95.42           C
ATOM    201  CB  PHE B  26      -6.109  41.153  31.293  1.00 95.42           C
ATOM    202  CG  PHE B  26      -7.071  41.393  32.395  1.00 95.42           C
ATOM    203  CD1 PHE B  26      -6.858  42.369  33.336  1.00 95.42           C
ATOM    204  CD2 PHE B  26      -8.208  40.626  32.465  1.00 95.42           C
ATOM    205  CE1 PHE B  26      -7.777  42.558  34.339  1.00 95.42           C
ATOM    206  CE2 PHE B  26      -9.125  40.818  33.466  1.00 95.42           C
ATOM    207  CZ  PHE B  26      -8.910  41.787  34.413  1.00 95.42           C
ATOM    208  C   PHE B  26      -4.187  39.783  30.774  1.00 95.42           C
ATOM    209  O   PHE B  26      -3.544  40.405  29.930  1.00 95.42           O
ATOM    210  N   ASN B  27      -4.306  38.446  30.748  1.00 41.23           N
ATOM    211  CA  ASN B  27      -3.709  37.718  29.675  1.00 41.23           C
ATOM    212  CB  ASN B  27      -3.083  36.383  30.117  1.00 41.23           C
ATOM    213  CG  ASN B  27      -2.230  35.851  28.975  1.00 41.23           C
ATOM    214  OD1 ASN B  27      -2.364  36.278  27.830  1.00 41.23           O
ATOM    215  ND2 ASN B  27      -1.326  34.885  29.293  1.00 41.23           N
ATOM    216  C   ASN B  27      -4.818  37.411  28.718  1.00 41.23           C
ATOM    217  O   ASN B  27      -5.721  36.631  29.014  1.00 41.23           O
ATOM    218  N   PHE B  28      -4.769  38.051  27.538  1.00 87.66           N
ATOM    219  CA  PHE B  28      -5.747  37.912  26.498  1.00 87.66           C
ATOM    220  CB  PHE B  28      -5.695  39.033  25.445  1.00 87.66           C
ATOM    221  CG  PHE B  28      -6.530  40.148  25.985  1.00 87.66           C
ATOM    222  CD1 PHE B  28      -6.146  40.866  27.094  1.00 87.66           C
ATOM    223  CD2 PHE B  28      -7.714  40.480  25.363  1.00 87.66           C
ATOM    224  CE1 PHE B  28      -6.935  41.890  27.570  1.00 87.66           C
ATOM    225  CE2 PHE B  28      -8.505  41.502  25.833  1.00 87.66           C
ATOM    226  CZ  PHE B  28      -8.117  42.212  26.943  1.00 87.66           C
ATOM    227  C   PHE B  28      -5.673  36.575  25.841  1.00 87.66           C
ATOM    228  O   PHE B  28      -6.646  36.134  25.234  1.00 87.66           O
ATOM    229  N   SER B  29      -4.509  35.907  25.903  1.00 41.31           N
ATOM    230  CA  SER B  29      -4.372  34.645  25.237  1.00 41.31           C
ATOM    231  CB  SER B  29      -3.014  33.970  25.494  1.00 41.31           C
ATOM    232  OG  SER B  29      -1.976  34.719  24.878  1.00 41.31           O
ATOM    233  C   SER B  29      -5.444  33.715  25.718  1.00 41.31           C
ATOM    234  O   SER B  29      -5.895  32.857  24.962  1.00 41.31           O
ATOM    235  N   HIS B  30      -5.895  33.850  26.981  1.00 39.18           N
ATOM    236  CA  HIS B  30      -6.915  32.939  27.416  1.00 39.18           C
ATOM    237  ND1 HIS B  30      -3.928  31.531  28.178  1.00 39.18           N
ATOM    238  CG  HIS B  30      -5.241  31.164  27.980  1.00 39.18           C
ATOM    239  CB  HIS B  30      -6.413  31.952  28.479  1.00 39.18           C
ATOM    240  NE2 HIS B  30      -3.890  29.653  26.990  1.00 39.18           N
ATOM    241  CD2 HIS B  30      -5.199  30.014  27.254  1.00 39.18           C
ATOM    242  CE1 HIS B  30      -3.163  30.593  27.566  1.00 39.18           C
ATOM    243  C   HIS B  30      -8.046  33.720  28.012  1.00 39.18           C
ATOM    244  O   HIS B  30      -7.863  34.840  28.484  1.00 39.18           O
ATOM    245  N   GLY B  31      -9.266  33.141  27.977  1.00 18.98           N
ATOM    246  CA  GLY B  31     -10.414  33.782  28.552  1.00 18.98           C
ATOM    247  C   GLY B  31     -11.080  34.603  27.496  1.00 18.98           C
ATOM    248  O   GLY B  31     -10.458  35.001  26.513  1.00 18.98           O
ATOM    249  N   ASP B  32     -12.388  34.873  27.689  1.00 54.26           N
ATOM    250  CA  ASP B  32     -13.142  35.662  26.761  1.00 54.26           C
ATOM    251  CB  ASP B  32     -14.537  35.076  26.452  1.00 54.26           C
ATOM    252  CG  ASP B  32     -15.343  34.892  27.733  1.00 54.26           C
ATOM    253  OD1 ASP B  32     -15.145  35.669  28.704  1.00 54.26           O
ATOM    254  OD2 ASP B  32     -16.169  33.942  27.757  1.00 54.26           O
ATOM    255  C   ASP B  32     -13.261  37.060  27.285  1.00 54.26           C
ATOM    256  O   ASP B  32     -12.855  37.357  28.407  1.00 54.26           O
ATOM    257  N   HIS B  33     -13.833  37.962  26.462  1.00 49.61           N
ATOM    258  CA  HIS B  33     -13.951  39.347  26.815  1.00 49.61           C
ATOM    259  ND1 HIS B  33     -12.409  40.828  24.499  1.00 49.61           N
ATOM    260  CG  HIS B  33     -13.687  40.318  24.491  1.00 49.61           C
ATOM    261  CB  HIS B  33     -14.559  40.221  25.706  1.00 49.61           C
ATOM    262  NE2 HIS B  33     -12.848  40.252  22.398  1.00 49.61           N
ATOM    263  CD2 HIS B  33     -13.940  39.971  23.200  1.00 49.61           C
ATOM    264  CE1 HIS B  33     -11.953  40.765  23.223  1.00 49.61           C
ATOM    265  C   HIS B  33     -14.824  39.484  28.016  1.00 49.61           C
ATOM    266  O   HIS B  33     -14.570  40.323  28.878  1.00 49.61           O
ATOM    267  N   ALA B  34     -15.884  38.664  28.109  1.00 22.23           N
ATOM    268  CA  ALA B  34     -16.804  38.800  29.200  1.00 22.23           C
ATOM    269  CB  ALA B  34     -17.965  37.794  29.127  1.00 22.23           C
ATOM    270  C   ALA B  34     -16.089  38.563  30.494  1.00 22.23           C
ATOM    271  O   ALA B  34     -16.286  39.302  31.457  1.00 22.23           O
ATOM    272  N   GLU B  35     -15.230  37.527  30.551  1.00 29.44           N
ATOM    273  CA  GLU B  35     -14.557  37.203  31.778  1.00 29.44           C
ATOM    274  CB  GLU B  35     -13.686  35.941  31.651  1.00 29.44           C
ATOM    275  CG  GLU B  35     -12.958  35.556  32.939  1.00 29.44           C
ATOM    276  CD  GLU B  35     -12.144  34.301  32.655  1.00 29.44           C
ATOM    277  OE1 GLU B  35     -11.458  34.269  31.598  1.00 29.44           O
ATOM    278  OE2 GLU B  35     -12.200  33.357  33.487  1.00 29.44           O
ATOM    279  C   GLU B  35     -13.649  38.324  32.169  1.00 29.44           C
ATOM    280  O   GLU B  35     -13.655  38.777  33.312  1.00 29.44           O
ATOM    281  N   GLN B  36     -12.858  38.816  31.202  1.00 40.39           N
ATOM    282  CA  GLN B  36     -11.895  39.852  31.436  1.00 40.39           C
ATOM    283  CB  GLN B  36     -11.021  40.079  30.194  1.00 40.39           C
ATOM    284  CG  GLN B  36     -10.267  38.790  29.842  1.00 40.39           C
ATOM    285  CD  GLN B  36      -9.428  39.009  28.597  1.00 40.39           C
ATOM    286  OE1 GLN B  36      -8.750  40.025  28.464  1.00 40.39           O
ATOM    287  NE2 GLN B  36      -9.469  38.027  27.657  1.00 40.39           N
ATOM    288  C   GLN B  36     -12.633  41.094  31.806  1.00 40.39           C
ATOM    289  O   GLN B  36     -12.187  41.865  32.654  1.00 40.39           O
ATOM    290  N   GLY B  37     -13.803  41.308  31.181  1.00 12.67           N
ATOM    291  CA  GLY B  37     -14.571  42.482  31.458  1.00 12.67           C
ATOM    292  C   GLY B  37     -14.951  42.471  32.905  1.00 12.67           C
ATOM    293  O   GLY B  37     -14.945  43.512  33.558  1.00 12.67           O
ATOM    294  N   GLU B  38     -15.330  41.291  33.434  1.00 22.05           N
ATOM    295  CA  GLU B  38     -15.729  41.184  34.809  1.00 22.05           C
ATOM    296  CB  GLU B  38     -16.294  39.796  35.158  1.00 22.05           C
ATOM    297  CG  GLU B  38     -17.627  39.494  34.471  1.00 22.05           C
ATOM    298  CD  GLU B  38     -18.075  38.104  34.896  1.00 22.05           C
ATOM    299  OE1 GLU B  38     -17.336  37.461  35.689  1.00 22.05           O
ATOM    300  OE2 GLU B  38     -19.160  37.664  34.431  1.00 22.05           O
ATOM    301  C   GLU B  38     -14.549  41.425  35.699  1.00 22.05           C
ATOM    302  O   GLU B  38     -14.651  42.133  36.699  1.00 22.05           O
ATOM    303  N   ARG B  39     -13.389  40.841  35.345  1.00 53.16           N
ATOM    304  CA  ARG B  39     -12.200  40.960  36.140  1.00 53.16           C
ATOM    305  CB  ARG B  39     -11.052  40.113  35.573  1.00 53.16           C
ATOM    306  CG  ARG B  39     -11.345  38.611  35.620  1.00 53.16           C
ATOM    307  CD  ARG B  39     -10.334  37.749  34.860  1.00 53.16           C
ATOM    308  NE  ARG B  39     -10.636  36.325  35.180  1.00 53.16           N
ATOM    309  CZ  ARG B  39      -9.785  35.338  34.771  1.00 53.16           C
ATOM    310  NH1 ARG B  39      -8.673  35.654  34.045  1.00 53.16           N
ATOM    311  NH2 ARG B  39     -10.043  34.037  35.092  1.00 53.16           N
ATOM    312  C   ARG B  39     -11.800  42.400  36.160  1.00 53.16           C
ATOM    313  O   ARG B  39     -11.386  42.928  37.190  1.00 53.16           O
ATOM    314  N   MET B  40     -11.924  43.089  35.013  1.00 97.25           N
ATOM    315  CA  MET B  40     -11.581  44.479  34.986  1.00 97.25           C
ATOM    316  CB  MET B  40     -11.767  45.129  33.609  1.00 97.25           C
ATOM    317  CG  MET B  40     -11.394  46.612  33.615  1.00 97.25           C
ATOM    318  SD  MET B  40     -11.462  47.419  31.994  1.00 97.25           S
ATOM    319  CE  MET B  40     -10.508  48.874  32.513  1.00 97.25           C
ATOM    320  C   MET B  40     -12.513  45.181  35.918  1.00 97.25           C
ATOM    321  O   MET B  40     -12.117  46.079  36.657  1.00 97.25           O
ATOM    322  N   ALA B  41     -13.791  44.772  35.916  1.00 17.89           N
ATOM    323  CA  ALA B  41     -14.755  45.430  36.743  1.00 17.89           C
ATOM    324  CB  ALA B  41     -16.167  44.836  36.598  1.00 17.89           C
ATOM    325  C   ALA B  41     -14.348  45.275  38.174  1.00 17.89           C
ATOM    326  O   ALA B  41     -14.430  46.224  38.952  1.00 17.89           O
ATOM    327  N   THR B  42     -13.888  44.069  38.557  1.00 95.83           N
ATOM    328  CA  THR B  42     -13.531  43.811  39.922  1.00 95.83           C
ATOM    329  CB  THR B  42     -13.205  42.371  40.200  1.00 95.83           C
ATOM    330  OG1 THR B  42     -12.040  41.975  39.493  1.00 95.83           O
ATOM    331  CG2 THR B  42     -14.404  41.508  39.772  1.00 95.83           C
ATOM    332  C   THR B  42     -12.341  44.629  40.313  1.00 95.83           C
ATOM    333  O   THR B  42     -12.298  45.158  41.423  1.00 95.83           O
ATOM    334  N   VAL B  43     -11.343  44.771  39.417  1.00 86.06           N
ATOM    335  CA  VAL B  43     -10.160  45.479  39.818  1.00 86.06           C
ATOM    336  CB  VAL B  43      -9.085  45.549  38.765  1.00 86.06           C
ATOM    337  CG1 VAL B  43      -8.670  44.113  38.402  1.00 86.06           C
ATOM    338  CG2 VAL B  43      -9.560  46.399  37.579  1.00 86.06           C
ATOM    339  C   VAL B  43     -10.549  46.872  40.188  1.00 86.06           C
ATOM    340  O   VAL B  43     -10.093  47.405  41.198  1.00 86.06           O
ATOM    341  N   ARG B  44     -11.434  47.492  39.389  1.00 61.87           N
ATOM    342  CA  ARG B  44     -11.837  48.838  39.664  1.00 61.87           C
ATOM    343  CB  ARG B  44     -12.759  49.425  38.581  1.00 61.87           C
ATOM    344  CG  ARG B  44     -12.002  49.806  37.305  1.00 61.87           C
ATOM    345  CD  ARG B  44     -12.882  50.397  36.203  1.00 61.87           C
ATOM    346  NE  ARG B  44     -11.972  50.944  35.157  1.00 61.87           N
ATOM    347  CZ  ARG B  44     -12.353  50.958  33.846  1.00 61.87           C
ATOM    348  NH1 ARG B  44     -13.548  50.413  33.474  1.00 61.87           N
ATOM    349  NH2 ARG B  44     -11.538  51.521  32.907  1.00 61.87           N
ATOM    350  C   ARG B  44     -12.548  48.889  40.978  1.00 61.87           C
ATOM    351  O   ARG B  44     -12.363  49.831  41.744  1.00 61.87           O
ATOM    352  N   ARG B  45     -13.392  47.882  41.272  1.00 52.32           N
ATOM    353  CA  ARG B  45     -14.134  47.885  42.501  1.00 52.32           C
ATOM    354  CB  ARG B  45     -15.123  46.711  42.592  1.00 52.32           C
ATOM    355  CG  ARG B  45     -16.087  46.804  43.776  1.00 52.32           C
ATOM    356  CD  ARG B  45     -17.070  45.634  43.848  1.00 52.32           C
ATOM    357  NE  ARG B  45     -17.943  45.851  45.036  1.00 52.32           N
ATOM    358  CZ  ARG B  45     -19.146  45.211  45.120  1.00 52.32           C
ATOM    359  NH1 ARG B  45     -19.543  44.371  44.120  1.00 52.32           N
ATOM    360  NH2 ARG B  45     -19.953  45.412  46.203  1.00 52.32           N
ATOM    361  C   ARG B  45     -13.185  47.787  43.657  1.00 52.32           C
ATOM    362  O   ARG B  45     -13.307  48.527  44.632  1.00 52.32           O
ATOM    363  N   ALA B  46     -12.203  46.870  43.567  1.00 23.05           N
ATOM    364  CA  ALA B  46     -11.241  46.678  44.617  1.00 23.05           C
ATOM    365  CB  ALA B  46     -10.249  45.546  44.316  1.00 23.05           C
ATOM    366  C   ALA B  46     -10.447  47.932  44.738  1.00 23.05           C
ATOM    367  O   ALA B  46     -10.098  48.366  45.834  1.00 23.05           O
ATOM    368  N   GLU B  47     -10.151  48.551  43.585  1.00 72.10           N
ATOM    369  CA  GLU B  47      -9.351  49.734  43.562  1.00 72.10           C
ATOM    370  CB  GLU B  47      -9.148  50.297  42.146  1.00 72.10           C
ATOM    371  CG  GLU B  47      -8.286  51.560  42.123  1.00 72.10           C
ATOM    372  CD  GLU B  47      -8.155  52.020  40.678  1.00 72.10           C
ATOM    373  OE1 GLU B  47      -8.732  51.341  39.787  1.00 72.10           O
ATOM    374  OE2 GLU B  47      -7.479  53.057  40.447  1.00 72.10           O
ATOM    375  C   GLU B  47     -10.043  50.789  44.352  1.00 72.10           C
ATOM    376  O   GLU B  47      -9.376  51.586  45.003  1.00 72.10           O
ATOM    377  N   GLU B  48     -11.385  50.861  44.253  1.00 36.86           N
ATOM    378  CA  GLU B  48     -12.171  51.815  44.985  1.00 36.86           C
ATOM    379  CB  GLU B  48     -13.620  51.932  44.482  1.00 36.86           C
ATOM    380  CG  GLU B  48     -13.738  52.594  43.106  1.00 36.86           C
ATOM    381  CD  GLU B  48     -15.214  52.662  42.740  1.00 36.86           C
ATOM    382  OE1 GLU B  48     -16.051  52.206  43.563  1.00 36.86           O
ATOM    383  OE2 GLU B  48     -15.522  53.177  41.632  1.00 36.86           O
ATOM    384  C   GLU B  48     -12.234  51.461  46.439  1.00 36.86           C
ATOM    385  O   GLU B  48     -12.174  52.345  47.292  1.00 36.86           O
ATOM    386  N   LEU B  49     -12.347  50.155  46.761  1.00 83.71           N
ATOM    387  CA  LEU B  49     -12.518  49.752  48.129  1.00 83.71           C
ATOM    388  CB  LEU B  49     -12.578  48.215  48.274  1.00 83.71           C
ATOM    389  CG  LEU B  49     -12.959  47.656  49.665  1.00 83.71           C
ATOM    390  CD1 LEU B  49     -12.974  46.119  49.640  1.00 83.71           C
ATOM    391  CD2 LEU B  49     -12.072  48.195  50.801  1.00 83.71           C
ATOM    392  C   LEU B  49     -11.325  50.266  48.859  1.00 83.71           C
ATOM    393  O   LEU B  49     -11.447  50.892  49.911  1.00 83.71           O
ATOM    394  N   ALA B  50     -10.132  50.023  48.296  1.00 43.53           N
ATOM    395  CA  ALA B  50      -8.935  50.554  48.867  1.00 43.53           C
ATOM    396  CB  ALA B  50      -7.674  49.744  48.523  1.00 43.53           C
ATOM    397  C   ALA B  50      -8.784  51.915  48.273  1.00 43.53           C
ATOM    398  O   ALA B  50      -9.550  52.299  47.397  1.00 43.53           O
ATOM    399  N   ARG B  51      -7.872  52.738  48.809  1.00114.51           N
ATOM    400  CA  ARG B  51      -7.625  54.009  48.196  1.00114.51           C
ATOM    401  CB  ARG B  51      -6.879  55.001  49.104  1.00114.51           C
ATOM    402  CG  ARG B  51      -6.815  56.402  48.492  1.00114.51           C
ATOM    403  CD  ARG B  51      -6.207  57.466  49.408  1.00114.51           C
ATOM    404  NE  ARG B  51      -6.228  58.751  48.653  1.00114.51           N
ATOM    405  CZ  ARG B  51      -6.474  59.926  49.303  1.00114.51           C
ATOM    406  NH1 ARG B  51      -6.688  59.932  50.651  1.00114.51           N
ATOM    407  NH2 ARG B  51      -6.506  61.097  48.602  1.00114.51           N
ATOM    408  C   ARG B  51      -6.799  53.808  46.956  1.00114.51           C
ATOM    409  O   ARG B  51      -6.897  54.569  45.995  1.00114.51           O
ATOM    410  N   GLN B  52      -5.983  52.737  46.965  1.00116.52           N
ATOM    411  CA  GLN B  52      -4.924  52.433  46.034  1.00116.52           C
ATOM    412  CB  GLN B  52      -4.384  51.004  46.210  1.00116.52           C
ATOM    413  CG  GLN B  52      -3.815  50.722  47.602  1.00116.52           C
ATOM    414  CD  GLN B  52      -2.482  51.444  47.732  1.00116.52           C
ATOM    415  OE1 GLN B  52      -1.830  51.381  48.773  1.00116.52           O
ATOM    416  NE2 GLN B  52      -2.062  52.150  46.648  1.00116.52           N
ATOM    417  C   GLN B  52      -5.296  52.585  44.597  1.00116.52           C
ATOM    418  O   GLN B  52      -6.435  52.376  44.185  1.00116.52           O
ATOM    419  N   LYS B  53      -4.281  52.984  43.798  1.00143.03           N
ATOM    420  CA  LYS B  53      -4.408  53.119  42.378  1.00143.03           C
ATOM    421  CB  LYS B  53      -3.532  54.213  41.782  1.00143.03           C
ATOM    422  CG  LYS B  53      -3.915  54.533  40.348  1.00143.03           C
ATOM    423  CD  LYS B  53      -3.175  55.754  39.845  1.00143.03           C
ATOM    424  CE  LYS B  53      -1.696  55.453  39.637  1.00143.03           C
ATOM    425  NZ  LYS B  53      -0.958  55.679  40.898  1.00143.03           N
ATOM    426  C   LYS B  53      -3.936  51.822  41.822  1.00143.03           C
ATOM    427  O   LYS B  53      -3.226  51.078  42.496  1.00143.03           O
ATOM    428  N   VAL B  54      -4.393  51.475  40.607  1.00 44.87           N
ATOM    429  CA  VAL B  54      -3.886  50.296  39.974  1.00 44.87           C
ATOM    430  CB  VAL B  54      -4.668  49.053  40.298  1.00 44.87           C
ATOM    431  CG1 VAL B  54      -4.073  47.883  39.498  1.00 44.87           C
ATOM    432  CG2 VAL B  54      -4.649  48.829  41.820  1.00 44.87           C
ATOM    433  C   VAL B  54      -4.013  50.521  38.500  1.00 44.87           C
ATOM    434  O   VAL B  54      -5.047  50.985  38.023  1.00 44.87           O
ATOM    435  N   GLY B  55      -2.954  50.208  37.730  1.00 22.29           N
ATOM    436  CA  GLY B  55      -3.053  50.376  36.309  1.00 22.29           C
ATOM    437  C   GLY B  55      -3.634  49.115  35.757  1.00 22.29           C
ATOM    438  O   GLY B  55      -3.712  48.097  36.444  1.00 22.29           O
ATOM    439  N   PHE B  56      -4.034  49.149  34.474  1.00 87.21           N
ATOM    440  CA  PHE B  56      -4.638  48.000  33.869  1.00 87.21           C
ATOM    441  CB  PHE B  56      -5.996  48.379  33.257  1.00 87.21           C
ATOM    442  CG  PHE B  56      -6.961  47.251  33.358  1.00 87.21           C
ATOM    443  CD1 PHE B  56      -7.748  47.164  34.483  1.00 87.21           C
ATOM    444  CD2 PHE B  56      -7.098  46.302  32.374  1.00 87.21           C
ATOM    445  CE1 PHE B  56      -8.665  46.154  34.624  1.00 87.21           C
ATOM    446  CE2 PHE B  56      -8.014  45.287  32.505  1.00 87.21           C
ATOM    447  CZ  PHE B  56      -8.796  45.215  33.632  1.00 87.21           C
ATOM    448  C   PHE B  56      -3.708  47.680  32.740  1.00 87.21           C
ATOM    449  O   PHE B  56      -3.269  48.589  32.037  1.00 87.21           O
ATOM    450  N   LEU B  57      -3.348  46.395  32.551  1.00 93.71           N
ATOM    451  CA  LEU B  57      -2.447  46.070  31.477  1.00 93.71           C
ATOM    452  CB  LEU B  57      -1.059  45.619  31.993  1.00 93.71           C
ATOM    453  CG  LEU B  57       0.013  45.258  30.937  1.00 93.71           C
ATOM    454  CD1 LEU B  57       1.376  45.038  31.612  1.00 93.71           C
ATOM    455  CD2 LEU B  57      -0.368  44.032  30.093  1.00 93.71           C
ATOM    456  C   LEU B  57      -3.087  44.974  30.684  1.00 93.71           C
ATOM    457  O   LEU B  57      -3.629  44.021  31.241  1.00 93.71           O
ATOM    458  N   LEU B  58      -3.046  45.102  29.345  1.00100.16           N
ATOM    459  CA  LEU B  58      -3.635  44.134  28.463  1.00100.16           C
ATOM    460  CB  LEU B  58      -4.500  44.822  27.379  1.00100.16           C
ATOM    461  CG  LEU B  58      -5.221  43.941  26.333  1.00100.16           C
ATOM    462  CD1 LEU B  58      -6.168  44.798  25.479  1.00100.16           C
ATOM    463  CD2 LEU B  58      -4.255  43.156  25.431  1.00100.16           C
ATOM    464  C   LEU B  58      -2.512  43.434  27.774  1.00100.16           C
ATOM    465  O   LEU B  58      -1.790  44.039  26.984  1.00100.16           O
ATOM    466  N   ASP B  59      -2.335  42.128  28.041  1.00 41.14           N
ATOM    467  CA  ASP B  59      -1.297  41.415  27.359  1.00 41.14           C
ATOM    468  CB  ASP B  59      -0.617  40.349  28.237  1.00 41.14           C
ATOM    469  CG  ASP B  59       0.666  39.893  27.554  1.00 41.14           C
ATOM    470  OD1 ASP B  59       0.716  39.919  26.296  1.00 41.14           O
ATOM    471  OD2 ASP B  59       1.621  39.520  28.288  1.00 41.14           O
ATOM    472  C   ASP B  59      -1.973  40.726  26.214  1.00 41.14           C
ATOM    473  O   ASP B  59      -2.868  39.908  26.419  1.00 41.14           O
ATOM    474  N   THR B  60      -1.572  41.060  24.970  1.00 30.87           N
ATOM    475  CA  THR B  60      -2.217  40.509  23.809  1.00 30.87           C
ATOM    476  CB  THR B  60      -2.046  41.345  22.574  1.00 30.87           C
ATOM    477  OG1 THR B  60      -0.673  41.419  22.221  1.00 30.87           O
ATOM    478  CG2 THR B  60      -2.602  42.753  22.845  1.00 30.87           C
ATOM    479  C   THR B  60      -1.641  39.161  23.506  1.00 30.87           C
ATOM    480  O   THR B  60      -0.579  38.798  24.007  1.00 30.87           O
ATOM    481  N   LYS B  61      -2.384  38.356  22.714  1.00 60.28           N
ATOM    482  CA  LYS B  61      -1.933  37.050  22.320  1.00 60.28           C
ATOM    483  CB  LYS B  61      -3.033  36.246  21.605  1.00 60.28           C
ATOM    484  CG  LYS B  61      -2.703  34.762  21.438  1.00 60.28           C
ATOM    485  CD  LYS B  61      -3.914  33.915  21.043  1.00 60.28           C
ATOM    486  CE  LYS B  61      -3.594  32.428  20.874  1.00 60.28           C
ATOM    487  NZ  LYS B  61      -3.437  31.792  22.201  1.00 60.28           N
ATOM    488  C   LYS B  61      -0.762  37.170  21.385  1.00 60.28           C
ATOM    489  O   LYS B  61       0.282  36.557  21.608  1.00 60.28           O
ATOM    490  N   GLY B  62      -0.903  37.980  20.312  1.00 25.50           N
ATOM    491  CA  GLY B  62       0.167  38.201  19.373  1.00 25.50           C
ATOM    492  C   GLY B  62       0.195  37.113  18.340  1.00 25.50           C
ATOM    493  O   GLY B  62      -0.490  36.097  18.439  1.00 25.50           O
ATOM    494  N   PRO B  63       0.999  37.352  17.330  1.00 65.81           N
ATOM    495  CA  PRO B  63       1.151  36.395  16.259  1.00 65.81           C
ATOM    496  CD  PRO B  63       1.134  38.718  16.846  1.00 65.81           C
ATOM    497  CB  PRO B  63       1.719  37.172  15.074  1.00 65.81           C
ATOM    498  CG  PRO B  63       1.246  38.614  15.317  1.00 65.81           C
ATOM    499  C   PRO B  63       2.030  35.256  16.662  1.00 65.81           C
ATOM    500  O   PRO B  63       2.859  35.435  17.553  1.00 65.81           O
ATOM    501  N   GLU B  64       1.850  34.075  16.032  1.00 53.45           N
ATOM    502  CA  GLU B  64       2.714  32.961  16.301  1.00 53.45           C
ATOM    503  CB  GLU B  64       2.398  32.195  17.598  1.00 53.45           C
ATOM    504  CG  GLU B  64       2.717  32.982  18.869  1.00 53.45           C
ATOM    505  CD  GLU B  64       2.615  32.031  20.053  1.00 53.45           C
ATOM    506  OE1 GLU B  64       3.489  31.130  20.162  1.00 53.45           O
ATOM    507  OE2 GLU B  64       1.663  32.192  20.862  1.00 53.45           O
ATOM    508  C   GLU B  64       2.588  31.981  15.182  1.00 53.45           C
ATOM    509  O   GLU B  64       1.581  31.925  14.478  1.00 53.45           O
ATOM    510  N   MET B  65       3.641  31.168  15.002  1.00108.08           N
ATOM    511  CA  MET B  65       3.668  30.173  13.976  1.00108.08           C
ATOM    512  CB  MET B  65       5.087  30.073  13.391  1.00108.08           C
ATOM    513  CG  MET B  65       5.140  29.607  11.945  1.00108.08           C
ATOM    514  SD  MET B  65       6.801  29.477  11.228  1.00108.08           S
ATOM    515  CE  MET B  65       6.188  28.616   9.752  1.00108.08           C
ATOM    516  C   MET B  65       3.340  28.910  14.715  1.00108.08           C
ATOM    517  O   MET B  65       3.976  28.603  15.723  1.00108.08           O
ATOM    518  N   ARG B  66       2.329  28.145  14.253  1.00132.06           N
ATOM    519  CA  ARG B  66       1.918  27.003  15.031  1.00132.06           C
ATOM    520  CB  ARG B  66       0.514  27.181  15.639  1.00132.06           C
ATOM    521  CG  ARG B  66       0.124  26.106  16.655  1.00132.06           C
ATOM    522  CD  ARG B  66       0.823  26.261  18.008  1.00132.06           C
ATOM    523  NE  ARG B  66       0.206  27.429  18.697  1.00132.06           N
ATOM    524  CZ  ARG B  66       0.450  27.648  20.022  1.00132.06           C
ATOM    525  NH1 ARG B  66       1.265  26.802  20.717  1.00132.06           N
ATOM    526  NH2 ARG B  66      -0.123  28.714  20.653  1.00132.06           N
ATOM    527  C   ARG B  66       1.868  25.789  14.154  1.00132.06           C
ATOM    528  O   ARG B  66       2.077  25.865  12.946  1.00132.06           O
ATOM    529  N   THR B  67       1.604  24.614  14.763  1.00 37.38           N
ATOM    530  CA  THR B  67       1.551  23.388  14.018  1.00 37.38           C
ATOM    531  CB  THR B  67       2.457  22.322  14.569  1.00 37.38           C
ATOM    532  OG1 THR B  67       3.792  22.802  14.633  1.00 37.38           O
ATOM    533  CG2 THR B  67       2.399  21.093  13.643  1.00 37.38           C
ATOM    534  C   THR B  67       0.144  22.877  14.095  1.00 37.38           C
ATOM    535  O   THR B  67      -0.625  23.257  14.976  1.00 37.38           O
ATOM    536  N   GLU B  68      -0.222  22.008  13.133  1.00 53.09           N
ATOM    537  CA  GLU B  68      -1.530  21.428  13.013  1.00 53.09           C
ATOM    538  CB  GLU B  68      -1.857  21.040  11.563  1.00 53.09           C
ATOM    539  CG  GLU B  68      -1.918  22.267  10.651  1.00 53.09           C
ATOM    540  CD  GLU B  68      -1.863  21.801   9.206  1.00 53.09           C
ATOM    541  OE1 GLU B  68      -1.917  20.564   8.977  1.00 53.09           O
ATOM    542  OE2 GLU B  68      -1.760  22.681   8.310  1.00 53.09           O
ATOM    543  C   GLU B  68      -1.605  20.203  13.878  1.00 53.09           C
ATOM    544  O   GLU B  68      -0.679  19.901  14.629  1.00 53.09           O
ATOM    545  N   LEU B  69      -2.752  19.491  13.815  1.00 40.77           N
ATOM    546  CA  LEU B  69      -3.007  18.330  14.626  1.00 40.77           C
ATOM    547  CB  LEU B  69      -4.435  17.777  14.474  1.00 40.77           C
ATOM    548  CG  LEU B  69      -5.529  18.763  14.926  1.00 40.77           C
ATOM    549  CD1 LEU B  69      -6.931  18.156  14.762  1.00 40.77           C
ATOM    550  CD2 LEU B  69      -5.262  19.285  16.347  1.00 40.77           C
ATOM    551  C   LEU B  69      -2.061  17.232  14.250  1.00 40.77           C
ATOM    552  O   LEU B  69      -1.659  17.104  13.095  1.00 40.77           O
ATOM    553  N   PHE B  70      -1.665  16.412  15.251  1.00 96.81           N
ATOM    554  CA  PHE B  70      -0.737  15.350  14.997  1.00 96.81           C
ATOM    555  CB  PHE B  70       0.393  15.310  16.038  1.00 96.81           C
ATOM    556  CG  PHE B  70       1.159  16.582  15.898  1.00 96.81           C
ATOM    557  CD1 PHE B  70       0.633  17.770  16.352  1.00 96.81           C
ATOM    558  CD2 PHE B  70       2.410  16.591  15.329  1.00 96.81           C
ATOM    559  CE1 PHE B  70       1.336  18.945  16.229  1.00 96.81           C
ATOM    560  CE2 PHE B  70       3.120  17.760  15.201  1.00 96.81           C
ATOM    561  CZ  PHE B  70       2.581  18.941  15.650  1.00 96.81           C
ATOM    562  C   PHE B  70      -1.447  14.038  15.063  1.00 96.81           C
ATOM    563  O   PHE B  70      -1.493  13.405  16.117  1.00 96.81           O
ATOM    564  N   ALA B  71      -2.001  13.606  13.913  1.00229.99           N
ATOM    565  CA  ALA B  71      -2.605  12.318  13.716  1.00229.99           C
ATOM    566  CB  ALA B  71      -1.591  11.224  13.332  1.00229.99           C
ATOM    567  C   ALA B  71      -3.380  11.848  14.905  1.00229.99           C
ATOM    568  O   ALA B  71      -2.953  10.907  15.573  1.00229.99           O
ATOM    569  N   ASP B  72      -4.538  12.483  15.182  1.00123.62           N
ATOM    570  CA  ASP B  72      -5.421  12.075  16.243  1.00123.62           C
ATOM    571  CB  ASP B  72      -6.295  10.859  15.869  1.00123.62           C
ATOM    572  CG  ASP B  72      -7.315  10.595  16.974  1.00123.62           C
ATOM    573  OD1 ASP B  72      -6.902  10.275  18.121  1.00123.62           O
ATOM    574  OD2 ASP B  72      -8.534  10.694  16.672  1.00123.62           O
ATOM    575  C   ASP B  72      -4.679  11.751  17.502  1.00123.62           C
ATOM    576  O   ASP B  72      -4.405  10.585  17.779  1.00123.62           O
ATOM    577  N   GLY B  73      -4.308  12.776  18.290  1.00215.09           N
ATOM    578  CA  GLY B  73      -3.674  12.470  19.537  1.00215.09           C
ATOM    579  C   GLY B  73      -2.242  12.873  19.507  1.00215.09           C
ATOM    580  O   GLY B  73      -1.786  13.606  18.627  1.00215.09           O
ATOM    581  N   VAL B  74      -1.504  12.422  20.536  1.00104.90           N
ATOM    582  CA  VAL B  74      -0.145  12.824  20.657  1.00104.90           C
ATOM    583  CB  VAL B  74       0.105  13.577  21.927  1.00104.90           C
ATOM    584  CG1 VAL B  74       1.590  13.968  22.006  1.00104.90           C
ATOM    585  CG2 VAL B  74      -0.884  14.745  21.990  1.00104.90           C
ATOM    586  C   VAL B  74       0.701  11.593  20.704  1.00104.90           C
ATOM    587  O   VAL B  74       0.341  10.552  21.252  1.00104.90           O
ATOM    588  N   LYS B  75       1.864  11.743  20.069  1.00278.88           N
ATOM    589  CA  LYS B  75       2.982  10.870  19.937  1.00278.88           C
ATOM    590  CB  LYS B  75       2.986  10.241  18.529  1.00278.88           C
ATOM    591  CG  LYS B  75       4.056   9.197  18.201  1.00278.88           C
ATOM    592  CD  LYS B  75       3.707   8.412  16.928  1.00278.88           C
ATOM    593  CE  LYS B  75       4.824   7.525  16.371  1.00278.88           C
ATOM    594  NZ  LYS B  75       5.615   8.269  15.364  1.00278.88           N
ATOM    595  C   LYS B  75       3.975  11.960  19.969  1.00278.88           C
ATOM    596  O   LYS B  75       3.681  13.016  20.520  1.00278.88           O
ATOM    597  N   GLU B  76       5.182  11.823  19.412  1.00228.67           N
ATOM    598  CA  GLU B  76       5.719  13.143  19.283  1.00228.67           C
ATOM    599  CB  GLU B  76       7.239  13.321  19.347  1.00228.67           C
ATOM    600  CG  GLU B  76       7.715  14.779  19.463  1.00228.67           C
ATOM    601  CD  GLU B  76       9.225  14.838  19.323  1.00228.67           C
ATOM    602  OE1 GLU B  76       9.780  14.006  18.561  1.00228.67           O
ATOM    603  OE2 GLU B  76       9.845  15.730  19.962  1.00228.67           O
ATOM    604  C   GLU B  76       5.440  13.485  17.893  1.00228.67           C
ATOM    605  O   GLU B  76       6.066  14.386  17.328  1.00228.67           O
ATOM    606  N   TYR B  77       4.332  12.914  17.403  1.00253.61           N
ATOM    607  CA  TYR B  77       4.440  12.353  16.112  1.00253.61           C
ATOM    608  CB  TYR B  77       4.293  13.232  14.878  1.00253.61           C
ATOM    609  CG  TYR B  77       3.476  12.204  14.189  1.00253.61           C
ATOM    610  CD1 TYR B  77       4.000  10.957  13.937  1.00253.61           C
ATOM    611  CD2 TYR B  77       2.146  12.433  13.934  1.00253.61           C
ATOM    612  CE1 TYR B  77       3.227   9.984  13.352  1.00253.61           C
ATOM    613  CE2 TYR B  77       1.375  11.462  13.345  1.00253.61           C
ATOM    614  CZ  TYR B  77       1.916  10.238  13.043  1.00253.61           C
ATOM    615  OH  TYR B  77       1.120   9.241  12.438  1.00253.61           O
ATOM    616  C   TYR B  77       5.861  11.898  16.296  1.00253.61           C
ATOM    617  O   TYR B  77       6.811  12.530  15.835  1.00253.61           O
ATOM    618  N   GLU B  78       6.007  10.661  16.789  1.00109.07           N
ATOM    619  CA  GLU B  78       7.091  10.289  17.664  1.00109.07           C
ATOM    620  CB  GLU B  78       7.307   8.769  17.670  1.00109.07           C
ATOM    621  CG  GLU B  78       8.412   8.270  18.598  1.00109.07           C
ATOM    622  CD  GLU B  78       8.454   6.757  18.431  1.00109.07           C
ATOM    623  OE1 GLU B  78       8.175   6.293  17.293  1.00109.07           O
ATOM    624  OE2 GLU B  78       8.761   6.046  19.425  1.00109.07           O
ATOM    625  C   GLU B  78       8.407  10.909  17.340  1.00109.07           C
ATOM    626  O   GLU B  78       8.977  11.575  18.202  1.00109.07           O
ATOM    627  N   TYR B  79       8.930  10.773  16.118  1.00170.36           N
ATOM    628  CA  TYR B  79      10.221  11.353  15.868  1.00170.36           C
ATOM    629  CB  TYR B  79      10.412  12.862  16.152  1.00170.36           C
ATOM    630  CG  TYR B  79       9.456  13.687  15.369  1.00170.36           C
ATOM    631  CD1 TYR B  79       9.378  13.574  14.000  1.00170.36           C
ATOM    632  CD2 TYR B  79       8.615  14.559  16.022  1.00170.36           C
ATOM    633  CE1 TYR B  79       8.479  14.330  13.287  1.00170.36           C
ATOM    634  CE2 TYR B  79       7.714  15.317  15.314  1.00170.36           C
ATOM    635  CZ  TYR B  79       7.649  15.203  13.946  1.00170.36           C
ATOM    636  OH  TYR B  79       6.724  15.980  13.220  1.00170.36           O
ATOM    637  C   TYR B  79      11.253  10.667  16.709  1.00170.36           C
ATOM    638  O   TYR B  79      10.987  10.122  17.778  1.00170.36           O
ATOM    639  N   LYS B  80      12.491  10.608  16.203  1.00115.04           N
ATOM    640  CA  LYS B  80      13.492  10.055  17.055  1.00115.04           C
ATOM    641  CB  LYS B  80      13.866   8.594  16.728  1.00115.04           C
ATOM    642  CG  LYS B  80      14.646   7.898  17.852  1.00115.04           C
ATOM    643  CD  LYS B  80      14.729   6.374  17.726  1.00115.04           C
ATOM    644  CE  LYS B  80      13.510   5.644  18.295  1.00115.04           C
ATOM    645  NZ  LYS B  80      13.677   4.180  18.147  1.00115.04           N
ATOM    646  C   LYS B  80      14.699  10.918  16.898  1.00115.04           C
ATOM    647  O   LYS B  80      14.610  12.128  16.703  1.00115.04           O
ATOM    648  N   THR B  81      15.868  10.274  16.962  1.00147.86           N
ATOM    649  CA  THR B  81      17.166  10.860  16.890  1.00147.86           C
ATOM    650  CB  THR B  81      18.262   9.864  17.128  1.00147.86           C
ATOM    651  OG1 THR B  81      19.514  10.525  17.244  1.00147.86           O
ATOM    652  CG2 THR B  81      18.288   8.871  15.953  1.00147.86           C
ATOM    653  C   THR B  81      17.359  11.440  15.531  1.00147.86           C
ATOM    654  O   THR B  81      18.307  12.196  15.324  1.00147.86           O
ATOM    655  N   GLY B  82      16.476  11.135  14.556  1.00160.14           N
ATOM    656  CA  GLY B  82      16.838  11.621  13.259  1.00160.14           C
ATOM    657  C   GLY B  82      15.758  11.409  12.241  1.00160.14           C
ATOM    658  O   GLY B  82      15.898  11.936  11.139  1.00160.14           O
ATOM    659  N   ASP B  83      14.665  10.690  12.592  1.00125.84           N
ATOM    660  CA  ASP B  83      13.524  10.372  11.758  1.00125.84           C
ATOM    661  CB  ASP B  83      12.245  10.172  12.592  1.00125.84           C
ATOM    662  CG  ASP B  83      11.078   9.829  11.676  1.00125.84           C
ATOM    663  OD1 ASP B  83      11.311   9.171  10.628  1.00125.84           O
ATOM    664  OD2 ASP B  83       9.929  10.209  12.029  1.00125.84           O
ATOM    665  C   ASP B  83      13.247  11.468  10.777  1.00125.84           C
ATOM    666  O   ASP B  83      13.463  12.644  11.060  1.00125.84           O
ATOM    667  N   LYS B  84      12.769  11.078   9.577  1.00 76.63           N
ATOM    668  CA  LYS B  84      12.542  11.993   8.497  1.00 76.63           C
ATOM    669  CB  LYS B  84      12.361  11.269   7.154  1.00 76.63           C
ATOM    670  CG  LYS B  84      12.123  12.186   5.954  1.00 76.63           C
ATOM    671  CD  LYS B  84      12.260  11.458   4.615  1.00 76.63           C
ATOM    672  CE  LYS B  84      11.308  10.268   4.469  1.00 76.63           C
ATOM    673  NZ  LYS B  84      11.504   9.620   3.153  1.00 76.63           N
ATOM    674  C   LYS B  84      11.298  12.764   8.774  1.00 76.63           C
ATOM    675  O   LYS B  84      10.187  12.247   8.674  1.00 76.63           O
ATOM    676  N   LEU B  85      11.465  14.048   9.133  1.00105.68           N
ATOM    677  CA  LEU B  85      10.334  14.881   9.387  1.00105.68           C
ATOM    678  CB  LEU B  85      10.369  15.540  10.779  1.00105.68           C
ATOM    679  CG  LEU B  85       9.175  16.470  11.063  1.00105.68           C
ATOM    680  CD1 LEU B  85       9.341  17.833  10.372  1.00105.68           C
ATOM    681  CD2 LEU B  85       7.853  15.783  10.683  1.00105.68           C
ATOM    682  C   LEU B  85      10.342  15.943   8.341  1.00105.68           C
ATOM    683  O   LEU B  85      11.308  16.690   8.198  1.00105.68           O
ATOM    684  N   ARG B  86       9.245  16.018   7.569  1.00 96.49           N
ATOM    685  CA  ARG B  86       9.135  16.969   6.507  1.00 96.49           C
ATOM    686  CB  ARG B  86       8.800  16.277   5.175  1.00 96.49           C
ATOM    687  CG  ARG B  86       9.027  17.103   3.909  1.00 96.49           C
ATOM    688  CD  ARG B  86       8.799  16.263   2.650  1.00 96.49           C
ATOM    689  NE  ARG B  86       9.113  17.094   1.456  1.00 96.49           N
ATOM    690  CZ  ARG B  86       8.988  16.544   0.212  1.00 96.49           C
ATOM    691  NH1 ARG B  86       8.549  15.258   0.078  1.00 96.49           N
ATOM    692  NH2 ARG B  86       9.306  17.273  -0.896  1.00 96.49           N
ATOM    693  C   ARG B  86       7.994  17.859   6.878  1.00 96.49           C
ATOM    694  O   ARG B  86       6.946  17.385   7.317  1.00 96.49           O
ATOM    695  N   ILE B  87       8.174  19.183   6.723  1.00 39.79           N
ATOM    696  CA  ILE B  87       7.128  20.094   7.088  1.00 39.79           C
ATOM    697  CB  ILE B  87       7.633  21.337   7.766  1.00 39.79           C
ATOM    698  CG2 ILE B  87       6.446  22.296   7.955  1.00 39.79           C
ATOM    699  CG1 ILE B  87       8.346  20.975   9.080  1.00 39.79           C
ATOM    700  CD1 ILE B  87       9.132  22.133   9.695  1.00 39.79           C
ATOM    701  C   ILE B  87       6.448  20.496   5.825  1.00 39.79           C
ATOM    702  O   ILE B  87       7.093  20.871   4.847  1.00 39.79           O
ATOM    703  N   ALA B  88       5.107  20.408   5.813  1.00 41.13           N
ATOM    704  CA  ALA B  88       4.373  20.722   4.629  1.00 41.13           C
ATOM    705  CB  ALA B  88       3.225  19.744   4.349  1.00 41.13           C
ATOM    706  C   ALA B  88       3.785  22.074   4.803  1.00 41.13           C
ATOM    707  O   ALA B  88       3.413  22.479   5.902  1.00 41.13           O
ATOM    708  N   THR B  89       3.712  22.815   3.687  1.00169.08           N
ATOM    709  CA  THR B  89       3.184  24.139   3.695  1.00169.08           C
ATOM    710  CB  THR B  89       3.807  24.931   2.594  1.00169.08           C
ATOM    711  OG1 THR B  89       3.311  26.257   2.574  1.00169.08           O
ATOM    712  CG2 THR B  89       3.491  24.206   1.277  1.00169.08           C
ATOM    713  C   THR B  89       1.728  24.023   3.392  1.00169.08           C
ATOM    714  O   THR B  89       1.179  24.807   2.619  1.00169.08           O
ATOM    715  N   LYS B  90       1.041  23.051   4.015  1.00 81.07           N
ATOM    716  CA  LYS B  90      -0.350  22.958   3.698  1.00 81.07           C
ATOM    717  CB  LYS B  90      -0.641  22.101   2.454  1.00 81.07           C
ATOM    718  CG  LYS B  90      -2.108  22.135   2.023  1.00 81.07           C
ATOM    719  CD  LYS B  90      -2.344  21.587   0.615  1.00 81.07           C
ATOM    720  CE  LYS B  90      -3.812  21.618   0.185  1.00 81.07           C
ATOM    721  NZ  LYS B  90      -3.949  21.077  -1.186  1.00 81.07           N
ATOM    722  C   LYS B  90      -1.083  22.342   4.841  1.00 81.07           C
ATOM    723  O   LYS B  90      -0.556  21.496   5.562  1.00 81.07           O
ATOM    724  N   GLN B  91      -2.337  22.791   5.035  1.00128.37           N
ATOM    725  CA  GLN B  91      -3.217  22.248   6.024  1.00128.37           C
ATOM    726  CB  GLN B  91      -4.301  23.242   6.489  1.00128.37           C
ATOM    727  CG  GLN B  91      -5.379  22.645   7.402  1.00128.37           C
ATOM    728  CD  GLN B  91      -4.741  22.202   8.710  1.00128.37           C
ATOM    729  OE1 GLN B  91      -4.303  23.022   9.515  1.00128.37           O
ATOM    730  NE2 GLN B  91      -4.687  20.861   8.931  1.00128.37           N
ATOM    731  C   GLN B  91      -3.897  21.095   5.366  1.00128.37           C
ATOM    732  O   GLN B  91      -3.813  20.927   4.151  1.00128.37           O
ATOM    733  N   GLY B  92      -4.570  20.247   6.160  1.00 10.59           N
ATOM    734  CA  GLY B  92      -5.230  19.121   5.581  1.00 10.59           C
ATOM    735  C   GLY B  92      -4.223  18.031   5.571  1.00 10.59           C
ATOM    736  O   GLY B  92      -4.493  16.914   5.131  1.00 10.59           O
ATOM    737  N   ILE B  93      -3.013  18.344   6.065  1.00 44.26           N
ATOM    738  CA  ILE B  93      -2.010  17.336   6.123  1.00 44.26           C
ATOM    739  CB  ILE B  93      -0.664  17.822   5.678  1.00 44.26           C
ATOM    740  CG2 ILE B  93       0.378  16.730   5.978  1.00 44.26           C
ATOM    741  CG1 ILE B  93      -0.746  18.216   4.193  1.00 44.26           C
ATOM    742  CD1 ILE B  93       0.450  19.015   3.688  1.00 44.26           C
ATOM    743  C   ILE B  93      -1.944  16.918   7.546  1.00 44.26           C
ATOM    744  O   ILE B  93      -1.510  17.669   8.418  1.00 44.26           O
ATOM    745  N   GLU B  94      -2.410  15.686   7.810  1.00 38.12           N
ATOM    746  CA  GLU B  94      -2.425  15.198   9.149  1.00 38.12           C
ATOM    747  CB  GLU B  94      -3.170  13.856   9.275  1.00 38.12           C
ATOM    748  CG  GLU B  94      -3.461  13.417  10.710  1.00 38.12           C
ATOM    749  CD  GLU B  94      -4.348  12.181  10.636  1.00 38.12           C
ATOM    750  OE1 GLU B  94      -4.551  11.665   9.504  1.00 38.12           O
ATOM    751  OE2 GLU B  94      -4.838  11.739  11.709  1.00 38.12           O
ATOM    752  C   GLU B  94      -1.001  15.002   9.526  1.00 38.12           C
ATOM    753  O   GLU B  94      -0.205  14.503   8.732  1.00 38.12           O
ATOM    754  N   SER B  95      -0.628  15.410  10.751  1.00 68.76           N
ATOM    755  CA  SER B  95       0.741  15.240  11.117  1.00 68.76           C
ATOM    756  CB  SER B  95       1.098  15.774  12.509  1.00 68.76           C
ATOM    757  OG  SER B  95       2.433  15.404  12.817  1.00 68.76           O
ATOM    758  C   SER B  95       0.990  13.779  11.143  1.00 68.76           C
ATOM    759  O   SER B  95       0.101  12.995  11.471  1.00 68.76           O
ATOM    760  N   THR B  96       2.215  13.391  10.750  1.00 39.48           N
ATOM    761  CA  THR B  96       2.632  12.025  10.735  1.00 39.48           C
ATOM    762  CB  THR B  96       2.416  11.355   9.410  1.00 39.48           C
ATOM    763  OG1 THR B  96       3.146  12.027   8.394  1.00 39.48           O
ATOM    764  CG2 THR B  96       0.912  11.382   9.085  1.00 39.48           C
ATOM    765  C   THR B  96       4.098  12.045  11.011  1.00 39.48           C
ATOM    766  O   THR B  96       4.702  13.113  11.106  1.00 39.48           O
ATOM    767  N   LYS B  97       4.717  10.858  11.141  1.00 78.09           N
ATOM    768  CA  LYS B  97       6.105  10.827  11.475  1.00 78.09           C
ATOM    769  CB  LYS B  97       6.689   9.402  11.512  1.00 78.09           C
ATOM    770  CG  LYS B  97       5.940   8.421  12.416  1.00 78.09           C
ATOM    771  CD  LYS B  97       4.632   7.911  11.806  1.00 78.09           C
ATOM    772  CE  LYS B  97       3.875   6.930  12.705  1.00 78.09           C
ATOM    773  NZ  LYS B  97       2.593   6.549  12.070  1.00 78.09           N
ATOM    774  C   LYS B  97       6.806  11.521  10.358  1.00 78.09           C
ATOM    775  O   LYS B  97       7.719  12.316  10.579  1.00 78.09           O
ATOM    776  N   ASP B  98       6.389  11.200   9.118  1.00 47.56           N
ATOM    777  CA  ASP B  98       6.985  11.744   7.934  1.00 47.56           C
ATOM    778  CB  ASP B  98       6.520  11.030   6.654  1.00 47.56           C
ATOM    779  CG  ASP B  98       7.139   9.640   6.635  1.00 47.56           C
ATOM    780  OD1 ASP B  98       8.026   9.373   7.489  1.00 47.56           O
ATOM    781  OD2 ASP B  98       6.732   8.826   5.763  1.00 47.56           O
ATOM    782  C   ASP B  98       6.681  13.199   7.745  1.00 47.56           C
ATOM    783  O   ASP B  98       7.596  13.985   7.515  1.00 47.56           O
ATOM    784  N   VAL B  99       5.401  13.623   7.847  1.00 47.85           N
ATOM    785  CA  VAL B  99       5.170  15.002   7.515  1.00 47.85           C
ATOM    786  CB  VAL B  99       4.633  15.194   6.127  1.00 47.85           C
ATOM    787  CG1 VAL B  99       4.327  16.688   5.924  1.00 47.85           C
ATOM    788  CG2 VAL B  99       5.650  14.622   5.124  1.00 47.85           C
ATOM    789  C   VAL B  99       4.183  15.625   8.448  1.00 47.85           C
ATOM    790  O   VAL B  99       3.217  15.006   8.885  1.00 47.85           O
ATOM    791  N   ILE B 100       4.414  16.915   8.750  1.00 49.72           N
ATOM    792  CA  ILE B 100       3.565  17.686   9.607  1.00 49.72           C
ATOM    793  CB  ILE B 100       4.219  18.057  10.905  1.00 49.72           C
ATOM    794  CG2 ILE B 100       4.561  16.760  11.651  1.00 49.72           C
ATOM    795  CG1 ILE B 100       5.441  18.952  10.651  1.00 49.72           C
ATOM    796  CD1 ILE B 100       6.003  19.587  11.923  1.00 49.72           C
ATOM    797  C   ILE B 100       3.320  18.959   8.865  1.00 49.72           C
ATOM    798  O   ILE B 100       3.954  19.209   7.843  1.00 49.72           O
ATOM    799  N   ALA B 101       2.360  19.782   9.326  1.00 37.62           N
ATOM    800  CA  ALA B 101       2.110  21.016   8.632  1.00 37.62           C
ATOM    801  CB  ALA B 101       0.721  21.088   7.980  1.00 37.62           C
ATOM    802  C   ALA B 101       2.208  22.139   9.618  1.00 37.62           C
ATOM    803  O   ALA B 101       2.004  21.951  10.817  1.00 37.62           O
ATOM    804  N   LEU B 102       2.551  23.347   9.122  1.00124.07           N
ATOM    805  CA  LEU B 102       2.736  24.482   9.978  1.00124.07           C
ATOM    806  CB  LEU B 102       4.234  24.859  10.006  1.00124.07           C
ATOM    807  CG  LEU B 102       4.721  25.729  11.178  1.00124.07           C
ATOM    808  CD1 LEU B 102       6.233  25.983  11.081  1.00124.07           C
ATOM    809  CD2 LEU B 102       3.933  27.027  11.298  1.00124.07           C
ATOM    810  C   LEU B 102       1.872  25.566   9.387  1.00124.07           C
ATOM    811  O   LEU B 102       1.571  25.536   8.196  1.00124.07           O
ATOM    812  N   ASN B 103       1.404  26.520  10.220  1.00 94.32           N
ATOM    813  CA  ASN B 103       0.515  27.579   9.823  1.00 94.32           C
ATOM    814  CB  ASN B 103       0.071  28.447  11.015  1.00 94.32           C
ATOM    815  CG  ASN B 103      -1.147  29.273  10.615  1.00 94.32           C
ATOM    816  OD1 ASN B 103      -1.667  30.043  11.420  1.00 94.32           O
ATOM    817  ND2 ASN B 103      -1.627  29.105   9.354  1.00 94.32           N
ATOM    818  C   ASN B 103       1.146  28.491   8.812  1.00 94.32           C
ATOM    819  O   ASN B 103       0.515  28.808   7.807  1.00 94.32           O
ATOM    820  N   VAL B 104       2.403  28.937   9.015  1.00 48.15           N
ATOM    821  CA  VAL B 104       2.936  29.864   8.055  1.00 48.15           C
ATOM    822  CB  VAL B 104       4.134  30.614   8.562  1.00 48.15           C
ATOM    823  CG1 VAL B 104       4.682  31.495   7.427  1.00 48.15           C
ATOM    824  CG2 VAL B 104       3.723  31.399   9.819  1.00 48.15           C
ATOM    825  C   VAL B 104       3.370  29.066   6.871  1.00 48.15           C
ATOM    826  O   VAL B 104       4.546  28.737   6.717  1.00 48.15           O
ATOM    827  N   ALA B 105       2.402  28.738   5.994  1.00 48.38           N
ATOM    828  CA  ALA B 105       2.681  27.951   4.833  1.00 48.38           C
ATOM    829  CB  ALA B 105       1.395  27.610   4.060  1.00 48.38           C
ATOM    830  C   ALA B 105       3.563  28.725   3.916  1.00 48.38           C
ATOM    831  O   ALA B 105       4.627  28.249   3.530  1.00 48.38           O
ATOM    832  N   GLY B 106       3.147  29.977   3.635  1.00 44.43           N
ATOM    833  CA  GLY B 106       3.740  30.929   2.734  1.00 44.43           C
ATOM    834  C   GLY B 106       4.540  30.264   1.657  1.00 44.43           C
ATOM    835  O   GLY B 106       5.668  29.825   1.881  1.00 44.43           O
ATOM    836  N   GLY B 107       3.993  30.251   0.422  1.00 84.17           N
ATOM    837  CA  GLY B 107       4.711  29.666  -0.672  1.00 84.17           C
ATOM    838  C   GLY B 107       5.972  30.447  -0.764  1.00 84.17           C
ATOM    839  O   GLY B 107       5.938  31.652  -1.014  1.00 84.17           O
ATOM    840  N   LEU B 108       7.108  29.733  -0.627  1.00301.42           N
ATOM    841  CA  LEU B 108       8.419  30.297  -0.494  1.00301.42           C
ATOM    842  CB  LEU B 108       9.056  30.672  -1.847  1.00301.42           C
ATOM    843  CG  LEU B 108      10.476  31.259  -1.739  1.00301.42           C
ATOM    844  CD1 LEU B 108      11.451  30.231  -1.143  1.00301.42           C
ATOM    845  CD2 LEU B 108      10.958  31.809  -3.093  1.00301.42           C
ATOM    846  C   LEU B 108       8.280  31.521   0.358  1.00301.42           C
ATOM    847  O   LEU B 108       8.563  32.639  -0.069  1.00301.42           O
ATOM    848  N   ASP B 109       7.808  31.304   1.603  1.00173.79           N
ATOM    849  CA  ASP B 109       7.633  32.332   2.587  1.00173.79           C
ATOM    850  CB  ASP B 109       6.165  32.582   2.958  1.00173.79           C
ATOM    851  CG  ASP B 109       6.102  33.880   3.749  1.00173.79           C
ATOM    852  OD1 ASP B 109       7.186  34.363   4.173  1.00173.79           O
ATOM    853  OD2 ASP B 109       4.974  34.410   3.931  1.00173.79           O
ATOM    854  C   ASP B 109       8.327  31.801   3.792  1.00173.79           C
ATOM    855  O   ASP B 109       9.438  32.215   4.110  1.00173.79           O
ATOM    856  N   ILE B 110       7.672  30.865   4.507  1.00135.59           N
ATOM    857  CA  ILE B 110       8.337  30.218   5.597  1.00135.59           C
ATOM    858  CB  ILE B 110       7.454  29.294   6.389  1.00135.59           C
ATOM    859  CG2 ILE B 110       6.930  28.174   5.474  1.00135.59           C
ATOM    860  CG1 ILE B 110       8.221  28.798   7.625  1.00135.59           C
ATOM    861  CD1 ILE B 110       8.573  29.916   8.606  1.00135.59           C
ATOM    862  C   ILE B 110       9.446  29.439   4.972  1.00135.59           C
ATOM    863  O   ILE B 110      10.573  29.420   5.463  1.00135.59           O
ATOM    864  N   TYR B 111       9.134  28.798   3.831  1.00 87.50           N
ATOM    865  CA  TYR B 111      10.070  28.023   3.076  1.00 87.50           C
ATOM    866  CB  TYR B 111       9.418  27.436   1.812  1.00 87.50           C
ATOM    867  CG  TYR B 111      10.479  26.799   0.984  1.00 87.50           C
ATOM    868  CD1 TYR B 111      11.161  27.537   0.044  1.00 87.50           C
ATOM    869  CD2 TYR B 111      10.791  25.470   1.150  1.00 87.50           C
ATOM    870  CE1 TYR B 111      12.142  26.957  -0.723  1.00 87.50           C
ATOM    871  CE2 TYR B 111      11.771  24.886   0.385  1.00 87.50           C
ATOM    872  CZ  TYR B 111      12.447  25.630  -0.552  1.00 87.50           C
ATOM    873  OH  TYR B 111      13.455  25.035  -1.340  1.00 87.50           O
ATOM    874  C   TYR B 111      11.143  28.962   2.626  1.00 87.50           C
ATOM    875  O   TYR B 111      12.328  28.639   2.682  1.00 87.50           O
ATOM    876  N   ASP B 112      10.744  30.161   2.160  1.00 84.37           N
ATOM    877  CA  ASP B 112      11.694  31.114   1.663  1.00 84.37           C
ATOM    878  CB  ASP B 112      11.024  32.385   1.114  1.00 84.37           C
ATOM    879  CG  ASP B 112      12.086  33.337   0.569  1.00 84.37           C
ATOM    880  OD1 ASP B 112      13.280  32.940   0.504  1.00 84.37           O
ATOM    881  OD2 ASP B 112      11.704  34.481   0.203  1.00 84.37           O
ATOM    882  C   ASP B 112      12.603  31.552   2.774  1.00 84.37           C
ATOM    883  O   ASP B 112      13.820  31.619   2.600  1.00 84.37           O
ATOM    884  N   ASP B 113      12.024  31.851   3.951  1.00 79.13           N
ATOM    885  CA  ASP B 113      12.758  32.410   5.051  1.00 79.13           C
ATOM    886  CB  ASP B 113      11.848  32.796   6.228  1.00 79.13           C
ATOM    887  CG  ASP B 113      12.678  33.604   7.215  1.00 79.13           C
ATOM    888  OD1 ASP B 113      13.818  33.989   6.843  1.00 79.13           O
ATOM    889  OD2 ASP B 113      12.184  33.851   8.347  1.00 79.13           O
ATOM    890  C   ASP B 113      13.777  31.457   5.590  1.00 79.13           C
ATOM    891  O   ASP B 113      14.931  31.828   5.794  1.00 79.13           O
ATOM    892  N   VAL B 114      13.380  30.192   5.820  1.00 93.76           N
ATOM    893  CA  VAL B 114      14.260  29.224   6.402  1.00 93.76           C
ATOM    894  CB  VAL B 114      13.572  27.926   6.697  1.00 93.76           C
ATOM    895  CG1 VAL B 114      13.040  27.370   5.365  1.00 93.76           C
ATOM    896  CG2 VAL B 114      14.553  26.990   7.424  1.00 93.76           C
ATOM    897  C   VAL B 114      15.382  28.947   5.450  1.00 93.76           C
ATOM    898  O   VAL B 114      15.217  29.000   4.233  1.00 93.76           O
ATOM    899  N   ALA B 115      16.575  28.660   6.007  1.00 28.53           N
ATOM    900  CA  ALA B 115      17.739  28.373   5.221  1.00 28.53           C
ATOM    901  CB  ALA B 115      18.928  29.307   5.511  1.00 28.53           C
ATOM    902  C   ALA B 115      18.164  26.990   5.586  1.00 28.53           C
ATOM    903  O   ALA B 115      17.746  26.453   6.611  1.00 28.53           O
ATOM    904  N   VAL B 116      18.994  26.363   4.732  1.00 25.94           N
ATOM    905  CA  VAL B 116      19.422  25.022   4.985  1.00 25.94           C
ATOM    906  CB  VAL B 116      20.221  24.427   3.861  1.00 25.94           C
ATOM    907  CG1 VAL B 116      20.702  23.029   4.287  1.00 25.94           C
ATOM    908  CG2 VAL B 116      19.356  24.430   2.589  1.00 25.94           C
ATOM    909  C   VAL B 116      20.283  25.017   6.206  1.00 25.94           C
ATOM    910  O   VAL B 116      21.031  25.958   6.465  1.00 25.94           O
ATOM    911  N   GLY B 117      20.157  23.947   7.015  1.00 15.96           N
ATOM    912  CA  GLY B 117      20.967  23.794   8.187  1.00 15.96           C
ATOM    913  C   GLY B 117      20.400  24.643   9.279  1.00 15.96           C
ATOM    914  O   GLY B 117      21.000  24.778  10.344  1.00 15.96           O
ATOM    915  N   GLN B 118      19.218  25.238   9.044  1.00 42.76           N
ATOM    916  CA  GLN B 118      18.614  26.078  10.040  1.00 42.76           C
ATOM    917  CB  GLN B 118      17.532  27.025   9.486  1.00 42.76           C
ATOM    918  CG  GLN B 118      16.968  27.989  10.534  1.00 42.76           C
ATOM    919  CD  GLN B 118      15.916  28.865   9.869  1.00 42.76           C
ATOM    920  OE1 GLN B 118      14.852  29.115  10.436  1.00 42.76           O
ATOM    921  NE2 GLN B 118      16.219  29.353   8.638  1.00 42.76           N
ATOM    922  C   GLN B 118      17.976  25.192  11.065  1.00 42.76           C
ATOM    923  O   GLN B 118      17.899  23.977  10.889  1.00 42.76           O
ATOM    924  N   THR B 119      17.545  25.784  12.200  1.00 98.45           N
ATOM    925  CA  THR B 119      16.936  24.996  13.231  1.00 98.45           C
ATOM    926  CB  THR B 119      17.641  25.094  14.553  1.00 98.45           C
ATOM    927  OG1 THR B 119      17.101  24.152  15.467  1.00 98.45           O
ATOM    928  CG2 THR B 119      17.476  26.523  15.098  1.00 98.45           C
ATOM    929  C   THR B 119      15.526  25.449  13.446  1.00 98.45           C
ATOM    930  O   THR B 119      15.237  26.644  13.513  1.00 98.45           O
ATOM    931  N   ILE B 120      14.602  24.472  13.548  1.00 74.40           N
ATOM    932  CA  ILE B 120      13.221  24.757  13.810  1.00 74.40           C
ATOM    933  CB  ILE B 120      12.285  24.279  12.734  1.00 74.40           C
ATOM    934  CG2 ILE B 120      10.847  24.423  13.257  1.00 74.40           C
ATOM    935  CG1 ILE B 120      12.536  25.037  11.418  1.00 74.40           C
ATOM    936  CD1 ILE B 120      13.879  24.713  10.767  1.00 74.40           C
ATOM    937  C   ILE B 120      12.868  24.025  15.064  1.00 74.40           C
ATOM    938  O   ILE B 120      13.220  22.861  15.235  1.00 74.40           O
ATOM    939  N   LEU B 121      12.172  24.703  15.993  1.00 78.34           N
ATOM    940  CA  LEU B 121      11.819  24.097  17.242  1.00 78.34           C
ATOM    941  CB  LEU B 121      12.261  24.917  18.465  1.00 78.34           C
ATOM    942  CG  LEU B 121      13.789  25.064  18.586  1.00 78.34           C
ATOM    943  CD1 LEU B 121      14.370  25.831  17.387  1.00 78.34           C
ATOM    944  CD2 LEU B 121      14.185  25.681  19.936  1.00 78.34           C
ATOM    945  C   LEU B 121      10.330  23.978  17.307  1.00 78.34           C
ATOM    946  O   LEU B 121       9.601  24.770  16.713  1.00 78.34           O
ATOM    947  N   ILE B 122       9.841  22.950  18.027  1.00 84.12           N
ATOM    948  CA  ILE B 122       8.430  22.753  18.179  1.00 84.12           C
ATOM    949  CB  ILE B 122       7.894  21.582  17.408  1.00 84.12           C
ATOM    950  CG2 ILE B 122       8.491  20.302  18.008  1.00 84.12           C
ATOM    951  CG1 ILE B 122       6.358  21.601  17.392  1.00 84.12           C
ATOM    952  CD1 ILE B 122       5.752  20.607  16.402  1.00 84.12           C
ATOM    953  C   ILE B 122       8.181  22.492  19.629  1.00 84.12           C
ATOM    954  O   ILE B 122       9.102  22.159  20.373  1.00 84.12           O
ATOM    955  N   ASP B 123       6.916  22.643  20.067  1.00 57.04           N
ATOM    956  CA  ASP B 123       6.564  22.420  21.440  1.00 57.04           C
ATOM    957  CB  ASP B 123       6.714  20.953  21.879  1.00 57.04           C
ATOM    958  CG  ASP B 123       6.124  20.802  23.275  1.00 57.04           C
ATOM    959  OD1 ASP B 123       5.641  21.823  23.834  1.00 57.04           O
ATOM    960  OD2 ASP B 123       6.143  19.657  23.801  1.00 57.04           O
ATOM    961  C   ASP B 123       7.438  23.245  22.323  1.00 57.04           C
ATOM    962  O   ASP B 123       8.106  22.724  23.213  1.00 57.04           O
ATOM    963  N   ASP B 124       7.457  24.564  22.064  1.00 77.58           N
ATOM    964  CA  ASP B 124       8.181  25.532  22.832  1.00 77.58           C
ATOM    965  CB  ASP B 124       7.531  25.918  24.185  1.00 77.58           C
ATOM    966  CG  ASP B 124       7.430  24.745  25.155  1.00 77.58           C
ATOM    967  OD1 ASP B 124       8.443  24.026  25.362  1.00 77.58           O
ATOM    968  OD2 ASP B 124       6.324  24.580  25.737  1.00 77.58           O
ATOM    969  C   ASP B 124       9.614  25.135  23.010  1.00 77.58           C
ATOM    970  O   ASP B 124      10.198  25.322  24.076  1.00 77.58           O
ATOM    971  N   GLY B 125      10.234  24.604  21.939  1.00 32.46           N
ATOM    972  CA  GLY B 125      11.643  24.331  21.965  1.00 32.46           C
ATOM    973  C   GLY B 125      11.955  22.934  22.423  1.00 32.46           C
ATOM    974  O   GLY B 125      13.125  22.554  22.462  1.00 32.46           O
ATOM    975  N   LYS B 126      10.944  22.124  22.785  1.00 42.20           N
ATOM    976  CA  LYS B 126      11.242  20.804  23.276  1.00 42.20           C
ATOM    977  CB  LYS B 126       9.968  20.062  23.717  1.00 42.20           C
ATOM    978  CG  LYS B 126      10.219  18.714  24.394  1.00 42.20           C
ATOM    979  CD  LYS B 126       8.975  18.161  25.095  1.00 42.20           C
ATOM    980  CE  LYS B 126       9.195  16.810  25.779  1.00 42.20           C
ATOM    981  NZ  LYS B 126       7.943  16.366  26.432  1.00 42.20           N
ATOM    982  C   LYS B 126      11.900  19.978  22.204  1.00 42.20           C
ATOM    983  O   LYS B 126      12.992  19.447  22.400  1.00 42.20           O
ATOM    984  N   LEU B 127      11.256  19.879  21.024  1.00104.49           N
ATOM    985  CA  LEU B 127      11.746  19.124  19.902  1.00104.49           C
ATOM    986  CB  LEU B 127      10.587  18.530  19.077  1.00104.49           C
ATOM    987  CG  LEU B 127      10.945  17.953  17.690  1.00104.49           C
ATOM    988  CD1 LEU B 127      11.762  16.659  17.774  1.00104.49           C
ATOM    989  CD2 LEU B 127       9.682  17.794  16.827  1.00104.49           C
ATOM    990  C   LEU B 127      12.439  20.109  19.020  1.00104.49           C
ATOM    991  O   LEU B 127      11.923  21.197  18.771  1.00104.49           O
ATOM    992  N   GLY B 128      13.638  19.756  18.525  1.00 27.49           N
ATOM    993  CA  GLY B 128      14.345  20.653  17.662  1.00 27.49           C
ATOM    994  C   GLY B 128      14.486  19.952  16.351  1.00 27.49           C
ATOM    995  O   GLY B 128      14.384  18.728  16.276  1.00 27.49           O
ATOM    996  N   LEU B 129      14.727  20.728  15.278  1.00 53.42           N
ATOM    997  CA  LEU B 129      14.790  20.164  13.963  1.00 53.42           C
ATOM    998  CB  LEU B 129      13.527  20.491  13.152  1.00 53.42           C
ATOM    999  CG  LEU B 129      12.240  19.870  13.725  1.00 53.42           C
ATOM   1000  CD1 LEU B 129      11.017  20.228  12.863  1.00 53.42           C
ATOM   1001  CD2 LEU B 129      12.394  18.356  13.943  1.00 53.42           C
ATOM   1002  C   LEU B 129      15.959  20.761  13.238  1.00 53.42           C
ATOM   1003  O   LEU B 129      16.499  21.789  13.644  1.00 53.42           O
ATOM   1004  N   THR B 130      16.398  20.100  12.146  1.00 94.92           N
ATOM   1005  CA  THR B 130      17.480  20.610  11.355  1.00 94.92           C
ATOM   1006  CB  THR B 130      18.688  19.719  11.343  1.00 94.92           C
ATOM   1007  OG1 THR B 130      19.772  20.369  10.696  1.00 94.92           O
ATOM   1008  CG2 THR B 130      18.332  18.415  10.610  1.00 94.92           C
ATOM   1009  C   THR B 130      16.993  20.717   9.945  1.00 94.92           C
ATOM   1010  O   THR B 130      16.285  19.843   9.449  1.00 94.92           O
ATOM   1011  N   VAL B 131      17.382  21.803   9.255  1.00 62.12           N
ATOM   1012  CA  VAL B 131      16.938  22.043   7.911  1.00 62.12           C
ATOM   1013  CB  VAL B 131      17.226  23.458   7.511  1.00 62.12           C
ATOM   1014  CG1 VAL B 131      16.856  23.660   6.031  1.00 62.12           C
ATOM   1015  CG2 VAL B 131      16.573  24.408   8.528  1.00 62.12           C
ATOM   1016  C   VAL B 131      17.812  21.237   7.011  1.00 62.12           C
ATOM   1017  O   VAL B 131      18.871  21.706   6.599  1.00 62.12           O
ATOM   1018  N   THR B 132      17.410  19.995   6.687  1.00113.99           N
ATOM   1019  CA  THR B 132      18.251  19.232   5.814  1.00113.99           C
ATOM   1020  CB  THR B 132      17.836  17.792   5.721  1.00113.99           C
ATOM   1021  OG1 THR B 132      16.524  17.688   5.190  1.00113.99           O
ATOM   1022  CG2 THR B 132      17.883  17.174   7.128  1.00113.99           C
ATOM   1023  C   THR B 132      18.221  19.801   4.431  1.00113.99           C
ATOM   1024  O   THR B 132      19.256  20.183   3.886  1.00113.99           O
ATOM   1025  N   ALA B 133      17.013  19.930   3.844  1.00 32.80           N
ATOM   1026  CA  ALA B 133      16.935  20.380   2.486  1.00 32.80           C
ATOM   1027  CB  ALA B 133      16.952  19.237   1.455  1.00 32.80           C
ATOM   1028  C   ALA B 133      15.646  21.101   2.322  1.00 32.80           C
ATOM   1029  O   ALA B 133      14.723  20.947   3.120  1.00 32.80           O
ATOM   1030  N   LYS B 134      15.568  21.943   1.279  1.00 82.97           N
ATOM   1031  CA  LYS B 134      14.355  22.660   1.053  1.00 82.97           C
ATOM   1032  CB  LYS B 134      14.546  24.181   1.076  1.00 82.97           C
ATOM   1033  CG  LYS B 134      15.019  24.754   2.410  1.00 82.97           C
ATOM   1034  CD  LYS B 134      15.442  26.216   2.277  1.00 82.97           C
ATOM   1035  CE  LYS B 134      14.345  27.086   1.658  1.00 82.97           C
ATOM   1036  NZ  LYS B 134      14.861  28.445   1.378  1.00 82.97           N
ATOM   1037  C   LYS B 134      13.881  22.329  -0.326  1.00 82.97           C
ATOM   1038  O   LYS B 134      14.517  22.682  -1.318  1.00 82.97           O
ATOM   1039  N   ASP B 135      12.731  21.645  -0.432  1.00 62.36           N
ATOM   1040  CA  ASP B 135      12.229  21.357  -1.739  1.00 62.36           C
ATOM   1041  CB  ASP B 135      11.413  20.057  -1.800  1.00 62.36           C
ATOM   1042  CG  ASP B 135      11.034  19.781  -3.248  1.00 62.36           C
ATOM   1043  OD1 ASP B 135      11.316  20.654  -4.112  1.00 62.36           O
ATOM   1044  OD2 ASP B 135      10.461  18.691  -3.510  1.00 62.36           O
ATOM   1045  C   ASP B 135      11.333  22.500  -2.079  1.00 62.36           C
ATOM   1046  O   ASP B 135      10.164  22.533  -1.699  1.00 62.36           O
ATOM   1047  N   ILE B 136      11.879  23.481  -2.817  1.00 83.66           N
ATOM   1048  CA  ILE B 136      11.144  24.668  -3.128  1.00 83.66           C
ATOM   1049  CB  ILE B 136      11.968  25.692  -3.857  1.00 83.66           C
ATOM   1050  CG2 ILE B 136      12.380  25.117  -5.222  1.00 83.66           C
ATOM   1051  CG1 ILE B 136      11.205  27.024  -3.938  1.00 83.66           C
ATOM   1052  CD1 ILE B 136      12.073  28.197  -4.389  1.00 83.66           C
ATOM   1053  C   ILE B 136       9.959  24.327  -3.975  1.00 83.66           C
ATOM   1054  O   ILE B 136       8.876  24.874  -3.776  1.00 83.66           O
ATOM   1055  N   THR B 137      10.135  23.424  -4.958  1.00106.23           N
ATOM   1056  CA  THR B 137       9.050  23.117  -5.847  1.00106.23           C
ATOM   1057  CB  THR B 137       9.462  22.242  -7.000  1.00106.23           C
ATOM   1058  OG1 THR B 137       8.377  22.085  -7.903  1.00106.23           O
ATOM   1059  CG2 THR B 137       9.937  20.875  -6.481  1.00106.23           C
ATOM   1060  C   THR B 137       7.914  22.459  -5.121  1.00106.23           C
ATOM   1061  O   THR B 137       6.766  22.886  -5.242  1.00106.23           O
ATOM   1062  N   THR B 138       8.203  21.415  -4.323  1.00104.78           N
ATOM   1063  CA  THR B 138       7.174  20.709  -3.616  1.00104.78           C
ATOM   1064  CB  THR B 138       7.655  19.474  -2.915  1.00104.78           C
ATOM   1065  OG1 THR B 138       6.549  18.685  -2.502  1.00104.78           O
ATOM   1066  CG2 THR B 138       8.475  19.900  -1.690  1.00104.78           C
ATOM   1067  C   THR B 138       6.643  21.639  -2.578  1.00104.78           C
ATOM   1068  O   THR B 138       5.482  21.551  -2.181  1.00104.78           O
ATOM   1069  N   ARG B 139       7.498  22.579  -2.127  1.00151.60           N
ATOM   1070  CA  ARG B 139       7.120  23.509  -1.104  1.00151.60           C
ATOM   1071  CB  ARG B 139       5.768  24.174  -1.422  1.00151.60           C
ATOM   1072  CG  ARG B 139       5.426  25.408  -0.587  1.00151.60           C
ATOM   1073  CD  ARG B 139       4.073  26.016  -0.974  1.00151.60           C
ATOM   1074  NE  ARG B 139       3.732  27.064   0.029  1.00151.60           N
ATOM   1075  CZ  ARG B 139       2.431  27.449   0.190  1.00151.60           C
ATOM   1076  NH1 ARG B 139       1.454  26.889  -0.582  1.00151.60           N
ATOM   1077  NH2 ARG B 139       2.104  28.387   1.125  1.00151.60           N
ATOM   1078  C   ARG B 139       7.049  22.766   0.191  1.00151.60           C
ATOM   1079  O   ARG B 139       6.206  23.037   1.046  1.00151.60           O
ATOM   1080  N   GLU B 140       7.965  21.788   0.353  1.00 54.26           N
ATOM   1081  CA  GLU B 140       8.059  21.048   1.572  1.00 54.26           C
ATOM   1082  CB  GLU B 140       7.668  19.571   1.396  1.00 54.26           C
ATOM   1083  CG  GLU B 140       6.193  19.442   0.998  1.00 54.26           C
ATOM   1084  CD  GLU B 140       5.833  17.975   0.830  1.00 54.26           C
ATOM   1085  OE1 GLU B 140       6.451  17.123   1.522  1.00 54.26           O
ATOM   1086  OE2 GLU B 140       4.922  17.687   0.009  1.00 54.26           O
ATOM   1087  C   GLU B 140       9.472  21.168   2.056  1.00 54.26           C
ATOM   1088  O   GLU B 140      10.430  20.922   1.327  1.00 54.26           O
ATOM   1089  N   PHE B 141       9.613  21.558   3.333  1.00 66.04           N
ATOM   1090  CA  PHE B 141      10.870  21.848   3.957  1.00 66.04           C
ATOM   1091  CB  PHE B 141      10.614  22.958   4.981  1.00 66.04           C
ATOM   1092  CG  PHE B 141      11.848  23.340   5.685  1.00 66.04           C
ATOM   1093  CD1 PHE B 141      12.730  24.206   5.090  1.00 66.04           C
ATOM   1094  CD2 PHE B 141      12.104  22.824   6.931  1.00 66.04           C
ATOM   1095  CE1 PHE B 141      13.872  24.570   5.749  1.00 66.04           C
ATOM   1096  CE2 PHE B 141      13.242  23.187   7.597  1.00 66.04           C
ATOM   1097  CZ  PHE B 141      14.111  24.056   6.996  1.00 66.04           C
ATOM   1098  C   PHE B 141      11.330  20.593   4.636  1.00 66.04           C
ATOM   1099  O   PHE B 141      10.708  20.129   5.589  1.00 66.04           O
ATOM   1100  N   GLU B 142      12.442  19.999   4.148  1.00 35.70           N
ATOM   1101  CA  GLU B 142      12.922  18.768   4.716  1.00 35.70           C
ATOM   1102  CB  GLU B 142      13.832  17.956   3.779  1.00 35.70           C
ATOM   1103  CG  GLU B 142      14.137  16.553   4.311  1.00 35.70           C
ATOM   1104  CD  GLU B 142      14.978  15.818   3.277  1.00 35.70           C
ATOM   1105  OE1 GLU B 142      15.240  16.412   2.198  1.00 35.70           O
ATOM   1106  OE2 GLU B 142      15.366  14.651   3.551  1.00 35.70           O
ATOM   1107  C   GLU B 142      13.678  19.066   5.971  1.00 35.70           C
ATOM   1108  O   GLU B 142      14.322  20.108   6.093  1.00 35.70           O
ATOM   1109  N   VAL B 143      13.614  18.134   6.946  1.00 47.08           N
ATOM   1110  CA  VAL B 143      14.229  18.365   8.222  1.00 47.08           C
ATOM   1111  CB  VAL B 143      13.263  19.067   9.134  1.00 47.08           C
ATOM   1112  CG1 VAL B 143      13.857  19.204  10.537  1.00 47.08           C
ATOM   1113  CG2 VAL B 143      12.875  20.401   8.481  1.00 47.08           C
ATOM   1114  C   VAL B 143      14.538  17.031   8.848  1.00 47.08           C
ATOM   1115  O   VAL B 143      13.974  16.006   8.470  1.00 47.08           O
ATOM   1116  N   THR B 144      15.473  17.016   9.823  1.00 41.18           N
ATOM   1117  CA  THR B 144      15.783  15.832  10.573  1.00 41.18           C
ATOM   1118  CB  THR B 144      17.238  15.470  10.552  1.00 41.18           C
ATOM   1119  OG1 THR B 144      17.670  15.254   9.216  1.00 41.18           O
ATOM   1120  CG2 THR B 144      17.442  14.195  11.387  1.00 41.18           C
ATOM   1121  C   THR B 144      15.424  16.161  11.991  1.00 41.18           C
ATOM   1122  O   THR B 144      15.523  17.314  12.403  1.00 41.18           O
ATOM   1123  N   VAL B 145      14.982  15.163  12.783  1.00 70.37           N
ATOM   1124  CA  VAL B 145      14.560  15.458  14.130  1.00 70.37           C
ATOM   1125  CB  VAL B 145      13.561  14.463  14.647  1.00 70.37           C
ATOM   1126  CG1 VAL B 145      13.299  14.752  16.132  1.00 70.37           C
ATOM   1127  CG2 VAL B 145      12.305  14.516  13.761  1.00 70.37           C
ATOM   1128  C   VAL B 145      15.743  15.387  15.052  1.00 70.37           C
ATOM   1129  O   VAL B 145      16.294  14.312  15.281  1.00 70.37           O
ATOM   1130  N   GLU B 146      16.207  16.549  15.561  1.00 71.64           N
ATOM   1131  CA  GLU B 146      17.321  16.567  16.476  1.00 71.64           C
ATOM   1132  CB  GLU B 146      17.930  17.971  16.613  1.00 71.64           C
ATOM   1133  CG  GLU B 146      18.562  18.499  15.324  1.00 71.64           C
ATOM   1134  CD  GLU B 146      19.109  19.889  15.613  1.00 71.64           C
ATOM   1135  OE1 GLU B 146      18.963  20.354  16.775  1.00 71.64           O
ATOM   1136  OE2 GLU B 146      19.682  20.505  14.675  1.00 71.64           O
ATOM   1137  C   GLU B 146      16.977  16.129  17.873  1.00 71.64           C
ATOM   1138  O   GLU B 146      17.395  15.065  18.327  1.00 71.64           O
ATOM   1139  N   ASN B 147      16.132  16.920  18.571  1.00 73.75           N
ATOM   1140  CA  ASN B 147      15.851  16.631  19.950  1.00 73.75           C
ATOM   1141  CB  ASN B 147      15.798  17.894  20.833  1.00 73.75           C
ATOM   1142  CG  ASN B 147      15.867  17.490  22.301  1.00 73.75           C
ATOM   1143  OD1 ASN B 147      15.871  18.344  23.187  1.00 73.75           O
ATOM   1144  ND2 ASN B 147      15.934  16.159  22.571  1.00 73.75           N
ATOM   1145  C   ASN B 147      14.505  16.013  19.951  1.00 73.75           C
ATOM   1146  O   ASN B 147      13.483  16.693  19.895  1.00 73.75           O
ATOM   1147  N   ASP B 148      14.493  14.682  20.066  1.00 96.69           N
ATOM   1148  CA  ASP B 148      13.311  13.896  19.966  1.00 96.69           C
ATOM   1149  CB  ASP B 148      13.670  12.404  20.014  1.00 96.69           C
ATOM   1150  CG  ASP B 148      12.458  11.624  19.583  1.00 96.69           C
ATOM   1151  OD1 ASP B 148      11.580  12.262  18.945  1.00 96.69           O
ATOM   1152  OD2 ASP B 148      12.397  10.399  19.867  1.00 96.69           O
ATOM   1153  C   ASP B 148      12.436  14.180  21.140  1.00 96.69           C
ATOM   1154  O   ASP B 148      12.831  14.887  22.065  1.00 96.69           O
ATOM   1155  N   GLY B 149      11.195  13.647  21.116  1.00 39.89           N
ATOM   1156  CA  GLY B 149      10.318  13.900  22.214  1.00 39.89           C
ATOM   1157  C   GLY B 149       8.951  13.404  21.882  1.00 39.89           C
ATOM   1158  O   GLY B 149       8.788  12.317  21.328  1.00 39.89           O
ATOM   1159  N   ILE B 150       7.946  14.199  22.311  1.00 54.36           N
ATOM   1160  CA  ILE B 150       6.540  13.998  22.120  1.00 54.36           C
ATOM   1161  CB  ILE B 150       5.859  13.572  23.389  1.00 54.36           C
ATOM   1162  CG2 ILE B 150       4.347  13.548  23.122  1.00 54.36           C
ATOM   1163  CG1 ILE B 150       6.441  12.235  23.891  1.00 54.36           C
ATOM   1164  CD1 ILE B 150       6.069  11.888  25.334  1.00 54.36           C
ATOM   1165  C   ILE B 150       5.961  15.341  21.743  1.00 54.36           C
ATOM   1166  O   ILE B 150       6.197  16.342  22.417  1.00 54.36           O
ATOM   1167  N   ILE B 151       5.213  15.386  20.623  1.00163.40           N
ATOM   1168  CA  ILE B 151       4.535  16.525  20.134  1.00163.40           C
ATOM   1169  CB  ILE B 151       4.960  17.079  18.789  1.00163.40           C
ATOM   1170  CG2 ILE B 151       4.225  16.365  17.642  1.00163.40           C
ATOM   1171  CG1 ILE B 151       4.635  18.582  18.749  1.00163.40           C
ATOM   1172  CD1 ILE B 151       5.533  19.425  19.651  1.00163.40           C
ATOM   1173  C   ILE B 151       3.090  16.176  20.065  1.00163.40           C
ATOM   1174  O   ILE B 151       2.668  15.153  19.521  1.00163.40           O
ATOM   1175  N   ALA B 152       2.306  17.028  20.725  1.00 50.22           N
ATOM   1176  CA  ALA B 152       0.885  16.956  20.738  1.00 50.22           C
ATOM   1177  CB  ALA B 152       0.255  17.465  22.047  1.00 50.22           C
ATOM   1178  C   ALA B 152       0.456  17.877  19.654  1.00 50.22           C
ATOM   1179  O   ALA B 152       1.290  18.419  18.930  1.00 50.22           O
ATOM   1180  N   LYS B 153      -0.866  18.044  19.498  1.00 40.19           N
ATOM   1181  CA  LYS B 153      -1.403  18.906  18.489  1.00 40.19           C
ATOM   1182  CB  LYS B 153      -2.920  18.728  18.313  1.00 40.19           C
ATOM   1183  CG  LYS B 153      -3.314  17.300  17.929  1.00 40.19           C
ATOM   1184  CD  LYS B 153      -4.798  16.992  18.140  1.00 40.19           C
ATOM   1185  CE  LYS B 153      -5.184  15.559  17.774  1.00 40.19           C
ATOM   1186  NZ  LYS B 153      -6.613  15.323  18.078  1.00 40.19           N
ATOM   1187  C   LYS B 153      -1.164  20.340  18.874  1.00 40.19           C
ATOM   1188  O   LYS B 153      -1.037  20.675  20.051  1.00 40.19           O
ATOM   1189  N   GLN B 154      -1.072  21.215  17.849  1.00135.11           N
ATOM   1190  CA  GLN B 154      -0.957  22.644  17.986  1.00135.11           C
ATOM   1191  CB  GLN B 154      -2.304  23.307  18.354  1.00135.11           C
ATOM   1192  CG  GLN B 154      -2.911  22.865  19.691  1.00135.11           C
ATOM   1193  CD  GLN B 154      -2.719  23.968  20.724  1.00135.11           C
ATOM   1194  OE1 GLN B 154      -2.873  23.745  21.923  1.00135.11           O
ATOM   1195  NE2 GLN B 154      -2.373  25.194  20.247  1.00135.11           N
ATOM   1196  C   GLN B 154       0.123  23.058  18.945  1.00135.11           C
ATOM   1197  O   GLN B 154      -0.121  23.819  19.878  1.00135.11           O
ATOM   1198  N   LYS B 155       1.364  22.575  18.735  1.00113.81           N
ATOM   1199  CA  LYS B 155       2.456  22.974  19.582  1.00113.81           C
ATOM   1200  CB  LYS B 155       3.525  21.882  19.765  1.00113.81           C
ATOM   1201  CG  LYS B 155       3.025  20.678  20.566  1.00113.81           C
ATOM   1202  CD  LYS B 155       2.614  21.017  22.000  1.00113.81           C
ATOM   1203  CE  LYS B 155       1.246  21.692  22.107  1.00113.81           C
ATOM   1204  NZ  LYS B 155       0.930  21.977  23.526  1.00113.81           N
ATOM   1205  C   LYS B 155       3.110  24.177  18.975  1.00113.81           C
ATOM   1206  O   LYS B 155       2.907  24.486  17.802  1.00113.81           O
ATOM   1207  N   GLY B 156       3.911  24.902  19.785  1.00 26.48           N
ATOM   1208  CA  GLY B 156       4.542  26.109  19.332  1.00 26.48           C
ATOM   1209  C   GLY B 156       5.597  25.794  18.321  1.00 26.48           C
ATOM   1210  O   GLY B 156       6.373  24.851  18.474  1.00 26.48           O
ATOM   1211  N   VAL B 157       5.657  26.618  17.255  1.00 33.43           N
ATOM   1212  CA  VAL B 157       6.657  26.454  16.244  1.00 33.43           C
ATOM   1213  CB  VAL B 157       6.116  26.533  14.846  1.00 33.43           C
ATOM   1214  CG1 VAL B 157       7.292  26.461  13.857  1.00 33.43           C
ATOM   1215  CG2 VAL B 157       5.077  25.414  14.659  1.00 33.43           C
ATOM   1216  C   VAL B 157       7.601  27.595  16.423  1.00 33.43           C
ATOM   1217  O   VAL B 157       7.182  28.752  16.447  1.00 33.43           O
ATOM   1218  N   ASN B 158       8.907  27.297  16.572  1.00 63.91           N
ATOM   1219  CA  ASN B 158       9.852  28.353  16.789  1.00 63.91           C
ATOM   1220  CB  ASN B 158      10.533  28.247  18.162  1.00 63.91           C
ATOM   1221  CG  ASN B 158       9.427  28.295  19.206  1.00 63.91           C
ATOM   1222  OD1 ASN B 158       9.026  29.360  19.672  1.00 63.91           O
ATOM   1223  ND2 ASN B 158       8.895  27.096  19.566  1.00 63.91           N
ATOM   1224  C   ASN B 158      10.918  28.236  15.743  1.00 63.91           C
ATOM   1225  O   ASN B 158      11.557  27.202  15.588  1.00 63.91           O
ATOM   1226  N   ILE B 159      11.094  29.320  14.973  1.00150.62           N
ATOM   1227  CA  ILE B 159      12.028  29.546  13.904  1.00150.62           C
ATOM   1228  CB  ILE B 159      11.532  30.576  12.932  1.00150.62           C
ATOM   1229  CG2 ILE B 159      11.642  31.957  13.597  1.00150.62           C
ATOM   1230  CG1 ILE B 159      12.285  30.461  11.597  1.00150.62           C
ATOM   1231  CD1 ILE B 159      11.574  31.170  10.446  1.00150.62           C
ATOM   1232  C   ILE B 159      13.464  29.881  14.267  1.00150.62           C
ATOM   1233  O   ILE B 159      14.291  29.712  13.371  1.00150.62           O
ATOM   1234  N   PRO B 160      13.818  30.355  15.462  1.00194.08           N
ATOM   1235  CA  PRO B 160      15.057  31.072  15.721  1.00194.08           C
ATOM   1236  CD  PRO B 160      13.413  29.640  16.660  1.00194.08           C
ATOM   1237  CB  PRO B 160      15.433  30.834  17.177  1.00194.08           C
ATOM   1238  CG  PRO B 160      14.150  30.305  17.815  1.00194.08           C
ATOM   1239  C   PRO B 160      16.234  30.861  14.850  1.00194.08           C
ATOM   1240  O   PRO B 160      16.870  29.809  14.884  1.00194.08           O
ATOM   1241  N   ASN B 161      16.507  31.923  14.078  1.00143.01           N
ATOM   1242  CA  ASN B 161      17.531  32.005  13.097  1.00143.01           C
ATOM   1243  CB  ASN B 161      17.629  30.745  12.220  1.00143.01           C
ATOM   1244  CG  ASN B 161      18.864  30.859  11.336  1.00143.01           C
ATOM   1245  OD1 ASN B 161      19.193  29.934  10.595  1.00143.01           O
ATOM   1246  ND2 ASN B 161      19.574  32.017  11.416  1.00143.01           N
ATOM   1247  C   ASN B 161      17.054  33.118  12.230  1.00143.01           C
ATOM   1248  O   ASN B 161      17.466  34.268  12.371  1.00143.01           O
ATOM   1249  N   THR B 162      16.139  32.773  11.303  1.00108.57           N
ATOM   1250  CA  THR B 162      15.609  33.734  10.384  1.00108.57           C
ATOM   1251  CB  THR B 162      15.034  33.117   9.145  1.00108.57           C
ATOM   1252  OG1 THR B 162      13.931  32.289   9.477  1.00108.57           O
ATOM   1253  CG2 THR B 162      16.128  32.286   8.455  1.00108.57           C
ATOM   1254  C   THR B 162      14.526  34.523  11.046  1.00108.57           C
ATOM   1255  O   THR B 162      14.011  34.160  12.102  1.00108.57           O
ATOM   1256  N   LYS B 163      14.166  35.657  10.419  1.00 79.28           N
ATOM   1257  CA  LYS B 163      13.153  36.533  10.930  1.00 79.28           C
ATOM   1258  CB  LYS B 163      13.591  38.006  10.858  1.00 79.28           C
ATOM   1259  CG  LYS B 163      14.316  38.338   9.552  1.00 79.28           C
ATOM   1260  CD  LYS B 163      14.769  39.795   9.437  1.00 79.28           C
ATOM   1261  CE  LYS B 163      15.759  40.030   8.294  1.00 79.28           C
ATOM   1262  NZ  LYS B 163      16.346  41.384   8.398  1.00 79.28           N
ATOM   1263  C   LYS B 163      11.918  36.323  10.114  1.00 79.28           C
ATOM   1264  O   LYS B 163      11.962  36.327   8.884  1.00 79.28           O
ATOM   1265  N   ILE B 164      10.771  36.118  10.796  1.00 89.56           N
ATOM   1266  CA  ILE B 164       9.549  35.853  10.091  1.00 89.56           C
ATOM   1267  CB  ILE B 164       8.804  34.657  10.619  1.00 89.56           C
ATOM   1268  CG2 ILE B 164       8.493  34.887  12.107  1.00 89.56           C
ATOM   1269  CG1 ILE B 164       7.571  34.365   9.750  1.00 89.56           C
ATOM   1270  CD1 ILE B 164       6.916  33.019  10.057  1.00 89.56           C
ATOM   1271  C   ILE B 164       8.648  37.034  10.198  1.00 89.56           C
ATOM   1272  O   ILE B 164       8.295  37.494  11.282  1.00 89.56           O
ATOM   1273  N   PRO B 165       8.317  37.556   9.052  1.00130.96           N
ATOM   1274  CA  PRO B 165       7.416  38.671   9.039  1.00130.96           C
ATOM   1275  CD  PRO B 165       9.337  37.680   8.021  1.00130.96           C
ATOM   1276  CB  PRO B 165       7.687  39.428   7.740  1.00130.96           C
ATOM   1277  CG  PRO B 165       9.147  39.078   7.414  1.00130.96           C
ATOM   1278  C   PRO B 165       5.981  38.281   9.189  1.00130.96           C
ATOM   1279  O   PRO B 165       5.560  37.294   8.589  1.00130.96           O
ATOM   1280  N   PHE B 166       5.214  39.043   9.990  1.00 62.33           N
ATOM   1281  CA  PHE B 166       3.796  38.860  10.059  1.00 62.33           C
ATOM   1282  CB  PHE B 166       3.301  38.187  11.350  1.00 62.33           C
ATOM   1283  CG  PHE B 166       3.686  36.749  11.292  1.00 62.33           C
ATOM   1284  CD1 PHE B 166       4.937  36.336  11.690  1.00 62.33           C
ATOM   1285  CD2 PHE B 166       2.788  35.812  10.836  1.00 62.33           C
ATOM   1286  CE1 PHE B 166       5.284  35.007  11.633  1.00 62.33           C
ATOM   1287  CE2 PHE B 166       3.130  34.481  10.776  1.00 62.33           C
ATOM   1288  CZ  PHE B 166       4.381  34.077  11.175  1.00 62.33           C
ATOM   1289  C   PHE B 166       3.257  40.251  10.044  1.00 62.33           C
ATOM   1290  O   PHE B 166       3.339  40.976  11.034  1.00 62.33           O
ATOM   1291  N   PRO B 167       2.716  40.649   8.936  1.00100.79           N
ATOM   1292  CA  PRO B 167       2.218  41.992   8.861  1.00100.79           C
ATOM   1293  CD  PRO B 167       3.216  40.188   7.652  1.00100.79           C
ATOM   1294  CB  PRO B 167       2.241  42.382   7.380  1.00100.79           C
ATOM   1295  CG  PRO B 167       2.468  41.057   6.631  1.00100.79           C
ATOM   1296  C   PRO B 167       0.880  42.114   9.501  1.00100.79           C
ATOM   1297  O   PRO B 167       0.168  41.116   9.605  1.00100.79           O
ATOM   1298  N   ALA B 168       0.531  43.334   9.947  1.00215.23           N
ATOM   1299  CA  ALA B 168      -0.752  43.588  10.524  1.00215.23           C
ATOM   1300  CB  ALA B 168      -1.929  43.222   9.603  1.00215.23           C
ATOM   1301  C   ALA B 168      -0.888  42.817  11.792  1.00215.23           C
ATOM   1302  O   ALA B 168      -0.185  41.836  12.027  1.00215.23           O
ATOM   1303  N   LEU B 169      -1.805  43.288  12.657  1.00 64.22           N
ATOM   1304  CA  LEU B 169      -2.088  42.663  13.915  1.00 64.22           C
ATOM   1305  CB  LEU B 169      -2.787  43.596  14.919  1.00 64.22           C
ATOM   1306  CG  LEU B 169      -1.948  44.820  15.327  1.00 64.22           C
ATOM   1307  CD1 LEU B 169      -2.707  45.704  16.330  1.00 64.22           C
ATOM   1308  CD2 LEU B 169      -0.558  44.404  15.830  1.00 64.22           C
ATOM   1309  C   LEU B 169      -3.026  41.532  13.651  1.00 64.22           C
ATOM   1310  O   LEU B 169      -3.690  41.482  12.618  1.00 64.22           O
ATOM   1311  N   ALA B 170      -3.095  40.577  14.595  1.00 22.54           N
ATOM   1312  CA  ALA B 170      -3.975  39.460  14.429  1.00 22.54           C
ATOM   1313  CB  ALA B 170      -3.806  38.373  15.504  1.00 22.54           C
ATOM   1314  C   ALA B 170      -5.369  39.975  14.518  1.00 22.54           C
ATOM   1315  O   ALA B 170      -5.618  41.048  15.066  1.00 22.54           O
ATOM   1316  N   GLU B 171      -6.317  39.218  13.939  1.00 59.53           N
ATOM   1317  CA  GLU B 171      -7.693  39.611  13.965  1.00 59.53           C
ATOM   1318  CB  GLU B 171      -8.610  38.592  13.271  1.00 59.53           C
ATOM   1319  CG  GLU B 171      -8.261  38.362  11.801  1.00 59.53           C
ATOM   1320  CD  GLU B 171      -7.060  37.426  11.761  1.00 59.53           C
ATOM   1321  OE1 GLU B 171      -6.709  36.871  12.836  1.00 59.53           O
ATOM   1322  OE2 GLU B 171      -6.480  37.251  10.657  1.00 59.53           O
ATOM   1323  C   GLU B 171      -8.085  39.635  15.404  1.00 59.53           C
ATOM   1324  O   GLU B 171      -8.786  40.536  15.861  1.00 59.53           O
ATOM   1325  N   ARG B 172      -7.610  38.625  16.154  1.00 95.35           N
ATOM   1326  CA  ARG B 172      -7.911  38.477  17.547  1.00 95.35           C
ATOM   1327  CB  ARG B 172      -7.259  37.214  18.136  1.00 95.35           C
ATOM   1328  CG  ARG B 172      -7.210  37.177  19.665  1.00 95.35           C
ATOM   1329  CD  ARG B 172      -8.571  37.098  20.356  1.00 95.35           C
ATOM   1330  NE  ARG B 172      -8.304  37.055  21.822  1.00 95.35           N
ATOM   1331  CZ  ARG B 172      -9.308  37.288  22.716  1.00 95.35           C
ATOM   1332  NH1 ARG B 172     -10.568  37.568  22.271  1.00 95.35           N
ATOM   1333  NH2 ARG B 172      -9.051  37.244  24.056  1.00 95.35           N
ATOM   1334  C   ARG B 172      -7.383  39.648  18.311  1.00 95.35           C
ATOM   1335  O   ARG B 172      -8.088  40.230  19.134  1.00 95.35           O
ATOM   1336  N   ASP B 173      -6.128  40.044  18.037  1.00 25.13           N
ATOM   1337  CA  ASP B 173      -5.520  41.112  18.775  1.00 25.13           C
ATOM   1338  CB  ASP B 173      -4.072  41.389  18.337  1.00 25.13           C
ATOM   1339  CG  ASP B 173      -3.205  40.223  18.789  1.00 25.13           C
ATOM   1340  OD1 ASP B 173      -3.633  39.490  19.720  1.00 25.13           O
ATOM   1341  OD2 ASP B 173      -2.099  40.052  18.210  1.00 25.13           O
ATOM   1342  C   ASP B 173      -6.304  42.360  18.538  1.00 25.13           C
ATOM   1343  O   ASP B 173      -6.524  43.149  19.456  1.00 25.13           O
ATOM   1344  N   ASN B 174      -6.762  42.565  17.290  1.00 67.75           N
ATOM   1345  CA  ASN B 174      -7.458  43.773  16.962  1.00 67.75           C
ATOM   1346  CB  ASN B 174      -7.878  43.826  15.483  1.00 67.75           C
ATOM   1347  CG  ASN B 174      -8.307  45.248  15.149  1.00 67.75           C
ATOM   1348  OD1 ASN B 174      -8.707  45.537  14.022  1.00 67.75           O
ATOM   1349  ND2 ASN B 174      -8.213  46.167  16.147  1.00 67.75           N
ATOM   1350  C   ASN B 174      -8.701  43.866  17.790  1.00 67.75           C
ATOM   1351  O   ASN B 174      -8.997  44.914  18.362  1.00 67.75           O
ATOM   1352  N   ALA B 175      -9.457  42.759  17.892  1.00 18.94           N
ATOM   1353  CA  ALA B 175     -10.689  42.781  18.625  1.00 18.94           C
ATOM   1354  CB  ALA B 175     -11.431  41.434  18.584  1.00 18.94           C
ATOM   1355  C   ALA B 175     -10.389  43.084  20.056  1.00 18.94           C
ATOM   1356  O   ALA B 175     -11.100  43.852  20.701  1.00 18.94           O
ATOM   1357  N   ASP B 176      -9.309  42.482  20.584  1.00 36.08           N
ATOM   1358  CA  ASP B 176      -8.956  42.648  21.962  1.00 36.08           C
ATOM   1359  CB  ASP B 176      -7.725  41.814  22.351  1.00 36.08           C
ATOM   1360  CG  ASP B 176      -8.115  40.343  22.289  1.00 36.08           C
ATOM   1361  OD1 ASP B 176      -9.342  40.058  22.246  1.00 36.08           O
ATOM   1362  OD2 ASP B 176      -7.192  39.486  22.278  1.00 36.08           O
ATOM   1363  C   ASP B 176      -8.625  44.084  22.223  1.00 36.08           C
ATOM   1364  O   ASP B 176      -9.053  44.650  23.228  1.00 36.08           O
ATOM   1365  N   ILE B 177      -7.868  44.723  21.312  1.00 28.48           N
ATOM   1366  CA  ILE B 177      -7.446  46.073  21.549  1.00 28.48           C
ATOM   1367  CB  ILE B 177      -6.539  46.596  20.473  1.00 28.48           C
ATOM   1368  CG2 ILE B 177      -6.327  48.100  20.716  1.00 28.48           C
ATOM   1369  CG1 ILE B 177      -5.232  45.785  20.445  1.00 28.48           C
ATOM   1370  CD1 ILE B 177      -4.373  46.045  19.209  1.00 28.48           C
ATOM   1371  C   ILE B 177      -8.645  46.967  21.627  1.00 28.48           C
ATOM   1372  O   ILE B 177      -8.771  47.764  22.556  1.00 28.48           O
ATOM   1373  N   ARG B 178      -9.585  46.831  20.675  1.00 41.64           N
ATOM   1374  CA  ARG B 178     -10.733  47.691  20.671  1.00 41.64           C
ATOM   1375  CB  ARG B 178     -11.680  47.420  19.491  1.00 41.64           C
ATOM   1376  CG  ARG B 178     -11.075  47.815  18.142  1.00 41.64           C
ATOM   1377  CD  ARG B 178     -11.993  47.558  16.945  1.00 41.64           C
ATOM   1378  NE  ARG B 178     -11.259  47.996  15.724  1.00 41.64           N
ATOM   1379  CZ  ARG B 178     -11.840  47.876  14.495  1.00 41.64           C
ATOM   1380  NH1 ARG B 178     -13.095  47.352  14.381  1.00 41.64           N
ATOM   1381  NH2 ARG B 178     -11.166  48.285  13.380  1.00 41.64           N
ATOM   1382  C   ARG B 178     -11.481  47.456  21.940  1.00 41.64           C
ATOM   1383  O   ARG B 178     -11.984  48.390  22.562  1.00 41.64           O
ATOM   1384  N   PHE B 179     -11.549  46.184  22.365  1.00 44.14           N
ATOM   1385  CA  PHE B 179     -12.236  45.823  23.569  1.00 44.14           C
ATOM   1386  CB  PHE B 179     -12.150  44.307  23.828  1.00 44.14           C
ATOM   1387  CG  PHE B 179     -12.771  43.985  25.143  1.00 44.14           C
ATOM   1388  CD1 PHE B 179     -14.138  43.945  25.290  1.00 44.14           C
ATOM   1389  CD2 PHE B 179     -11.974  43.701  26.228  1.00 44.14           C
ATOM   1390  CE1 PHE B 179     -14.698  43.640  26.508  1.00 44.14           C
ATOM   1391  CE2 PHE B 179     -12.528  43.395  27.448  1.00 44.14           C
ATOM   1392  CZ  PHE B 179     -13.894  43.366  27.589  1.00 44.14           C
ATOM   1393  C   PHE B 179     -11.566  46.541  24.692  1.00 44.14           C
ATOM   1394  O   PHE B 179     -12.225  47.103  25.566  1.00 44.14           O
ATOM   1395  N   GLY B 180     -10.223  46.556  24.682  1.00 17.72           N
ATOM   1396  CA  GLY B 180      -9.484  47.188  25.732  1.00 17.72           C
ATOM   1397  C   GLY B 180      -9.797  48.652  25.749  1.00 17.72           C
ATOM   1398  O   GLY B 180      -9.881  49.254  26.818  1.00 17.72           O
ATOM   1399  N   LEU B 181      -9.946  49.276  24.563  1.00 77.53           N
ATOM   1400  CA  LEU B 181     -10.185  50.691  24.539  1.00 77.53           C
ATOM   1401  CB  LEU B 181     -10.212  51.289  23.116  1.00 77.53           C
ATOM   1402  CG  LEU B 181     -10.171  52.838  23.033  1.00 77.53           C
ATOM   1403  CD1 LEU B 181     -10.203  53.290  21.572  1.00 77.53           C
ATOM   1404  CD2 LEU B 181     -11.261  53.554  23.849  1.00 77.53           C
ATOM   1405  C   LEU B 181     -11.513  50.958  25.175  1.00 77.53           C
ATOM   1406  O   LEU B 181     -11.640  51.874  25.987  1.00 77.53           O
ATOM   1407  N   GLU B 182     -12.540  50.156  24.840  1.00 20.73           N
ATOM   1408  CA  GLU B 182     -13.839  50.436  25.376  1.00 20.73           C
ATOM   1409  CB  GLU B 182     -14.924  49.454  24.899  1.00 20.73           C
ATOM   1410  CG  GLU B 182     -15.269  49.610  23.416  1.00 20.73           C
ATOM   1411  CD  GLU B 182     -16.346  48.594  23.069  1.00 20.73           C
ATOM   1412  OE1 GLU B 182     -16.767  47.840  23.986  1.00 20.73           O
ATOM   1413  OE2 GLU B 182     -16.766  48.560  21.881  1.00 20.73           O
ATOM   1414  C   GLU B 182     -13.740  50.333  26.860  1.00 20.73           C
ATOM   1415  O   GLU B 182     -14.319  51.130  27.596  1.00 20.73           O
ATOM   1416  N   GLN B 183     -12.970  49.342  27.330  1.00 46.22           N
ATOM   1417  CA  GLN B 183     -12.778  49.118  28.727  1.00 46.22           C
ATOM   1418  CB  GLN B 183     -11.960  47.851  28.999  1.00 46.22           C
ATOM   1419  CG  GLN B 183     -12.704  46.590  28.559  1.00 46.22           C
ATOM   1420  CD  GLN B 183     -14.059  46.604  29.254  1.00 46.22           C
ATOM   1421  OE1 GLN B 183     -15.100  46.453  28.617  1.00 46.22           O
ATOM   1422  NE2 GLN B 183     -14.048  46.798  30.600  1.00 46.22           N
ATOM   1423  C   GLN B 183     -12.068  50.306  29.308  1.00 46.22           C
ATOM   1424  O   GLN B 183     -12.341  50.697  30.442  1.00 46.22           O
ATOM   1425  N   GLY B 184     -11.148  50.934  28.546  1.00 22.73           N
ATOM   1426  CA  GLY B 184     -10.459  52.078  29.080  1.00 22.73           C
ATOM   1427  C   GLY B 184      -9.242  51.619  29.820  1.00 22.73           C
ATOM   1428  O   GLY B 184      -8.862  52.196  30.837  1.00 22.73           O
ATOM   1429  N   LEU B 185      -8.609  50.549  29.307  1.00100.80           N
ATOM   1430  CA  LEU B 185      -7.453  49.929  29.879  1.00100.80           C
ATOM   1431  CB  LEU B 185      -7.284  48.542  29.236  1.00100.80           C
ATOM   1432  CG  LEU B 185      -6.260  47.615  29.885  1.00100.80           C
ATOM   1433  CD1 LEU B 185      -6.294  46.225  29.239  1.00100.80           C
ATOM   1434  CD2 LEU B 185      -4.873  48.234  29.862  1.00100.80           C
ATOM   1435  C   LEU B 185      -6.258  50.818  29.647  1.00100.80           C
ATOM   1436  O   LEU B 185      -6.139  51.457  28.603  1.00100.80           O
ATOM   1437  N   ASN B 186      -5.368  50.900  30.664  1.00 58.53           N
ATOM   1438  CA  ASN B 186      -4.208  51.757  30.684  1.00 58.53           C
ATOM   1439  CB  ASN B 186      -3.601  51.858  32.091  1.00 58.53           C
ATOM   1440  CG  ASN B 186      -4.649  52.495  32.991  1.00 58.53           C
ATOM   1441  OD1 ASN B 186      -5.314  53.455  32.605  1.00 58.53           O
ATOM   1442  ND2 ASN B 186      -4.810  51.941  34.222  1.00 58.53           N
ATOM   1443  C   ASN B 186      -3.098  51.322  29.763  1.00 58.53           C
ATOM   1444  O   ASN B 186      -2.583  52.141  29.005  1.00 58.53           O
ATOM   1445  N   PHE B 187      -2.694  50.030  29.781  1.00 51.14           N
ATOM   1446  CA  PHE B 187      -1.520  49.674  29.025  1.00 51.14           C
ATOM   1447  CB  PHE B 187      -0.320  49.279  29.906  1.00 51.14           C
ATOM   1448  CG  PHE B 187       0.145  50.476  30.662  1.00 51.14           C
ATOM   1449  CD1 PHE B 187       1.015  51.372  30.086  1.00 51.14           C
ATOM   1450  CD2 PHE B 187      -0.281  50.696  31.952  1.00 51.14           C
ATOM   1451  CE1 PHE B 187       1.449  52.474  30.783  1.00 51.14           C
ATOM   1452  CE2 PHE B 187       0.151  51.796  32.654  1.00 51.14           C
ATOM   1453  CZ  PHE B 187       1.017  52.688  32.070  1.00 51.14           C
ATOM   1454  C   PHE B 187      -1.773  48.486  28.155  1.00 51.14           C
ATOM   1455  O   PHE B 187      -2.633  47.656  28.428  1.00 51.14           O
ATOM   1456  N   ILE B 188      -1.015  48.381  27.048  1.00 36.99           N
ATOM   1457  CA  ILE B 188      -1.159  47.232  26.207  1.00 36.99           C
ATOM   1458  CB  ILE B 188      -1.722  47.562  24.855  1.00 36.99           C
ATOM   1459  CG2 ILE B 188      -1.699  46.289  23.993  1.00 36.99           C
ATOM   1460  CG1 ILE B 188      -3.124  48.173  25.005  1.00 36.99           C
ATOM   1461  CD1 ILE B 188      -3.656  48.800  23.717  1.00 36.99           C
ATOM   1462  C   ILE B 188       0.204  46.654  26.009  1.00 36.99           C
ATOM   1463  O   ILE B 188       1.123  47.339  25.563  1.00 36.99           O
ATOM   1464  N   ALA B 189       0.374  45.364  26.347  1.00 33.53           N
ATOM   1465  CA  ALA B 189       1.637  44.735  26.131  1.00 33.53           C
ATOM   1466  CB  ALA B 189       2.001  43.692  27.201  1.00 33.53           C
ATOM   1467  C   ALA B 189       1.483  44.020  24.832  1.00 33.53           C
ATOM   1468  O   ALA B 189       0.570  43.216  24.653  1.00 33.53           O
ATOM   1469  N   ILE B 190       2.384  44.305  23.881  1.00 86.57           N
ATOM   1470  CA  ILE B 190       2.274  43.695  22.594  1.00 86.57           C
ATOM   1471  CB  ILE B 190       2.543  44.665  21.481  1.00 86.57           C
ATOM   1472  CG2 ILE B 190       3.882  45.359  21.764  1.00 86.57           C
ATOM   1473  CG1 ILE B 190       2.413  43.983  20.110  1.00 86.57           C
ATOM   1474  CD1 ILE B 190       2.389  44.966  18.940  1.00 86.57           C
ATOM   1475  C   ILE B 190       3.267  42.587  22.541  1.00 86.57           C
ATOM   1476  O   ILE B 190       4.470  42.793  22.689  1.00 86.57           O
ATOM   1477  N   SER B 191       2.756  41.359  22.343  1.00 45.75           N
ATOM   1478  CA  SER B 191       3.585  40.193  22.355  1.00 45.75           C
ATOM   1479  CB  SER B 191       2.793  38.892  22.571  1.00 45.75           C
ATOM   1480  OG  SER B 191       2.141  38.921  23.832  1.00 45.75           O
ATOM   1481  C   SER B 191       4.311  40.061  21.051  1.00 45.75           C
ATOM   1482  O   SER B 191       3.849  40.522  20.008  1.00 45.75           O
ATOM   1483  N   PHE B 192       5.483  39.395  21.114  1.00154.06           N
ATOM   1484  CA  PHE B 192       6.316  39.043  19.997  1.00154.06           C
ATOM   1485  CB  PHE B 192       5.652  38.017  19.059  1.00154.06           C
ATOM   1486  CG  PHE B 192       5.332  36.809  19.866  1.00154.06           C
ATOM   1487  CD1 PHE B 192       6.250  35.796  20.018  1.00154.06           C
ATOM   1488  CD2 PHE B 192       4.112  36.701  20.492  1.00154.06           C
ATOM   1489  CE1 PHE B 192       5.948  34.685  20.771  1.00154.06           C
ATOM   1490  CE2 PHE B 192       3.803  35.594  21.246  1.00154.06           C
ATOM   1491  CZ  PHE B 192       4.722  34.582  21.385  1.00154.06           C
ATOM   1492  C   PHE B 192       6.677  40.221  19.147  1.00154.06           C
ATOM   1493  O   PHE B 192       6.628  40.110  17.926  1.00154.06           O
ATOM   1494  N   VAL B 193       7.084  41.366  19.733  1.00 79.36           N
ATOM   1495  CA  VAL B 193       7.383  42.491  18.887  1.00 79.36           C
ATOM   1496  CB  VAL B 193       7.329  43.805  19.602  1.00 79.36           C
ATOM   1497  CG1 VAL B 193       7.827  44.910  18.657  1.00 79.36           C
ATOM   1498  CG2 VAL B 193       5.892  44.016  20.090  1.00 79.36           C
ATOM   1499  C   VAL B 193       8.763  42.369  18.320  1.00 79.36           C
ATOM   1500  O   VAL B 193       9.761  42.578  19.009  1.00 79.36           O
ATOM   1501  N   ARG B 194       8.836  41.946  17.045  1.00153.97           N
ATOM   1502  CA  ARG B 194      10.048  41.890  16.284  1.00153.97           C
ATOM   1503  CB  ARG B 194       9.984  40.826  15.175  1.00153.97           C
ATOM   1504  CG  ARG B 194       8.694  40.848  14.356  1.00153.97           C
ATOM   1505  CD  ARG B 194       7.686  39.841  14.927  1.00153.97           C
ATOM   1506  NE  ARG B 194       6.438  39.864  14.113  1.00153.97           N
ATOM   1507  CZ  ARG B 194       5.279  40.383  14.617  1.00153.97           C
ATOM   1508  NH1 ARG B 194       5.251  40.976  15.844  1.00153.97           N
ATOM   1509  NH2 ARG B 194       4.128  40.301  13.889  1.00153.97           N
ATOM   1510  C   ARG B 194      10.491  43.217  15.749  1.00153.97           C
ATOM   1511  O   ARG B 194      11.681  43.524  15.759  1.00153.97           O
ATOM   1512  N   THR B 195       9.563  44.068  15.276  1.00107.32           N
ATOM   1513  CA  THR B 195      10.049  45.264  14.652  1.00107.32           C
ATOM   1514  CB  THR B 195       9.917  45.222  13.157  1.00107.32           C
ATOM   1515  OG1 THR B 195      10.555  46.343  12.567  1.00107.32           O
ATOM   1516  CG2 THR B 195       8.421  45.211  12.798  1.00107.32           C
ATOM   1517  C   THR B 195       9.263  46.439  15.128  1.00107.32           C
ATOM   1518  O   THR B 195       8.256  46.307  15.822  1.00107.32           O
ATOM   1519  N   ALA B 196       9.746  47.638  14.751  1.00 25.81           N
ATOM   1520  CA  ALA B 196       9.146  48.893  15.089  1.00 25.81           C
ATOM   1521  CB  ALA B 196       9.945  50.097  14.563  1.00 25.81           C
ATOM   1522  C   ALA B 196       7.791  48.943  14.460  1.00 25.81           C
ATOM   1523  O   ALA B 196       6.846  49.478  15.038  1.00 25.81           O
ATOM   1524  N   LYS B 197       7.666  48.360  13.254  1.00 62.37           N
ATOM   1525  CA  LYS B 197       6.450  48.408  12.494  1.00 62.37           C
ATOM   1526  CB  LYS B 197       6.548  47.633  11.170  1.00 62.37           C
ATOM   1527  CG  LYS B 197       5.261  47.673  10.342  1.00 62.37           C
ATOM   1528  CD  LYS B 197       5.441  47.174   8.907  1.00 62.37           C
ATOM   1529  CE  LYS B 197       4.154  47.214   8.080  1.00 62.37           C
ATOM   1530  NZ  LYS B 197       4.418  46.720   6.710  1.00 62.37           N
ATOM   1531  C   LYS B 197       5.342  47.795  13.288  1.00 62.37           C
ATOM   1532  O   LYS B 197       4.212  48.280  13.254  1.00 62.37           O
ATOM   1533  N   ASP B 198       5.636  46.717  14.035  1.00 35.48           N
ATOM   1534  CA  ASP B 198       4.607  46.055  14.781  1.00 35.48           C
ATOM   1535  CB  ASP B 198       5.152  44.867  15.585  1.00 35.48           C
ATOM   1536  CG  ASP B 198       5.627  43.834  14.577  1.00 35.48           C
ATOM   1537  OD1 ASP B 198       4.885  43.583  13.590  1.00 35.48           O
ATOM   1538  OD2 ASP B 198       6.750  43.297  14.771  1.00 35.48           O
ATOM   1539  C   ASP B 198       4.040  47.039  15.754  1.00 35.48           C
ATOM   1540  O   ASP B 198       2.831  47.082  15.972  1.00 35.48           O
ATOM   1541  N   VAL B 199       4.917  47.855  16.365  1.00 28.86           N
ATOM   1542  CA  VAL B 199       4.533  48.849  17.326  1.00 28.86           C
ATOM   1543  CB  VAL B 199       5.733  49.570  17.871  1.00 28.86           C
ATOM   1544  CG1 VAL B 199       5.273  50.762  18.724  1.00 28.86           C
ATOM   1545  CG2 VAL B 199       6.601  48.553  18.631  1.00 28.86           C
ATOM   1546  C   VAL B 199       3.664  49.870  16.662  1.00 28.86           C
ATOM   1547  O   VAL B 199       2.642  50.281  17.209  1.00 28.86           O
ATOM   1548  N   ASN B 200       4.045  50.296  15.446  1.00 40.94           N
ATOM   1549  CA  ASN B 200       3.338  51.335  14.754  1.00 40.94           C
ATOM   1550  CB  ASN B 200       3.990  51.701  13.410  1.00 40.94           C
ATOM   1551  CG  ASN B 200       5.334  52.352  13.704  1.00 40.94           C
ATOM   1552  OD1 ASN B 200       6.127  52.605  12.798  1.00 40.94           O
ATOM   1553  ND2 ASN B 200       5.603  52.627  15.008  1.00 40.94           N
ATOM   1554  C   ASN B 200       1.939  50.893  14.468  1.00 40.94           C
ATOM   1555  O   ASN B 200       1.000  51.679  14.576  1.00 40.94           O
ATOM   1556  N   GLU B 201       1.757  49.610  14.113  1.00 26.87           N
ATOM   1557  CA  GLU B 201       0.463  49.134  13.720  1.00 26.87           C
ATOM   1558  CB  GLU B 201       0.477  47.636  13.373  1.00 26.87           C
ATOM   1559  CG  GLU B 201       1.311  47.321  12.130  1.00 26.87           C
ATOM   1560  CD  GLU B 201       1.297  45.815  11.913  1.00 26.87           C
ATOM   1561  OE1 GLU B 201       0.692  45.101  12.756  1.00 26.87           O
ATOM   1562  OE2 GLU B 201       1.896  45.360  10.902  1.00 26.87           O
ATOM   1563  C   GLU B 201      -0.504  49.339  14.843  1.00 26.87           C
ATOM   1564  O   GLU B 201      -1.615  49.818  14.623  1.00 26.87           O
ATOM   1565  N   VAL B 202      -0.113  48.989  16.083  1.00 76.96           N
ATOM   1566  CA  VAL B 202      -1.009  49.156  17.191  1.00 76.96           C
ATOM   1567  CB  VAL B 202      -0.506  48.559  18.471  1.00 76.96           C
ATOM   1568  CG1 VAL B 202       0.720  49.354  18.931  1.00 76.96           C
ATOM   1569  CG2 VAL B 202      -1.657  48.553  19.492  1.00 76.96           C
ATOM   1570  C   VAL B 202      -1.232  50.617  17.407  1.00 76.96           C
ATOM   1571  O   VAL B 202      -2.336  51.047  17.734  1.00 76.96           O
ATOM   1572  N   ARG B 203      -0.174  51.427  17.231  1.00111.19           N
ATOM   1573  CA  ARG B 203      -0.295  52.836  17.455  1.00111.19           C
ATOM   1574  CB  ARG B 203       1.030  53.585  17.226  1.00111.19           C
ATOM   1575  CG  ARG B 203       1.014  55.035  17.715  1.00111.19           C
ATOM   1576  CD  ARG B 203       1.091  55.165  19.239  1.00111.19           C
ATOM   1577  NE  ARG B 203       2.479  54.802  19.645  1.00111.19           N
ATOM   1578  CZ  ARG B 203       2.865  54.895  20.952  1.00111.19           C
ATOM   1579  NH1 ARG B 203       1.980  55.317  21.901  1.00111.19           N
ATOM   1580  NH2 ARG B 203       4.140  54.565  21.309  1.00111.19           N
ATOM   1581  C   ARG B 203      -1.294  53.376  16.479  1.00111.19           C
ATOM   1582  O   ARG B 203      -2.156  54.176  16.838  1.00111.19           O
ATOM   1583  N   GLN B 204      -1.220  52.922  15.213  1.00 27.50           N
ATOM   1584  CA  GLN B 204      -2.083  53.439  14.190  1.00 27.50           C
ATOM   1585  CB  GLN B 204      -1.812  52.827  12.807  1.00 27.50           C
ATOM   1586  CG  GLN B 204      -2.734  53.374  11.715  1.00 27.50           C
ATOM   1587  CD  GLN B 204      -2.370  52.697  10.402  1.00 27.50           C
ATOM   1588  OE1 GLN B 204      -1.236  52.794   9.930  1.00 27.50           O
ATOM   1589  NE2 GLN B 204      -3.356  51.989   9.791  1.00 27.50           N
ATOM   1590  C   GLN B 204      -3.509  53.140  14.535  1.00 27.50           C
ATOM   1591  O   GLN B 204      -4.371  54.009  14.419  1.00 27.50           O
ATOM   1592  N   ILE B 205      -3.800  51.904  14.987  1.00112.95           N
ATOM   1593  CA  ILE B 205      -5.161  51.566  15.294  1.00112.95           C
ATOM   1594  CB  ILE B 205      -5.369  50.120  15.662  1.00112.95           C
ATOM   1595  CG2 ILE B 205      -4.680  49.834  17.004  1.00112.95           C
ATOM   1596  CG1 ILE B 205      -6.872  49.793  15.669  1.00112.95           C
ATOM   1597  CD1 ILE B 205      -7.517  49.860  14.285  1.00112.95           C
ATOM   1598  C   ILE B 205      -5.601  52.429  16.431  1.00112.95           C
ATOM   1599  O   ILE B 205      -6.724  52.927  16.458  1.00112.95           O
ATOM   1600  N   CYS B 206      -4.688  52.631  17.392  1.00 78.70           N
ATOM   1601  CA  CYS B 206      -4.880  53.411  18.577  1.00 78.70           C
ATOM   1602  CB  CYS B 206      -3.550  53.432  19.346  1.00 78.70           C
ATOM   1603  SG  CYS B 206      -3.446  54.695  20.629  1.00 78.70           S
ATOM   1604  C   CYS B 206      -5.223  54.809  18.169  1.00 78.70           C
ATOM   1605  O   CYS B 206      -6.136  55.422  18.721  1.00 78.70           O
ATOM   1606  N   LYS B 207      -4.491  55.346  17.177  1.00 22.99           N
ATOM   1607  CA  LYS B 207      -4.705  56.682  16.706  1.00 22.99           C
ATOM   1608  CB  LYS B 207      -3.700  57.079  15.613  1.00 22.99           C
ATOM   1609  CG  LYS B 207      -3.885  58.503  15.085  1.00 22.99           C
ATOM   1610  CD  LYS B 207      -2.737  58.973  14.192  1.00 22.99           C
ATOM   1611  CE  LYS B 207      -2.950  60.366  13.596  1.00 22.99           C
ATOM   1612  NZ  LYS B 207      -1.792  60.737  12.752  1.00 22.99           N
ATOM   1613  C   LYS B 207      -6.066  56.776  16.098  1.00 22.99           C
ATOM   1614  O   LYS B 207      -6.778  57.760  16.290  1.00 22.99           O
ATOM   1615  N   GLU B 208      -6.461  55.735  15.347  1.00 66.98           N
ATOM   1616  CA  GLU B 208      -7.705  55.747  14.637  1.00 66.98           C
ATOM   1617  CB  GLU B 208      -7.903  54.489  13.771  1.00 66.98           C
ATOM   1618  CG  GLU B 208      -9.178  54.518  12.928  1.00 66.98           C
ATOM   1619  CD  GLU B 208      -9.243  53.223  12.130  1.00 66.98           C
ATOM   1620  OE1 GLU B 208      -8.305  52.394  12.271  1.00 66.98           O
ATOM   1621  OE2 GLU B 208     -10.231  53.046  11.368  1.00 66.98           O
ATOM   1622  C   GLU B 208      -8.845  55.819  15.602  1.00 66.98           C
ATOM   1623  O   GLU B 208      -9.825  56.520  15.351  1.00 66.98           O
ATOM   1624  N   THR B 209      -8.751  55.109  16.742  1.00148.27           N
ATOM   1625  CA  THR B 209      -9.878  55.086  17.627  1.00148.27           C
ATOM   1626  CB  THR B 209     -10.091  53.715  18.195  1.00148.27           C
ATOM   1627  OG1 THR B 209     -11.246  53.685  19.021  1.00148.27           O
ATOM   1628  CG2 THR B 209      -8.828  53.306  18.972  1.00148.27           C
ATOM   1629  C   THR B 209      -9.675  56.061  18.749  1.00148.27           C
ATOM   1630  O   THR B 209     -10.342  55.979  19.779  1.00148.27           O
ATOM   1631  N   GLY B 210      -8.756  57.029  18.570  1.00 43.53           N
ATOM   1632  CA  GLY B 210      -8.596  58.095  19.518  1.00 43.53           C
ATOM   1633  C   GLY B 210      -8.247  57.566  20.875  1.00 43.53           C
ATOM   1634  O   GLY B 210      -8.683  58.126  21.879  1.00 43.53           O
ATOM   1635  N   ASN B 211      -7.468  56.470  20.961  1.00159.21           N
ATOM   1636  CA  ASN B 211      -7.128  55.974  22.265  1.00159.21           C
ATOM   1637  CB  ASN B 211      -7.512  54.489  22.413  1.00159.21           C
ATOM   1638  CG  ASN B 211      -7.385  54.051  23.866  1.00159.21           C
ATOM   1639  OD1 ASN B 211      -7.668  52.902  24.202  1.00159.21           O
ATOM   1640  ND2 ASN B 211      -6.957  54.984  24.754  1.00159.21           N
ATOM   1641  C   ASN B 211      -5.641  56.073  22.422  1.00159.21           C
ATOM   1642  O   ASN B 211      -5.006  55.169  22.961  1.00159.21           O
ATOM   1643  N   GLU B 212      -5.065  57.226  22.035  1.00 55.77           N
ATOM   1644  CA  GLU B 212      -3.643  57.428  22.007  1.00 55.77           C
ATOM   1645  CB  GLU B 212      -3.230  58.756  21.350  1.00 55.77           C
ATOM   1646  CG  GLU B 212      -3.487  58.765  19.841  1.00 55.77           C
ATOM   1647  CD  GLU B 212      -2.946  60.064  19.262  1.00 55.77           C
ATOM   1648  OE1 GLU B 212      -2.434  60.900  20.054  1.00 55.77           O
ATOM   1649  OE2 GLU B 212      -3.035  60.236  18.017  1.00 55.77           O
ATOM   1650  C   GLU B 212      -3.053  57.370  23.379  1.00 55.77           C
ATOM   1651  O   GLU B 212      -1.886  57.012  23.532  1.00 55.77           O
ATOM   1652  N   HIS B 213      -3.832  57.720  24.417  1.00 56.01           N
ATOM   1653  CA  HIS B 213      -3.286  57.793  25.742  1.00 56.01           C
ATOM   1654  ND1 HIS B 213      -5.762  56.404  27.684  1.00 56.01           N
ATOM   1655  CG  HIS B 213      -5.573  57.511  26.888  1.00 56.01           C
ATOM   1656  CB  HIS B 213      -4.291  58.286  26.803  1.00 56.01           C
ATOM   1657  NE2 HIS B 213      -7.701  56.796  26.668  1.00 56.01           N
ATOM   1658  CD2 HIS B 213      -6.766  57.735  26.272  1.00 56.01           C
ATOM   1659  CE1 HIS B 213      -7.052  56.018  27.515  1.00 56.01           C
ATOM   1660  C   HIS B 213      -2.734  56.466  26.160  1.00 56.01           C
ATOM   1661  O   HIS B 213      -1.714  56.418  26.846  1.00 56.01           O
ATOM   1662  N   VAL B 214      -3.370  55.352  25.755  1.00 91.59           N
ATOM   1663  CA  VAL B 214      -2.897  54.064  26.180  1.00 91.59           C
ATOM   1664  CB  VAL B 214      -3.674  52.923  25.592  1.00 91.59           C
ATOM   1665  CG1 VAL B 214      -5.126  53.012  26.091  1.00 91.59           C
ATOM   1666  CG2 VAL B 214      -3.536  52.973  24.061  1.00 91.59           C
ATOM   1667  C   VAL B 214      -1.461  53.901  25.780  1.00 91.59           C
ATOM   1668  O   VAL B 214      -1.058  54.258  24.675  1.00 91.59           O
ATOM   1669  N   LYS B 215      -0.644  53.358  26.709  1.00 80.56           N
ATOM   1670  CA  LYS B 215       0.761  53.178  26.479  1.00 80.56           C
ATOM   1671  CB  LYS B 215       1.587  53.134  27.775  1.00 80.56           C
ATOM   1672  CG  LYS B 215       1.548  54.436  28.579  1.00 80.56           C
ATOM   1673  CD  LYS B 215       2.117  55.643  27.833  1.00 80.56           C
ATOM   1674  CE  LYS B 215       2.070  56.938  28.648  1.00 80.56           C
ATOM   1675  NZ  LYS B 215       2.636  58.055  27.860  1.00 80.56           N
ATOM   1676  C   LYS B 215       0.970  51.870  25.783  1.00 80.56           C
ATOM   1677  O   LYS B 215       0.186  50.936  25.942  1.00 80.56           O
ATOM   1678  N   LEU B 216       2.044  51.780  24.971  1.00 82.86           N
ATOM   1679  CA  LEU B 216       2.345  50.548  24.297  1.00 82.86           C
ATOM   1680  CB  LEU B 216       2.661  50.729  22.799  1.00 82.86           C
ATOM   1681  CG  LEU B 216       2.739  49.435  21.951  1.00 82.86           C
ATOM   1682  CD1 LEU B 216       3.158  49.780  20.519  1.00 82.86           C
ATOM   1683  CD2 LEU B 216       3.628  48.332  22.549  1.00 82.86           C
ATOM   1684  C   LEU B 216       3.583  50.017  24.945  1.00 82.86           C
ATOM   1685  O   LEU B 216       4.579  50.725  25.081  1.00 82.86           O
ATOM   1686  N   PHE B 217       3.547  48.733  25.350  1.00 94.42           N
ATOM   1687  CA  PHE B 217       4.672  48.146  26.019  1.00 94.42           C
ATOM   1688  CB  PHE B 217       4.198  47.548  27.356  1.00 94.42           C
ATOM   1689  CG  PHE B 217       5.276  47.543  28.381  1.00 94.42           C
ATOM   1690  CD1 PHE B 217       5.656  48.732  28.958  1.00 94.42           C
ATOM   1691  CD2 PHE B 217       5.864  46.374  28.803  1.00 94.42           C
ATOM   1692  CE1 PHE B 217       6.633  48.769  29.923  1.00 94.42           C
ATOM   1693  CE2 PHE B 217       6.842  46.405  29.769  1.00 94.42           C
ATOM   1694  CZ  PHE B 217       7.228  47.600  30.327  1.00 94.42           C
ATOM   1695  C   PHE B 217       5.115  47.030  25.116  1.00 94.42           C
ATOM   1696  O   PHE B 217       4.422  46.022  24.988  1.00 94.42           O
ATOM   1697  N   ALA B 218       6.282  47.176  24.453  1.00 35.20           N
ATOM   1698  CA  ALA B 218       6.718  46.155  23.535  1.00 35.20           C
ATOM   1699  CB  ALA B 218       7.813  46.626  22.563  1.00 35.20           C
ATOM   1700  C   ALA B 218       7.267  45.000  24.312  1.00 35.20           C
ATOM   1701  O   ALA B 218       7.963  45.185  25.306  1.00 35.20           O
ATOM   1702  N   LYS B 219       6.976  43.759  23.870  1.00 71.06           N
ATOM   1703  CA  LYS B 219       7.509  42.617  24.557  1.00 71.06           C
ATOM   1704  CB  LYS B 219       6.482  41.502  24.820  1.00 71.06           C
ATOM   1705  CG  LYS B 219       5.407  41.877  25.840  1.00 71.06           C
ATOM   1706  CD  LYS B 219       4.257  40.871  25.900  1.00 71.06           C
ATOM   1707  CE  LYS B 219       4.701  39.472  26.336  1.00 71.06           C
ATOM   1708  NZ  LYS B 219       3.539  38.557  26.369  1.00 71.06           N
ATOM   1709  C   LYS B 219       8.566  42.039  23.670  1.00 71.06           C
ATOM   1710  O   LYS B 219       8.323  41.806  22.487  1.00 71.06           O
ATOM   1711  N   ILE B 220       9.777  41.793  24.219  1.00111.11           N
ATOM   1712  CA  ILE B 220      10.837  41.290  23.387  1.00111.11           C
ATOM   1713  CB  ILE B 220      12.147  41.977  23.638  1.00111.11           C
ATOM   1714  CG2 ILE B 220      13.209  41.311  22.749  1.00111.11           C
ATOM   1715  CG1 ILE B 220      12.007  43.492  23.409  1.00111.11           C
ATOM   1716  CD1 ILE B 220      11.552  43.861  21.998  1.00111.11           C
ATOM   1717  C   ILE B 220      11.044  39.841  23.691  1.00111.11           C
ATOM   1718  O   ILE B 220      11.737  39.482  24.644  1.00111.11           O
ATOM   1719  N   GLU B 221      10.356  38.979  22.920  1.00109.96           N
ATOM   1720  CA  GLU B 221      10.450  37.554  23.043  1.00109.96           C
ATOM   1721  CB  GLU B 221       9.084  36.916  22.784  1.00109.96           C
ATOM   1722  CG  GLU B 221       8.127  37.419  23.872  1.00109.96           C
ATOM   1723  CD  GLU B 221       6.705  36.997  23.564  1.00109.96           C
ATOM   1724  OE1 GLU B 221       6.266  37.218  22.406  1.00109.96           O
ATOM   1725  OE2 GLU B 221       6.033  36.457  24.482  1.00109.96           O
ATOM   1726  C   GLU B 221      11.555  36.921  22.239  1.00109.96           C
ATOM   1727  O   GLU B 221      12.150  35.943  22.684  1.00109.96           O
ATOM   1728  N   ASN B 222      11.887  37.440  21.036  1.00 72.74           N
ATOM   1729  CA  ASN B 222      12.827  36.702  20.228  1.00 72.74           C
ATOM   1730  CB  ASN B 222      12.207  36.172  18.925  1.00 72.74           C
ATOM   1731  CG  ASN B 222      11.787  37.366  18.079  1.00 72.74           C
ATOM   1732  OD1 ASN B 222      12.417  37.672  17.069  1.00 72.74           O
ATOM   1733  ND2 ASN B 222      10.695  38.060  18.498  1.00 72.74           N
ATOM   1734  C   ASN B 222      13.995  37.559  19.843  1.00 72.74           C
ATOM   1735  O   ASN B 222      14.116  38.711  20.254  1.00 72.74           O
ATOM   1736  N   GLN B 223      14.906  36.957  19.044  1.00 35.78           N
ATOM   1737  CA  GLN B 223      16.138  37.537  18.586  1.00 35.78           C
ATOM   1738  CB  GLN B 223      16.993  36.534  17.790  1.00 35.78           C
ATOM   1739  CG  GLN B 223      17.452  35.336  18.624  1.00 35.78           C
ATOM   1740  CD  GLN B 223      18.284  34.423  17.734  1.00 35.78           C
ATOM   1741  OE1 GLN B 223      19.211  34.866  17.061  1.00 35.78           O
ATOM   1742  NE2 GLN B 223      17.937  33.107  17.724  1.00 35.78           N
ATOM   1743  C   GLN B 223      15.868  38.706  17.691  1.00 35.78           C
ATOM   1744  O   GLN B 223      16.566  39.715  17.751  1.00 35.78           O
ATOM   1745  N   GLN B 224      14.852  38.617  16.819  1.00 36.79           N
ATOM   1746  CA  GLN B 224      14.629  39.727  15.941  1.00 36.79           C
ATOM   1747  CB  GLN B 224      13.474  39.484  14.954  1.00 36.79           C
ATOM   1748  CG  GLN B 224      13.278  40.619  13.947  1.00 36.79           C
ATOM   1749  CD  GLN B 224      12.182  40.200  12.977  1.00 36.79           C
ATOM   1750  OE1 GLN B 224      11.889  40.900  12.009  1.00 36.79           O
ATOM   1751  NE2 GLN B 224      11.562  39.018  13.238  1.00 36.79           N
ATOM   1752  C   GLN B 224      14.285  40.904  16.797  1.00 36.79           C
ATOM   1753  O   GLN B 224      14.766  42.015  16.574  1.00 36.79           O
ATOM   1754  N   GLY B 225      13.467  40.674  17.840  1.00 15.94           N
ATOM   1755  CA  GLY B 225      13.059  41.757  18.681  1.00 15.94           C
ATOM   1756  C   GLY B 225      14.269  42.356  19.323  1.00 15.94           C
ATOM   1757  O   GLY B 225      14.364  43.576  19.445  1.00 15.94           O
ATOM   1758  N   ILE B 226      15.219  41.516  19.781  1.00 97.44           N
ATOM   1759  CA  ILE B 226      16.379  42.066  20.422  1.00 97.44           C
ATOM   1760  CB  ILE B 226      17.296  41.084  21.076  1.00 97.44           C
ATOM   1761  CG2 ILE B 226      16.459  40.362  22.140  1.00 97.44           C
ATOM   1762  CG1 ILE B 226      17.972  40.172  20.044  1.00 97.44           C
ATOM   1763  CD1 ILE B 226      19.240  39.487  20.545  1.00 97.44           C
ATOM   1764  C   ILE B 226      17.186  42.806  19.409  1.00 97.44           C
ATOM   1765  O   ILE B 226      17.736  43.866  19.698  1.00 97.44           O
ATOM   1766  N   ASP B 227      17.289  42.249  18.188  1.00 72.54           N
ATOM   1767  CA  ASP B 227      18.100  42.862  17.178  1.00 72.54           C
ATOM   1768  CB  ASP B 227      18.102  42.073  15.858  1.00 72.54           C
ATOM   1769  CG  ASP B 227      19.159  42.676  14.942  1.00 72.54           C
ATOM   1770  OD1 ASP B 227      19.785  43.693  15.345  1.00 72.54           O
ATOM   1771  OD2 ASP B 227      19.360  42.122  13.828  1.00 72.54           O
ATOM   1772  C   ASP B 227      17.562  44.228  16.891  1.00 72.54           C
ATOM   1773  O   ASP B 227      18.326  45.187  16.791  1.00 72.54           O
ATOM   1774  N   ASN B 228      16.227  44.364  16.763  1.00114.92           N
ATOM   1775  CA  ASN B 228      15.693  45.660  16.451  1.00114.92           C
ATOM   1776  CB  ASN B 228      14.486  45.586  15.501  1.00114.92           C
ATOM   1777  CG  ASN B 228      14.962  45.004  14.177  1.00114.92           C
ATOM   1778  OD1 ASN B 228      14.321  44.120  13.609  1.00114.92           O
ATOM   1779  ND2 ASN B 228      16.118  45.509  13.670  1.00114.92           N
ATOM   1780  C   ASN B 228      15.208  46.298  17.717  1.00114.92           C
ATOM   1781  O   ASN B 228      14.150  46.924  17.744  1.00114.92           O
ATOM   1782  N   ILE B 229      15.999  46.196  18.797  1.00 84.60           N
ATOM   1783  CA  ILE B 229      15.615  46.745  20.065  1.00 84.60           C
ATOM   1784  CB  ILE B 229      16.544  46.349  21.179  1.00 84.60           C
ATOM   1785  CG2 ILE B 229      17.941  46.915  20.875  1.00 84.60           C
ATOM   1786  CG1 ILE B 229      15.968  46.786  22.535  1.00 84.60           C
ATOM   1787  CD1 ILE B 229      14.688  46.046  22.920  1.00 84.60           C
ATOM   1788  C   ILE B 229      15.579  48.238  19.991  1.00 84.60           C
ATOM   1789  O   ILE B 229      14.664  48.867  20.517  1.00 84.60           O
ATOM   1790  N   ASP B 230      16.580  48.845  19.326  1.00 31.70           N
ATOM   1791  CA  ASP B 230      16.695  50.274  19.309  1.00 31.70           C
ATOM   1792  CB  ASP B 230      17.928  50.753  18.524  1.00 31.70           C
ATOM   1793  CG  ASP B 230      19.171  50.365  19.313  1.00 31.70           C
ATOM   1794  OD1 ASP B 230      19.038  50.100  20.538  1.00 31.70           O
ATOM   1795  OD2 ASP B 230      20.272  50.331  18.701  1.00 31.70           O
ATOM   1796  C   ASP B 230      15.492  50.884  18.664  1.00 31.70           C
ATOM   1797  O   ASP B 230      14.900  51.813  19.210  1.00 31.70           O
ATOM   1798  N   GLU B 231      15.089  50.378  17.487  1.00 33.53           N
ATOM   1799  CA  GLU B 231      13.977  50.976  16.810  1.00 33.53           C
ATOM   1800  CB  GLU B 231      13.782  50.442  15.382  1.00 33.53           C
ATOM   1801  CG  GLU B 231      13.526  48.939  15.303  1.00 33.53           C
ATOM   1802  CD  GLU B 231      13.360  48.590  13.833  1.00 33.53           C
ATOM   1803  OE1 GLU B 231      14.283  48.915  13.040  1.00 33.53           O
ATOM   1804  OE2 GLU B 231      12.304  48.002  13.480  1.00 33.53           O
ATOM   1805  C   GLU B 231      12.726  50.726  17.589  1.00 33.53           C
ATOM   1806  O   GLU B 231      11.872  51.605  17.704  1.00 33.53           O
ATOM   1807  N   ILE B 232      12.590  49.514  18.155  1.00 28.71           N
ATOM   1808  CA  ILE B 232      11.397  49.164  18.868  1.00 28.71           C
ATOM   1809  CB  ILE B 232      11.401  47.739  19.340  1.00 28.71           C
ATOM   1810  CG2 ILE B 232      10.186  47.536  20.260  1.00 28.71           C
ATOM   1811  CG1 ILE B 232      11.436  46.779  18.139  1.00 28.71           C
ATOM   1812  CD1 ILE B 232      11.721  45.328  18.523  1.00 28.71           C
ATOM   1813  C   ILE B 232      11.249  50.036  20.073  1.00 28.71           C
ATOM   1814  O   ILE B 232      10.170  50.565  20.334  1.00 28.71           O
ATOM   1815  N   ILE B 233      12.342  50.227  20.833  1.00 74.91           N
ATOM   1816  CA  ILE B 233      12.265  51.006  22.035  1.00 74.91           C
ATOM   1817  CB  ILE B 233      13.561  51.043  22.799  1.00 74.91           C
ATOM   1818  CG2 ILE B 233      14.627  51.743  21.940  1.00 74.91           C
ATOM   1819  CG1 ILE B 233      13.346  51.683  24.181  1.00 74.91           C
ATOM   1820  CD1 ILE B 233      14.527  51.492  25.131  1.00 74.91           C
ATOM   1821  C   ILE B 233      11.888  52.400  21.671  1.00 74.91           C
ATOM   1822  O   ILE B 233      11.078  53.026  22.350  1.00 74.91           O
ATOM   1823  N   ASP B 234      12.456  52.926  20.574  1.00 66.57           N
ATOM   1824  CA  ASP B 234      12.163  54.279  20.224  1.00 66.57           C
ATOM   1825  CB  ASP B 234      12.877  54.716  18.932  1.00 66.57           C
ATOM   1826  CG  ASP B 234      12.739  56.225  18.791  1.00 66.57           C
ATOM   1827  OD1 ASP B 234      12.015  56.835  19.622  1.00 66.57           O
ATOM   1828  OD2 ASP B 234      13.364  56.789  17.853  1.00 66.57           O
ATOM   1829  C   ASP B 234      10.686  54.398  20.000  1.00 66.57           C
ATOM   1830  O   ASP B 234      10.048  55.317  20.514  1.00 66.57           O
ATOM   1831  N   ALA B 235      10.106  53.461  19.224  1.00 39.17           N
ATOM   1832  CA  ALA B 235       8.713  53.508  18.879  1.00 39.17           C
ATOM   1833  CB  ALA B 235       8.340  52.464  17.812  1.00 39.17           C
ATOM   1834  C   ALA B 235       7.802  53.283  20.055  1.00 39.17           C
ATOM   1835  O   ALA B 235       6.856  54.043  20.254  1.00 39.17           O
ATOM   1836  N   ALA B 236       8.071  52.244  20.876  1.00 44.62           N
ATOM   1837  CA  ALA B 236       7.178  51.867  21.939  1.00 44.62           C
ATOM   1838  CB  ALA B 236       7.319  50.393  22.358  1.00 44.62           C
ATOM   1839  C   ALA B 236       7.386  52.701  23.164  1.00 44.62           C
ATOM   1840  O   ALA B 236       8.422  53.336  23.350  1.00 44.62           O
ATOM   1841  N   ASP B 237       6.338  52.748  24.012  1.00 47.26           N
ATOM   1842  CA  ASP B 237       6.352  53.474  25.247  1.00 47.26           C
ATOM   1843  CB  ASP B 237       4.943  53.607  25.840  1.00 47.26           C
ATOM   1844  CG  ASP B 237       4.155  54.486  24.878  1.00 47.26           C
ATOM   1845  OD1 ASP B 237       4.784  55.375  24.245  1.00 47.26           O
ATOM   1846  OD2 ASP B 237       2.919  54.275  24.752  1.00 47.26           O
ATOM   1847  C   ASP B 237       7.235  52.797  26.255  1.00 47.26           C
ATOM   1848  O   ASP B 237       8.003  53.462  26.948  1.00 47.26           O
ATOM   1849  N   GLY B 238       7.169  51.451  26.357  1.00 20.80           N
ATOM   1850  CA  GLY B 238       7.940  50.767  27.360  1.00 20.80           C
ATOM   1851  C   GLY B 238       8.305  49.416  26.833  1.00 20.80           C
ATOM   1852  O   GLY B 238       7.923  49.056  25.721  1.00 20.80           O
ATOM   1853  N   ILE B 239       9.076  48.630  27.618  1.00 85.79           N
ATOM   1854  CA  ILE B 239       9.471  47.343  27.117  1.00 85.79           C
ATOM   1855  CB  ILE B 239      10.908  47.293  26.695  1.00 85.79           C
ATOM   1856  CG2 ILE B 239      11.761  47.402  27.968  1.00 85.79           C
ATOM   1857  CG1 ILE B 239      11.190  46.027  25.869  1.00 85.79           C
ATOM   1858  CD1 ILE B 239      12.543  46.057  25.160  1.00 85.79           C
ATOM   1859  C   ILE B 239       9.314  46.294  28.171  1.00 85.79           C
ATOM   1860  O   ILE B 239       9.553  46.535  29.352  1.00 85.79           O
ATOM   1861  N   MET B 240       8.907  45.080  27.745  1.00 32.24           N
ATOM   1862  CA  MET B 240       8.757  43.961  28.628  1.00 32.24           C
ATOM   1863  CB  MET B 240       7.381  43.279  28.526  1.00 32.24           C
ATOM   1864  CG  MET B 240       7.214  42.089  29.473  1.00 32.24           C
ATOM   1865  SD  MET B 240       5.598  41.260  29.372  1.00 32.24           S
ATOM   1866  CE  MET B 240       4.697  42.532  30.308  1.00 32.24           C
ATOM   1867  C   MET B 240       9.778  42.956  28.211  1.00 32.24           C
ATOM   1868  O   MET B 240       9.910  42.644  27.030  1.00 32.24           O
ATOM   1869  N   ILE B 241      10.544  42.423  29.180  1.00 90.51           N
ATOM   1870  CA  ILE B 241      11.531  41.452  28.830  1.00 90.51           C
ATOM   1871  CB  ILE B 241      12.888  41.742  29.416  1.00 90.51           C
ATOM   1872  CG2 ILE B 241      13.377  43.063  28.802  1.00 90.51           C
ATOM   1873  CG1 ILE B 241      12.851  41.759  30.953  1.00 90.51           C
ATOM   1874  CD1 ILE B 241      14.236  41.768  31.597  1.00 90.51           C
ATOM   1875  C   ILE B 241      11.041  40.131  29.324  1.00 90.51           C
ATOM   1876  O   ILE B 241      10.873  39.917  30.524  1.00 90.51           O
ATOM   1877  N   ALA B 242      10.758  39.204  28.389  1.00 36.45           N
ATOM   1878  CA  ALA B 242      10.298  37.929  28.849  1.00 36.45           C
ATOM   1879  CB  ALA B 242       9.162  37.344  27.991  1.00 36.45           C
ATOM   1880  C   ALA B 242      11.462  36.997  28.751  1.00 36.45           C
ATOM   1881  O   ALA B 242      11.905  36.648  27.658  1.00 36.45           O
ATOM   1882  N   ARG B 243      11.991  36.570  29.910  1.00141.76           N
ATOM   1883  CA  ARG B 243      13.135  35.709  29.913  1.00141.76           C
ATOM   1884  CB  ARG B 243      13.749  35.477  31.303  1.00141.76           C
ATOM   1885  CG  ARG B 243      14.326  36.738  31.946  1.00141.76           C
ATOM   1886  CD  ARG B 243      13.277  37.592  32.654  1.00141.76           C
ATOM   1887  NE  ARG B 243      12.745  36.753  33.764  1.00141.76           N
ATOM   1888  CZ  ARG B 243      13.453  36.639  34.925  1.00141.76           C
ATOM   1889  NH1 ARG B 243      14.623  37.324  35.080  1.00141.76           N
ATOM   1890  NH2 ARG B 243      13.003  35.823  35.923  1.00141.76           N
ATOM   1891  C   ARG B 243      12.774  34.366  29.369  1.00141.76           C
ATOM   1892  O   ARG B 243      13.552  33.762  28.634  1.00141.76           O
ATOM   1893  N   GLY B 244      11.581  33.858  29.727  1.00 17.29           N
ATOM   1894  CA  GLY B 244      11.208  32.530  29.334  1.00 17.29           C
ATOM   1895  C   GLY B 244      11.121  32.432  27.846  1.00 17.29           C
ATOM   1896  O   GLY B 244      11.609  31.473  27.249  1.00 17.29           O
ATOM   1897  N   ASP B 245      10.490  33.429  27.204  1.00 31.05           N
ATOM   1898  CA  ASP B 245      10.297  33.393  25.784  1.00 31.05           C
ATOM   1899  CB  ASP B 245       9.437  34.563  25.281  1.00 31.05           C
ATOM   1900  CG  ASP B 245       8.023  34.342  25.798  1.00 31.05           C
ATOM   1901  OD1 ASP B 245       7.538  33.182  25.718  1.00 31.05           O
ATOM   1902  OD2 ASP B 245       7.413  35.328  26.293  1.00 31.05           O
ATOM   1903  C   ASP B 245      11.624  33.478  25.103  1.00 31.05           C
ATOM   1904  O   ASP B 245      11.850  32.837  24.081  1.00 31.05           O
ATOM   1905  N   MET B 246      12.549  34.279  25.653  1.00 58.58           N
ATOM   1906  CA  MET B 246      13.816  34.460  25.008  1.00 58.58           C
ATOM   1907  CB  MET B 246      14.711  35.471  25.744  1.00 58.58           C
ATOM   1908  CG  MET B 246      14.152  36.896  25.721  1.00 58.58           C
ATOM   1909  SD  MET B 246      15.142  38.116  26.634  1.00 58.58           S
ATOM   1910  CE  MET B 246      14.046  39.515  26.261  1.00 58.58           C
ATOM   1911  C   MET B 246      14.536  33.152  24.979  1.00 58.58           C
ATOM   1912  O   MET B 246      15.152  32.789  23.979  1.00 58.58           O
ATOM   1913  N   GLY B 247      14.424  32.381  26.070  1.00 29.75           N
ATOM   1914  CA  GLY B 247      15.154  31.159  26.213  1.00 29.75           C
ATOM   1915  C   GLY B 247      14.808  30.235  25.094  1.00 29.75           C
ATOM   1916  O   GLY B 247      15.641  29.432  24.678  1.00 29.75           O
ATOM   1917  N   ILE B 248      13.557  30.272  24.602  1.00 95.29           N
ATOM   1918  CA  ILE B 248      13.241  29.326  23.575  1.00 95.29           C
ATOM   1919  CB  ILE B 248      11.776  29.303  23.207  1.00 95.29           C
ATOM   1920  CG2 ILE B 248      11.358  30.626  22.551  1.00 95.29           C
ATOM   1921  CG1 ILE B 248      11.465  28.084  22.331  1.00 95.29           C
ATOM   1922  CD1 ILE B 248       9.968  27.911  22.094  1.00 95.29           C
ATOM   1923  C   ILE B 248      14.060  29.587  22.345  1.00 95.29           C
ATOM   1924  O   ILE B 248      14.689  28.669  21.820  1.00 95.29           O
ATOM   1925  N   GLU B 249      14.072  30.840  21.848  1.00 76.11           N
ATOM   1926  CA  GLU B 249      14.787  31.151  20.644  1.00 76.11           C
ATOM   1927  CB  GLU B 249      14.298  32.438  19.964  1.00 76.11           C
ATOM   1928  CG  GLU B 249      12.820  32.359  19.576  1.00 76.11           C
ATOM   1929  CD  GLU B 249      12.639  33.183  18.313  1.00 76.11           C
ATOM   1930  OE1 GLU B 249      13.663  33.710  17.803  1.00 76.11           O
ATOM   1931  OE2 GLU B 249      11.480  33.277  17.829  1.00 76.11           O
ATOM   1932  C   GLU B 249      16.264  31.270  20.864  1.00 76.11           C
ATOM   1933  O   GLU B 249      17.052  30.800  20.044  1.00 76.11           O
ATOM   1934  N   VAL B 250      16.680  31.894  21.986  1.00 91.27           N
ATOM   1935  CA  VAL B 250      18.075  32.161  22.199  1.00 91.27           C
ATOM   1936  CB  VAL B 250      18.340  33.564  22.671  1.00 91.27           C
ATOM   1937  CG1 VAL B 250      17.728  33.733  24.071  1.00 91.27           C
ATOM   1938  CG2 VAL B 250      19.853  33.833  22.620  1.00 91.27           C
ATOM   1939  C   VAL B 250      18.612  31.228  23.236  1.00 91.27           C
ATOM   1940  O   VAL B 250      17.886  30.706  24.081  1.00 91.27           O
ATOM   1941  N   PRO B 251      19.898  31.006  23.166  1.00 56.01           N
ATOM   1942  CA  PRO B 251      20.521  30.118  24.105  1.00 56.01           C
ATOM   1943  CD  PRO B 251      20.575  30.985  21.878  1.00 56.01           C
ATOM   1944  CB  PRO B 251      21.922  29.854  23.561  1.00 56.01           C
ATOM   1945  CG  PRO B 251      21.739  29.991  22.038  1.00 56.01           C
ATOM   1946  C   PRO B 251      20.475  30.678  25.488  1.00 56.01           C
ATOM   1947  O   PRO B 251      20.463  31.897  25.650  1.00 56.01           O
ATOM   1948  N   PHE B 252      20.444  29.787  26.495  1.00 74.68           N
ATOM   1949  CA  PHE B 252      20.314  30.147  27.876  1.00 74.68           C
ATOM   1950  CB  PHE B 252      20.243  28.916  28.795  1.00 74.68           C
ATOM   1951  CG  PHE B 252      20.108  29.402  30.196  1.00 74.68           C
ATOM   1952  CD1 PHE B 252      18.875  29.734  30.708  1.00 74.68           C
ATOM   1953  CD2 PHE B 252      21.218  29.523  31.000  1.00 74.68           C
ATOM   1954  CE1 PHE B 252      18.752  30.182  32.002  1.00 74.68           C
ATOM   1955  CE2 PHE B 252      21.100  29.970  32.295  1.00 74.68           C
ATOM   1956  CZ  PHE B 252      19.865  30.300  32.798  1.00 74.68           C
ATOM   1957  C   PHE B 252      21.487  30.960  28.314  1.00 74.68           C
ATOM   1958  O   PHE B 252      21.330  31.974  28.993  1.00 74.68           O
ATOM   1959  N   GLU B 253      22.703  30.552  27.914  1.00 31.43           N
ATOM   1960  CA  GLU B 253      23.881  31.215  28.394  1.00 31.43           C
ATOM   1961  CB  GLU B 253      25.184  30.582  27.873  1.00 31.43           C
ATOM   1962  CG  GLU B 253      25.337  30.613  26.352  1.00 31.43           C
ATOM   1963  CD  GLU B 253      26.665  29.954  26.008  1.00 31.43           C
ATOM   1964  OE1 GLU B 253      27.355  29.488  26.954  1.00 31.43           O
ATOM   1965  OE2 GLU B 253      27.008  29.907  24.797  1.00 31.43           O
ATOM   1966  C   GLU B 253      23.858  32.651  27.971  1.00 31.43           C
ATOM   1967  O   GLU B 253      24.305  33.524  28.712  1.00 31.43           O
ATOM   1968  N   MET B 254      23.349  32.922  26.755  1.00 68.35           N
ATOM   1969  CA  MET B 254      23.305  34.236  26.173  1.00 68.35           C
ATOM   1970  CB  MET B 254      22.878  34.204  24.696  1.00 68.35           C
ATOM   1971  CG  MET B 254      23.878  33.477  23.794  1.00 68.35           C
ATOM   1972  SD  MET B 254      23.411  33.412  22.038  1.00 68.35           S
ATOM   1973  CE  MET B 254      24.884  32.486  21.518  1.00 68.35           C
ATOM   1974  C   MET B 254      22.355  35.157  26.894  1.00 68.35           C
ATOM   1975  O   MET B 254      22.618  36.353  27.007  1.00 68.35           O
ATOM   1976  N   VAL B 255      21.233  34.622  27.412  1.00 51.45           N
ATOM   1977  CA  VAL B 255      20.141  35.399  27.941  1.00 51.45           C
ATOM   1978  CB  VAL B 255      19.014  34.540  28.432  1.00 51.45           C
ATOM   1979  CG1 VAL B 255      17.928  35.450  29.031  1.00 51.45           C
ATOM   1980  CG2 VAL B 255      18.522  33.668  27.263  1.00 51.45           C
ATOM   1981  C   VAL B 255      20.526  36.315  29.073  1.00 51.45           C
ATOM   1982  O   VAL B 255      19.998  37.424  29.138  1.00 51.45           O
ATOM   1983  N   PRO B 256      21.376  35.972  29.991  1.00 70.04           N
ATOM   1984  CA  PRO B 256      21.601  36.880  31.084  1.00 70.04           C
ATOM   1985  CD  PRO B 256      21.597  34.588  30.373  1.00 70.04           C
ATOM   1986  CB  PRO B 256      22.478  36.112  32.069  1.00 70.04           C
ATOM   1987  CG  PRO B 256      22.056  34.644  31.842  1.00 70.04           C
ATOM   1988  C   PRO B 256      22.096  38.246  30.708  1.00 70.04           C
ATOM   1989  O   PRO B 256      21.622  39.222  31.288  1.00 70.04           O
ATOM   1990  N   VAL B 257      23.041  38.350  29.757  1.00 31.46           N
ATOM   1991  CA  VAL B 257      23.556  39.623  29.331  1.00 31.46           C
ATOM   1992  CB  VAL B 257      24.723  39.489  28.398  1.00 31.46           C
ATOM   1993  CG1 VAL B 257      25.132  40.892  27.917  1.00 31.46           C
ATOM   1994  CG2 VAL B 257      25.844  38.725  29.123  1.00 31.46           C
ATOM   1995  C   VAL B 257      22.470  40.334  28.592  1.00 31.46           C
ATOM   1996  O   VAL B 257      22.346  41.557  28.635  1.00 31.46           O
ATOM   1997  N   TYR B 258      21.653  39.530  27.898  1.00156.10           N
ATOM   1998  CA  TYR B 258      20.589  39.887  27.006  1.00156.10           C
ATOM   1999  CB  TYR B 258      19.937  38.539  26.646  1.00156.10           C
ATOM   2000  CG  TYR B 258      19.235  38.380  25.348  1.00156.10           C
ATOM   2001  CD1 TYR B 258      19.974  38.087  24.227  1.00156.10           C
ATOM   2002  CD2 TYR B 258      17.866  38.447  25.253  1.00156.10           C
ATOM   2003  CE1 TYR B 258      19.362  37.892  23.015  1.00156.10           C
ATOM   2004  CE2 TYR B 258      17.248  38.253  24.041  1.00156.10           C
ATOM   2005  CZ  TYR B 258      17.996  37.975  22.920  1.00156.10           C
ATOM   2006  OH  TYR B 258      17.362  37.771  21.676  1.00156.10           O
ATOM   2007  C   TYR B 258      19.615  40.702  27.805  1.00156.10           C
ATOM   2008  O   TYR B 258      19.218  41.795  27.403  1.00156.10           O
ATOM   2009  N   GLN B 259      19.234  40.187  28.990  1.00 29.51           N
ATOM   2010  CA  GLN B 259      18.289  40.850  29.842  1.00 29.51           C
ATOM   2011  CB  GLN B 259      17.950  40.017  31.089  1.00 29.51           C
ATOM   2012  CG  GLN B 259      16.950  40.690  32.027  1.00 29.51           C
ATOM   2013  CD  GLN B 259      16.721  39.759  33.210  1.00 29.51           C
ATOM   2014  OE1 GLN B 259      16.329  38.605  33.042  1.00 29.51           O
ATOM   2015  NE2 GLN B 259      16.978  40.271  34.442  1.00 29.51           N
ATOM   2016  C   GLN B 259      18.877  42.135  30.325  1.00 29.51           C
ATOM   2017  O   GLN B 259      18.215  43.171  30.338  1.00 29.51           O
ATOM   2018  N   LYS B 260      20.156  42.101  30.727  1.00 46.66           N
ATOM   2019  CA  LYS B 260      20.769  43.281  31.256  1.00 46.66           C
ATOM   2020  CB  LYS B 260      22.202  43.037  31.760  1.00 46.66           C
ATOM   2021  CG  LYS B 260      22.256  42.134  32.995  1.00 46.66           C
ATOM   2022  CD  LYS B 260      23.659  41.631  33.332  1.00 46.66           C
ATOM   2023  CE  LYS B 260      23.700  40.730  34.568  1.00 46.66           C
ATOM   2024  NZ  LYS B 260      23.305  41.500  35.769  1.00 46.66           N
ATOM   2025  C   LYS B 260      20.826  44.320  30.185  1.00 46.66           C
ATOM   2026  O   LYS B 260      20.578  45.497  30.439  1.00 46.66           O
ATOM   2027  N   MET B 261      21.154  43.904  28.948  1.00 53.79           N
ATOM   2028  CA  MET B 261      21.296  44.834  27.867  1.00 53.79           C
ATOM   2029  CB  MET B 261      21.770  44.157  26.569  1.00 53.79           C
ATOM   2030  CG  MET B 261      22.075  45.137  25.434  1.00 53.79           C
ATOM   2031  SD  MET B 261      22.636  44.348  23.895  1.00 53.79           S
ATOM   2032  CE  MET B 261      22.912  45.905  23.003  1.00 53.79           C
ATOM   2033  C   MET B 261      19.983  45.491  27.582  1.00 53.79           C
ATOM   2034  O   MET B 261      19.920  46.703  27.384  1.00 53.79           O
ATOM   2035  N   ILE B 262      18.888  44.708  27.568  1.00 72.44           N
ATOM   2036  CA  ILE B 262      17.613  45.268  27.228  1.00 72.44           C
ATOM   2037  CB  ILE B 262      16.525  44.236  27.099  1.00 72.44           C
ATOM   2038  CG2 ILE B 262      16.255  43.622  28.479  1.00 72.44           C
ATOM   2039  CG1 ILE B 262      15.280  44.849  26.438  1.00 72.44           C
ATOM   2040  CD1 ILE B 262      14.257  43.805  25.993  1.00 72.44           C
ATOM   2041  C   ILE B 262      17.210  46.274  28.259  1.00 72.44           C
ATOM   2042  O   ILE B 262      16.703  47.343  27.924  1.00 72.44           O
ATOM   2043  N   ILE B 263      17.430  45.957  29.549  1.00 29.48           N
ATOM   2044  CA  ILE B 263      17.018  46.831  30.611  1.00 29.48           C
ATOM   2045  CB  ILE B 263      17.247  46.236  31.970  1.00 29.48           C
ATOM   2046  CG2 ILE B 263      16.942  47.313  33.023  1.00 29.48           C
ATOM   2047  CG1 ILE B 263      16.404  44.960  32.134  1.00 29.48           C
ATOM   2048  CD1 ILE B 263      16.763  44.144  33.374  1.00 29.48           C
ATOM   2049  C   ILE B 263      17.769  48.125  30.545  1.00 29.48           C
ATOM   2050  O   ILE B 263      17.179  49.197  30.673  1.00 29.48           O
ATOM   2051  N   THR B 264      19.094  48.067  30.319  1.00 90.33           N
ATOM   2052  CA  THR B 264      19.890  49.261  30.333  1.00 90.33           C
ATOM   2053  CB  THR B 264      21.356  48.992  30.131  1.00 90.33           C
ATOM   2054  OG1 THR B 264      22.101  50.186  30.317  1.00 90.33           O
ATOM   2055  CG2 THR B 264      21.585  48.431  28.718  1.00 90.33           C
ATOM   2056  C   THR B 264      19.431  50.195  29.257  1.00 90.33           C
ATOM   2057  O   THR B 264      19.315  51.398  29.487  1.00 90.33           O
ATOM   2058  N   LYS B 265      19.136  49.670  28.054  1.00 48.60           N
ATOM   2059  CA  LYS B 265      18.742  50.527  26.974  1.00 48.60           C
ATOM   2060  CB  LYS B 265      18.471  49.772  25.663  1.00 48.60           C
ATOM   2061  CG  LYS B 265      19.736  49.237  24.990  1.00 48.60           C
ATOM   2062  CD  LYS B 265      19.453  48.254  23.852  1.00 48.60           C
ATOM   2063  CE  LYS B 265      20.701  47.858  23.061  1.00 48.60           C
ATOM   2064  NZ  LYS B 265      21.203  49.021  22.294  1.00 48.60           N
ATOM   2065  C   LYS B 265      17.482  51.230  27.353  1.00 48.60           C
ATOM   2066  O   LYS B 265      17.322  52.421  27.091  1.00 48.60           O
ATOM   2067  N   VAL B 266      16.553  50.497  27.986  1.00 29.33           N
ATOM   2068  CA  VAL B 266      15.283  51.029  28.381  1.00 29.33           C
ATOM   2069  CB  VAL B 266      14.440  49.950  28.994  1.00 29.33           C
ATOM   2070  CG1 VAL B 266      13.084  50.532  29.407  1.00 29.33           C
ATOM   2071  CG2 VAL B 266      14.357  48.795  27.984  1.00 29.33           C
ATOM   2072  C   VAL B 266      15.522  52.097  29.399  1.00 29.33           C
ATOM   2073  O   VAL B 266      14.903  53.158  29.353  1.00 29.33           O
ATOM   2074  N   ASN B 267      16.459  51.846  30.335  1.00 39.69           N
ATOM   2075  CA  ASN B 267      16.734  52.775  31.394  1.00 39.69           C
ATOM   2076  CB  ASN B 267      17.832  52.283  32.350  1.00 39.69           C
ATOM   2077  CG  ASN B 267      17.287  51.103  33.141  1.00 39.69           C
ATOM   2078  OD1 ASN B 267      18.043  50.251  33.606  1.00 39.69           O
ATOM   2079  ND2 ASN B 267      15.938  51.046  33.297  1.00 39.69           N
ATOM   2080  C   ASN B 267      17.212  54.061  30.798  1.00 39.69           C
ATOM   2081  O   ASN B 267      16.803  55.139  31.225  1.00 39.69           O
ATOM   2082  N   ALA B 268      18.089  53.981  29.783  1.00 19.36           N
ATOM   2083  CA  ALA B 268      18.638  55.170  29.197  1.00 19.36           C
ATOM   2084  CB  ALA B 268      19.640  54.870  28.069  1.00 19.36           C
ATOM   2085  C   ALA B 268      17.525  55.974  28.609  1.00 19.36           C
ATOM   2086  O   ALA B 268      17.487  57.196  28.748  1.00 19.36           O
ATOM   2087  N   ALA B 269      16.577  55.295  27.940  1.00 26.58           N
ATOM   2088  CA  ALA B 269      15.474  55.953  27.306  1.00 26.58           C
ATOM   2089  CB  ALA B 269      14.559  54.976  26.550  1.00 26.58           C
ATOM   2090  C   ALA B 269      14.651  56.626  28.356  1.00 26.58           C
ATOM   2091  O   ALA B 269      14.121  57.713  28.135  1.00 26.58           O
ATOM   2092  N   GLY B 270      14.520  55.996  29.538  1.00 15.90           N
ATOM   2093  CA  GLY B 270      13.718  56.591  30.564  1.00 15.90           C
ATOM   2094  C   GLY B 270      12.362  55.982  30.469  1.00 15.90           C
ATOM   2095  O   GLY B 270      11.424  56.417  31.135  1.00 15.90           O
ATOM   2096  N   LYS B 271      12.230  54.947  29.620  1.00 42.34           N
ATOM   2097  CA  LYS B 271      10.967  54.293  29.465  1.00 42.34           C
ATOM   2098  CB  LYS B 271      10.718  53.816  28.026  1.00 42.34           C
ATOM   2099  CG  LYS B 271      10.582  55.008  27.076  1.00 42.34           C
ATOM   2100  CD  LYS B 271      10.647  54.666  25.587  1.00 42.34           C
ATOM   2101  CE  LYS B 271      10.504  55.901  24.694  1.00 42.34           C
ATOM   2102  NZ  LYS B 271      10.577  55.519  23.268  1.00 42.34           N
ATOM   2103  C   LYS B 271      10.929  53.141  30.417  1.00 42.34           C
ATOM   2104  O   LYS B 271      11.966  52.603  30.801  1.00 42.34           O
ATOM   2105  N   SER B 272       9.715  52.749  30.850  1.00 61.54           N
ATOM   2106  CA  SER B 272       9.583  51.702  31.821  1.00 61.54           C
ATOM   2107  CB  SER B 272       8.161  51.575  32.394  1.00 61.54           C
ATOM   2108  OG  SER B 272       8.113  50.527  33.351  1.00 61.54           O
ATOM   2109  C   SER B 272       9.935  50.395  31.196  1.00 61.54           C
ATOM   2110  O   SER B 272       9.737  50.186  30.001  1.00 61.54           O
ATOM   2111  N   ALA B 273      10.495  49.479  32.011  1.00 25.06           N
ATOM   2112  CA  ALA B 273      10.824  48.169  31.530  1.00 25.06           C
ATOM   2113  CB  ALA B 273      12.337  47.921  31.403  1.00 25.06           C
ATOM   2114  C   ALA B 273      10.294  47.197  32.536  1.00 25.06           C
ATOM   2115  O   ALA B 273      10.345  47.446  33.740  1.00 25.06           O
ATOM   2116  N   ILE B 274       9.761  46.055  32.060  1.00 29.78           N
ATOM   2117  CA  ILE B 274       9.210  45.088  32.965  1.00 29.78           C
ATOM   2118  CB  ILE B 274       7.758  44.796  32.708  1.00 29.78           C
ATOM   2119  CG2 ILE B 274       7.330  43.639  33.626  1.00 29.78           C
ATOM   2120  CG1 ILE B 274       6.913  46.068  32.892  1.00 29.78           C
ATOM   2121  CD1 ILE B 274       5.483  45.931  32.372  1.00 29.78           C
ATOM   2122  C   ILE B 274       9.957  43.806  32.772  1.00 29.78           C
ATOM   2123  O   ILE B 274      10.210  43.383  31.645  1.00 29.78           O
ATOM   2124  N   THR B 275      10.346  43.158  33.888  1.00 37.20           N
ATOM   2125  CA  THR B 275      11.033  41.902  33.800  1.00 37.20           C
ATOM   2126  CB  THR B 275      12.118  41.746  34.826  1.00 37.20           C
ATOM   2127  OG1 THR B 275      13.081  42.780  34.683  1.00 37.20           O
ATOM   2128  CG2 THR B 275      12.786  40.373  34.641  1.00 37.20           C
ATOM   2129  C   THR B 275       9.998  40.865  34.077  1.00 37.20           C
ATOM   2130  O   THR B 275       9.321  40.923  35.101  1.00 37.20           O
ATOM   2131  N   ALA B 276       9.829  39.888  33.163  1.00 52.49           N
ATOM   2132  CA  ALA B 276       8.768  38.959  33.413  1.00 52.49           C
ATOM   2133  CB  ALA B 276       7.499  39.255  32.596  1.00 52.49           C
ATOM   2134  C   ALA B 276       9.177  37.565  33.079  1.00 52.49           C
ATOM   2135  O   ALA B 276      10.043  37.340  32.239  1.00 52.49           O
ATOM   2136  N   THR B 277       8.570  36.609  33.814  1.00105.45           N
ATOM   2137  CA  THR B 277       8.614  35.183  33.637  1.00105.45           C
ATOM   2138  CB  THR B 277       8.940  34.662  32.259  1.00105.45           C
ATOM   2139  OG1 THR B 277      10.319  34.812  31.957  1.00105.45           O
ATOM   2140  CG2 THR B 277       8.079  35.420  31.234  1.00105.45           C
ATOM   2141  C   THR B 277       9.607  34.579  34.569  1.00105.45           C
ATOM   2142  O   THR B 277      10.667  35.144  34.838  1.00105.45           O
ATOM   2143  N   ASN B 278       9.245  33.392  35.087  1.00 88.12           N
ATOM   2144  CA  ASN B 278      10.073  32.559  35.907  1.00 88.12           C
ATOM   2145  CB  ASN B 278      11.351  32.091  35.186  1.00 88.12           C
ATOM   2146  CG  ASN B 278      10.965  31.205  34.009  1.00 88.12           C
ATOM   2147  OD1 ASN B 278      11.827  30.720  33.279  1.00 88.12           O
ATOM   2148  ND2 ASN B 278       9.637  30.994  33.810  1.00 88.12           N
ATOM   2149  C   ASN B 278      10.510  33.283  37.139  1.00 88.12           C
ATOM   2150  O   ASN B 278      11.498  32.883  37.754  1.00 88.12           O
ATOM   2151  N   MET B 279       9.836  34.381  37.532  1.00 89.26           N
ATOM   2152  CA  MET B 279      10.368  35.026  38.697  1.00 89.26           C
ATOM   2153  CB  MET B 279       9.665  36.365  38.970  1.00 89.26           C
ATOM   2154  CG  MET B 279       9.765  37.340  37.796  1.00 89.26           C
ATOM   2155  SD  MET B 279      11.450  37.899  37.413  1.00 89.26           S
ATOM   2156  CE  MET B 279      11.531  39.107  38.766  1.00 89.26           C
ATOM   2157  C   MET B 279      10.217  34.190  39.944  1.00 89.26           C
ATOM   2158  O   MET B 279      11.181  33.664  40.498  1.00 89.26           O
ATOM   2159  N   LEU B 280       8.951  34.087  40.392  1.00134.35           N
ATOM   2160  CA  LEU B 280       8.394  33.447  41.556  1.00134.35           C
ATOM   2161  CB  LEU B 280       7.301  34.296  42.217  1.00134.35           C
ATOM   2162  CG  LEU B 280       7.871  35.625  42.745  1.00134.35           C
ATOM   2163  CD1 LEU B 280       6.825  36.410  43.551  1.00134.35           C
ATOM   2164  CD2 LEU B 280       9.183  35.397  43.516  1.00134.35           C
ATOM   2165  C   LEU B 280       7.887  32.044  41.390  1.00134.35           C
ATOM   2166  O   LEU B 280       7.438  31.473  42.377  1.00134.35           O
ATOM   2167  N   GLU B 281       7.907  31.450  40.182  1.00 78.97           N
ATOM   2168  CA  GLU B 281       7.112  30.296  39.822  1.00 78.97           C
ATOM   2169  CB  GLU B 281       7.605  29.608  38.539  1.00 78.97           C
ATOM   2170  CG  GLU B 281       7.349  30.422  37.270  1.00 78.97           C
ATOM   2171  CD  GLU B 281       7.872  29.617  36.090  1.00 78.97           C
ATOM   2172  OE1 GLU B 281       8.675  28.674  36.325  1.00 78.97           O
ATOM   2173  OE2 GLU B 281       7.473  29.933  34.938  1.00 78.97           O
ATOM   2174  C   GLU B 281       7.010  29.225  40.875  1.00 78.97           C
ATOM   2175  O   GLU B 281       5.944  28.626  41.013  1.00 78.97           O
ATOM   2176  N   THR B 282       8.057  28.940  41.660  1.00110.25           N
ATOM   2177  CA  THR B 282       7.956  27.881  42.631  1.00110.25           C
ATOM   2178  CB  THR B 282       9.212  27.691  43.428  1.00110.25           C
ATOM   2179  OG1 THR B 282       9.134  26.492  44.186  1.00110.25           O
ATOM   2180  CG2 THR B 282       9.386  28.896  44.367  1.00110.25           C
ATOM   2181  C   THR B 282       6.850  28.186  43.605  1.00110.25           C
ATOM   2182  O   THR B 282       6.234  27.281  44.165  1.00110.25           O
ATOM   2183  N   MET B 283       6.564  29.482  43.810  1.00 67.37           N
ATOM   2184  CA  MET B 283       5.637  30.012  44.772  1.00 67.37           C
ATOM   2185  CB  MET B 283       5.631  31.549  44.846  1.00 67.37           C
ATOM   2186  CG  MET B 283       6.920  32.116  45.444  1.00 67.37           C
ATOM   2187  SD  MET B 283       6.858  33.889  45.838  1.00 67.37           S
ATOM   2188  CE  MET B 283       5.725  33.696  47.245  1.00 67.37           C
ATOM   2189  C   MET B 283       4.237  29.552  44.525  1.00 67.37           C
ATOM   2190  O   MET B 283       3.423  29.587  45.448  1.00 67.37           O
ATOM   2191  N   THR B 284       3.883  29.183  43.279  1.00109.29           N
ATOM   2192  CA  THR B 284       2.537  28.729  43.072  1.00109.29           C
ATOM   2193  CB  THR B 284       2.272  28.295  41.655  1.00109.29           C
ATOM   2194  OG1 THR B 284       0.914  27.905  41.511  1.00109.29           O
ATOM   2195  CG2 THR B 284       3.212  27.138  41.272  1.00109.29           C
ATOM   2196  C   THR B 284       2.297  27.575  44.001  1.00109.29           C
ATOM   2197  O   THR B 284       1.276  27.535  44.687  1.00109.29           O
ATOM   2198  N   ASP B 285       3.230  26.605  44.041  1.00 45.78           N
ATOM   2199  CA  ASP B 285       3.132  25.491  44.939  1.00 45.78           C
ATOM   2200  CB  ASP B 285       4.055  24.327  44.543  1.00 45.78           C
ATOM   2201  CG  ASP B 285       3.489  23.694  43.280  1.00 45.78           C
ATOM   2202  OD1 ASP B 285       2.375  24.108  42.861  1.00 45.78           O
ATOM   2203  OD2 ASP B 285       4.163  22.791  42.717  1.00 45.78           O
ATOM   2204  C   ASP B 285       3.470  25.865  46.359  1.00 45.78           C
ATOM   2205  O   ASP B 285       2.778  25.444  47.285  1.00 45.78           O
ATOM   2206  N   LYS B 286       4.528  26.682  46.580  1.00 46.03           N
ATOM   2207  CA  LYS B 286       4.992  26.884  47.931  1.00 46.03           C
ATOM   2208  CB  LYS B 286       6.483  26.550  48.107  1.00 46.03           C
ATOM   2209  CG  LYS B 286       6.808  25.074  47.868  1.00 46.03           C
ATOM   2210  CD  LYS B 286       8.303  24.795  47.708  1.00 46.03           C
ATOM   2211  CE  LYS B 286       8.628  23.319  47.468  1.00 46.03           C
ATOM   2212  NZ  LYS B 286      10.090  23.140  47.323  1.00 46.03           N
ATOM   2213  C   LYS B 286       4.806  28.294  48.400  1.00 46.03           C
ATOM   2214  O   LYS B 286       4.676  29.245  47.632  1.00 46.03           O
ATOM   2215  N   PRO B 287       4.758  28.389  49.708  1.00 67.32           N
ATOM   2216  CA  PRO B 287       4.606  29.647  50.392  1.00 67.32           C
ATOM   2217  CD  PRO B 287       4.263  27.276  50.502  1.00 67.32           C
ATOM   2218  CB  PRO B 287       4.288  29.298  51.844  1.00 67.32           C
ATOM   2219  CG  PRO B 287       3.635  27.909  51.755  1.00 67.32           C
ATOM   2220  C   PRO B 287       5.811  30.521  50.268  1.00 67.32           C
ATOM   2221  O   PRO B 287       5.670  31.737  50.394  1.00 67.32           O
ATOM   2222  N   ARG B 288       7.003  29.937  50.040  1.00108.61           N
ATOM   2223  CA  ARG B 288       8.185  30.747  50.012  1.00108.61           C
ATOM   2224  CB  ARG B 288       9.182  30.385  51.123  1.00108.61           C
ATOM   2225  CG  ARG B 288       8.582  30.485  52.525  1.00108.61           C
ATOM   2226  CD  ARG B 288       9.504  29.950  53.620  1.00108.61           C
ATOM   2227  NE  ARG B 288       8.682  29.794  54.851  1.00108.61           N
ATOM   2228  CZ  ARG B 288       7.923  28.670  55.007  1.00108.61           C
ATOM   2229  NH1 ARG B 288       7.898  27.725  54.022  1.00108.61           N
ATOM   2230  NH2 ARG B 288       7.185  28.493  56.142  1.00108.61           N
ATOM   2231  C   ARG B 288       8.882  30.497  48.716  1.00108.61           C
ATOM   2232  O   ARG B 288       8.736  29.437  48.110  1.00108.61           O
ATOM   2233  N   ALA B 289       9.647  31.505  48.253  1.00 29.43           N
ATOM   2234  CA  ALA B 289      10.385  31.415  47.028  1.00 29.43           C
ATOM   2235  CB  ALA B 289      10.703  32.785  46.404  1.00 29.43           C
ATOM   2236  C   ALA B 289      11.683  30.726  47.295  1.00 29.43           C
ATOM   2237  O   ALA B 289      12.093  30.563  48.443  1.00 29.43           O
ATOM   2238  N   THR B 290      12.351  30.281  46.212  1.00 24.45           N
ATOM   2239  CA  THR B 290      13.612  29.610  46.319  1.00 24.45           C
ATOM   2240  CB  THR B 290      13.912  28.759  45.115  1.00 24.45           C
ATOM   2241  OG1 THR B 290      12.873  27.808  44.929  1.00 24.45           O
ATOM   2242  CG2 THR B 290      15.251  28.027  45.316  1.00 24.45           C
ATOM   2243  C   THR B 290      14.665  30.666  46.425  1.00 24.45           C
ATOM   2244  O   THR B 290      14.431  31.830  46.103  1.00 24.45           O
ATOM   2245  N   ARG B 291      15.863  30.278  46.900  1.00 71.52           N
ATOM   2246  CA  ARG B 291      16.943  31.205  47.047  1.00 71.52           C
ATOM   2247  CB  ARG B 291      18.215  30.547  47.611  1.00 71.52           C
ATOM   2248  CG  ARG B 291      19.388  31.512  47.807  1.00 71.52           C
ATOM   2249  CD  ARG B 291      20.088  31.918  46.508  1.00 71.52           C
ATOM   2250  NE  ARG B 291      20.603  30.676  45.866  1.00 71.52           N
ATOM   2251  CZ  ARG B 291      21.148  30.731  44.616  1.00 71.52           C
ATOM   2252  NH1 ARG B 291      21.249  31.929  43.968  1.00 71.52           N
ATOM   2253  NH2 ARG B 291      21.591  29.590  44.013  1.00 71.52           N
ATOM   2254  C   ARG B 291      17.263  31.714  45.682  1.00 71.52           C
ATOM   2255  O   ARG B 291      17.527  32.900  45.494  1.00 71.52           O
ATOM   2256  N   SER B 292      17.235  30.810  44.686  1.00 60.33           N
ATOM   2257  CA  SER B 292      17.574  31.169  43.341  1.00 60.33           C
ATOM   2258  CB  SER B 292      17.516  29.971  42.379  1.00 60.33           C
ATOM   2259  OG  SER B 292      17.859  30.383  41.064  1.00 60.33           O
ATOM   2260  C   SER B 292      16.602  32.190  42.842  1.00 60.33           C
ATOM   2261  O   SER B 292      16.994  33.194  42.249  1.00 60.33           O
ATOM   2262  N   GLU B 293      15.298  31.970  43.090  1.00 26.02           N
ATOM   2263  CA  GLU B 293      14.296  32.862  42.581  1.00 26.02           C
ATOM   2264  CB  GLU B 293      12.871  32.387  42.900  1.00 26.02           C
ATOM   2265  CG  GLU B 293      12.511  31.100  42.159  1.00 26.02           C
ATOM   2266  CD  GLU B 293      11.093  30.720  42.541  1.00 26.02           C
ATOM   2267  OE1 GLU B 293      10.600  31.230  43.582  1.00 26.02           O
ATOM   2268  OE2 GLU B 293      10.486  29.908  41.796  1.00 26.02           O
ATOM   2269  C   GLU B 293      14.485  34.210  43.193  1.00 26.02           C
ATOM   2270  O   GLU B 293      14.382  35.227  42.511  1.00 26.02           O
ATOM   2271  N   VAL B 294      14.778  34.252  44.503  1.00 17.34           N
ATOM   2272  CA  VAL B 294      14.958  35.509  45.166  1.00 17.34           C
ATOM   2273  CB  VAL B 294      15.252  35.358  46.629  1.00 17.34           C
ATOM   2274  CG1 VAL B 294      15.536  36.751  47.217  1.00 17.34           C
ATOM   2275  CG2 VAL B 294      14.072  34.627  47.293  1.00 17.34           C
ATOM   2276  C   VAL B 294      16.133  36.187  44.540  1.00 17.34           C
ATOM   2277  O   VAL B 294      16.114  37.394  44.306  1.00 17.34           O
ATOM   2278  N   SER B 295      17.191  35.409  44.249  1.00 20.99           N
ATOM   2279  CA  SER B 295      18.393  35.952  43.689  1.00 20.99           C
ATOM   2280  CB  SER B 295      19.496  34.894  43.515  1.00 20.99           C
ATOM   2281  OG  SER B 295      20.658  35.487  42.955  1.00 20.99           O
ATOM   2282  C   SER B 295      18.099  36.518  42.336  1.00 20.99           C
ATOM   2283  O   SER B 295      18.588  37.591  41.989  1.00 20.99           O
ATOM   2284  N   ASP B 296      17.283  35.810  41.530  1.00 28.66           N
ATOM   2285  CA  ASP B 296      16.998  36.257  40.195  1.00 28.66           C
ATOM   2286  CB  ASP B 296      16.119  35.267  39.413  1.00 28.66           C
ATOM   2287  CG  ASP B 296      16.107  35.701  37.953  1.00 28.66           C
ATOM   2288  OD1 ASP B 296      16.821  36.684  37.620  1.00 28.66           O
ATOM   2289  OD2 ASP B 296      15.382  35.055  37.150  1.00 28.66           O
ATOM   2290  C   ASP B 296      16.266  37.562  40.252  1.00 28.66           C
ATOM   2291  O   ASP B 296      16.575  38.484  39.500  1.00 28.66           O
ATOM   2292  N   VAL B 297      15.274  37.672  41.156  1.00 25.56           N
ATOM   2293  CA  VAL B 297      14.486  38.868  41.269  1.00 25.56           C
ATOM   2294  CB  VAL B 297      13.402  38.750  42.299  1.00 25.56           C
ATOM   2295  CG1 VAL B 297      12.703  40.113  42.435  1.00 25.56           C
ATOM   2296  CG2 VAL B 297      12.460  37.602  41.895  1.00 25.56           C
ATOM   2297  C   VAL B 297      15.373  39.999  41.690  1.00 25.56           C
ATOM   2298  O   VAL B 297      15.295  41.101  41.149  1.00 25.56           O
ATOM   2299  N   PHE B 298      16.267  39.736  42.659  1.00132.36           N
ATOM   2300  CA  PHE B 298      17.146  40.734  43.198  1.00132.36           C
ATOM   2301  CB  PHE B 298      18.095  40.137  44.253  1.00132.36           C
ATOM   2302  CG  PHE B 298      18.986  41.207  44.785  1.00132.36           C
ATOM   2303  CD1 PHE B 298      20.192  41.471  44.182  1.00132.36           C
ATOM   2304  CD2 PHE B 298      18.618  41.946  45.889  1.00132.36           C
ATOM   2305  CE1 PHE B 298      21.023  42.454  44.668  1.00132.36           C
ATOM   2306  CE2 PHE B 298      19.445  42.929  46.378  1.00132.36           C
ATOM   2307  CZ  PHE B 298      20.649  43.186  45.769  1.00132.36           C
ATOM   2308  C   PHE B 298      17.993  41.258  42.080  1.00132.36           C
ATOM   2309  O   PHE B 298      18.209  42.462  41.961  1.00132.36           O
ATOM   2310  N   ASN B 299      18.507  40.364  41.221  1.00 26.46           N
ATOM   2311  CA  ASN B 299      19.355  40.790  40.146  1.00 26.46           C
ATOM   2312  CB  ASN B 299      19.955  39.616  39.355  1.00 26.46           C
ATOM   2313  CG  ASN B 299      20.996  38.949  40.243  1.00 26.46           C
ATOM   2314  OD1 ASN B 299      21.862  39.614  40.809  1.00 26.46           O
ATOM   2315  ND2 ASN B 299      20.910  37.598  40.374  1.00 26.46           N
ATOM   2316  C   ASN B 299      18.577  41.639  39.191  1.00 26.46           C
ATOM   2317  O   ASN B 299      19.096  42.610  38.647  1.00 26.46           O
ATOM   2318  N   ALA B 300      17.300  41.306  38.952  1.00 25.06           N
ATOM   2319  CA  ALA B 300      16.554  42.071  38.000  1.00 25.06           C
ATOM   2320  CB  ALA B 300      15.108  41.572  37.833  1.00 25.06           C
ATOM   2321  C   ALA B 300      16.492  43.487  38.480  1.00 25.06           C
ATOM   2322  O   ALA B 300      16.609  44.416  37.682  1.00 25.06           O
ATOM   2323  N   VAL B 301      16.297  43.697  39.798  1.00 96.21           N
ATOM   2324  CA  VAL B 301      16.182  45.044  40.283  1.00 96.21           C
ATOM   2325  CB  VAL B 301      15.741  45.173  41.717  1.00 96.21           C
ATOM   2326  CG1 VAL B 301      14.402  44.434  41.883  1.00 96.21           C
ATOM   2327  CG2 VAL B 301      16.862  44.731  42.666  1.00 96.21           C
ATOM   2328  C   VAL B 301      17.489  45.763  40.133  1.00 96.21           C
ATOM   2329  O   VAL B 301      17.514  46.937  39.769  1.00 96.21           O
ATOM   2330  N   ILE B 302      18.620  45.080  40.401  1.00113.31           N
ATOM   2331  CA  ILE B 302      19.896  45.734  40.301  1.00113.31           C
ATOM   2332  CB  ILE B 302      21.073  44.887  40.705  1.00113.31           C
ATOM   2333  CG2 ILE B 302      21.339  43.847  39.607  1.00113.31           C
ATOM   2334  CG1 ILE B 302      22.292  45.785  40.973  1.00113.31           C
ATOM   2335  CD1 ILE B 302      22.124  46.689  42.193  1.00113.31           C
ATOM   2336  C   ILE B 302      20.073  46.148  38.877  1.00113.31           C
ATOM   2337  O   ILE B 302      20.635  47.204  38.588  1.00113.31           O
ATOM   2338  N   ASP B 303      19.576  45.310  37.949  1.00 38.59           N
ATOM   2339  CA  ASP B 303      19.673  45.545  36.538  1.00 38.59           C
ATOM   2340  CB  ASP B 303      19.008  44.442  35.697  1.00 38.59           C
ATOM   2341  CG  ASP B 303      19.880  43.195  35.776  1.00 38.59           C
ATOM   2342  OD1 ASP B 303      21.106  43.343  36.025  1.00 38.59           O
ATOM   2343  OD2 ASP B 303      19.331  42.077  35.587  1.00 38.59           O
ATOM   2344  C   ASP B 303      18.984  46.839  36.233  1.00 38.59           C
ATOM   2345  O   ASP B 303      19.381  47.545  35.307  1.00 38.59           O
ATOM   2346  N   GLY B 304      17.941  47.206  37.007  1.00 37.04           N
ATOM   2347  CA  GLY B 304      17.328  48.473  36.731  1.00 37.04           C
ATOM   2348  C   GLY B 304      15.940  48.329  36.185  1.00 37.04           C
ATOM   2349  O   GLY B 304      15.403  49.281  35.621  1.00 37.04           O
ATOM   2350  N   THR B 305      15.309  47.147  36.323  1.00 98.19           N
ATOM   2351  CA  THR B 305      13.967  47.014  35.829  1.00 98.19           C
ATOM   2352  CB  THR B 305      13.463  45.601  35.856  1.00 98.19           C
ATOM   2353  OG1 THR B 305      12.197  45.514  35.218  1.00 98.19           O
ATOM   2354  CG2 THR B 305      13.357  45.147  37.322  1.00 98.19           C
ATOM   2355  C   THR B 305      13.049  47.842  36.679  1.00 98.19           C
ATOM   2356  O   THR B 305      13.142  47.837  37.905  1.00 98.19           O
ATOM   2357  N   ASP B 306      12.137  48.596  36.027  1.00 39.39           N
ATOM   2358  CA  ASP B 306      11.201  49.438  36.721  1.00 39.39           C
ATOM   2359  CB  ASP B 306      10.355  50.318  35.785  1.00 39.39           C
ATOM   2360  CG  ASP B 306      11.245  51.407  35.201  1.00 39.39           C
ATOM   2361  OD1 ASP B 306      12.480  51.180  35.102  1.00 39.39           O
ATOM   2362  OD2 ASP B 306      10.701  52.490  34.857  1.00 39.39           O
ATOM   2363  C   ASP B 306      10.251  48.580  37.489  1.00 39.39           C
ATOM   2364  O   ASP B 306       9.900  48.904  38.624  1.00 39.39           O
ATOM   2365  N   ALA B 307       9.806  47.456  36.891  1.00 30.37           N
ATOM   2366  CA  ALA B 307       8.839  46.656  37.582  1.00 30.37           C
ATOM   2367  CB  ALA B 307       7.393  46.938  37.143  1.00 30.37           C
ATOM   2368  C   ALA B 307       9.102  45.206  37.325  1.00 30.37           C
ATOM   2369  O   ALA B 307       9.798  44.837  36.380  1.00 30.37           O
ATOM   2370  N   THR B 308       8.544  44.346  38.204  1.00 97.39           N
ATOM   2371  CA  THR B 308       8.667  42.923  38.074  1.00 97.39           C
ATOM   2372  CB  THR B 308       9.154  42.245  39.319  1.00 97.39           C
ATOM   2373  OG1 THR B 308       9.393  40.868  39.067  1.00 97.39           O
ATOM   2374  CG2 THR B 308       8.092  42.410  40.420  1.00 97.39           C
ATOM   2375  C   THR B 308       7.285  42.419  37.806  1.00 97.39           C
ATOM   2376  O   THR B 308       6.306  43.051  38.198  1.00 97.39           O
ATOM   2377  N   MET B 309       7.160  41.271  37.111  1.00 40.47           N
ATOM   2378  CA  MET B 309       5.838  40.819  36.793  1.00 40.47           C
ATOM   2379  CB  MET B 309       5.560  40.751  35.280  1.00 40.47           C
ATOM   2380  CG  MET B 309       4.097  40.455  34.937  1.00 40.47           C
ATOM   2381  SD  MET B 309       3.727  40.395  33.156  1.00 40.47           S
ATOM   2382  CE  MET B 309       4.487  38.772  32.867  1.00 40.47           C
ATOM   2383  C   MET B 309       5.620  39.449  37.347  1.00 40.47           C
ATOM   2384  O   MET B 309       6.527  38.620  37.384  1.00 40.47           O
ATOM   2385  N   LEU B 310       4.381  39.197  37.811  1.00 57.83           N
ATOM   2386  CA  LEU B 310       4.004  37.915  38.329  1.00 57.83           C
ATOM   2387  CB  LEU B 310       3.230  37.988  39.656  1.00 57.83           C
ATOM   2388  CG  LEU B 310       4.072  38.509  40.833  1.00 57.83           C
ATOM   2389  CD1 LEU B 310       3.250  38.557  42.130  1.00 57.83           C
ATOM   2390  CD2 LEU B 310       5.366  37.697  40.987  1.00 57.83           C
ATOM   2391  C   LEU B 310       3.077  37.321  37.320  1.00 57.83           C
ATOM   2392  O   LEU B 310       2.347  38.034  36.632  1.00 57.83           O
ATOM   2393  N   SER B 311       3.082  35.981  37.213  1.00 90.06           N
ATOM   2394  CA  SER B 311       2.272  35.316  36.237  1.00 90.06           C
ATOM   2395  CB  SER B 311       3.093  34.502  35.223  1.00 90.06           C
ATOM   2396  OG  SER B 311       3.895  35.371  34.437  1.00 90.06           O
ATOM   2397  C   SER B 311       1.397  34.357  36.977  1.00 90.06           C
ATOM   2398  O   SER B 311       0.469  34.751  37.679  1.00 90.06           O
ATOM   2399  N   GLY B 312       1.696  33.055  36.836  1.00 40.73           N
ATOM   2400  CA  GLY B 312       0.921  31.995  37.411  1.00 40.73           C
ATOM   2401  C   GLY B 312       0.874  32.166  38.897  1.00 40.73           C
ATOM   2402  O   GLY B 312      -0.088  31.752  39.542  1.00 40.73           O
ATOM   2403  N   GLU B 313       1.924  32.763  39.488  1.00 89.24           N
ATOM   2404  CA  GLU B 313       1.983  32.884  40.915  1.00 89.24           C
ATOM   2405  CB  GLU B 313       3.195  33.708  41.389  1.00 89.24           C
ATOM   2406  CG  GLU B 313       4.556  33.098  41.035  1.00 89.24           C
ATOM   2407  CD  GLU B 313       5.009  33.632  39.678  1.00 89.24           C
ATOM   2408  OE1 GLU B 313       4.334  33.342  38.655  1.00 89.24           O
ATOM   2409  OE2 GLU B 313       6.050  34.342  39.650  1.00 89.24           O
ATOM   2410  C   GLU B 313       0.757  33.602  41.380  1.00 89.24           C
ATOM   2411  O   GLU B 313       0.165  33.239  42.396  1.00 89.24           O
ATOM   2412  N   SER B 314       0.395  34.700  40.700  1.00100.23           N
ATOM   2413  CA  SER B 314      -0.812  35.408  41.011  1.00100.23           C
ATOM   2414  CB  SER B 314      -0.725  36.880  40.590  1.00100.23           C
ATOM   2415  OG  SER B 314      -1.934  37.545  40.916  1.00100.23           O
ATOM   2416  C   SER B 314      -1.998  34.815  40.302  1.00100.23           C
ATOM   2417  O   SER B 314      -3.114  34.843  40.818  1.00100.23           O
ATOM   2418  N   ALA B 315      -1.790  34.317  39.066  1.00 60.05           N
ATOM   2419  CA  ALA B 315      -2.878  33.860  38.244  1.00 60.05           C
ATOM   2420  CB  ALA B 315      -2.431  33.535  36.809  1.00 60.05           C
ATOM   2421  C   ALA B 315      -3.565  32.635  38.776  1.00 60.05           C
ATOM   2422  O   ALA B 315      -4.788  32.632  38.910  1.00 60.05           O
ATOM   2423  N   ASN B 316      -2.817  31.562  39.115  1.00153.54           N
ATOM   2424  CA  ASN B 316      -3.526  30.376  39.515  1.00153.54           C
ATOM   2425  CB  ASN B 316      -3.653  29.369  38.357  1.00153.54           C
ATOM   2426  CG  ASN B 316      -4.681  28.308  38.724  1.00153.54           C
ATOM   2427  OD1 ASN B 316      -4.765  27.266  38.076  1.00153.54           O
ATOM   2428  ND2 ASN B 316      -5.486  28.577  39.786  1.00153.54           N
ATOM   2429  C   ASN B 316      -2.784  29.679  40.617  1.00153.54           C
ATOM   2430  O   ASN B 316      -3.085  28.532  40.943  1.00153.54           O
ATOM   2431  N   GLY B 317      -1.801  30.347  41.242  1.00 31.74           N
ATOM   2432  CA  GLY B 317      -1.078  29.701  42.297  1.00 31.74           C
ATOM   2433  C   GLY B 317      -1.894  29.813  43.546  1.00 31.74           C
ATOM   2434  O   GLY B 317      -2.839  30.597  43.617  1.00 31.74           O
ATOM   2435  N   LYS B 318      -1.552  28.987  44.554  1.00 55.98           N
ATOM   2436  CA  LYS B 318      -2.217  28.974  45.827  1.00 55.98           C
ATOM   2437  CB  LYS B 318      -1.821  27.756  46.676  1.00 55.98           C
ATOM   2438  CG  LYS B 318      -2.250  26.430  46.045  1.00 55.98           C
ATOM   2439  CD  LYS B 318      -1.570  25.205  46.656  1.00 55.98           C
ATOM   2440  CE  LYS B 318      -2.007  23.887  46.015  1.00 55.98           C
ATOM   2441  NZ  LYS B 318      -1.278  22.757  46.632  1.00 55.98           N
ATOM   2442  C   LYS B 318      -1.869  30.208  46.608  1.00 55.98           C
ATOM   2443  O   LYS B 318      -2.693  30.779  47.320  1.00 55.98           O
ATOM   2444  N   TYR B 319      -0.595  30.610  46.486  1.00139.77           N
ATOM   2445  CA  TYR B 319       0.128  31.648  47.164  1.00139.77           C
ATOM   2446  CB  TYR B 319       1.616  31.313  47.285  1.00139.77           C
ATOM   2447  CG  TYR B 319       1.497  30.149  48.202  1.00139.77           C
ATOM   2448  CD1 TYR B 319       1.311  30.363  49.548  1.00139.77           C
ATOM   2449  CD2 TYR B 319       1.525  28.860  47.725  1.00139.77           C
ATOM   2450  CE1 TYR B 319       1.175  29.305  50.413  1.00139.77           C
ATOM   2451  CE2 TYR B 319       1.389  27.797  48.586  1.00139.77           C
ATOM   2452  CZ  TYR B 319       1.214  28.020  49.931  1.00139.77           C
ATOM   2453  OH  TYR B 319       1.073  26.931  50.817  1.00139.77           O
ATOM   2454  C   TYR B 319      -0.089  33.090  46.796  1.00139.77           C
ATOM   2455  O   TYR B 319       0.363  33.886  47.611  1.00139.77           O
ATOM   2456  N   PRO B 320      -0.687  33.532  45.704  1.00106.62           N
ATOM   2457  CA  PRO B 320      -0.603  34.898  45.216  1.00106.62           C
ATOM   2458  CD  PRO B 320      -1.853  32.856  45.156  1.00106.62           C
ATOM   2459  CB  PRO B 320      -1.819  35.113  44.313  1.00106.62           C
ATOM   2460  CG  PRO B 320      -2.283  33.697  43.946  1.00106.62           C
ATOM   2461  C   PRO B 320      -0.464  36.039  46.181  1.00106.62           C
ATOM   2462  O   PRO B 320       0.408  36.867  45.936  1.00106.62           O
ATOM   2463  N   VAL B 321      -1.252  36.125  47.265  1.00 36.60           N
ATOM   2464  CA  VAL B 321      -1.094  37.245  48.159  1.00 36.60           C
ATOM   2465  CB  VAL B 321      -2.014  37.168  49.340  1.00 36.60           C
ATOM   2466  CG1 VAL B 321      -1.694  38.335  50.290  1.00 36.60           C
ATOM   2467  CG2 VAL B 321      -3.462  37.151  48.823  1.00 36.60           C
ATOM   2468  C   VAL B 321       0.311  37.226  48.690  1.00 36.60           C
ATOM   2469  O   VAL B 321       0.951  38.263  48.852  1.00 36.60           O
ATOM   2470  N   GLU B 322       0.820  36.027  49.007  1.00 64.69           N
ATOM   2471  CA  GLU B 322       2.154  35.861  49.501  1.00 64.69           C
ATOM   2472  CB  GLU B 322       2.452  34.408  49.910  1.00 64.69           C
ATOM   2473  CG  GLU B 322       1.626  33.933  51.108  1.00 64.69           C
ATOM   2474  CD  GLU B 322       2.111  34.681  52.342  1.00 64.69           C
ATOM   2475  OE1 GLU B 322       3.170  35.357  52.247  1.00 64.69           O
ATOM   2476  OE2 GLU B 322       1.427  34.587  53.395  1.00 64.69           O
ATOM   2477  C   GLU B 322       3.134  36.243  48.433  1.00 64.69           C
ATOM   2478  O   GLU B 322       4.146  36.882  48.716  1.00 64.69           O
ATOM   2479  N   ALA B 323       2.856  35.882  47.164  1.00 37.28           N
ATOM   2480  CA  ALA B 323       3.820  36.136  46.129  1.00 37.28           C
ATOM   2481  CB  ALA B 323       3.333  35.667  44.747  1.00 37.28           C
ATOM   2482  C   ALA B 323       4.093  37.607  46.026  1.00 37.28           C
ATOM   2483  O   ALA B 323       5.253  38.011  45.967  1.00 37.28           O
ATOM   2484  N   VAL B 324       3.045  38.458  46.011  1.00 40.33           N
ATOM   2485  CA  VAL B 324       3.298  39.868  45.879  1.00 40.33           C
ATOM   2486  CB  VAL B 324       2.092  40.729  45.657  1.00 40.33           C
ATOM   2487  CG1 VAL B 324       2.521  42.207  45.673  1.00 40.33           C
ATOM   2488  CG2 VAL B 324       1.413  40.287  44.351  1.00 40.33           C
ATOM   2489  C   VAL B 324       3.984  40.355  47.112  1.00 40.33           C
ATOM   2490  O   VAL B 324       4.842  41.233  47.043  1.00 40.33           O
ATOM   2491  N   ARG B 325       3.614  39.807  48.286  1.00 49.32           N
ATOM   2492  CA  ARG B 325       4.219  40.266  49.503  1.00 49.32           C
ATOM   2493  CB  ARG B 325       3.686  39.559  50.762  1.00 49.32           C
ATOM   2494  CG  ARG B 325       2.283  39.998  51.187  1.00 49.32           C
ATOM   2495  CD  ARG B 325       1.827  39.366  52.507  1.00 49.32           C
ATOM   2496  NE  ARG B 325       0.530  39.994  52.891  1.00 49.32           N
ATOM   2497  CZ  ARG B 325       0.016  39.788  54.140  1.00 49.32           C
ATOM   2498  NH1 ARG B 325       0.681  38.997  55.032  1.00 49.32           N
ATOM   2499  NH2 ARG B 325      -1.162  40.377  54.502  1.00 49.32           N
ATOM   2500  C   ARG B 325       5.688  40.000  49.449  1.00 49.32           C
ATOM   2501  O   ARG B 325       6.491  40.870  49.780  1.00 49.32           O
ATOM   2502  N   THR B 326       6.078  38.786  49.016  1.00 25.63           N
ATOM   2503  CA  THR B 326       7.466  38.425  48.956  1.00 25.63           C
ATOM   2504  CB  THR B 326       7.684  37.011  48.506  1.00 25.63           C
ATOM   2505  OG1 THR B 326       7.242  36.852  47.166  1.00 25.63           O
ATOM   2506  CG2 THR B 326       6.899  36.071  49.435  1.00 25.63           C
ATOM   2507  C   THR B 326       8.124  39.304  47.947  1.00 25.63           C
ATOM   2508  O   THR B 326       9.239  39.780  48.151  1.00 25.63           O
ATOM   2509  N   MET B 327       7.432  39.555  46.823  1.00 29.17           N
ATOM   2510  CA  MET B 327       8.022  40.359  45.799  1.00 29.17           C
ATOM   2511  CB  MET B 327       7.106  40.552  44.577  1.00 29.17           C
ATOM   2512  CG  MET B 327       7.792  41.285  43.423  1.00 29.17           C
ATOM   2513  SD  MET B 327       9.104  40.332  42.598  1.00 29.17           S
ATOM   2514  CE  MET B 327       7.988  39.199  41.722  1.00 29.17           C
ATOM   2515  C   MET B 327       8.284  41.699  46.399  1.00 29.17           C
ATOM   2516  O   MET B 327       9.324  42.307  46.154  1.00 29.17           O
ATOM   2517  N   ALA B 328       7.336  42.193  47.216  1.00 26.10           N
ATOM   2518  CA  ALA B 328       7.489  43.481  47.821  1.00 26.10           C
ATOM   2519  CB  ALA B 328       6.258  43.897  48.644  1.00 26.10           C
ATOM   2520  C   ALA B 328       8.670  43.480  48.748  1.00 26.10           C
ATOM   2521  O   ALA B 328       9.491  44.396  48.716  1.00 26.10           O
ATOM   2522  N   THR B 329       8.804  42.433  49.586  1.00 89.92           N
ATOM   2523  CA  THR B 329       9.853  42.399  50.568  1.00 89.92           C
ATOM   2524  CB  THR B 329       9.741  41.242  51.522  1.00 89.92           C
ATOM   2525  OG1 THR B 329      10.662  41.402  52.592  1.00 89.92           O
ATOM   2526  CG2 THR B 329      10.030  39.932  50.773  1.00 89.92           C
ATOM   2527  C   THR B 329      11.186  42.321  49.896  1.00 89.92           C
ATOM   2528  O   THR B 329      12.145  42.960  50.325  1.00 89.92           O
ATOM   2529  N   ILE B 330      11.277  41.536  48.808  1.00 28.13           N
ATOM   2530  CA  ILE B 330      12.521  41.345  48.125  1.00 28.13           C
ATOM   2531  CB  ILE B 330      12.393  40.417  46.950  1.00 28.13           C
ATOM   2532  CG2 ILE B 330      13.731  40.419  46.193  1.00 28.13           C
ATOM   2533  CG1 ILE B 330      11.943  39.020  47.413  1.00 28.13           C
ATOM   2534  CD1 ILE B 330      11.506  38.109  46.266  1.00 28.13           C
ATOM   2535  C   ILE B 330      12.984  42.665  47.603  1.00 28.13           C
ATOM   2536  O   ILE B 330      14.170  42.984  47.660  1.00 28.13           O
ATOM   2537  N   ASP B 331      12.044  43.463  47.067  1.00 76.41           N
ATOM   2538  CA  ASP B 331      12.363  44.720  46.457  1.00 76.41           C
ATOM   2539  CB  ASP B 331      11.129  45.381  45.844  1.00 76.41           C
ATOM   2540  CG  ASP B 331      11.618  46.565  45.041  1.00 76.41           C
ATOM   2541  OD1 ASP B 331      12.854  46.682  44.825  1.00 76.41           O
ATOM   2542  OD2 ASP B 331      10.745  47.366  44.624  1.00 76.41           O
ATOM   2543  C   ASP B 331      12.936  45.679  47.454  1.00 76.41           C
ATOM   2544  O   ASP B 331      13.945  46.328  47.183  1.00 76.41           O
ATOM   2545  N   LYS B 332      12.322  45.787  48.646  1.00 26.59           N
ATOM   2546  CA  LYS B 332      12.781  46.759  49.595  1.00 26.59           C
ATOM   2547  CB  LYS B 332      11.938  46.806  50.880  1.00 26.59           C
ATOM   2548  CG  LYS B 332      10.542  47.402  50.683  1.00 26.59           C
ATOM   2549  CD  LYS B 332       9.630  47.230  51.899  1.00 26.59           C
ATOM   2550  CE  LYS B 332       8.281  47.937  51.758  1.00 26.59           C
ATOM   2551  NZ  LYS B 332       7.465  47.720  52.973  1.00 26.59           N
ATOM   2552  C   LYS B 332      14.186  46.445  49.998  1.00 26.59           C
ATOM   2553  O   LYS B 332      15.021  47.342  50.103  1.00 26.59           O
ATOM   2554  N   ASN B 333      14.484  45.155  50.229  1.00 71.85           N
ATOM   2555  CA  ASN B 333      15.783  44.768  50.697  1.00 71.85           C
ATOM   2556  CB  ASN B 333      15.878  43.257  50.969  1.00 71.85           C
ATOM   2557  CG  ASN B 333      17.164  42.970  51.735  1.00 71.85           C
ATOM   2558  OD1 ASN B 333      17.481  41.814  52.014  1.00 71.85           O
ATOM   2559  ND2 ASN B 333      17.923  44.040  52.094  1.00 71.85           N
ATOM   2560  C   ASN B 333      16.821  45.104  49.670  1.00 71.85           C
ATOM   2561  O   ASN B 333      17.863  45.673  49.991  1.00 71.85           O
ATOM   2562  N   ALA B 334      16.547  44.774  48.395  1.00 25.96           N
ATOM   2563  CA  ALA B 334      17.491  44.959  47.329  1.00 25.96           C
ATOM   2564  CB  ALA B 334      16.953  44.450  45.981  1.00 25.96           C
ATOM   2565  C   ALA B 334      17.792  46.413  47.148  1.00 25.96           C
ATOM   2566  O   ALA B 334      18.939  46.802  46.932  1.00 25.96           O
ATOM   2567  N   GLN B 335      16.755  47.257  47.263  1.00 50.96           N
ATOM   2568  CA  GLN B 335      16.849  48.655  46.966  1.00 50.96           C
ATOM   2569  CB  GLN B 335      15.487  49.348  47.038  1.00 50.96           C
ATOM   2570  CG  GLN B 335      14.566  48.741  45.987  1.00 50.96           C
ATOM   2571  CD  GLN B 335      13.214  49.413  46.038  1.00 50.96           C
ATOM   2572  OE1 GLN B 335      12.787  49.997  47.032  1.00 50.96           O
ATOM   2573  NE2 GLN B 335      12.512  49.321  44.881  1.00 50.96           N
ATOM   2574  C   GLN B 335      17.818  49.356  47.862  1.00 50.96           C
ATOM   2575  O   GLN B 335      18.507  50.277  47.428  1.00 50.96           O
ATOM   2576  N   THR B 336      17.921  48.936  49.132  1.00 93.81           N
ATOM   2577  CA  THR B 336      18.792  49.625  50.039  1.00 93.81           C
ATOM   2578  CB  THR B 336      18.814  49.006  51.408  1.00 93.81           C
ATOM   2579  OG1 THR B 336      19.548  49.825  52.306  1.00 93.81           O
ATOM   2580  CG2 THR B 336      19.450  47.610  51.313  1.00 93.81           C
ATOM   2581  C   THR B 336      20.187  49.584  49.486  1.00 93.81           C
ATOM   2582  O   THR B 336      20.941  50.548  49.608  1.00 93.81           O
ATOM   2583  N   LEU B 337      20.551  48.458  48.847  1.00 56.24           N
ATOM   2584  CA  LEU B 337      21.867  48.210  48.327  1.00 56.24           C
ATOM   2585  CB  LEU B 337      21.986  46.770  47.770  1.00 56.24           C
ATOM   2586  CG  LEU B 337      23.389  46.276  47.332  1.00 56.24           C
ATOM   2587  CD1 LEU B 337      23.319  44.802  46.904  1.00 56.24           C
ATOM   2588  CD2 LEU B 337      24.028  47.130  46.224  1.00 56.24           C
ATOM   2589  C   LEU B 337      22.205  49.196  47.241  1.00 56.24           C
ATOM   2590  O   LEU B 337      23.355  49.621  47.141  1.00 56.24           O
ATOM   2591  N   LEU B 338      21.211  49.615  46.429  1.00 56.03           N
ATOM   2592  CA  LEU B 338      21.435  50.404  45.242  1.00 56.03           C
ATOM   2593  CB  LEU B 338      20.137  50.977  44.646  1.00 56.03           C
ATOM   2594  CG  LEU B 338      19.131  49.900  44.199  1.00 56.03           C
ATOM   2595  CD1 LEU B 338      17.862  50.536  43.608  1.00 56.03           C
ATOM   2596  CD2 LEU B 338      19.785  48.883  43.250  1.00 56.03           C
ATOM   2597  C   LEU B 338      22.345  51.565  45.503  1.00 56.03           C
ATOM   2598  O   LEU B 338      22.205  52.291  46.486  1.00 56.03           O
ATOM   2599  N   ASN B 339      23.332  51.743  44.596  1.00 83.98           N
ATOM   2600  CA  ASN B 339      24.265  52.825  44.693  1.00 83.98           C
ATOM   2601  CB  ASN B 339      25.655  52.480  44.122  1.00 83.98           C
ATOM   2602  CG  ASN B 339      26.640  53.568  44.531  1.00 83.98           C
ATOM   2603  OD1 ASN B 339      27.834  53.476  44.253  1.00 83.98           O
ATOM   2604  ND2 ASN B 339      26.129  54.624  45.219  1.00 83.98           N
ATOM   2605  C   ASN B 339      23.690  53.927  43.872  1.00 83.98           C
ATOM   2606  O   ASN B 339      23.777  53.928  42.644  1.00 83.98           O
ATOM   2607  N   GLU B 340      23.073  54.904  44.556  1.00 72.95           N
ATOM   2608  CA  GLU B 340      22.400  55.972  43.888  1.00 72.95           C
ATOM   2609  CB  GLU B 340      21.620  56.847  44.876  1.00 72.95           C
ATOM   2610  CG  GLU B 340      20.560  56.025  45.610  1.00 72.95           C
ATOM   2611  CD  GLU B 340      21.262  55.261  46.725  1.00 72.95           C
ATOM   2612  OE1 GLU B 340      22.405  55.652  47.081  1.00 72.95           O
ATOM   2613  OE2 GLU B 340      20.661  54.279  47.238  1.00 72.95           O
ATOM   2614  C   GLU B 340      23.392  56.800  43.141  1.00 72.95           C
ATOM   2615  O   GLU B 340      23.154  57.143  41.989  1.00 72.95           O
ATOM   2616  N   TYR B 341      24.561  57.096  43.737  1.00133.15           N
ATOM   2617  CA  TYR B 341      25.503  57.937  43.051  1.00133.15           C
ATOM   2618  CB  TYR B 341      26.827  58.163  43.806  1.00133.15           C
ATOM   2619  CG  TYR B 341      26.693  59.328  44.722  1.00133.15           C
ATOM   2620  CD1 TYR B 341      26.828  60.590  44.195  1.00133.15           C
ATOM   2621  CD2 TYR B 341      26.463  59.187  46.072  1.00133.15           C
ATOM   2622  CE1 TYR B 341      26.725  61.705  44.988  1.00133.15           C
ATOM   2623  CE2 TYR B 341      26.359  60.302  46.874  1.00133.15           C
ATOM   2624  CZ  TYR B 341      26.487  61.561  46.331  1.00133.15           C
ATOM   2625  OH  TYR B 341      26.381  62.708  47.146  1.00133.15           O
ATOM   2626  C   TYR B 341      25.875  57.315  41.743  1.00133.15           C
ATOM   2627  O   TYR B 341      25.951  58.003  40.727  1.00133.15           O
ATOM   2628  N   GLY B 342      26.103  55.992  41.727  1.00 19.58           N
ATOM   2629  CA  GLY B 342      26.539  55.367  40.515  1.00 19.58           C
ATOM   2630  C   GLY B 342      25.512  55.539  39.437  1.00 19.58           C
ATOM   2631  O   GLY B 342      25.862  55.867  38.304  1.00 19.58           O
ATOM   2632  N   ARG B 343      24.212  55.335  39.735  1.00131.58           N
ATOM   2633  CA  ARG B 343      23.286  55.437  38.644  1.00131.58           C
ATOM   2634  CB  ARG B 343      21.815  55.095  38.946  1.00131.58           C
ATOM   2635  CG  ARG B 343      21.038  54.953  37.627  1.00131.58           C
ATOM   2636  CD  ARG B 343      19.509  55.031  37.708  1.00131.58           C
ATOM   2637  NE  ARG B 343      18.987  54.536  36.398  1.00131.58           N
ATOM   2638  CZ  ARG B 343      17.653  54.535  36.096  1.00131.58           C
ATOM   2639  NH1 ARG B 343      16.740  55.118  36.925  1.00131.58           N
ATOM   2640  NH2 ARG B 343      17.226  53.931  34.950  1.00131.58           N
ATOM   2641  C   ARG B 343      23.270  56.836  38.115  1.00131.58           C
ATOM   2642  O   ARG B 343      23.256  57.038  36.902  1.00131.58           O
ATOM   2643  N   LEU B 344      23.293  57.848  39.004  1.00 45.91           N
ATOM   2644  CA  LEU B 344      23.215  59.198  38.521  1.00 45.91           C
ATOM   2645  CB  LEU B 344      23.347  60.290  39.593  1.00 45.91           C
ATOM   2646  CG  LEU B 344      23.263  61.720  39.023  1.00 45.91           C
ATOM   2647  CD1 LEU B 344      21.908  61.980  38.346  1.00 45.91           C
ATOM   2648  CD2 LEU B 344      23.596  62.768  40.096  1.00 45.91           C
ATOM   2649  C   LEU B 344      24.373  59.447  37.623  1.00 45.91           C
ATOM   2650  O   LEU B 344      24.226  60.091  36.589  1.00 45.91           O
ATOM   2651  N   ASN B 345      25.566  58.960  37.999  1.00 44.35           N
ATOM   2652  CA  ASN B 345      26.726  59.250  37.211  1.00 44.35           C
ATOM   2653  CB  ASN B 345      28.020  58.697  37.835  1.00 44.35           C
ATOM   2654  CG  ASN B 345      29.209  59.372  37.164  1.00 44.35           C
ATOM   2655  OD1 ASN B 345      30.357  59.111  37.520  1.00 44.35           O
ATOM   2656  ND2 ASN B 345      28.937  60.269  36.179  1.00 44.35           N
ATOM   2657  C   ASN B 345      26.575  58.643  35.848  1.00 44.35           C
ATOM   2658  O   ASN B 345      26.860  59.286  34.839  1.00 44.35           O
ATOM   2659  N   SER B 346      26.111  57.381  35.773  1.00 62.64           N
ATOM   2660  CA  SER B 346      26.004  56.733  34.496  1.00 62.64           C
ATOM   2661  CB  SER B 346      25.562  55.264  34.608  1.00 62.64           C
ATOM   2662  OG  SER B 346      25.474  54.684  33.315  1.00 62.64           O
ATOM   2663  C   SER B 346      24.981  57.445  33.666  1.00 62.64           C
ATOM   2664  O   SER B 346      25.205  57.737  32.492  1.00 62.64           O
ATOM   2665  N   ASP B 347      23.831  57.759  34.286  1.00 41.56           N
ATOM   2666  CA  ASP B 347      22.721  58.399  33.646  1.00 41.56           C
ATOM   2667  CB  ASP B 347      21.498  58.500  34.569  1.00 41.56           C
ATOM   2668  CG  ASP B 347      20.983  57.093  34.826  1.00 41.56           C
ATOM   2669  OD1 ASP B 347      21.458  56.154  34.134  1.00 41.56           O
ATOM   2670  OD2 ASP B 347      20.114  56.936  35.723  1.00 41.56           O
ATOM   2671  C   ASP B 347      23.142  59.786  33.289  1.00 41.56           C
ATOM   2672  O   ASP B 347      22.569  60.410  32.400  1.00 41.56           O
ATOM   2673  N   ASN B 348      24.172  60.285  33.992  1.00107.11           N
ATOM   2674  CA  ASN B 348      24.694  61.616  33.906  1.00107.11           C
ATOM   2675  CB  ASN B 348      25.902  61.852  34.833  1.00107.11           C
ATOM   2676  CG  ASN B 348      26.157  63.350  34.950  1.00107.11           C
ATOM   2677  OD1 ASN B 348      27.188  63.774  35.469  1.00107.11           O
ATOM   2678  ND2 ASN B 348      25.190  64.176  34.467  1.00107.11           N
ATOM   2679  C   ASN B 348      25.136  61.847  32.509  1.00107.11           C
ATOM   2680  O   ASN B 348      25.261  62.994  32.082  1.00107.11           O
ATOM   2681  N   LEU B 349      25.414  60.774  31.744  1.00101.05           N
ATOM   2682  CA  LEU B 349      25.768  61.000  30.371  1.00101.05           C
ATOM   2683  CB  LEU B 349      26.845  60.018  29.877  1.00101.05           C
ATOM   2684  CG  LEU B 349      28.152  60.022  30.693  1.00101.05           C
ATOM   2685  CD1 LEU B 349      29.160  59.010  30.124  1.00101.05           C
ATOM   2686  CD2 LEU B 349      28.736  61.436  30.818  1.00101.05           C
ATOM   2687  C   LEU B 349      24.565  60.715  29.499  1.00101.05           C
ATOM   2688  O   LEU B 349      24.502  59.620  28.942  1.00101.05           O
ATOM   2689  N   PRO B 350      23.587  61.589  29.338  1.00121.25           N
ATOM   2690  CA  PRO B 350      22.534  61.301  28.405  1.00121.25           C
ATOM   2691  CD  PRO B 350      23.058  62.377  30.439  1.00121.25           C
ATOM   2692  CB  PRO B 350      21.221  61.609  29.112  1.00121.25           C
ATOM   2693  CG  PRO B 350      21.608  62.723  30.084  1.00121.25           C
ATOM   2694  C   PRO B 350      22.781  62.250  27.283  1.00121.25           C
ATOM   2695  O   PRO B 350      23.834  62.884  27.254  1.00121.25           O
ATOM   2696  N   ARG B 351      21.808  62.383  26.366  1.00 94.90           N
ATOM   2697  CA  ARG B 351      21.917  63.363  25.331  1.00 94.90           C
ATOM   2698  CB  ARG B 351      20.765  63.310  24.314  1.00 94.90           C
ATOM   2699  CG  ARG B 351      20.695  61.982  23.561  1.00 94.90           C
ATOM   2700  CD  ARG B 351      21.893  61.742  22.641  1.00 94.90           C
ATOM   2701  NE  ARG B 351      21.724  60.395  22.030  1.00 94.90           N
ATOM   2702  CZ  ARG B 351      22.665  59.920  21.163  1.00 94.90           C
ATOM   2703  NH1 ARG B 351      23.753  60.685  20.854  1.00 94.90           N
ATOM   2704  NH2 ARG B 351      22.521  58.681  20.609  1.00 94.90           N
ATOM   2705  C   ARG B 351      21.854  64.686  26.024  1.00 94.90           C
ATOM   2706  O   ARG B 351      21.514  64.762  27.203  1.00 94.90           O
ATOM   2707  N   THR B 352      22.224  65.779  25.335  1.00 31.52           N
ATOM   2708  CA  THR B 352      22.179  67.034  26.025  1.00 31.52           C
ATOM   2709  CB  THR B 352      23.203  68.019  25.544  1.00 31.52           C
ATOM   2710  OG1 THR B 352      24.509  67.483  25.699  1.00 31.52           O
ATOM   2711  CG2 THR B 352      23.063  69.314  26.362  1.00 31.52           C
ATOM   2712  C   THR B 352      20.833  67.634  25.785  1.00 31.52           C
ATOM   2713  O   THR B 352      20.481  67.971  24.655  1.00 31.52           O
ATOM   2714  N   ASN B 353      20.034  67.763  26.862  1.00 71.19           N
ATOM   2715  CA  ASN B 353      18.728  68.337  26.736  1.00 71.19           C
ATOM   2716  CB  ASN B 353      17.603  67.288  26.694  1.00 71.19           C
ATOM   2717  CG  ASN B 353      16.323  67.965  26.223  1.00 71.19           C
ATOM   2718  OD1 ASN B 353      15.226  67.445  26.423  1.00 71.19           O
ATOM   2719  ND2 ASN B 353      16.462  69.149  25.570  1.00 71.19           N
ATOM   2720  C   ASN B 353      18.499  69.186  27.948  1.00 71.19           C
ATOM   2721  O   ASN B 353      19.104  68.963  28.994  1.00 71.19           O
ATOM   2722  N   LYS B 354      17.627  70.204  27.819  1.00 61.40           N
ATOM   2723  CA  LYS B 354      17.308  71.092  28.902  1.00 61.40           C
ATOM   2724  CB  LYS B 354      16.337  72.204  28.471  1.00 61.40           C
ATOM   2725  CG  LYS B 354      15.960  73.180  29.587  1.00 61.40           C
ATOM   2726  CD  LYS B 354      15.180  74.397  29.084  1.00 61.40           C
ATOM   2727  CE  LYS B 354      14.676  75.314  30.201  1.00 61.40           C
ATOM   2728  NZ  LYS B 354      13.933  76.455  29.621  1.00 61.40           N
ATOM   2729  C   LYS B 354      16.622  70.301  29.971  1.00 61.40           C
ATOM   2730  O   LYS B 354      16.907  70.450  31.158  1.00 61.40           O
ATOM   2731  N   THR B 355      15.699  69.420  29.550  1.00 31.98           N
ATOM   2732  CA  THR B 355      14.906  68.633  30.447  1.00 31.98           C
ATOM   2733  CB  THR B 355      13.938  67.785  29.669  1.00 31.98           C
ATOM   2734  OG1 THR B 355      13.140  68.614  28.837  1.00 31.98           O
ATOM   2735  CG2 THR B 355      13.026  67.018  30.631  1.00 31.98           C
ATOM   2736  C   THR B 355      15.823  67.752  31.233  1.00 31.98           C
ATOM   2737  O   THR B 355      15.701  67.626  32.450  1.00 31.98           O
ATOM   2738  N   GLU B 356      16.786  67.118  30.547  1.00 42.93           N
ATOM   2739  CA  GLU B 356      17.697  66.237  31.211  1.00 42.93           C
ATOM   2740  CB  GLU B 356      18.481  65.368  30.223  1.00 42.93           C
ATOM   2741  CG  GLU B 356      17.533  64.374  29.542  1.00 42.93           C
ATOM   2742  CD  GLU B 356      18.323  63.526  28.567  1.00 42.93           C
ATOM   2743  OE1 GLU B 356      19.548  63.780  28.450  1.00 42.93           O
ATOM   2744  OE2 GLU B 356      17.723  62.619  27.931  1.00 42.93           O
ATOM   2745  C   GLU B 356      18.601  67.021  32.108  1.00 42.93           C
ATOM   2746  O   GLU B 356      19.021  66.526  33.152  1.00 42.93           O
ATOM   2747  N   VAL B 357      18.941  68.265  31.721  1.00 25.52           N
ATOM   2748  CA  VAL B 357      19.805  69.067  32.540  1.00 25.52           C
ATOM   2749  CB  VAL B 357      20.122  70.405  31.938  1.00 25.52           C
ATOM   2750  CG1 VAL B 357      20.878  71.240  32.986  1.00 25.52           C
ATOM   2751  CG2 VAL B 357      20.921  70.188  30.643  1.00 25.52           C
ATOM   2752  C   VAL B 357      19.142  69.329  33.857  1.00 25.52           C
ATOM   2753  O   VAL B 357      19.784  69.231  34.901  1.00 25.52           O
ATOM   2754  N   VAL B 358      17.840  69.682  33.848  1.00 84.08           N
ATOM   2755  CA  VAL B 358      17.170  69.983  35.082  1.00 84.08           C
ATOM   2756  CB  VAL B 358      15.778  70.528  34.913  1.00 84.08           C
ATOM   2757  CG1 VAL B 358      15.861  71.828  34.095  1.00 84.08           C
ATOM   2758  CG2 VAL B 358      14.867  69.448  34.313  1.00 84.08           C
ATOM   2759  C   VAL B 358      17.082  68.739  35.908  1.00 84.08           C
ATOM   2760  O   VAL B 358      17.263  68.780  37.124  1.00 84.08           O
ATOM   2761  N   ALA B 359      16.809  67.591  35.260  1.00 23.89           N
ATOM   2762  CA  ALA B 359      16.658  66.360  35.982  1.00 23.89           C
ATOM   2763  CB  ALA B 359      16.339  65.168  35.065  1.00 23.89           C
ATOM   2764  C   ALA B 359      17.931  66.039  36.700  1.00 23.89           C
ATOM   2765  O   ALA B 359      17.911  65.639  37.863  1.00 23.89           O
ATOM   2766  N   SER B 360      19.082  66.215  36.027  1.00 58.25           N
ATOM   2767  CA  SER B 360      20.343  65.899  36.635  1.00 58.25           C
ATOM   2768  CB  SER B 360      21.530  66.106  35.681  1.00 58.25           C
ATOM   2769  OG  SER B 360      22.746  65.777  36.335  1.00 58.25           O
ATOM   2770  C   SER B 360      20.545  66.801  37.808  1.00 58.25           C
ATOM   2771  O   SER B 360      21.006  66.368  38.863  1.00 58.25           O
ATOM   2772  N   ALA B 361      20.193  68.089  37.650  1.00 16.09           N
ATOM   2773  CA  ALA B 361      20.382  69.038  38.705  1.00 16.09           C
ATOM   2774  CB  ALA B 361      19.951  70.461  38.305  1.00 16.09           C
ATOM   2775  C   ALA B 361      19.539  68.625  39.866  1.00 16.09           C
ATOM   2776  O   ALA B 361      19.983  68.670  41.012  1.00 16.09           O
ATOM   2777  N   VAL B 362      18.295  68.195  39.590  1.00 24.95           N
ATOM   2778  CA  VAL B 362      17.400  67.808  40.639  1.00 24.95           C
ATOM   2779  CB  VAL B 362      16.053  67.381  40.129  1.00 24.95           C
ATOM   2780  CG1 VAL B 362      15.239  66.829  41.312  1.00 24.95           C
ATOM   2781  CG2 VAL B 362      15.389  68.574  39.420  1.00 24.95           C
ATOM   2782  C   VAL B 362      17.985  66.636  41.359  1.00 24.95           C
ATOM   2783  O   VAL B 362      18.008  66.608  42.589  1.00 24.95           O
ATOM   2784  N   LYS B 363      18.487  65.634  40.611  1.00 87.62           N
ATOM   2785  CA  LYS B 363      18.988  64.462  41.268  1.00 87.62           C
ATOM   2786  CB  LYS B 363      19.435  63.322  40.344  1.00 87.62           C
ATOM   2787  CG  LYS B 363      19.935  62.167  41.210  1.00 87.62           C
ATOM   2788  CD  LYS B 363      20.206  60.847  40.498  1.00 87.62           C
ATOM   2789  CE  LYS B 363      20.616  59.757  41.487  1.00 87.62           C
ATOM   2790  NZ  LYS B 363      21.292  58.646  40.793  1.00 87.62           N
ATOM   2791  C   LYS B 363      20.183  64.784  42.104  1.00 87.62           C
ATOM   2792  O   LYS B 363      20.315  64.284  43.218  1.00 87.62           O
ATOM   2793  N   ASP B 364      21.106  65.615  41.590  1.00 62.42           N
ATOM   2794  CA  ASP B 364      22.295  65.885  42.340  1.00 62.42           C
ATOM   2795  CB  ASP B 364      23.281  66.783  41.574  1.00 62.42           C
ATOM   2796  CG  ASP B 364      24.587  66.840  42.354  1.00 62.42           C
ATOM   2797  OD1 ASP B 364      24.645  66.246  43.464  1.00 62.42           O
ATOM   2798  OD2 ASP B 364      25.548  67.476  41.843  1.00 62.42           O
ATOM   2799  C   ASP B 364      21.926  66.596  43.606  1.00 62.42           C
ATOM   2800  O   ASP B 364      22.415  66.264  44.685  1.00 62.42           O
ATOM   2801  N   ALA B 365      21.027  67.590  43.501  1.00 20.95           N
ATOM   2802  CA  ALA B 365      20.642  68.384  44.632  1.00 20.95           C
ATOM   2803  CB  ALA B 365      19.657  69.505  44.260  1.00 20.95           C
ATOM   2804  C   ALA B 365      19.972  67.521  45.650  1.00 20.95           C
ATOM   2805  O   ALA B 365      20.224  67.654  46.847  1.00 20.95           O
ATOM   2806  N   THR B 366      19.108  66.593  45.204  1.00 93.63           N
ATOM   2807  CA  THR B 366      18.381  65.800  46.149  1.00 93.63           C
ATOM   2808  CB  THR B 366      17.394  64.855  45.520  1.00 93.63           C
ATOM   2809  OG1 THR B 366      16.546  64.306  46.518  1.00 93.63           O
ATOM   2810  CG2 THR B 366      18.145  63.728  44.796  1.00 93.63           C
ATOM   2811  C   THR B 366      19.355  65.003  46.964  1.00 93.63           C
ATOM   2812  O   THR B 366      19.172  64.853  48.171  1.00 93.63           O
ATOM   2813  N   LYS B 367      20.408  64.455  46.322  1.00 72.31           N
ATOM   2814  CA  LYS B 367      21.374  63.652  47.023  1.00 72.31           C
ATOM   2815  CB  LYS B 367      22.428  63.023  46.108  1.00 72.31           C
ATOM   2816  CG  LYS B 367      21.913  61.825  45.321  1.00 72.31           C
ATOM   2817  CD  LYS B 367      22.879  61.394  44.227  1.00 72.31           C
ATOM   2818  CE  LYS B 367      22.572  60.009  43.674  1.00 72.31           C
ATOM   2819  NZ  LYS B 367      23.360  59.794  42.449  1.00 72.31           N
ATOM   2820  C   LYS B 367      22.144  64.459  48.021  1.00 72.31           C
ATOM   2821  O   LYS B 367      22.255  64.072  49.183  1.00 72.31           O
ATOM   2822  N   SER B 368      22.688  65.617  47.602  1.00 64.48           N
ATOM   2823  CA  SER B 368      23.530  66.371  48.486  1.00 64.48           C
ATOM   2824  CB  SER B 368      24.085  67.648  47.830  1.00 64.48           C
ATOM   2825  OG  SER B 368      24.906  68.353  48.749  1.00 64.48           O
ATOM   2826  C   SER B 368      22.730  66.788  49.678  1.00 64.48           C
ATOM   2827  O   SER B 368      23.139  66.589  50.820  1.00 64.48           O
ATOM   2828  N   MET B 369      21.551  67.373  49.419  1.00 72.86           N
ATOM   2829  CA  MET B 369      20.660  67.862  50.429  1.00 72.86           C
ATOM   2830  CB  MET B 369      19.505  68.706  49.863  1.00 72.86           C
ATOM   2831  CG  MET B 369      19.972  70.068  49.344  1.00 72.86           C
ATOM   2832  SD  MET B 369      18.658  71.121  48.662  1.00 72.86           S
ATOM   2833  CE  MET B 369      19.751  72.534  48.327  1.00 72.86           C
ATOM   2834  C   MET B 369      20.086  66.718  51.203  1.00 72.86           C
ATOM   2835  O   MET B 369      19.741  66.871  52.374  1.00 72.86           O
ATOM   2836  N   ASP B 370      19.969  65.531  50.577  1.00 53.26           N
ATOM   2837  CA  ASP B 370      19.346  64.428  51.250  1.00 53.26           C
ATOM   2838  CB  ASP B 370      20.033  64.056  52.576  1.00 53.26           C
ATOM   2839  CG  ASP B 370      19.411  62.763  53.085  1.00 53.26           C
ATOM   2840  OD1 ASP B 370      18.443  62.277  52.442  1.00 53.26           O
ATOM   2841  OD2 ASP B 370      19.900  62.243  54.123  1.00 53.26           O
ATOM   2842  C   ASP B 370      17.936  64.831  51.541  1.00 53.26           C
ATOM   2843  O   ASP B 370      17.429  64.669  52.650  1.00 53.26           O
ATOM   2844  N   ILE B 371      17.284  65.374  50.497  1.00158.66           N
ATOM   2845  CA  ILE B 371      15.936  65.860  50.480  1.00158.66           C
ATOM   2846  CB  ILE B 371      15.690  66.640  49.223  1.00158.66           C
ATOM   2847  CG2 ILE B 371      14.189  66.739  48.912  1.00158.66           C
ATOM   2848  CG1 ILE B 371      16.448  67.972  49.369  1.00158.66           C
ATOM   2849  CD1 ILE B 371      16.666  68.741  48.073  1.00158.66           C
ATOM   2850  C   ILE B 371      14.976  64.727  50.624  1.00158.66           C
ATOM   2851  O   ILE B 371      15.142  63.661  50.033  1.00158.66           O
ATOM   2852  N   LYS B 372      13.945  64.950  51.464  1.00 86.44           N
ATOM   2853  CA  LYS B 372      13.000  63.933  51.812  1.00 86.44           C
ATOM   2854  CB  LYS B 372      12.083  64.320  52.984  1.00 86.44           C
ATOM   2855  CG  LYS B 372      11.550  63.086  53.716  1.00 86.44           C
ATOM   2856  CD  LYS B 372      11.123  63.366  55.157  1.00 86.44           C
ATOM   2857  CE  LYS B 372      10.724  62.116  55.944  1.00 86.44           C
ATOM   2858  NZ  LYS B 372      10.276  62.496  57.304  1.00 86.44           N
ATOM   2859  C   LYS B 372      12.197  63.514  50.622  1.00 86.44           C
ATOM   2860  O   LYS B 372      11.865  62.336  50.505  1.00 86.44           O
ATOM   2861  N   LEU B 373      11.833  64.440  49.707  1.00 71.05           N
ATOM   2862  CA  LEU B 373      11.047  63.950  48.610  1.00 71.05           C
ATOM   2863  CB  LEU B 373       9.581  63.738  49.059  1.00 71.05           C
ATOM   2864  CG  LEU B 373       8.582  63.181  48.028  1.00 71.05           C
ATOM   2865  CD1 LEU B 373       7.252  62.814  48.707  1.00 71.05           C
ATOM   2866  CD2 LEU B 373       8.339  64.170  46.887  1.00 71.05           C
ATOM   2867  C   LEU B 373      11.144  64.890  47.442  1.00 71.05           C
ATOM   2868  O   LEU B 373      11.302  66.099  47.610  1.00 71.05           O
ATOM   2869  N   VAL B 374      11.081  64.333  46.209  1.00 97.48           N
ATOM   2870  CA  VAL B 374      11.130  65.139  45.021  1.00 97.48           C
ATOM   2871  CB  VAL B 374      11.945  64.536  43.908  1.00 97.48           C
ATOM   2872  CG1 VAL B 374      13.415  64.503  44.360  1.00 97.48           C
ATOM   2873  CG2 VAL B 374      11.391  63.143  43.561  1.00 97.48           C
ATOM   2874  C   VAL B 374       9.723  65.315  44.563  1.00 97.48           C
ATOM   2875  O   VAL B 374       9.030  64.350  44.239  1.00 97.48           O
ATOM   2876  N   VAL B 375       9.256  66.576  44.552  1.00 28.68           N
ATOM   2877  CA  VAL B 375       7.898  66.820  44.182  1.00 28.68           C
ATOM   2878  CB  VAL B 375       7.221  67.843  45.048  1.00 28.68           C
ATOM   2879  CG1 VAL B 375       5.797  68.079  44.516  1.00 28.68           C
ATOM   2880  CG2 VAL B 375       7.266  67.354  46.506  1.00 28.68           C
ATOM   2881  C   VAL B 375       7.905  67.340  42.785  1.00 28.68           C
ATOM   2882  O   VAL B 375       8.642  68.269  42.458  1.00 28.68           O
ATOM   2883  N   THR B 376       7.083  66.730  41.911  1.00 91.36           N
ATOM   2884  CA  THR B 376       7.041  67.179  40.555  1.00 91.36           C
ATOM   2885  CB  THR B 376       7.577  66.176  39.577  1.00 91.36           C
ATOM   2886  OG1 THR B 376       7.694  66.761  38.289  1.00 91.36           O
ATOM   2887  CG2 THR B 376       6.622  64.971  39.532  1.00 91.36           C
ATOM   2888  C   THR B 376       5.609  67.419  40.207  1.00 91.36           C
ATOM   2889  O   THR B 376       4.710  66.799  40.772  1.00 91.36           O
ATOM   2890  N   ILE B 377       5.361  68.359  39.277  1.00 94.48           N
ATOM   2891  CA  ILE B 377       4.022  68.601  38.825  1.00 94.48           C
ATOM   2892  CB  ILE B 377       3.638  70.059  38.818  1.00 94.48           C
ATOM   2893  CG2 ILE B 377       4.593  70.841  37.901  1.00 94.48           C
ATOM   2894  CG1 ILE B 377       2.152  70.218  38.465  1.00 94.48           C
ATOM   2895  CD1 ILE B 377       1.627  71.630  38.714  1.00 94.48           C
ATOM   2896  C   ILE B 377       3.993  68.078  37.427  1.00 94.48           C
ATOM   2897  O   ILE B 377       4.834  68.446  36.607  1.00 94.48           O
ATOM   2898  N   THR B 378       3.052  67.163  37.108  1.00 77.83           N
ATOM   2899  CA  THR B 378       3.186  66.634  35.785  1.00 77.83           C
ATOM   2900  CB  THR B 378       3.723  65.238  35.804  1.00 77.83           C
ATOM   2901  OG1 THR B 378       4.775  65.124  36.749  1.00 77.83           O
ATOM   2902  CG2 THR B 378       4.341  65.000  34.423  1.00 77.83           C
ATOM   2903  C   THR B 378       1.833  66.558  35.145  1.00 77.83           C
ATOM   2904  O   THR B 378       0.887  66.047  35.745  1.00 77.83           O
ATOM   2905  N   GLU B 379       1.680  67.142  33.936  1.00104.00           N
ATOM   2906  CA  GLU B 379       0.426  66.992  33.255  1.00104.00           C
ATOM   2907  CB  GLU B 379       0.254  68.014  32.118  1.00104.00           C
ATOM   2908  CG  GLU B 379      -1.205  68.351  31.790  1.00104.00           C
ATOM   2909  CD  GLU B 379      -1.960  67.079  31.438  1.00104.00           C
ATOM   2910  OE1 GLU B 379      -1.470  66.310  30.570  1.00104.00           O
ATOM   2911  OE2 GLU B 379      -3.046  66.863  32.038  1.00104.00           O
ATOM   2912  C   GLU B 379       0.346  65.613  32.647  1.00104.00           C
ATOM   2913  O   GLU B 379      -0.554  64.835  32.958  1.00104.00           O
ATOM   2914  N   SER B 380       1.325  65.289  31.766  1.00 89.24           N
ATOM   2915  CA  SER B 380       1.403  64.053  31.020  1.00 89.24           C
ATOM   2916  CB  SER B 380       2.253  64.193  29.744  1.00 89.24           C
ATOM   2917  OG  SER B 380       2.300  62.955  29.051  1.00 89.24           O
ATOM   2918  C   SER B 380       2.006  62.941  31.822  1.00 89.24           C
ATOM   2919  O   SER B 380       1.617  61.783  31.681  1.00 89.24           O
ATOM   2920  N   GLY B 381       2.968  63.266  32.704  1.00 31.72           N
ATOM   2921  CA  GLY B 381       3.656  62.267  33.471  1.00 31.72           C
ATOM   2922  C   GLY B 381       5.096  62.203  33.046  1.00 31.72           C
ATOM   2923  O   GLY B 381       5.890  61.480  33.647  1.00 31.72           O
ATOM   2924  N   ASN B 382       5.480  62.969  32.008  1.00 51.62           N
ATOM   2925  CA  ASN B 382       6.824  62.916  31.493  1.00 51.62           C
ATOM   2926  CB  ASN B 382       7.025  63.824  30.267  1.00 51.62           C
ATOM   2927  CG  ASN B 382       6.214  63.267  29.106  1.00 51.62           C
ATOM   2928  OD1 ASN B 382       6.044  63.926  28.082  1.00 51.62           O
ATOM   2929  ND2 ASN B 382       5.695  62.021  29.268  1.00 51.62           N
ATOM   2930  C   ASN B 382       7.837  63.360  32.511  1.00 51.62           C
ATOM   2931  O   ASN B 382       8.838  62.680  32.726  1.00 51.62           O
ATOM   2932  N   THR B 383       7.598  64.497  33.192  1.00101.18           N
ATOM   2933  CA  THR B 383       8.606  65.036  34.066  1.00101.18           C
ATOM   2934  CB  THR B 383       8.248  66.370  34.656  1.00101.18           C
ATOM   2935  OG1 THR B 383       9.370  66.923  35.328  1.00101.18           O
ATOM   2936  CG2 THR B 383       7.082  66.190  35.631  1.00101.18           C
ATOM   2937  C   THR B 383       8.884  64.072  35.169  1.00101.18           C
ATOM   2938  O   THR B 383      10.027  63.947  35.605  1.00101.18           O
ATOM   2939  N   ALA B 384       7.847  63.381  35.675  1.00 21.39           N
ATOM   2940  CA  ALA B 384       8.082  62.424  36.717  1.00 21.39           C
ATOM   2941  CB  ALA B 384       6.789  61.757  37.216  1.00 21.39           C
ATOM   2942  C   ALA B 384       8.957  61.349  36.153  1.00 21.39           C
ATOM   2943  O   ALA B 384       9.896  60.887  36.796  1.00 21.39           O
ATOM   2944  N   ARG B 385       8.675  60.919  34.911  1.00 34.91           N
ATOM   2945  CA  ARG B 385       9.466  59.881  34.321  1.00 34.91           C
ATOM   2946  CB  ARG B 385       8.913  59.389  32.972  1.00 34.91           C
ATOM   2947  CG  ARG B 385       7.673  58.505  33.142  1.00 34.91           C
ATOM   2948  CD  ARG B 385       7.177  57.855  31.848  1.00 34.91           C
ATOM   2949  NE  ARG B 385       6.425  58.883  31.076  1.00 34.91           N
ATOM   2950  CZ  ARG B 385       5.080  59.015  31.267  1.00 34.91           C
ATOM   2951  NH1 ARG B 385       4.442  58.227  32.181  1.00 34.91           N
ATOM   2952  NH2 ARG B 385       4.371  59.931  30.545  1.00 34.91           N
ATOM   2953  C   ARG B 385      10.862  60.380  34.131  1.00 34.91           C
ATOM   2954  O   ARG B 385      11.822  59.633  34.310  1.00 34.91           O
ATOM   2955  N   LEU B 386      11.016  61.669  33.780  1.00 61.15           N
ATOM   2956  CA  LEU B 386      12.325  62.204  33.536  1.00 61.15           C
ATOM   2957  CB  LEU B 386      12.320  63.729  33.319  1.00 61.15           C
ATOM   2958  CG  LEU B 386      13.627  64.362  32.778  1.00 61.15           C
ATOM   2959  CD1 LEU B 386      13.721  65.828  33.221  1.00 61.15           C
ATOM   2960  CD2 LEU B 386      14.905  63.558  33.053  1.00 61.15           C
ATOM   2961  C   LEU B 386      13.102  62.034  34.802  1.00 61.15           C
ATOM   2962  O   LEU B 386      14.232  61.551  34.784  1.00 61.15           O
ATOM   2963  N   ILE B 387      12.501  62.418  35.943  1.00 85.17           N
ATOM   2964  CA  ILE B 387      13.210  62.399  37.189  1.00 85.17           C
ATOM   2965  CB  ILE B 387      12.491  63.067  38.330  1.00 85.17           C
ATOM   2966  CG2 ILE B 387      11.280  62.220  38.738  1.00 85.17           C
ATOM   2967  CG1 ILE B 387      13.470  63.320  39.488  1.00 85.17           C
ATOM   2968  CD1 ILE B 387      12.919  64.259  40.559  1.00 85.17           C
ATOM   2969  C   ILE B 387      13.557  60.991  37.574  1.00 85.17           C
ATOM   2970  O   ILE B 387      14.640  60.743  38.101  1.00 85.17           O
ATOM   2971  N   SER B 388      12.647  60.033  37.315  1.00 73.79           N
ATOM   2972  CA  SER B 388      12.830  58.659  37.700  1.00 73.79           C
ATOM   2973  CB  SER B 388      11.611  57.783  37.365  1.00 73.79           C
ATOM   2974  OG  SER B 388      11.853  56.441  37.760  1.00 73.79           O
ATOM   2975  C   SER B 388      14.011  58.064  36.997  1.00 73.79           C
ATOM   2976  O   SER B 388      14.571  57.064  37.443  1.00 73.79           O
ATOM   2977  N   LYS B 389      14.446  58.695  35.895  1.00 61.23           N
ATOM   2978  CA  LYS B 389      15.509  58.208  35.063  1.00 61.23           C
ATOM   2979  CB  LYS B 389      15.805  59.154  33.890  1.00 61.23           C
ATOM   2980  CG  LYS B 389      16.928  58.674  32.970  1.00 61.23           C
ATOM   2981  CD  LYS B 389      16.998  59.457  31.656  1.00 61.23           C
ATOM   2982  CE  LYS B 389      18.116  58.997  30.722  1.00 61.23           C
ATOM   2983  NZ  LYS B 389      18.089  59.798  29.479  1.00 61.23           N
ATOM   2984  C   LYS B 389      16.774  58.083  35.852  1.00 61.23           C
ATOM   2985  O   LYS B 389      17.597  57.222  35.547  1.00 61.23           O
ATOM   2986  N   TYR B 390      17.002  58.937  36.870  1.00149.26           N
ATOM   2987  CA  TYR B 390      18.280  58.816  37.505  1.00149.26           C
ATOM   2988  CB  TYR B 390      18.902  60.193  37.778  1.00149.26           C
ATOM   2989  CG  TYR B 390      18.908  60.940  36.489  1.00149.26           C
ATOM   2990  CD1 TYR B 390      19.923  60.777  35.576  1.00149.26           C
ATOM   2991  CD2 TYR B 390      17.882  61.808  36.194  1.00149.26           C
ATOM   2992  CE1 TYR B 390      19.917  61.471  34.389  1.00149.26           C
ATOM   2993  CE2 TYR B 390      17.868  62.505  35.009  1.00149.26           C
ATOM   2994  CZ  TYR B 390      18.887  62.335  34.104  1.00149.26           C
ATOM   2995  OH  TYR B 390      18.879  63.047  32.886  1.00149.26           O
ATOM   2996  C   TYR B 390      18.138  58.164  38.849  1.00149.26           C
ATOM   2997  O   TYR B 390      18.830  58.586  39.766  1.00149.26           O
ATOM   2998  N   ARG B 391      17.256  57.148  39.008  1.00142.49           N
ATOM   2999  CA  ARG B 391      17.118  56.336  40.204  1.00142.49           C
ATOM   3000  CB  ARG B 391      17.996  55.067  40.245  1.00142.49           C
ATOM   3001  CG  ARG B 391      17.393  53.921  39.433  1.00142.49           C
ATOM   3002  CD  ARG B 391      18.132  52.582  39.467  1.00142.49           C
ATOM   3003  NE  ARG B 391      17.482  51.758  38.409  1.00142.49           N
ATOM   3004  CZ  ARG B 391      18.074  51.623  37.186  1.00142.49           C
ATOM   3005  NH1 ARG B 391      19.410  51.862  37.042  1.00142.49           N
ATOM   3006  NH2 ARG B 391      17.327  51.261  36.103  1.00142.49           N
ATOM   3007  C   ARG B 391      17.336  57.101  41.480  1.00142.49           C
ATOM   3008  O   ARG B 391      18.218  56.742  42.261  1.00142.49           O
ATOM   3009  N   PRO B 392      16.585  58.133  41.737  1.00 66.56           N
ATOM   3010  CA  PRO B 392      16.762  58.948  42.909  1.00 66.56           C
ATOM   3011  CD  PRO B 392      15.338  58.409  41.045  1.00 66.56           C
ATOM   3012  CB  PRO B 392      15.762  60.090  42.746  1.00 66.56           C
ATOM   3013  CG  PRO B 392      14.624  59.446  41.932  1.00 66.56           C
ATOM   3014  C   PRO B 392      16.485  58.179  44.159  1.00 66.56           C
ATOM   3015  O   PRO B 392      15.710  57.225  44.119  1.00 66.56           O
ATOM   3016  N   ASP B 393      17.137  58.567  45.272  1.00 51.73           N
ATOM   3017  CA  ASP B 393      16.914  57.925  46.534  1.00 51.73           C
ATOM   3018  CB  ASP B 393      17.735  58.538  47.684  1.00 51.73           C
ATOM   3019  CG  ASP B 393      19.221  58.464  47.394  1.00 51.73           C
ATOM   3020  OD1 ASP B 393      19.594  58.519  46.192  1.00 51.73           O
ATOM   3021  OD2 ASP B 393      20.002  58.364  48.378  1.00 51.73           O
ATOM   3022  C   ASP B 393      15.509  58.243  46.929  1.00 51.73           C
ATOM   3023  O   ASP B 393      14.738  57.371  47.327  1.00 51.73           O
ATOM   3024  N   ALA B 394      15.158  59.536  46.781  1.00 33.36           N
ATOM   3025  CA  ALA B 394      13.926  60.097  47.251  1.00 33.36           C
ATOM   3026  CB  ALA B 394      13.920  61.634  47.249  1.00 33.36           C
ATOM   3027  C   ALA B 394      12.770  59.641  46.429  1.00 33.36           C
ATOM   3028  O   ALA B 394      12.902  59.299  45.255  1.00 33.36           O
ATOM   3029  N   ASP B 395      11.588  59.613  47.077  1.00 64.03           N
ATOM   3030  CA  ASP B 395      10.359  59.258  46.440  1.00 64.03           C
ATOM   3031  CB  ASP B 395       9.224  58.980  47.444  1.00 64.03           C
ATOM   3032  CG  ASP B 395       8.047  58.339  46.721  1.00 64.03           C
ATOM   3033  OD1 ASP B 395       8.205  57.969  45.528  1.00 64.03           O
ATOM   3034  OD2 ASP B 395       6.972  58.201  47.363  1.00 64.03           O
ATOM   3035  C   ASP B 395       9.960  60.437  45.614  1.00 64.03           C
ATOM   3036  O   ASP B 395      10.342  61.570  45.903  1.00 64.03           O
ATOM   3037  N   ILE B 396       9.182  60.191  44.545  1.00 36.02           N
ATOM   3038  CA  ILE B 396       8.762  61.257  43.692  1.00 36.02           C
ATOM   3039  CB  ILE B 396       8.986  60.947  42.243  1.00 36.02           C
ATOM   3040  CG2 ILE B 396       8.357  62.070  41.402  1.00 36.02           C
ATOM   3041  CG1 ILE B 396      10.484  60.729  41.979  1.00 36.02           C
ATOM   3042  CD1 ILE B 396      10.771  60.036  40.650  1.00 36.02           C
ATOM   3043  C   ILE B 396       7.292  61.408  43.877  1.00 36.02           C
ATOM   3044  O   ILE B 396       6.516  60.512  43.544  1.00 36.02           O
ATOM   3045  N   LEU B 397       6.870  62.557  44.432  1.00 42.25           N
ATOM   3046  CA  LEU B 397       5.465  62.773  44.573  1.00 42.25           C
ATOM   3047  CB  LEU B 397       5.095  63.616  45.807  1.00 42.25           C
ATOM   3048  CG  LEU B 397       3.585  63.860  45.973  1.00 42.25           C
ATOM   3049  CD1 LEU B 397       2.825  62.539  46.182  1.00 42.25           C
ATOM   3050  CD2 LEU B 397       3.302  64.882  47.082  1.00 42.25           C
ATOM   3051  C   LEU B 397       5.082  63.545  43.355  1.00 42.25           C
ATOM   3052  O   LEU B 397       5.530  64.676  43.164  1.00 42.25           O
ATOM   3053  N   ALA B 398       4.253  62.943  42.481  1.00 30.81           N
ATOM   3054  CA  ALA B 398       3.900  63.642  41.282  1.00 30.81           C
ATOM   3055  CB  ALA B 398       3.940  62.764  40.021  1.00 30.81           C
ATOM   3056  C   ALA B 398       2.500  64.141  41.442  1.00 30.81           C
ATOM   3057  O   ALA B 398       1.602  63.398  41.833  1.00 30.81           O
ATOM   3058  N   LEU B 399       2.282  65.433  41.136  1.00 49.90           N
ATOM   3059  CA  LEU B 399       0.980  66.013  41.280  1.00 49.90           C
ATOM   3060  CB  LEU B 399       1.021  67.441  41.859  1.00 49.90           C
ATOM   3061  CG  LEU B 399       1.796  67.590  43.185  1.00 49.90           C
ATOM   3062  CD1 LEU B 399       1.770  69.048  43.675  1.00 49.90           C
ATOM   3063  CD2 LEU B 399       1.318  66.600  44.255  1.00 49.90           C
ATOM   3064  C   LEU B 399       0.434  66.173  39.899  1.00 49.90           C
ATOM   3065  O   LEU B 399       1.092  66.752  39.037  1.00 49.90           O
ATOM   3066  N   THR B 400      -0.781  65.648  39.638  1.00 53.57           N
ATOM   3067  CA  THR B 400      -1.327  65.827  38.323  1.00 53.57           C
ATOM   3068  CB  THR B 400      -1.220  64.605  37.455  1.00 53.57           C
ATOM   3069  OG1 THR B 400       0.130  64.180  37.361  1.00 53.57           O
ATOM   3070  CG2 THR B 400      -1.744  64.958  36.054  1.00 53.57           C
ATOM   3071  C   THR B 400      -2.789  66.099  38.451  1.00 53.57           C
ATOM   3072  O   THR B 400      -3.466  65.552  39.321  1.00 53.57           O
ATOM   3073  N   PHE B 401      -3.289  67.022  37.609  1.00138.99           N
ATOM   3074  CA  PHE B 401      -4.691  67.281  37.492  1.00138.99           C
ATOM   3075  CB  PHE B 401      -4.997  68.571  36.713  1.00138.99           C
ATOM   3076  CG  PHE B 401      -6.473  68.776  36.741  1.00138.99           C
ATOM   3077  CD1 PHE B 401      -7.070  69.376  37.826  1.00138.99           C
ATOM   3078  CD2 PHE B 401      -7.259  68.375  35.686  1.00138.99           C
ATOM   3079  CE1 PHE B 401      -8.431  69.569  37.860  1.00138.99           C
ATOM   3080  CE2 PHE B 401      -8.620  68.565  35.715  1.00138.99           C
ATOM   3081  CZ  PHE B 401      -9.209  69.164  36.802  1.00138.99           C
ATOM   3082  C   PHE B 401      -5.264  66.131  36.719  1.00138.99           C
ATOM   3083  O   PHE B 401      -6.387  65.692  36.960  1.00138.99           O
ATOM   3084  N   ASP B 402      -4.476  65.626  35.745  1.00 48.44           N
ATOM   3085  CA  ASP B 402      -4.887  64.585  34.843  1.00 48.44           C
ATOM   3086  CB  ASP B 402      -3.968  64.477  33.613  1.00 48.44           C
ATOM   3087  CG  ASP B 402      -4.622  63.579  32.573  1.00 48.44           C
ATOM   3088  OD1 ASP B 402      -5.636  62.914  32.913  1.00 48.44           O
ATOM   3089  OD2 ASP B 402      -4.113  63.548  31.421  1.00 48.44           O
ATOM   3090  C   ASP B 402      -4.875  63.261  35.548  1.00 48.44           C
ATOM   3091  O   ASP B 402      -3.849  62.823  36.066  1.00 48.44           O
ATOM   3092  N   GLU B 403      -6.055  62.604  35.594  1.00 41.46           N
ATOM   3093  CA  GLU B 403      -6.241  61.340  36.251  1.00 41.46           C
ATOM   3094  CB  GLU B 403      -7.722  60.958  36.403  1.00 41.46           C
ATOM   3095  CG  GLU B 403      -8.500  61.906  37.320  1.00 41.46           C
ATOM   3096  CD  GLU B 403      -9.934  61.404  37.411  1.00 41.46           C
ATOM   3097  OE1 GLU B 403     -10.150  60.357  38.077  1.00 41.46           O
ATOM   3098  OE2 GLU B 403     -10.832  62.061  36.819  1.00 41.46           O
ATOM   3099  C   GLU B 403      -5.564  60.222  35.516  1.00 41.46           C
ATOM   3100  O   GLU B 403      -4.959  59.352  36.140  1.00 41.46           O
ATOM   3101  N   LYS B 404      -5.639  60.212  34.170  1.00 93.54           N
ATOM   3102  CA  LYS B 404      -5.084  59.123  33.411  1.00 93.54           C
ATOM   3103  CB  LYS B 404      -5.221  59.328  31.891  1.00 93.54           C
ATOM   3104  CG  LYS B 404      -4.640  58.181  31.061  1.00 93.54           C
ATOM   3105  CD  LYS B 404      -5.447  56.885  31.153  1.00 93.54           C
ATOM   3106  CE  LYS B 404      -6.771  56.943  30.391  1.00 93.54           C
ATOM   3107  NZ  LYS B 404      -7.447  55.629  30.453  1.00 93.54           N
ATOM   3108  C   LYS B 404      -3.625  59.054  33.710  1.00 93.54           C
ATOM   3109  O   LYS B 404      -3.083  57.984  33.981  1.00 93.54           O
ATOM   3110  N   VAL B 405      -2.953  60.217  33.692  1.00 24.67           N
ATOM   3111  CA  VAL B 405      -1.545  60.258  33.940  1.00 24.67           C
ATOM   3112  CB  VAL B 405      -0.976  61.640  33.836  1.00 24.67           C
ATOM   3113  CG1 VAL B 405       0.512  61.568  34.216  1.00 24.67           C
ATOM   3114  CG2 VAL B 405      -1.240  62.195  32.426  1.00 24.67           C
ATOM   3115  C   VAL B 405      -1.312  59.803  35.338  1.00 24.67           C
ATOM   3116  O   VAL B 405      -0.341  59.101  35.618  1.00 24.67           O
ATOM   3117  N   GLN B 406      -2.213  60.190  36.256  1.00 40.74           N
ATOM   3118  CA  GLN B 406      -2.013  59.844  37.626  1.00 40.74           C
ATOM   3119  CB  GLN B 406      -3.154  60.330  38.535  1.00 40.74           C
ATOM   3120  CG  GLN B 406      -2.962  59.994  40.015  1.00 40.74           C
ATOM   3121  CD  GLN B 406      -4.161  60.535  40.782  1.00 40.74           C
ATOM   3122  OE1 GLN B 406      -4.217  60.438  42.007  1.00 40.74           O
ATOM   3123  NE2 GLN B 406      -5.145  61.117  40.044  1.00 40.74           N
ATOM   3124  C   GLN B 406      -1.962  58.356  37.696  1.00 40.74           C
ATOM   3125  O   GLN B 406      -1.101  57.810  38.382  1.00 40.74           O
ATOM   3126  N   LYS B 407      -2.875  57.676  36.969  1.00 39.29           N
ATOM   3127  CA  LYS B 407      -2.977  56.239  36.963  1.00 39.29           C
ATOM   3128  CB  LYS B 407      -4.237  55.731  36.237  1.00 39.29           C
ATOM   3129  CG  LYS B 407      -5.528  55.995  37.021  1.00 39.29           C
ATOM   3130  CD  LYS B 407      -6.814  55.754  36.225  1.00 39.29           C
ATOM   3131  CE  LYS B 407      -8.086  55.933  37.058  1.00 39.29           C
ATOM   3132  NZ  LYS B 407      -9.278  55.686  36.220  1.00 39.29           N
ATOM   3133  C   LYS B 407      -1.781  55.592  36.330  1.00 39.29           C
ATOM   3134  O   LYS B 407      -1.245  54.623  36.866  1.00 39.29           O
ATOM   3135  N   SER B 408      -1.324  56.114  35.176  1.00 69.08           N
ATOM   3136  CA  SER B 408      -0.243  55.510  34.447  1.00 69.08           C
ATOM   3137  CB  SER B 408      -0.008  56.172  33.079  1.00 69.08           C
ATOM   3138  OG  SER B 408       1.069  55.535  32.408  1.00 69.08           O
ATOM   3139  C   SER B 408       1.034  55.626  35.220  1.00 69.08           C
ATOM   3140  O   SER B 408       1.911  54.772  35.111  1.00 69.08           O
ATOM   3141  N   LEU B 409       1.156  56.685  36.036  1.00 57.84           N
ATOM   3142  CA  LEU B 409       2.344  56.978  36.784  1.00 57.84           C
ATOM   3143  CB  LEU B 409       2.275  58.322  37.533  1.00 57.84           C
ATOM   3144  CG  LEU B 409       2.249  59.545  36.597  1.00 57.84           C
ATOM   3145  CD1 LEU B 409       2.183  60.859  37.391  1.00 57.84           C
ATOM   3146  CD2 LEU B 409       3.421  59.510  35.602  1.00 57.84           C
ATOM   3147  C   LEU B 409       2.596  55.896  37.776  1.00 57.84           C
ATOM   3148  O   LEU B 409       3.728  55.704  38.214  1.00 57.84           O
ATOM   3149  N   MET B 410       1.543  55.167  38.173  1.00113.78           N
ATOM   3150  CA  MET B 410       1.699  54.165  39.183  1.00113.78           C
ATOM   3151  CB  MET B 410       0.415  53.399  39.479  1.00113.78           C
ATOM   3152  CG  MET B 410       0.589  52.461  40.665  1.00113.78           C
ATOM   3153  SD  MET B 410      -0.867  51.438  40.956  1.00113.78           S
ATOM   3154  CE  MET B 410      -0.321  50.764  42.549  1.00113.78           C
ATOM   3155  C   MET B 410       2.707  53.154  38.729  1.00113.78           C
ATOM   3156  O   MET B 410       3.460  52.620  39.539  1.00113.78           O
ATOM   3157  N   ILE B 411       2.744  52.855  37.420  1.00126.38           N
ATOM   3158  CA  ILE B 411       3.647  51.870  36.890  1.00126.38           C
ATOM   3159  CB  ILE B 411       3.496  51.666  35.409  1.00126.38           C
ATOM   3160  CG2 ILE B 411       3.930  52.959  34.701  1.00126.38           C
ATOM   3161  CG1 ILE B 411       4.286  50.425  34.959  1.00126.38           C
ATOM   3162  CD1 ILE B 411       3.732  49.111  35.508  1.00126.38           C
ATOM   3163  C   ILE B 411       5.072  52.273  37.133  1.00126.38           C
ATOM   3164  O   ILE B 411       5.919  51.420  37.391  1.00126.38           O
ATOM   3165  N   ASN B 412       5.384  53.579  37.044  1.00100.05           N
ATOM   3166  CA  ASN B 412       6.738  54.058  37.120  1.00100.05           C
ATOM   3167  CB  ASN B 412       6.835  55.579  36.893  1.00100.05           C
ATOM   3168  CG  ASN B 412       8.277  55.948  36.568  1.00100.05           C
ATOM   3169  OD1 ASN B 412       8.673  57.104  36.707  1.00100.05           O
ATOM   3170  ND2 ASN B 412       9.078  54.951  36.106  1.00100.05           N
ATOM   3171  C   ASN B 412       7.375  53.746  38.445  1.00100.05           C
ATOM   3172  O   ASN B 412       6.738  53.757  39.498  1.00100.05           O
ATOM   3173  N   TRP B 413       8.696  53.473  38.385  1.00117.17           N
ATOM   3174  CA  TRP B 413       9.537  53.124  39.494  1.00117.17           C
ATOM   3175  CB  TRP B 413      10.997  52.960  39.040  1.00117.17           C
ATOM   3176  CG  TRP B 413      12.010  52.730  40.136  1.00117.17           C
ATOM   3177  CD2 TRP B 413      12.674  51.483  40.375  1.00117.17           C
ATOM   3178  CD1 TRP B 413      12.549  53.629  41.009  1.00117.17           C
ATOM   3179  NE1 TRP B 413      13.496  53.013  41.791  1.00117.17           N
ATOM   3180  CE2 TRP B 413      13.588  51.694  41.407  1.00117.17           C
ATOM   3181  CE3 TRP B 413      12.542  50.265  39.775  1.00117.17           C
ATOM   3182  CZ2 TRP B 413      14.386  50.682  41.861  1.00117.17           C
ATOM   3183  CZ3 TRP B 413      13.347  49.252  40.239  1.00117.17           C
ATOM   3184  CH2 TRP B 413      14.250  49.452  41.261  1.00117.17           C
ATOM   3185  C   TRP B 413       9.567  54.251  40.480  1.00117.17           C
ATOM   3186  O   TRP B 413       9.962  55.370  40.155  1.00117.17           O
ATOM   3187  N   GLY B 414       9.133  53.968  41.723  1.00 32.61           N
ATOM   3188  CA  GLY B 414       9.297  54.866  42.833  1.00 32.61           C
ATOM   3189  C   GLY B 414       8.546  56.153  42.680  1.00 32.61           C
ATOM   3190  O   GLY B 414       8.964  57.164  43.242  1.00 32.61           O
ATOM   3191  N   VAL B 415       7.426  56.190  41.935  1.00 42.85           N
ATOM   3192  CA  VAL B 415       6.757  57.459  41.896  1.00 42.85           C
ATOM   3193  CB  VAL B 415       6.496  57.997  40.517  1.00 42.85           C
ATOM   3194  CG1 VAL B 415       7.836  58.150  39.777  1.00 42.85           C
ATOM   3195  CG2 VAL B 415       5.472  57.092  39.815  1.00 42.85           C
ATOM   3196  C   VAL B 415       5.417  57.272  42.524  1.00 42.85           C
ATOM   3197  O   VAL B 415       4.767  56.246  42.327  1.00 42.85           O
ATOM   3198  N   ILE B 416       4.986  58.254  43.339  1.00104.80           N
ATOM   3199  CA  ILE B 416       3.668  58.180  43.890  1.00104.80           C
ATOM   3200  CB  ILE B 416       3.605  58.273  45.394  1.00104.80           C
ATOM   3201  CG2 ILE B 416       4.320  57.035  45.961  1.00104.80           C
ATOM   3202  CG1 ILE B 416       4.160  59.604  45.925  1.00104.80           C
ATOM   3203  CD1 ILE B 416       3.777  59.872  47.378  1.00104.80           C
ATOM   3204  C   ILE B 416       2.889  59.301  43.277  1.00104.80           C
ATOM   3205  O   ILE B 416       3.113  60.478  43.557  1.00104.80           O
ATOM   3206  N   PRO B 417       1.992  58.960  42.398  1.00 75.97           N
ATOM   3207  CA  PRO B 417       1.208  59.990  41.780  1.00 75.97           C
ATOM   3208  CD  PRO B 417       2.218  57.847  41.493  1.00 75.97           C
ATOM   3209  CB  PRO B 417       0.763  59.446  40.420  1.00 75.97           C
ATOM   3210  CG  PRO B 417       1.060  57.938  40.488  1.00 75.97           C
ATOM   3211  C   PRO B 417       0.081  60.422  42.652  1.00 75.97           C
ATOM   3212  O   PRO B 417      -0.390  59.622  43.458  1.00 75.97           O
ATOM   3213  N   ILE B 418      -0.353  61.689  42.518  1.00 81.92           N
ATOM   3214  CA  ILE B 418      -1.472  62.163  43.274  1.00 81.92           C
ATOM   3215  CB  ILE B 418      -1.098  62.963  44.483  1.00 81.92           C
ATOM   3216  CG2 ILE B 418      -0.459  64.268  43.995  1.00 81.92           C
ATOM   3217  CG1 ILE B 418      -2.321  63.171  45.392  1.00 81.92           C
ATOM   3218  CD1 ILE B 418      -1.973  63.729  46.771  1.00 81.92           C
ATOM   3219  C   ILE B 418      -2.259  63.058  42.373  1.00 81.92           C
ATOM   3220  O   ILE B 418      -1.716  63.632  41.430  1.00 81.92           O
ATOM   3221  N   LEU B 419      -3.572  63.189  42.641  1.00 39.20           N
ATOM   3222  CA  LEU B 419      -4.405  64.019  41.822  1.00 39.20           C
ATOM   3223  CB  LEU B 419      -5.810  63.424  41.615  1.00 39.20           C
ATOM   3224  CG  LEU B 419      -6.689  64.202  40.621  1.00 39.20           C
ATOM   3225  CD1 LEU B 419      -6.084  64.155  39.210  1.00 39.20           C
ATOM   3226  CD2 LEU B 419      -8.146  63.710  40.653  1.00 39.20           C
ATOM   3227  C   LEU B 419      -4.563  65.316  42.551  1.00 39.20           C
ATOM   3228  O   LEU B 419      -4.702  65.331  43.773  1.00 39.20           O
ATOM   3229  N   THR B 420      -4.526  66.450  41.820  1.00 89.16           N
ATOM   3230  CA  THR B 420      -4.643  67.720  42.481  1.00 89.16           C
ATOM   3231  CB  THR B 420      -3.395  68.550  42.404  1.00 89.16           C
ATOM   3232  OG1 THR B 420      -3.512  69.693  43.238  1.00 89.16           O
ATOM   3233  CG2 THR B 420      -3.175  68.975  40.943  1.00 89.16           C
ATOM   3234  C   THR B 420      -5.734  68.512  41.844  1.00 89.16           C
ATOM   3235  O   THR B 420      -6.095  68.295  40.687  1.00 89.16           O
ATOM   3236  N   GLU B 421      -6.292  69.459  42.623  1.00 97.23           N
ATOM   3237  CA  GLU B 421      -7.379  70.279  42.181  1.00 97.23           C
ATOM   3238  CB  GLU B 421      -7.835  71.254  43.281  1.00 97.23           C
ATOM   3239  CG  GLU B 421      -9.216  71.868  43.051  1.00 97.23           C
ATOM   3240  CD  GLU B 421     -10.239  70.909  43.643  1.00 97.23           C
ATOM   3241  OE1 GLU B 421      -9.810  69.891  44.250  1.00 97.23           O
ATOM   3242  OE2 GLU B 421     -11.461  71.183  43.503  1.00 97.23           O
ATOM   3243  C   GLU B 421      -6.917  71.111  41.027  1.00 97.23           C
ATOM   3244  O   GLU B 421      -7.542  71.115  39.968  1.00 97.23           O
ATOM   3245  N   LYS B 422      -5.787  71.828  41.195  1.00102.44           N
ATOM   3246  CA  LYS B 422      -5.311  72.652  40.121  1.00102.44           C
ATOM   3247  CB  LYS B 422      -6.371  73.644  39.615  1.00102.44           C
ATOM   3248  CG  LYS B 422      -6.814  74.616  40.712  1.00102.44           C
ATOM   3249  CD  LYS B 422      -7.578  75.843  40.213  1.00102.44           C
ATOM   3250  CE  LYS B 422      -8.000  76.786  41.344  1.00102.44           C
ATOM   3251  NZ  LYS B 422      -8.688  77.973  40.791  1.00102.44           N
ATOM   3252  C   LYS B 422      -4.197  73.492  40.654  1.00102.44           C
ATOM   3253  O   LYS B 422      -4.323  74.073  41.730  1.00102.44           O
ATOM   3254  N   PRO B 423      -3.088  73.539  39.966  1.00 94.70           N
ATOM   3255  CA  PRO B 423      -2.047  74.444  40.370  1.00 94.70           C
ATOM   3256  CD  PRO B 423      -2.559  72.357  39.311  1.00 94.70           C
ATOM   3257  CB  PRO B 423      -0.735  73.849  39.858  1.00 94.70           C
ATOM   3258  CG  PRO B 423      -1.169  72.792  38.825  1.00 94.70           C
ATOM   3259  C   PRO B 423      -2.353  75.802  39.812  1.00 94.70           C
ATOM   3260  O   PRO B 423      -2.606  75.896  38.612  1.00 94.70           O
ATOM   3261  N   ALA B 424      -2.346  76.863  40.643  1.00 39.79           N
ATOM   3262  CA  ALA B 424      -2.593  78.183  40.137  1.00 39.79           C
ATOM   3263  CB  ALA B 424      -2.811  79.221  41.251  1.00 39.79           C
ATOM   3264  C   ALA B 424      -1.421  78.639  39.325  1.00 39.79           C
ATOM   3265  O   ALA B 424      -1.580  79.142  38.214  1.00 39.79           O
ATOM   3266  N   SER B 425      -0.197  78.445  39.862  1.00 33.34           N
ATOM   3267  CA  SER B 425       0.976  78.934  39.196  1.00 33.34           C
ATOM   3268  CB  SER B 425       1.220  80.437  39.412  1.00 33.34           C
ATOM   3269  OG  SER B 425       1.485  80.695  40.783  1.00 33.34           O
ATOM   3270  C   SER B 425       2.163  78.216  39.758  1.00 33.34           C
ATOM   3271  O   SER B 425       2.027  77.276  40.539  1.00 33.34           O
ATOM   3272  N   THR B 426       3.370  78.649  39.340  1.00 26.10           N
ATOM   3273  CA  THR B 426       4.602  78.048  39.763  1.00 26.10           C
ATOM   3274  CB  THR B 426       5.795  78.680  39.106  1.00 26.10           C
ATOM   3275  OG1 THR B 426       5.678  78.589  37.693  1.00 26.10           O
ATOM   3276  CG2 THR B 426       7.063  77.946  39.570  1.00 26.10           C
ATOM   3277  C   THR B 426       4.748  78.225  41.240  1.00 26.10           C
ATOM   3278  O   THR B 426       5.088  77.283  41.955  1.00 26.10           O
ATOM   3279  N   ASP B 427       4.480  79.444  41.742  1.00 17.10           N
ATOM   3280  CA  ASP B 427       4.612  79.701  43.146  1.00 17.10           C
ATOM   3281  CB  ASP B 427       4.330  81.166  43.519  1.00 17.10           C
ATOM   3282  CG  ASP B 427       5.498  82.013  43.033  1.00 17.10           C
ATOM   3283  OD1 ASP B 427       6.578  81.427  42.754  1.00 17.10           O
ATOM   3284  OD2 ASP B 427       5.328  83.258  42.939  1.00 17.10           O
ATOM   3285  C   ASP B 427       3.611  78.852  43.854  1.00 17.10           C
ATOM   3286  O   ASP B 427       3.885  78.308  44.922  1.00 17.10           O
ATOM   3287  N   ASP B 428       2.417  78.705  43.254  1.00 25.87           N
ATOM   3288  CA  ASP B 428       1.380  77.934  43.869  1.00 25.87           C
ATOM   3289  CB  ASP B 428       0.094  77.875  43.030  1.00 25.87           C
ATOM   3290  CG  ASP B 428      -0.943  77.097  43.830  1.00 25.87           C
ATOM   3291  OD1 ASP B 428      -0.707  76.871  45.047  1.00 25.87           O
ATOM   3292  OD2 ASP B 428      -1.983  76.713  43.234  1.00 25.87           O
ATOM   3293  C   ASP B 428       1.874  76.533  44.004  1.00 25.87           C
ATOM   3294  O   ASP B 428       1.627  75.874  45.013  1.00 25.87           O
ATOM   3295  N   MET B 429       2.607  76.044  42.988  1.00 55.39           N
ATOM   3296  CA  MET B 429       3.068  74.690  43.021  1.00 55.39           C
ATOM   3297  CB  MET B 429       3.897  74.294  41.791  1.00 55.39           C
ATOM   3298  CG  MET B 429       4.373  72.842  41.856  1.00 55.39           C
ATOM   3299  SD  MET B 429       5.413  72.324  40.461  1.00 55.39           S
ATOM   3300  CE  MET B 429       5.624  70.617  41.044  1.00 55.39           C
ATOM   3301  C   MET B 429       3.964  74.510  44.203  1.00 55.39           C
ATOM   3302  O   MET B 429       3.872  73.510  44.913  1.00 55.39           O
ATOM   3303  N   PHE B 430       4.851  75.487  44.460  1.00 43.09           N
ATOM   3304  CA  PHE B 430       5.790  75.347  45.533  1.00 43.09           C
ATOM   3305  CB  PHE B 430       6.762  76.530  45.640  1.00 43.09           C
ATOM   3306  CG  PHE B 430       7.534  76.591  44.369  1.00 43.09           C
ATOM   3307  CD1 PHE B 430       8.445  75.612  44.052  1.00 43.09           C
ATOM   3308  CD2 PHE B 430       7.359  77.644  43.503  1.00 43.09           C
ATOM   3309  CE1 PHE B 430       9.159  75.676  42.879  1.00 43.09           C
ATOM   3310  CE2 PHE B 430       8.071  77.712  42.330  1.00 43.09           C
ATOM   3311  CZ  PHE B 430       8.973  76.726  42.014  1.00 43.09           C
ATOM   3312  C   PHE B 430       5.044  75.267  46.823  1.00 43.09           C
ATOM   3313  O   PHE B 430       5.390  74.470  47.692  1.00 43.09           O
ATOM   3314  N   GLU B 431       4.018  76.123  46.992  1.00 58.74           N
ATOM   3315  CA  GLU B 431       3.254  76.157  48.207  1.00 58.74           C
ATOM   3316  CB  GLU B 431       2.272  77.344  48.241  1.00 58.74           C
ATOM   3317  CG  GLU B 431       1.622  77.585  49.607  1.00 58.74           C
ATOM   3318  CD  GLU B 431       0.359  76.742  49.703  1.00 58.74           C
ATOM   3319  OE1 GLU B 431       0.013  76.069  48.696  1.00 58.74           O
ATOM   3320  OE2 GLU B 431      -0.282  76.765  50.788  1.00 58.74           O
ATOM   3321  C   GLU B 431       2.466  74.889  48.362  1.00 58.74           C
ATOM   3322  O   GLU B 431       2.447  74.290  49.436  1.00 58.74           O
ATOM   3323  N   ILE B 432       1.804  74.440  47.277  1.00113.52           N
ATOM   3324  CA  ILE B 432       0.948  73.286  47.324  1.00113.52           C
ATOM   3325  CB  ILE B 432       0.197  73.069  46.040  1.00113.52           C
ATOM   3326  CG2 ILE B 432       1.210  72.791  44.917  1.00113.52           C
ATOM   3327  CG1 ILE B 432      -0.861  71.969  46.222  1.00113.52           C
ATOM   3328  CD1 ILE B 432      -1.988  72.360  47.176  1.00113.52           C
ATOM   3329  C   ILE B 432       1.737  72.048  47.622  1.00113.52           C
ATOM   3330  O   ILE B 432       1.315  71.216  48.424  1.00113.52           O
ATOM   3331  N   ALA B 433       2.912  71.901  46.986  1.00 27.44           N
ATOM   3332  CA  ALA B 433       3.729  70.730  47.125  1.00 27.44           C
ATOM   3333  CB  ALA B 433       5.005  70.791  46.269  1.00 27.44           C
ATOM   3334  C   ALA B 433       4.153  70.585  48.549  1.00 27.44           C
ATOM   3335  O   ALA B 433       4.243  69.470  49.057  1.00 27.44           O
ATOM   3336  N   GLU B 434       4.457  71.706  49.224  1.00 26.99           N
ATOM   3337  CA  GLU B 434       4.904  71.640  50.583  1.00 26.99           C
ATOM   3338  CB  GLU B 434       5.292  73.014  51.151  1.00 26.99           C
ATOM   3339  CG  GLU B 434       6.553  73.602  50.517  1.00 26.99           C
ATOM   3340  CD  GLU B 434       6.818  74.953  51.167  1.00 26.99           C
ATOM   3341  OE1 GLU B 434       5.927  75.430  51.920  1.00 26.99           O
ATOM   3342  OE2 GLU B 434       7.913  75.524  50.922  1.00 26.99           O
ATOM   3343  C   GLU B 434       3.807  71.090  51.445  1.00 26.99           C
ATOM   3344  O   GLU B 434       4.052  70.219  52.279  1.00 26.99           O
ATOM   3345  N   LYS B 435       2.560  71.572  51.264  1.00 37.30           N
ATOM   3346  CA  LYS B 435       1.494  71.097  52.102  1.00 37.30           C
ATOM   3347  CB  LYS B 435       0.131  71.760  51.835  1.00 37.30           C
ATOM   3348  CG  LYS B 435      -0.018  73.168  52.412  1.00 37.30           C
ATOM   3349  CD  LYS B 435      -1.361  73.815  52.064  1.00 37.30           C
ATOM   3350  CE  LYS B 435      -1.655  75.092  52.854  1.00 37.30           C
ATOM   3351  NZ  LYS B 435      -3.041  75.539  52.593  1.00 37.30           N
ATOM   3352  C   LYS B 435       1.301  69.633  51.872  1.00 37.30           C
ATOM   3353  O   LYS B 435       1.182  68.857  52.818  1.00 37.30           O
ATOM   3354  N   ALA B 436       1.275  69.223  50.593  1.00 25.49           N
ATOM   3355  CA  ALA B 436       1.062  67.853  50.233  1.00 25.49           C
ATOM   3356  CB  ALA B 436       1.003  67.641  48.710  1.00 25.49           C
ATOM   3357  C   ALA B 436       2.191  67.026  50.758  1.00 25.49           C
ATOM   3358  O   ALA B 436       1.982  65.901  51.205  1.00 25.49           O
ATOM   3359  N   ALA B 437       3.425  67.562  50.706  1.00 27.03           N
ATOM   3360  CA  ALA B 437       4.570  66.806  51.124  1.00 27.03           C
ATOM   3361  CB  ALA B 437       5.887  67.583  50.957  1.00 27.03           C
ATOM   3362  C   ALA B 437       4.436  66.456  52.575  1.00 27.03           C
ATOM   3363  O   ALA B 437       4.675  65.314  52.961  1.00 27.03           O
ATOM   3364  N   LEU B 438       4.050  67.427  53.426  1.00 43.61           N
ATOM   3365  CA  LEU B 438       3.917  67.146  54.829  1.00 43.61           C
ATOM   3366  CB  LEU B 438       3.653  68.391  55.691  1.00 43.61           C
ATOM   3367  CG  LEU B 438       4.914  69.234  55.911  1.00 43.61           C
ATOM   3368  CD1 LEU B 438       4.625  70.473  56.773  1.00 43.61           C
ATOM   3369  CD2 LEU B 438       6.039  68.362  56.493  1.00 43.61           C
ATOM   3370  C   LEU B 438       2.791  66.193  55.074  1.00 43.61           C
ATOM   3371  O   LEU B 438       2.923  65.248  55.851  1.00 43.61           O
ATOM   3372  N   LYS B 439       1.652  66.415  54.400  1.00 30.97           N
ATOM   3373  CA  LYS B 439       0.476  65.625  54.613  1.00 30.97           C
ATOM   3374  CB  LYS B 439      -0.740  66.165  53.840  1.00 30.97           C
ATOM   3375  CG  LYS B 439      -1.206  67.518  54.387  1.00 30.97           C
ATOM   3376  CD  LYS B 439      -2.172  68.278  53.477  1.00 30.97           C
ATOM   3377  CE  LYS B 439      -2.611  69.623  54.061  1.00 30.97           C
ATOM   3378  NZ  LYS B 439      -3.524  70.313  53.124  1.00 30.97           N
ATOM   3379  C   LYS B 439       0.731  64.207  54.210  1.00 30.97           C
ATOM   3380  O   LYS B 439       0.221  63.280  54.837  1.00 30.97           O
ATOM   3381  N   SER B 440       1.540  63.998  53.154  1.00 25.99           N
ATOM   3382  CA  SER B 440       1.793  62.675  52.661  1.00 25.99           C
ATOM   3383  CB  SER B 440       2.726  62.659  51.436  1.00 25.99           C
ATOM   3384  OG  SER B 440       4.026  63.100  51.800  1.00 25.99           O
ATOM   3385  C   SER B 440       2.441  61.865  53.741  1.00 25.99           C
ATOM   3386  O   SER B 440       2.223  60.659  53.833  1.00 25.99           O
ATOM   3387  N   GLY B 441       3.266  62.501  54.592  1.00 13.58           N
ATOM   3388  CA  GLY B 441       3.893  61.773  55.655  1.00 13.58           C
ATOM   3389  C   GLY B 441       5.206  61.291  55.143  1.00 13.58           C
ATOM   3390  O   GLY B 441       6.029  60.773  55.896  1.00 13.58           O
ATOM   3391  N   LEU B 442       5.424  61.445  53.826  1.00 33.71           N
ATOM   3392  CA  LEU B 442       6.662  61.046  53.233  1.00 33.71           C
ATOM   3393  CB  LEU B 442       6.668  61.186  51.705  1.00 33.71           C
ATOM   3394  CG  LEU B 442       5.672  60.246  51.005  1.00 33.71           C
ATOM   3395  CD1 LEU B 442       5.780  60.372  49.480  1.00 33.71           C
ATOM   3396  CD2 LEU B 442       5.823  58.800  51.501  1.00 33.71           C
ATOM   3397  C   LEU B 442       7.735  61.930  53.775  1.00 33.71           C
ATOM   3398  O   LEU B 442       8.839  61.471  54.061  1.00 33.71           O
ATOM   3399  N   VAL B 443       7.427  63.233  53.932  1.00 38.31           N
ATOM   3400  CA  VAL B 443       8.401  64.175  54.404  1.00 38.31           C
ATOM   3401  CB  VAL B 443       8.678  65.259  53.396  1.00 38.31           C
ATOM   3402  CG1 VAL B 443       9.724  66.237  53.954  1.00 38.31           C
ATOM   3403  CG2 VAL B 443       9.102  64.589  52.079  1.00 38.31           C
ATOM   3404  C   VAL B 443       7.863  64.820  55.643  1.00 38.31           C
ATOM   3405  O   VAL B 443       6.663  64.786  55.903  1.00 38.31           O
ATOM   3406  N   GLU B 444       8.762  65.396  56.466  1.00 31.32           N
ATOM   3407  CA  GLU B 444       8.365  66.041  57.681  1.00 31.32           C
ATOM   3408  CB  GLU B 444       8.822  65.292  58.945  1.00 31.32           C
ATOM   3409  CG  GLU B 444       8.138  63.933  59.103  1.00 31.32           C
ATOM   3410  CD  GLU B 444       8.660  63.275  60.372  1.00 31.32           C
ATOM   3411  OE1 GLU B 444       9.499  63.908  61.067  1.00 31.32           O
ATOM   3412  OE2 GLU B 444       8.224  62.129  60.663  1.00 31.32           O
ATOM   3413  C   GLU B 444       8.987  67.400  57.690  1.00 31.32           C
ATOM   3414  O   GLU B 444       9.786  67.734  56.817  1.00 31.32           O
ATOM   3415  N   SER B 445       8.615  68.232  58.683  1.00 61.58           N
ATOM   3416  CA  SER B 445       9.120  69.571  58.741  1.00 61.58           C
ATOM   3417  CB  SER B 445       8.520  70.406  59.885  1.00 61.58           C
ATOM   3418  OG  SER B 445       9.070  71.715  59.878  1.00 61.58           O
ATOM   3419  C   SER B 445      10.597  69.519  58.940  1.00 61.58           C
ATOM   3420  O   SER B 445      11.118  68.642  59.627  1.00 61.58           O
ATOM   3421  N   GLY B 446      11.305  70.476  58.310  1.00 15.28           N
ATOM   3422  CA  GLY B 446      12.728  70.582  58.434  1.00 15.28           C
ATOM   3423  C   GLY B 446      13.357  69.866  57.283  1.00 15.28           C
ATOM   3424  O   GLY B 446      14.527  70.083  56.973  1.00 15.28           O
ATOM   3425  N   ASP B 447      12.588  68.993  56.607  1.00 32.26           N
ATOM   3426  CA  ASP B 447      13.143  68.253  55.515  1.00 32.26           C
ATOM   3427  CB  ASP B 447      12.308  67.022  55.134  1.00 32.26           C
ATOM   3428  CG  ASP B 447      12.425  66.020  56.272  1.00 32.26           C
ATOM   3429  OD1 ASP B 447      13.580  65.708  56.668  1.00 32.26           O
ATOM   3430  OD2 ASP B 447      11.362  65.568  56.774  1.00 32.26           O
ATOM   3431  C   ASP B 447      13.219  69.142  54.318  1.00 32.26           C
ATOM   3432  O   ASP B 447      12.394  70.036  54.137  1.00 32.26           O
ATOM   3433  N   ASN B 448      14.247  68.920  53.476  1.00 83.29           N
ATOM   3434  CA  ASN B 448      14.391  69.668  52.263  1.00 83.29           C
ATOM   3435  CB  ASN B 448      15.854  69.723  51.783  1.00 83.29           C
ATOM   3436  CG  ASN B 448      16.038  70.873  50.802  1.00 83.29           C
ATOM   3437  OD1 ASN B 448      16.762  71.825  51.089  1.00 83.29           O
ATOM   3438  ND2 ASN B 448      15.381  70.786  49.615  1.00 83.29           N
ATOM   3439  C   ASN B 448      13.586  68.925  51.245  1.00 83.29           C
ATOM   3440  O   ASN B 448      13.442  67.709  51.351  1.00 83.29           O
ATOM   3441  N   ILE B 449      12.984  69.641  50.273  1.00 93.45           N
ATOM   3442  CA  ILE B 449      12.265  68.979  49.226  1.00 93.45           C
ATOM   3443  CB  ILE B 449      10.773  69.038  49.390  1.00 93.45           C
ATOM   3444  CG2 ILE B 449      10.411  68.295  50.687  1.00 93.45           C
ATOM   3445  CG1 ILE B 449      10.277  70.493  49.346  1.00 93.45           C
ATOM   3446  CD1 ILE B 449       8.758  70.612  49.225  1.00 93.45           C
ATOM   3447  C   ILE B 449      12.609  69.647  47.931  1.00 93.45           C
ATOM   3448  O   ILE B 449      12.564  70.871  47.821  1.00 93.45           O
ATOM   3449  N   VAL B 450      12.982  68.852  46.909  1.00 44.89           N
ATOM   3450  CA  VAL B 450      13.244  69.429  45.622  1.00 44.89           C
ATOM   3451  CB  VAL B 450      14.150  68.619  44.739  1.00 44.89           C
ATOM   3452  CG1 VAL B 450      14.162  69.264  43.345  1.00 44.89           C
ATOM   3453  CG2 VAL B 450      15.544  68.539  45.368  1.00 44.89           C
ATOM   3454  C   VAL B 450      11.931  69.450  44.918  1.00 44.89           C
ATOM   3455  O   VAL B 450      11.142  68.514  45.035  1.00 44.89           O
ATOM   3456  N   ILE B 451      11.652  70.535  44.177  1.00 77.39           N
ATOM   3457  CA  ILE B 451      10.424  70.592  43.445  1.00 77.39           C
ATOM   3458  CB  ILE B 451       9.541  71.735  43.853  1.00 77.39           C
ATOM   3459  CG2 ILE B 451      10.295  73.044  43.570  1.00 77.39           C
ATOM   3460  CG1 ILE B 451       8.168  71.631  43.168  1.00 77.39           C
ATOM   3461  CD1 ILE B 451       7.123  72.581  43.752  1.00 77.39           C
ATOM   3462  C   ILE B 451      10.780  70.780  42.003  1.00 77.39           C
ATOM   3463  O   ILE B 451      11.642  71.592  41.669  1.00 77.39           O
ATOM   3464  N   VAL B 452      10.135  70.011  41.102  1.00 30.29           N
ATOM   3465  CA  VAL B 452      10.453  70.127  39.707  1.00 30.29           C
ATOM   3466  CB  VAL B 452      11.019  68.864  39.123  1.00 30.29           C
ATOM   3467  CG1 VAL B 452      11.242  69.069  37.616  1.00 30.29           C
ATOM   3468  CG2 VAL B 452      12.298  68.500  39.896  1.00 30.29           C
ATOM   3469  C   VAL B 452       9.189  70.443  38.966  1.00 30.29           C
ATOM   3470  O   VAL B 452       8.109  69.996  39.350  1.00 30.29           O
ATOM   3471  N   ALA B 453       9.290  71.247  37.883  1.00 36.01           N
ATOM   3472  CA  ALA B 453       8.112  71.591  37.137  1.00 36.01           C
ATOM   3473  CB  ALA B 453       7.129  72.478  37.918  1.00 36.01           C
ATOM   3474  C   ALA B 453       8.515  72.364  35.921  1.00 36.01           C
ATOM   3475  O   ALA B 453       9.694  72.632  35.696  1.00 36.01           O
ATOM   3476  N   GLY B 454       7.522  72.710  35.077  1.00 28.39           N
ATOM   3477  CA  GLY B 454       7.780  73.520  33.922  1.00 28.39           C
ATOM   3478  C   GLY B 454       7.124  74.832  34.209  1.00 28.39           C
ATOM   3479  O   GLY B 454       6.088  74.883  34.867  1.00 28.39           O
ATOM   3480  N   VAL B 455       7.692  75.940  33.702  1.00 99.80           N
ATOM   3481  CA  VAL B 455       7.099  77.204  34.021  1.00 99.80           C
ATOM   3482  CB  VAL B 455       8.037  78.117  34.771  1.00 99.80           C
ATOM   3483  CG1 VAL B 455       7.239  79.299  35.361  1.00 99.80           C
ATOM   3484  CG2 VAL B 455       8.733  77.279  35.855  1.00 99.80           C
ATOM   3485  C   VAL B 455       6.596  77.692  32.694  1.00 99.80           C
ATOM   3486  O   VAL B 455       6.126  76.769  32.034  1.00 99.80           O
ATOM   3487  N   PRO B 456       6.525  78.939  32.213  1.00136.50           N
ATOM   3488  CA  PRO B 456       5.952  79.141  30.902  1.00136.50           C
ATOM   3489  CD  PRO B 456       7.537  79.964  32.452  1.00136.50           C
ATOM   3490  CB  PRO B 456       6.116  80.623  30.601  1.00136.50           C
ATOM   3491  CG  PRO B 456       7.468  80.938  31.262  1.00136.50           C
ATOM   3492  C   PRO B 456       6.736  78.331  29.915  1.00136.50           C
ATOM   3493  O   PRO B 456       7.834  78.735  29.535  1.00136.50           O
ATOM   3494  N   VAL B 457       6.155  77.204  29.473  1.00111.66           N
ATOM   3495  CA  VAL B 457       6.774  76.282  28.578  1.00111.66           C
ATOM   3496  CB  VAL B 457       7.843  75.417  29.199  1.00111.66           C
ATOM   3497  CG1 VAL B 457       9.050  76.284  29.589  1.00111.66           C
ATOM   3498  CG2 VAL B 457       7.233  74.656  30.388  1.00111.66           C
ATOM   3499  C   VAL B 457       5.667  75.371  28.180  1.00111.66           C
ATOM   3500  O   VAL B 457       4.606  75.380  28.802  1.00111.66           O
ATOM   3501  N   GLY B 458       5.879  74.560  27.131  1.00 16.87           N
ATOM   3502  CA  GLY B 458       4.839  73.664  26.729  1.00 16.87           C
ATOM   3503  C   GLY B 458       4.851  72.522  27.693  1.00 16.87           C
ATOM   3504  O   GLY B 458       5.749  72.401  28.525  1.00 16.87           O
ATOM   3505  N   SER B 459       3.851  71.630  27.588  1.00 28.60           N
ATOM   3506  CA  SER B 459       3.746  70.533  28.503  1.00 28.60           C
ATOM   3507  CB  SER B 459       2.503  69.663  28.250  1.00 28.60           C
ATOM   3508  OG  SER B 459       2.455  68.595  29.185  1.00 28.60           O
ATOM   3509  C   SER B 459       4.948  69.665  28.320  1.00 28.60           C
ATOM   3510  O   SER B 459       5.342  68.922  29.217  1.00 28.60           O
ATOM   3511  N   GLY B 460       5.582  69.776  27.145  1.00 30.54           N
ATOM   3512  CA  GLY B 460       6.675  68.929  26.774  1.00 30.54           C
ATOM   3513  C   GLY B 460       7.857  69.076  27.687  1.00 30.54           C
ATOM   3514  O   GLY B 460       8.530  68.085  27.968  1.00 30.54           O
ATOM   3515  N   GLY B 461       8.168  70.289  28.191  1.00 38.28           N
ATOM   3516  CA  GLY B 461       9.440  70.360  28.860  1.00 38.28           C
ATOM   3517  C   GLY B 461       9.370  70.700  30.317  1.00 38.28           C
ATOM   3518  O   GLY B 461       8.443  71.346  30.806  1.00 38.28           O
ATOM   3519  N   THR B 462      10.420  70.249  31.041  1.00 53.05           N
ATOM   3520  CA  THR B 462      10.622  70.528  32.432  1.00 53.05           C
ATOM   3521  CB  THR B 462      10.994  69.315  33.235  1.00 53.05           C
ATOM   3522  OG1 THR B 462       9.976  68.330  33.135  1.00 53.05           O
ATOM   3523  CG2 THR B 462      11.182  69.731  34.704  1.00 53.05           C
ATOM   3524  C   THR B 462      11.785  71.467  32.463  1.00 53.05           C
ATOM   3525  O   THR B 462      12.890  71.103  32.060  1.00 53.05           O
ATOM   3526  N   ASN B 463      11.568  72.712  32.939  1.00115.59           N
ATOM   3527  CA  ASN B 463      12.641  73.658  32.841  1.00115.59           C
ATOM   3528  CB  ASN B 463      12.311  74.840  31.904  1.00115.59           C
ATOM   3529  CG  ASN B 463      11.152  75.670  32.456  1.00115.59           C
ATOM   3530  OD1 ASN B 463      10.934  76.791  31.999  1.00115.59           O
ATOM   3531  ND2 ASN B 463      10.394  75.133  33.450  1.00115.59           N
ATOM   3532  C   ASN B 463      13.024  74.245  34.167  1.00115.59           C
ATOM   3533  O   ASN B 463      14.065  74.894  34.258  1.00115.59           O
ATOM   3534  N   THR B 464      12.241  74.038  35.244  1.00 49.04           N
ATOM   3535  CA  THR B 464      12.661  74.697  36.450  1.00 49.04           C
ATOM   3536  CB  THR B 464      11.757  75.805  36.898  1.00 49.04           C
ATOM   3537  OG1 THR B 464      10.480  75.291  37.244  1.00 49.04           O
ATOM   3538  CG2 THR B 464      11.642  76.831  35.757  1.00 49.04           C
ATOM   3539  C   THR B 464      12.733  73.724  37.578  1.00 49.04           C
ATOM   3540  O   THR B 464      12.146  72.644  37.541  1.00 49.04           O
ATOM   3541  N   MET B 465      13.500  74.109  38.617  1.00 63.99           N
ATOM   3542  CA  MET B 465      13.684  73.313  39.792  1.00 63.99           C
ATOM   3543  CB  MET B 465      15.024  72.558  39.773  1.00 63.99           C
ATOM   3544  CG  MET B 465      15.294  71.691  41.003  1.00 63.99           C
ATOM   3545  SD  MET B 465      16.890  70.822  40.933  1.00 63.99           S
ATOM   3546  CE  MET B 465      16.859  70.231  42.650  1.00 63.99           C
ATOM   3547  C   MET B 465      13.740  74.258  40.947  1.00 63.99           C
ATOM   3548  O   MET B 465      14.192  75.394  40.807  1.00 63.99           O
ATOM   3549  N   ARG B 466      13.256  73.821  42.126  1.00126.38           N
ATOM   3550  CA  ARG B 466      13.338  74.676  43.272  1.00126.38           C
ATOM   3551  CB  ARG B 466      12.036  75.427  43.603  1.00126.38           C
ATOM   3552  CG  ARG B 466      12.173  76.324  44.835  1.00126.38           C
ATOM   3553  CD  ARG B 466      10.901  77.090  45.201  1.00126.38           C
ATOM   3554  NE  ARG B 466      11.214  77.905  46.409  1.00126.38           N
ATOM   3555  CZ  ARG B 466      10.590  79.102  46.612  1.00126.38           C
ATOM   3556  NH1 ARG B 466       9.692  79.567  45.695  1.00126.38           N
ATOM   3557  NH2 ARG B 466      10.866  79.833  47.730  1.00126.38           N
ATOM   3558  C   ARG B 466      13.672  73.825  44.454  1.00126.38           C
ATOM   3559  O   ARG B 466      13.379  72.630  44.485  1.00126.38           O
ATOM   3560  N   VAL B 467      14.325  74.434  45.460  1.00 25.59           N
ATOM   3561  CA  VAL B 467      14.672  73.715  46.648  1.00 25.59           C
ATOM   3562  CB  VAL B 467      16.139  73.773  46.959  1.00 25.59           C
ATOM   3563  CG1 VAL B 467      16.376  73.155  48.345  1.00 25.59           C
ATOM   3564  CG2 VAL B 467      16.902  73.067  45.825  1.00 25.59           C
ATOM   3565  C   VAL B 467      13.949  74.373  47.776  1.00 25.59           C
ATOM   3566  O   VAL B 467      13.872  75.598  47.843  1.00 25.59           O
ATOM   3567  N   ARG B 468      13.375  73.566  48.688  1.00 54.59           N
ATOM   3568  CA  ARG B 468      12.669  74.156  49.785  1.00 54.59           C
ATOM   3569  CB  ARG B 468      11.153  74.285  49.559  1.00 54.59           C
ATOM   3570  CG  ARG B 468      10.766  75.415  48.604  1.00 54.59           C
ATOM   3571  CD  ARG B 468       9.255  75.637  48.529  1.00 54.59           C
ATOM   3572  NE  ARG B 468       9.017  76.922  47.816  1.00 54.59           N
ATOM   3573  CZ  ARG B 468       7.905  77.657  48.114  1.00 54.59           C
ATOM   3574  NH1 ARG B 468       7.020  77.202  49.048  1.00 54.59           N
ATOM   3575  NH2 ARG B 468       7.676  78.842  47.477  1.00 54.59           N
ATOM   3576  C   ARG B 468      12.854  73.311  50.998  1.00 54.59           C
ATOM   3577  O   ARG B 468      13.276  72.159  50.919  1.00 54.59           O
ATOM   3578  N   THR B 469      12.570  73.902  52.173  1.00 93.44           N
ATOM   3579  CA  THR B 469      12.621  73.176  53.404  1.00 93.44           C
ATOM   3580  CB  THR B 469      13.503  73.805  54.441  1.00 93.44           C
ATOM   3581  OG1 THR B 469      13.016  75.094  54.783  1.00 93.44           O
ATOM   3582  CG2 THR B 469      14.932  73.909  53.880  1.00 93.44           C
ATOM   3583  C   THR B 469      11.228  73.199  53.927  1.00 93.44           C
ATOM   3584  O   THR B 469      10.562  74.232  53.884  1.00 93.44           O
ATOM   3585  N   VAL B 470      10.736  72.049  54.419  1.00 16.54           N
ATOM   3586  CA  VAL B 470       9.391  72.039  54.904  1.00 16.54           C
ATOM   3587  CB  VAL B 470       8.815  70.665  55.043  1.00 16.54           C
ATOM   3588  CG1 VAL B 470       7.381  70.811  55.572  1.00 16.54           C
ATOM   3589  CG2 VAL B 470       8.900  69.961  53.677  1.00 16.54           C
ATOM   3590  C   VAL B 470       9.409  72.685  56.284  1.00 16.54           C
ATOM   3591  O   VAL B 470      10.517  72.789  56.873  1.00 16.54           O
ATOM   3592  OXT VAL B 470       8.319  73.093  56.765  1.00 16.54           O
TER    3593      VAL B 470
END
