# Supplementary material for: Organism-Adapted Specificity of the Allosteric Regulation of Pyruvate Kinase in Lactic Acid Bacteria
Source: PLoS Comput Biol. 2013 Jul 25;9(7):e1003159. doi: 10.1371/journal.pcbi.1003159 (PMC3738050; doi:10.1371/journal.pcbi.1003159)
Supplement: Dataset S1 — PYK structures and the docking solution for the best ligands. (ZIP) [file pcbi.1003159.s001.zip › Dataset 1/Smutans_R5P.pdb]

REMARK 888
REMARK 888 WRITTEN BY MAESTRO (A PRODUCT OF SCHRODINGER, LLC)
TITLE     rib5p
MODEL        1
HETATM    1  O1  UNK   900       5.384  70.604  33.246  1.00  0.00           O
HETATM    2  O2  UNK   900       3.628  67.832  31.762  1.00  0.00           O
HETATM    3  O3  UNK   900       6.358  67.816  31.680  1.00  0.00           O
HETATM    4  O4  UNK   900       6.901  69.563  34.562  1.00  0.00           O
HETATM    5  C1  UNK   900       4.313  68.668  32.683  1.00  0.00           C
HETATM    6  C2  UNK   900       4.362  70.159  32.364  1.00  0.00           C
HETATM    7  C3  UNK   900       5.774  68.318  32.869  1.00  0.00           C
HETATM    8  C4  UNK   900       6.409  69.660  33.278  1.00  0.00           C
HETATM    9  C5  UNK   900       3.039  70.904  32.594  1.00  0.00           C
HETATM   10  P1  UNK   900       1.178  71.235  34.480  1.00  0.00           P
HETATM   11  O5  UNK   900       1.751  72.401  35.186  1.00  0.00           O
HETATM   12  O6  UNK   900       2.481  70.520  33.840  1.00  0.00           O
HETATM   13  O7  UNK   900       0.322  71.564  33.318  1.00  0.00           O1-
HETATM   14  O8  UNK   900       0.632  70.181  35.362  1.00  0.00           O1-
HETATM   15  H1  UNK   900       3.845  68.540  33.656  1.00  0.00           H
HETATM   16  H2  UNK   900       4.714  70.324  31.347  1.00  0.00           H
HETATM   17  H3  UNK   900       5.870  67.563  33.647  1.00  0.00           H
HETATM   18  H4  UNK   900       7.208  69.956  32.595  1.00  0.00           H
HETATM   19  H5  UNK   900       3.210  71.980  32.551  1.00  0.00           H
HETATM   20  H6  UNK   900       2.354  70.646  31.786  1.00  0.00           H
HETATM   21  H7  UNK   900       3.717  68.193  30.885  1.00  0.00           H
HETATM   22  H8  UNK   900       6.102  68.362  30.942  1.00  0.00           H
HETATM   23  H9  UNK   900       6.184  69.318  35.137  1.00  0.00           H
CONECT    1    6    8
CONECT    2    5   21
CONECT    3    7   22
CONECT    4    8   23
CONECT    5    2    6    7   15
CONECT    6    1    5    9   16
CONECT    7    3    5    8   17
CONECT    8    1    4    7   18
CONECT    9    6   19   20   12
CONECT   15    5
CONECT   16    6
CONECT   17    7
CONECT   18    8
CONECT   19    9
CONECT   20    9
CONECT   21    2
CONECT   22    3
CONECT   23    4
CONECT   10   11   12   13   14
CONECT   10   11
CONECT   11   10
CONECT   11   10
CONECT   12    9   10
CONECT   13   10
CONECT   14   10
ENDMDL
END   
