# Supplementary material for: Organism-Adapted Specificity of the Allosteric Regulation of Pyruvate Kinase in Lactic Acid Bacteria
Source: PLoS Comput Biol. 2013 Jul 25;9(7):e1003159. doi: 10.1371/journal.pcbi.1003159 (PMC3738050; doi:10.1371/journal.pcbi.1003159)
Supplement: Dataset S1 — PYK structures and the docking solution for the best ligands. (ZIP) [file pcbi.1003159.s001.zip › Dataset 1/Spyogenes_F1P.pdb]

REMARK 888
REMARK 888 WRITTEN BY MAESTRO (A PRODUCT OF SCHRODINGER, LLC)
TITLE     f1p
MODEL        1
HETATM    1  P1  UNK   900       0.138  71.305  34.825  1.00  0.00           P
HETATM    2  O1  UNK   900       5.032  70.424  34.169  1.00  0.00           O
HETATM    3  O2  UNK   900       4.192  72.478  34.615  1.00  0.00           O
HETATM    4  O3  UNK   900       4.462  72.370  32.055  1.00  0.00           O
HETATM    5  O4  UNK   900       3.112  69.062  31.760  1.00  0.00           O
HETATM    6  O5  UNK   900       1.704  71.579  35.082  1.00  0.00           O
HETATM    7  O6  UNK   900       6.072  67.607  32.082  1.00  0.00           O
HETATM    8  O7  UNK   900       0.065  71.179  33.354  1.00  0.00           O
HETATM    9  C1  UNK   900       3.902  71.235  34.093  1.00  0.00           C
HETATM   10  C2  UNK   900       3.649  71.324  32.582  1.00  0.00           C
HETATM   11  C3  UNK   900       4.151  69.968  32.075  1.00  0.00           C
HETATM   12  C4  UNK   900       4.876  69.348  33.269  1.00  0.00           C
HETATM   13  C5  UNK   900       2.700  70.603  34.827  1.00  0.00           C
HETATM   14  C6  UNK   900       6.229  68.716  32.949  1.00  0.00           C
HETATM   15  O8  UNK   900      -0.149  70.065  35.584  1.00  0.00           O1-
HETATM   16  O9  UNK   900      -0.503  72.524  35.360  1.00  0.00           O1-
HETATM   17  H1  UNK   900       2.604  71.522  32.338  1.00  0.00           H
HETATM   18  H2  UNK   900       4.824  70.099  31.233  1.00  0.00           H
HETATM   19  H3  UNK   900       4.252  68.602  33.760  1.00  0.00           H
HETATM   20  H4  UNK   900       2.302  69.756  34.268  1.00  0.00           H
HETATM   21  H5  UNK   900       3.051  70.184  35.760  1.00  0.00           H
HETATM   22  H6  UNK   900       6.917  69.441  32.512  1.00  0.00           H
HETATM   23  H7  UNK   900       6.651  68.379  33.893  1.00  0.00           H
HETATM   24  H8  UNK   900       4.435  73.007  33.865  1.00  0.00           H
HETATM   25  H9  UNK   900       4.333  72.416  31.119  1.00  0.00           H
HETATM   26  H10 UNK   900       2.840  69.179  30.853  1.00  0.00           H
HETATM   27  H11 UNK   900       5.802  67.936  31.233  1.00  0.00           H
CONECT    1    6    8   15   16
CONECT    1    8
CONECT    2    9   12
CONECT    3    9   24
CONECT    4   10   25
CONECT    5   11   26
CONECT    6    1   13
CONECT    7   14   27
CONECT    8    1
CONECT    8    1
CONECT    9    2    3   10   13
CONECT   10    4    9   11   17
CONECT   11    5   10   12   18
CONECT   12    2   11   14   19
CONECT   13    6    9   20   21
CONECT   14    7   12   22   23
CONECT   17   10
CONECT   18   11
CONECT   19   12
CONECT   20   13
CONECT   21   13
CONECT   22   14
CONECT   23   14
CONECT   24    3
CONECT   25    4
CONECT   26    5
CONECT   27    7
CONECT   15    1
CONECT   16    1
ENDMDL
END   
