# Supplementary material for: Organism-Adapted Specificity of the Allosteric Regulation of Pyruvate Kinase in Lactic Acid Bacteria
Source: PLoS Comput Biol. 2013 Jul 25;9(7):e1003159. doi: 10.1371/journal.pcbi.1003159 (PMC3738050; doi:10.1371/journal.pcbi.1003159)
Supplement: Dataset S1 — PYK structures and the docking solution for the best ligands. (ZIP) [file pcbi.1003159.s001.zip › Dataset 1/Spyogenes_F6P.pdb]

REMARK 888
REMARK 888 WRITTEN BY MAESTRO (A PRODUCT OF SCHRODINGER, LLC)
TITLE     f6p
MODEL        1
HETATM    1  P1  UNK   900      -1.226  69.874  36.079  1.00  0.00           P
HETATM    2  O1  UNK   900       2.547  69.979  33.864  1.00  0.00           O
HETATM    3  O2  UNK   900       2.652  70.870  31.764  1.00  0.00           O
HETATM    4  O3  UNK   900       4.654  72.391  32.401  1.00  0.00           O
HETATM    5  O4  UNK   900       3.851  72.919  35.360  1.00  0.00           O
HETATM    6  O5  UNK   900       3.456  68.169  31.760  1.00  0.00           O
HETATM    7  O6  UNK   900       0.252  69.989  35.404  1.00  0.00           O
HETATM    8  O7  UNK   900      -0.949  69.579  37.501  1.00  0.00           O
HETATM    9  C1  UNK   900       3.389  70.372  32.830  1.00  0.00           C
HETATM   10  C2  UNK   900       4.203  71.532  33.427  1.00  0.00           C
HETATM   11  C3  UNK   900       3.189  72.196  34.340  1.00  0.00           C
HETATM   12  C4  UNK   900       2.417  70.979  34.873  1.00  0.00           C
HETATM   13  C5  UNK   900       4.249  69.180  32.366  1.00  0.00           C
HETATM   14  C6  UNK   900       0.935  71.226  35.224  1.00  0.00           C
HETATM   15  O8  UNK   900      -1.868  71.182  35.826  1.00  0.00           O1-
HETATM   16  O9  UNK   900      -1.849  68.744  35.363  1.00  0.00           O1-
HETATM   17  H1  UNK   900       5.043  71.150  34.009  1.00  0.00           H
HETATM   18  H2  UNK   900       2.529  72.854  33.772  1.00  0.00           H
HETATM   19  H3  UNK   900       2.933  70.586  35.749  1.00  0.00           H
HETATM   20  H4  UNK   900       5.018  69.510  31.669  1.00  0.00           H
HETATM   21  H5  UNK   900       4.769  68.749  33.222  1.00  0.00           H
HETATM   22  H6  UNK   900       0.872  71.845  36.120  1.00  0.00           H
HETATM   23  H7  UNK   900       0.461  71.774  34.408  1.00  0.00           H
HETATM   24  H8  UNK   900       2.056  70.186  31.493  1.00  0.00           H
HETATM   25  H9  UNK   900       3.961  72.396  31.751  1.00  0.00           H
HETATM   26  H10 UNK   900       4.364  73.612  34.961  1.00  0.00           H
HETATM   27  H11 UNK   900       3.267  68.432  30.863  1.00  0.00           H
CONECT    1    7    8   15   16
CONECT    1    8
CONECT    2    9   12
CONECT    3    9   24
CONECT    4   10   25
CONECT    5   11   26
CONECT    6   13   27
CONECT    7    1   14
CONECT    8    1
CONECT    8    1
CONECT    9    2    3   10   13
CONECT   10    4    9   11   17
CONECT   11    5   10   12   18
CONECT   12    2   11   14   19
CONECT   13    6    9   20   21
CONECT   14    7   12   22   23
CONECT   17   10
CONECT   18   11
CONECT   19   12
CONECT   20   13
CONECT   21   13
CONECT   22   14
CONECT   23   14
CONECT   24    3
CONECT   25    4
CONECT   26    5
CONECT   27    6
CONECT   15    1
CONECT   16    1
ENDMDL
END   
