# Supplementary material for: Organism-Adapted Specificity of the Allosteric Regulation of Pyruvate Kinase in Lactic Acid Bacteria
Source: PLoS Comput Biol. 2013 Jul 25;9(7):e1003159. doi: 10.1371/journal.pcbi.1003159 (PMC3738050; doi:10.1371/journal.pcbi.1003159)
Supplement: Dataset S1 — PYK structures and the docking solution for the best ligands. (ZIP) [file pcbi.1003159.s001.zip › Dataset 1/Spyogenes_FBP.pdb]

REMARK 888
REMARK 888 WRITTEN BY MAESTRO (A PRODUCT OF SCHRODINGER, LLC)
TITLE     FBP
MODEL        1
HETATM    1  P1  UNK   900       6.158  69.272  33.390  1.00  0.00           P
HETATM    2  P2  UNK   900      -1.361  69.679  36.345  1.00  0.00           P
HETATM    3  O1  UNK   900       2.218  70.772  33.815  1.00  0.00           O
HETATM    4  O2  UNK   900       2.161  71.866  31.841  1.00  0.00           O
HETATM    5  O3  UNK   900       3.746  73.875  32.852  1.00  0.00           O
HETATM    6  O4  UNK   900       2.681  73.717  35.760  1.00  0.00           O
HETATM    7  O5  UNK   900       4.975  70.347  33.477  1.00  0.00           O
HETATM    8  O6  UNK   900       0.001  70.079  35.557  1.00  0.00           O
HETATM    9  O7  UNK   900       6.855  69.579  32.148  1.00  0.00           O
HETATM   10  O8  UNK   900      -2.312  70.777  36.060  1.00  0.00           O
HETATM   11  C1  UNK   900       2.977  71.506  32.902  1.00  0.00           C
HETATM   12  C2  UNK   900       3.445  72.759  33.676  1.00  0.00           C
HETATM   13  C3  UNK   900       2.279  73.001  34.608  1.00  0.00           C
HETATM   14  C4  UNK   900       1.853  71.564  34.942  1.00  0.00           C
HETATM   15  C5  UNK   900       4.137  70.650  32.379  1.00  0.00           C
HETATM   16  C6  UNK   900       0.362  71.429  35.300  1.00  0.00           C
HETATM   17  O9  UNK   900       6.958  69.561  34.597  1.00  0.00           O1-
HETATM   18  O10 UNK   900       5.451  67.979  33.360  1.00  0.00           O1-
HETATM   19  O11 UNK   900      -1.749  68.379  35.760  1.00  0.00           O1-
HETATM   20  O12 UNK   900      -0.949  69.579  37.760  1.00  0.00           O1-
HETATM   21  H1  UNK   900       4.328  72.522  34.271  1.00  0.00           H
HETATM   22  H2  UNK   900       1.480  73.530  34.086  1.00  0.00           H
HETATM   23  H3  UNK   900       2.466  71.192  35.760  1.00  0.00           H
HETATM   24  H4  UNK   900       3.744  69.743  31.915  1.00  0.00           H
HETATM   25  H5  UNK   900       4.692  71.200  31.617  1.00  0.00           H
HETATM   26  H6  UNK   900       0.152  72.054  36.166  1.00  0.00           H
HETATM   27  H7  UNK   900      -0.242  71.809  34.474  1.00  0.00           H
HETATM   28  H8  UNK   900       1.977  71.074  31.360  1.00  0.00           H
HETATM   29  H9  UNK   900       4.368  74.420  33.311  1.00  0.00           H
HETATM   30  H10 UNK   900       3.018  74.555  35.483  1.00  0.00           H
CONECT    1    7    9   17   18
CONECT    1    9
CONECT    2    8   10   19   20
CONECT    2   10
CONECT    3   11   14
CONECT    4   11   28
CONECT    5   12   29
CONECT    6   13   30
CONECT    7    1   15
CONECT    8    2   16
CONECT    9    1
CONECT    9    1
CONECT   10    2
CONECT   10    2
CONECT   11    3    4   12   15
CONECT   12    5   11   13   21
CONECT   13    6   12   14   22
CONECT   14    3   13   16   23
CONECT   15    7   11   24   25
CONECT   16    8   14   26   27
CONECT   21   12
CONECT   22   13
CONECT   23   14
CONECT   24   15
CONECT   25   15
CONECT   26   16
CONECT   27   16
CONECT   28    4
CONECT   29    5
CONECT   30    6
CONECT   17    1
CONECT   18    1
CONECT   19    2
CONECT   20    2
ENDMDL
END   
