# Supplementary material for: Organism-Adapted Specificity of the Allosteric Regulation of Pyruvate Kinase in Lactic Acid Bacteria
Source: PLoS Comput Biol. 2013 Jul 25;9(7):e1003159. doi: 10.1371/journal.pcbi.1003159 (PMC3738050; doi:10.1371/journal.pcbi.1003159)
Supplement: Dataset S1 — PYK structures and the docking solution for the best ligands. (ZIP) [file pcbi.1003159.s001.zip › Dataset 1/Spyogenes_G6P.pdb]

REMARK 888
REMARK 888 WRITTEN BY MAESTRO (A PRODUCT OF SCHRODINGER, LLC)
TITLE     G6P
MODEL        1
HETATM    1  P1  UNK   900      -1.048  70.134  35.374  1.00  0.00           P
HETATM    2  O1  UNK   900       2.926  69.605  33.361  1.00  0.00           O
HETATM    3  O2  UNK   900       3.381  73.131  34.095  1.00  0.00           O
HETATM    4  O3  UNK   900       5.051  72.544  31.762  1.00  0.00           O
HETATM    5  O4  UNK   900       6.423  69.954  32.561  1.00  0.00           O
HETATM    6  O5  UNK   900       4.278  67.989  32.560  1.00  0.00           O
HETATM    7  O6  UNK   900       0.507  69.978  34.912  1.00  0.00           O
HETATM    8  O7  UNK   900      -1.504  68.761  35.689  1.00  0.00           O
HETATM    9  C1  UNK   900       3.349  71.962  33.299  1.00  0.00           C
HETATM   10  C2  UNK   900       4.794  71.687  32.860  1.00  0.00           C
HETATM   11  C3  UNK   900       2.723  70.802  34.105  1.00  0.00           C
HETATM   12  C4  UNK   900       5.043  70.236  32.401  1.00  0.00           C
HETATM   13  C5  UNK   900       4.250  69.204  33.226  1.00  0.00           C
HETATM   14  C6  UNK   900       1.210  71.058  34.312  1.00  0.00           C
HETATM   15  O8  UNK   900      -0.949  70.985  36.560  1.00  0.00           O1-
HETATM   16  O9  UNK   900      -1.720  70.779  34.223  1.00  0.00           O1-
HETATM   17  H1  UNK   900       2.730  72.144  32.418  1.00  0.00           H
HETATM   18  H2  UNK   900       5.456  71.918  33.693  1.00  0.00           H
HETATM   19  H3  UNK   900       3.201  70.701  35.080  1.00  0.00           H
HETATM   20  H4  UNK   900       4.753  70.135  31.359  1.00  0.00           H
HETATM   21  H5  UNK   900       4.693  69.080  34.215  1.00  0.00           H
HETATM   22  H6  UNK   900       1.079  71.957  34.915  1.00  0.00           H
HETATM   23  H7  UNK   900       0.763  71.261  33.338  1.00  0.00           H
HETATM   24  H8  UNK   900       3.816  73.809  33.597  1.00  0.00           H
HETATM   25  H9  UNK   900       5.882  72.318  31.371  1.00  0.00           H
HETATM   26  H10 UNK   900       6.911  70.364  31.857  1.00  0.00           H
HETATM   27  H11 UNK   900       4.217  68.174  31.632  1.00  0.00           H
CONECT    1    7    8   15   16
CONECT    1    8
CONECT    2   11   13
CONECT    3    9   24
CONECT    4   10   25
CONECT    5   12   26
CONECT    6   13   27
CONECT    7    1   14
CONECT    8    1
CONECT    8    1
CONECT    9    3   10   11   17
CONECT   10    4    9   12   18
CONECT   11    2    9   14   19
CONECT   12    5   10   13   20
CONECT   13    2    6   12   21
CONECT   14    7   11   22   23
CONECT   17    9
CONECT   18   10
CONECT   19   11
CONECT   20   12
CONECT   21   13
CONECT   22   14
CONECT   23   14
CONECT   24    3
CONECT   25    4
CONECT   26    5
CONECT   27    6
CONECT   15    1
CONECT   16    1
ENDMDL
END   
