# Supplementary material for: Organism-Adapted Specificity of the Allosteric Regulation of Pyruvate Kinase in Lactic Acid Bacteria
Source: PLoS Comput Biol. 2013 Jul 25;9(7):e1003159. doi: 10.1371/journal.pcbi.1003159 (PMC3738050; doi:10.1371/journal.pcbi.1003159)
Supplement: Dataset S1 — PYK structures and the docking solution for the best ligands. (ZIP) [file pcbi.1003159.s001.zip › Dataset 1/Spyogenes_Gal6P.pdb]

REMARK 888
REMARK 888 WRITTEN BY MAESTRO (A PRODUCT OF SCHRODINGER, LLC)
TITLE     Gal6P
MODEL        1
HETATM    1  P1  UNK   900       1.693  73.985  34.827  1.00  0.00           P
HETATM    2  O1  UNK   900       5.539  70.779  34.223  1.00  0.00           O
HETATM    3  O2  UNK   900       3.451  68.248  31.760  1.00  0.00           O
HETATM    4  O3  UNK   900       6.354  68.240  31.760  1.00  0.00           O
HETATM    5  O4  UNK   900       7.451  69.579  34.051  1.00  0.00           O
HETATM    6  O5  UNK   900       2.802  73.150  33.997  1.00  0.00           O
HETATM    7  O6  UNK   900       0.800  72.931  35.360  1.00  0.00           O
HETATM    8  C1  UNK   900       3.483  70.284  33.124  1.00  0.00           C
HETATM    9  C2  UNK   900       4.251  69.345  32.170  1.00  0.00           C
HETATM   10  C3  UNK   900       4.420  71.410  33.604  1.00  0.00           C
HETATM   11  C4  UNK   900       5.574  68.847  32.780  1.00  0.00           C
HETATM   12  C5  UNK   900       6.353  70.046  33.360  1.00  0.00           C
HETATM   13  C6  UNK   900       3.783  72.358  34.635  1.00  0.00           C
HETATM   14  O7  UNK   900       3.066  69.579  34.272  1.00  0.00           O
HETATM   15  O8  UNK   900       2.470  74.721  35.849  1.00  0.00           O1-
HETATM   16  O9  UNK   900       1.086  74.836  33.780  1.00  0.00           O1-
HETATM   17  H1  UNK   900       2.606  70.701  32.628  1.00  0.00           H
HETATM   18  H2  UNK   900       4.483  69.937  31.288  1.00  0.00           H
HETATM   19  H3  UNK   900       4.764  72.006  32.756  1.00  0.00           H
HETATM   20  H4  UNK   900       5.378  68.120  33.570  1.00  0.00           H
HETATM   21  H5  UNK   900       6.707  70.700  32.561  1.00  0.00           H
HETATM   22  H6  UNK   900       3.367  71.801  35.475  1.00  0.00           H
HETATM   23  H7  UNK   900       4.560  72.999  35.049  1.00  0.00           H
HETATM   24  H8  UNK   900       3.090  68.453  30.901  1.00  0.00           H
HETATM   25  H9  UNK   900       6.117  68.620  30.917  1.00  0.00           H
HETATM   26  H10 UNK   900       8.030  69.163  33.422  1.00  0.00           H
HETATM   27  H11 UNK   900       3.784  69.579  34.892  1.00  0.00           H
CONECT    1    6    7   15   16
CONECT    1    7
CONECT    2   10   12
CONECT   17    8
CONECT    3    9   24
CONECT    4   11   25
CONECT    5   12   26
CONECT    6    1   13
CONECT    7    1
CONECT    7    1
CONECT    8   17    9   10   14
CONECT    9    3    8   11   18
CONECT   10    2    8   13   19
CONECT   11    4    9   12   20
CONECT   12    2    5   11   21
CONECT   13    6   10   22   23
CONECT   14    8   27
CONECT   18    9
CONECT   19   10
CONECT   20   11
CONECT   21   12
CONECT   22   13
CONECT   23   13
CONECT   24    3
CONECT   25    4
CONECT   26    5
CONECT   27   14
CONECT   15    1
CONECT   16    1
ENDMDL
END   
