# Supplementary material for: Organism-Adapted Specificity of the Allosteric Regulation of Pyruvate Kinase in Lactic Acid Bacteria
Source: PLoS Comput Biol. 2013 Jul 25;9(7):e1003159. doi: 10.1371/journal.pcbi.1003159 (PMC3738050; doi:10.1371/journal.pcbi.1003159)
Supplement: Dataset S1 — PYK structures and the docking solution for the best ligands. (ZIP) [file pcbi.1003159.s001.zip › Dataset 1/Spyogenes_PYK.pdb]

EXPDTA    THEORETICAL MODEL, MODELLER 9v8 2011/02/10 17:38:59
REMARK   6 MODELLER OBJECTIVE FUNCTION:      2007.6196
REMARK   6 MODELLER BEST TEMPLATE % SEQ ID:  44.731
ATOM      1  N   MET A   1      10.288  54.768  54.078  1.00 51.69           N
ATOM      2  CA  MET A   1      10.896  54.000  52.969  1.00 51.69           C
ATOM      3  CB  MET A   1      11.774  52.874  53.540  1.00 51.69           C
ATOM      4  CG  MET A   1      12.773  52.281  52.546  1.00 51.69           C
ATOM      5  SD  MET A   1      14.171  53.381  52.166  1.00 51.69           S
ATOM      6  CE  MET A   1      15.111  52.146  51.225  1.00 51.69           C
ATOM      7  C   MET A   1       9.797  53.398  52.155  1.00 51.69           C
ATOM      8  O   MET A   1       8.866  52.809  52.700  1.00 51.69           O
ATOM      9  N   ASN A   2       9.872  53.542  50.817  1.00 40.79           N
ATOM     10  CA  ASN A   2       8.821  53.026  49.990  1.00 40.79           C
ATOM     11  CB  ASN A   2       8.063  54.115  49.211  1.00 40.79           C
ATOM     12  CG  ASN A   2       7.299  54.975  50.210  1.00 40.79           C
ATOM     13  OD1 ASN A   2       6.801  56.047  49.869  1.00 40.79           O
ATOM     14  ND2 ASN A   2       7.210  54.501  51.481  1.00 40.79           N
ATOM     15  C   ASN A   2       9.429  52.107  48.982  1.00 40.79           C
ATOM     16  O   ASN A   2      10.623  52.182  48.696  1.00 40.79           O
ATOM     17  N   LYS A   3       8.609  51.187  48.433  1.00 47.00           N
ATOM     18  CA  LYS A   3       9.084  50.253  47.452  1.00 47.00           C
ATOM     19  CB  LYS A   3       8.132  49.063  47.251  1.00 47.00           C
ATOM     20  CG  LYS A   3       8.637  48.078  46.201  1.00 47.00           C
ATOM     21  CD  LYS A   3       7.906  46.737  46.170  1.00 47.00           C
ATOM     22  CE  LYS A   3       8.459  45.793  45.101  1.00 47.00           C
ATOM     23  NZ  LYS A   3       7.751  44.497  45.147  1.00 47.00           N
ATOM     24  C   LYS A   3       9.197  50.951  46.132  1.00 47.00           C
ATOM     25  O   LYS A   3       8.220  51.494  45.618  1.00 47.00           O
ATOM     26  N   ARG A   4      10.427  50.985  45.575  1.00109.41           N
ATOM     27  CA  ARG A   4      10.711  51.598  44.306  1.00109.41           C
ATOM     28  CB  ARG A   4      12.221  51.792  44.093  1.00109.41           C
ATOM     29  CG  ARG A   4      12.858  52.551  45.256  1.00109.41           C
ATOM     30  CD  ARG A   4      12.186  53.894  45.544  1.00109.41           C
ATOM     31  NE  ARG A   4      12.689  54.370  46.862  1.00109.41           N
ATOM     32  CZ  ARG A   4      12.426  55.647  47.276  1.00109.41           C
ATOM     33  NH1 ARG A   4      11.740  56.498  46.458  1.00109.41           N
ATOM     34  NH2 ARG A   4      12.836  56.061  48.506  1.00109.41           N
ATOM     35  C   ARG A   4      10.191  50.783  43.157  1.00109.41           C
ATOM     36  O   ARG A   4       9.542  51.309  42.254  1.00109.41           O
ATOM     37  N   VAL A   5      10.442  49.457  43.176  1.00 43.47           N
ATOM     38  CA  VAL A   5      10.084  48.610  42.072  1.00 43.47           C
ATOM     39  CB  VAL A   5      10.639  47.218  42.199  1.00 43.47           C
ATOM     40  CG1 VAL A   5      10.193  46.406  40.970  1.00 43.47           C
ATOM     41  CG2 VAL A   5      12.157  47.274  42.439  1.00 43.47           C
ATOM     42  C   VAL A   5       8.605  48.434  42.096  1.00 43.47           C
ATOM     43  O   VAL A   5       8.003  48.247  43.148  1.00 43.47           O
ATOM     44  N   LYS A   6       7.974  48.485  40.909  1.00116.93           N
ATOM     45  CA  LYS A   6       6.553  48.320  40.860  1.00116.93           C
ATOM     46  CB  LYS A   6       5.874  49.184  39.786  1.00116.93           C
ATOM     47  CG  LYS A   6       6.072  50.673  40.082  1.00116.93           C
ATOM     48  CD  LYS A   6       5.610  51.056  41.493  1.00116.93           C
ATOM     49  CE  LYS A   6       6.076  52.438  41.957  1.00116.93           C
ATOM     50  NZ  LYS A   6       5.087  53.468  41.580  1.00116.93           N
ATOM     51  C   LYS A   6       6.260  46.874  40.623  1.00116.93           C
ATOM     52  O   LYS A   6       7.086  46.140  40.081  1.00116.93           O
ATOM     53  N   ILE A   7       5.062  46.421  41.049  1.00 40.48           N
ATOM     54  CA  ILE A   7       4.728  45.031  40.926  1.00 40.48           C
ATOM     55  CB  ILE A   7       4.281  44.429  42.226  1.00 40.48           C
ATOM     56  CG2 ILE A   7       3.856  42.976  41.962  1.00 40.48           C
ATOM     57  CG1 ILE A   7       5.382  44.560  43.288  1.00 40.48           C
ATOM     58  CD1 ILE A   7       4.885  44.270  44.704  1.00 40.48           C
ATOM     59  C   ILE A   7       3.575  44.899  39.981  1.00 40.48           C
ATOM     60  O   ILE A   7       2.574  45.603  40.100  1.00 40.48           O
ATOM     61  N   VAL A   8       3.702  43.982  38.999  1.00 30.91           N
ATOM     62  CA  VAL A   8       2.644  43.737  38.060  1.00 30.91           C
ATOM     63  CB  VAL A   8       3.101  43.794  36.630  1.00 30.91           C
ATOM     64  CG1 VAL A   8       1.927  43.414  35.715  1.00 30.91           C
ATOM     65  CG2 VAL A   8       3.674  45.195  36.356  1.00 30.91           C
ATOM     66  C   VAL A   8       2.168  42.342  38.326  1.00 30.91           C
ATOM     67  O   VAL A   8       2.975  41.429  38.495  1.00 30.91           O
ATOM     68  N   ALA A   9       0.835  42.135  38.386  1.00 31.62           N
ATOM     69  CA  ALA A   9       0.361  40.813  38.683  1.00 31.62           C
ATOM     70  CB  ALA A   9      -0.351  40.712  40.043  1.00 31.62           C
ATOM     71  C   ALA A   9      -0.620  40.386  37.641  1.00 31.62           C
ATOM     72  O   ALA A   9      -1.468  41.162  37.201  1.00 31.62           O
ATOM     73  N   THR A  10      -0.517  39.113  37.217  1.00 31.82           N
ATOM     74  CA  THR A  10      -1.426  38.596  36.239  1.00 31.82           C
ATOM     75  CB  THR A  10      -0.869  37.415  35.497  1.00 31.82           C
ATOM     76  OG1 THR A  10       0.353  37.766  34.866  1.00 31.82           O
ATOM     77  CG2 THR A  10      -1.894  36.960  34.444  1.00 31.82           C
ATOM     78  C   THR A  10      -2.630  38.123  36.983  1.00 31.82           C
ATOM     79  O   THR A  10      -2.511  37.415  37.983  1.00 31.82           O
ATOM     80  N   LEU A  11      -3.835  38.512  36.521  1.00112.17           N
ATOM     81  CA  LEU A  11      -5.009  38.042  37.192  1.00112.17           C
ATOM     82  CB  LEU A  11      -6.298  38.797  36.852  1.00112.17           C
ATOM     83  CG  LEU A  11      -7.520  38.240  37.605  1.00112.17           C
ATOM     84  CD1 LEU A  11      -7.331  38.345  39.126  1.00112.17           C
ATOM     85  CD2 LEU A  11      -8.823  38.897  37.129  1.00112.17           C
ATOM     86  C   LEU A  11      -5.207  36.609  36.725  1.00112.17           C
ATOM     87  O   LEU A  11      -5.495  36.424  35.514  1.00112.17           O
ATOM     88  OXT LEU A  11      -5.070  35.683  37.567  1.00112.17           O
TER 
ATOM     90  N   LYS B  12      -9.928  39.208  47.539  1.00114.05           N
ATOM     91  CA  LYS B  12      -8.732  38.685  46.842  1.00114.05           C
ATOM     92  CB  LYS B  12      -9.152  37.747  45.698  1.00114.05           C
ATOM     93  CG  LYS B  12      -8.004  36.885  45.170  1.00114.05           C
ATOM     94  CD  LYS B  12      -7.573  35.792  46.151  1.00114.05           C
ATOM     95  CE  LYS B  12      -7.071  36.331  47.492  1.00114.05           C
ATOM     96  NZ  LYS B  12      -6.780  35.207  48.411  1.00114.05           N
ATOM     97  C   LYS B  12      -7.970  39.828  46.261  1.00114.05           C
ATOM     98  O   LYS B  12      -6.898  40.186  46.745  1.00114.05           O
ATOM     99  N   ILE B  13      -8.553  40.467  45.230  1.00 77.25           N
ATOM    100  CA  ILE B  13      -7.919  41.550  44.538  1.00 77.25           C
ATOM    101  CB  ILE B  13      -8.761  42.097  43.425  1.00 77.25           C
ATOM    102  CG2 ILE B  13     -10.071  42.630  44.027  1.00 77.25           C
ATOM    103  CG1 ILE B  13      -7.959  43.122  42.608  1.00 77.25           C
ATOM    104  CD1 ILE B  13      -8.601  43.465  41.267  1.00 77.25           C
ATOM    105  C   ILE B  13      -7.654  42.634  45.525  1.00 77.25           C
ATOM    106  O   ILE B  13      -6.612  43.285  45.480  1.00 77.25           O
ATOM    107  N   ALA B  14      -8.594  42.850  46.459  1.00 22.37           N
ATOM    108  CA  ALA B  14      -8.388  43.868  47.441  1.00 22.37           C
ATOM    109  CB  ALA B  14      -9.528  43.944  48.471  1.00 22.37           C
ATOM    110  C   ALA B  14      -7.134  43.505  48.174  1.00 22.37           C
ATOM    111  O   ALA B  14      -6.346  44.376  48.536  1.00 22.37           O
ATOM    112  N   GLU B  15      -6.924  42.200  48.432  1.00 33.83           N
ATOM    113  CA  GLU B  15      -5.753  41.764  49.140  1.00 33.83           C
ATOM    114  CB  GLU B  15      -5.799  40.270  49.508  1.00 33.83           C
ATOM    115  CG  GLU B  15      -6.848  39.952  50.575  1.00 33.83           C
ATOM    116  CD  GLU B  15      -6.804  38.458  50.862  1.00 33.83           C
ATOM    117  OE1 GLU B  15      -6.996  37.665  49.902  1.00 33.83           O
ATOM    118  OE2 GLU B  15      -6.578  38.089  52.045  1.00 33.83           O
ATOM    119  C   GLU B  15      -4.512  42.002  48.332  1.00 33.83           C
ATOM    120  O   GLU B  15      -3.518  42.500  48.857  1.00 33.83           O
ATOM    121  N   LEU B  16      -4.535  41.689  47.021  1.00 79.41           N
ATOM    122  CA  LEU B  16      -3.335  41.838  46.243  1.00 79.41           C
ATOM    123  CB  LEU B  16      -3.471  41.411  44.767  1.00 79.41           C
ATOM    124  CG  LEU B  16      -3.592  39.890  44.539  1.00 79.41           C
ATOM    125  CD1 LEU B  16      -2.356  39.148  45.072  1.00 79.41           C
ATOM    126  CD2 LEU B  16      -4.912  39.321  45.072  1.00 79.41           C
ATOM    127  C   LEU B  16      -2.929  43.276  46.252  1.00 79.41           C
ATOM    128  O   LEU B  16      -1.745  43.589  46.364  1.00 79.41           O
ATOM    129  N   ILE B  17      -3.904  44.197  46.147  1.00 74.76           N
ATOM    130  CA  ILE B  17      -3.575  45.591  46.072  1.00 74.76           C
ATOM    131  CB  ILE B  17      -4.753  46.476  45.782  1.00 74.76           C
ATOM    132  CG2 ILE B  17      -5.633  46.556  47.038  1.00 74.76           C
ATOM    133  CG1 ILE B  17      -4.269  47.848  45.287  1.00 74.76           C
ATOM    134  CD1 ILE B  17      -5.370  48.673  44.625  1.00 74.76           C
ATOM    135  C   ILE B  17      -2.920  46.037  47.342  1.00 74.76           C
ATOM    136  O   ILE B  17      -1.958  46.802  47.311  1.00 74.76           O
ATOM    137  N   GLU B  18      -3.422  45.572  48.502  1.00 26.10           N
ATOM    138  CA  GLU B  18      -2.852  45.967  49.761  1.00 26.10           C
ATOM    139  CB  GLU B  18      -3.615  45.405  50.973  1.00 26.10           C
ATOM    140  CG  GLU B  18      -4.995  46.044  51.150  1.00 26.10           C
ATOM    141  CD  GLU B  18      -5.663  45.426  52.370  1.00 26.10           C
ATOM    142  OE1 GLU B  18      -5.075  44.475  52.950  1.00 26.10           O
ATOM    143  OE2 GLU B  18      -6.772  45.899  52.737  1.00 26.10           O
ATOM    144  C   GLU B  18      -1.446  45.462  49.802  1.00 26.10           C
ATOM    145  O   GLU B  18      -0.559  46.101  50.364  1.00 26.10           O
ATOM    146  N   ALA B  19      -1.220  44.291  49.183  1.00 38.18           N
ATOM    147  CA  ALA B  19       0.065  43.660  49.115  1.00 38.18           C
ATOM    148  CB  ALA B  19       0.032  42.327  48.349  1.00 38.18           C
ATOM    149  C   ALA B  19       0.989  44.583  48.387  1.00 38.18           C
ATOM    150  O   ALA B  19       2.187  44.606  48.667  1.00 38.18           O
ATOM    151  N   GLY B  20       0.462  45.384  47.436  1.00 43.62           N
ATOM    152  CA  GLY B  20       1.354  46.270  46.748  1.00 43.62           C
ATOM    153  C   GLY B  20       1.258  46.119  45.258  1.00 43.62           C
ATOM    154  O   GLY B  20       2.063  46.707  44.539  1.00 43.62           O
ATOM    155  N   ALA B  21       0.294  45.329  44.738  1.00 49.60           N
ATOM    156  CA  ALA B  21       0.212  45.196  43.308  1.00 49.60           C
ATOM    157  CB  ALA B  21      -0.850  44.180  42.850  1.00 49.60           C
ATOM    158  C   ALA B  21      -0.125  46.521  42.684  1.00 49.60           C
ATOM    159  O   ALA B  21      -1.190  47.088  42.926  1.00 49.60           O
ATOM    160  N   ASN B  22       0.816  47.056  41.878  1.00 74.28           N
ATOM    161  CA  ASN B  22       0.656  48.299  41.171  1.00 74.28           C
ATOM    162  CB  ASN B  22       2.018  48.877  40.757  1.00 74.28           C
ATOM    163  CG  ASN B  22       2.824  49.063  42.035  1.00 74.28           C
ATOM    164  OD1 ASN B  22       3.721  48.275  42.333  1.00 74.28           O
ATOM    165  ND2 ASN B  22       2.496  50.124  42.818  1.00 74.28           N
ATOM    166  C   ASN B  22      -0.169  48.121  39.927  1.00 74.28           C
ATOM    167  O   ASN B  22      -1.088  48.893  39.660  1.00 74.28           O
ATOM    168  N   VAL B  23       0.133  47.072  39.135  1.00 36.54           N
ATOM    169  CA  VAL B  23      -0.510  46.924  37.861  1.00 36.54           C
ATOM    170  CB  VAL B  23       0.465  46.953  36.719  1.00 36.54           C
ATOM    171  CG1 VAL B  23      -0.298  46.763  35.400  1.00 36.54           C
ATOM    172  CG2 VAL B  23       1.262  48.267  36.795  1.00 36.54           C
ATOM    173  C   VAL B  23      -1.205  45.603  37.827  1.00 36.54           C
ATOM    174  O   VAL B  23      -0.753  44.626  38.422  1.00 36.54           O
ATOM    175  N   PHE B  24      -2.345  45.559  37.112  1.00 86.96           N
ATOM    176  CA  PHE B  24      -3.133  44.368  37.010  1.00 86.96           C
ATOM    177  CB  PHE B  24      -4.612  44.706  37.263  1.00 86.96           C
ATOM    178  CG  PHE B  24      -5.374  43.500  37.673  1.00 86.96           C
ATOM    179  CD1 PHE B  24      -5.376  43.099  38.989  1.00 86.96           C
ATOM    180  CD2 PHE B  24      -6.102  42.787  36.758  1.00 86.96           C
ATOM    181  CE1 PHE B  24      -6.087  41.991  39.384  1.00 86.96           C
ATOM    182  CE2 PHE B  24      -6.815  41.679  37.144  1.00 86.96           C
ATOM    183  CZ  PHE B  24      -6.809  41.277  38.459  1.00 86.96           C
ATOM    184  C   PHE B  24      -2.971  43.934  35.585  1.00 86.96           C
ATOM    185  O   PHE B  24      -3.183  44.720  34.664  1.00 86.96           O
ATOM    186  N   ARG B  25      -2.577  42.667  35.362  1.00 47.90           N
ATOM    187  CA  ARG B  25      -2.325  42.221  34.022  1.00 47.90           C
ATOM    188  CB  ARG B  25      -0.946  41.549  33.871  1.00 47.90           C
ATOM    189  CG  ARG B  25      -0.670  40.935  32.496  1.00 47.90           C
ATOM    190  CD  ARG B  25       0.718  40.293  32.401  1.00 47.90           C
ATOM    191  NE  ARG B  25       0.821  39.578  31.097  1.00 47.90           N
ATOM    192  CZ  ARG B  25       0.625  38.228  31.039  1.00 47.90           C
ATOM    193  NH1 ARG B  25       0.334  37.529  32.174  1.00 47.90           N
ATOM    194  NH2 ARG B  25       0.733  37.570  29.848  1.00 47.90           N
ATOM    195  C   ARG B  25      -3.357  41.216  33.638  1.00 47.90           C
ATOM    196  O   ARG B  25      -3.671  40.295  34.389  1.00 47.90           O
ATOM    197  N   PHE B  26      -3.924  41.400  32.434  1.00 93.91           N
ATOM    198  CA  PHE B  26      -4.869  40.479  31.881  1.00 93.91           C
ATOM    199  CB  PHE B  26      -6.118  41.133  31.273  1.00 93.91           C
ATOM    200  CG  PHE B  26      -7.087  41.355  32.371  1.00 93.91           C
ATOM    201  CD1 PHE B  26      -6.847  42.289  33.347  1.00 93.91           C
ATOM    202  CD2 PHE B  26      -8.252  40.625  32.404  1.00 93.91           C
ATOM    203  CE1 PHE B  26      -7.761  42.475  34.352  1.00 93.91           C
ATOM    204  CE2 PHE B  26      -9.168  40.814  33.408  1.00 93.91           C
ATOM    205  CZ  PHE B  26      -8.919  41.743  34.386  1.00 93.91           C
ATOM    206  C   PHE B  26      -4.190  39.781  30.760  1.00 93.91           C
ATOM    207  O   PHE B  26      -3.553  40.406  29.913  1.00 93.91           O
ATOM    208  N   ASN B  27      -4.304  38.445  30.735  1.00 41.00           N
ATOM    209  CA  ASN B  27      -3.707  37.716  29.663  1.00 41.00           C
ATOM    210  CB  ASN B  27      -3.082  36.383  30.109  1.00 41.00           C
ATOM    211  CG  ASN B  27      -2.230  35.847  28.968  1.00 41.00           C
ATOM    212  OD1 ASN B  27      -2.366  36.269  27.821  1.00 41.00           O
ATOM    213  ND2 ASN B  27      -1.326  34.884  29.290  1.00 41.00           N
ATOM    214  C   ASN B  27      -4.815  37.407  28.706  1.00 41.00           C
ATOM    215  O   ASN B  27      -5.719  36.628  29.003  1.00 41.00           O
ATOM    216  N   PHE B  28      -4.764  38.043  27.524  1.00 88.18           N
ATOM    217  CA  PHE B  28      -5.741  37.902  26.484  1.00 88.18           C
ATOM    218  CB  PHE B  28      -5.696  39.024  25.433  1.00 88.18           C
ATOM    219  CG  PHE B  28      -6.534  40.130  25.987  1.00 88.18           C
ATOM    220  CD1 PHE B  28      -6.135  40.856  27.085  1.00 88.18           C
ATOM    221  CD2 PHE B  28      -7.736  40.443  25.391  1.00 88.18           C
ATOM    222  CE1 PHE B  28      -6.927  41.868  27.577  1.00 88.18           C
ATOM    223  CE2 PHE B  28      -8.530  41.455  25.877  1.00 88.18           C
ATOM    224  CZ  PHE B  28      -8.126  42.173  26.976  1.00 88.18           C
ATOM    225  C   PHE B  28      -5.668  36.565  25.829  1.00 88.18           C
ATOM    226  O   PHE B  28      -6.641  36.125  25.219  1.00 88.18           O
ATOM    227  N   SER B  29      -4.506  35.894  25.892  1.00 41.34           N
ATOM    228  CA  SER B  29      -4.373  34.631  25.228  1.00 41.34           C
ATOM    229  CB  SER B  29      -3.018  33.952  25.487  1.00 41.34           C
ATOM    230  OG  SER B  29      -1.976  34.697  24.872  1.00 41.34           O
ATOM    231  C   SER B  29      -5.447  33.705  25.710  1.00 41.34           C
ATOM    232  O   SER B  29      -5.899  32.844  24.956  1.00 41.34           O
ATOM    233  N   HIS B  30      -5.901  33.843  26.972  1.00 39.35           N
ATOM    234  CA  HIS B  30      -6.921  32.934  27.408  1.00 39.35           C
ATOM    235  ND1 HIS B  30      -3.937  31.541  28.186  1.00 39.35           N
ATOM    236  CG  HIS B  30      -5.247  31.166  27.988  1.00 39.35           C
ATOM    237  CB  HIS B  30      -6.424  31.954  28.479  1.00 39.35           C
ATOM    238  NE2 HIS B  30      -3.889  29.653  27.013  1.00 39.35           N
ATOM    239  CD2 HIS B  30      -5.200  30.011  27.271  1.00 39.35           C
ATOM    240  CE1 HIS B  30      -3.167  30.602  27.582  1.00 39.35           C
ATOM    241  C   HIS B  30      -8.055  33.717  27.996  1.00 39.35           C
ATOM    242  O   HIS B  30      -7.876  34.842  28.459  1.00 39.35           O
ATOM    243  N   GLY B  31      -9.272  33.134  27.964  1.00 18.45           N
ATOM    244  CA  GLY B  31     -10.420  33.779  28.532  1.00 18.45           C
ATOM    245  C   GLY B  31     -11.081  34.596  27.469  1.00 18.45           C
ATOM    246  O   GLY B  31     -10.464  34.955  26.467  1.00 18.45           O
ATOM    247  N   ASP B  32     -12.377  34.906  27.676  1.00 53.78           N
ATOM    248  CA  ASP B  32     -13.127  35.692  26.741  1.00 53.78           C
ATOM    249  CB  ASP B  32     -14.518  35.106  26.428  1.00 53.78           C
ATOM    250  CG  ASP B  32     -15.320  34.921  27.710  1.00 53.78           C
ATOM    251  OD1 ASP B  32     -15.056  35.633  28.715  1.00 53.78           O
ATOM    252  OD2 ASP B  32     -16.210  34.031  27.699  1.00 53.78           O
ATOM    253  C   ASP B  32     -13.250  37.090  27.264  1.00 53.78           C
ATOM    254  O   ASP B  32     -12.864  37.382  28.395  1.00 53.78           O
ATOM    255  N   HIS B  33     -13.802  37.995  26.432  1.00 48.21           N
ATOM    256  CA  HIS B  33     -13.907  39.382  26.783  1.00 48.21           C
ATOM    257  ND1 HIS B  33     -12.355  40.842  24.448  1.00 48.21           N
ATOM    258  CG  HIS B  33     -13.639  40.343  24.452  1.00 48.21           C
ATOM    259  CB  HIS B  33     -14.505  40.261  25.672  1.00 48.21           C
ATOM    260  NE2 HIS B  33     -12.815  40.256  22.354  1.00 48.21           N
ATOM    261  CD2 HIS B  33     -13.903  39.991  23.165  1.00 48.21           C
ATOM    262  CE1 HIS B  33     -11.909  40.765  23.169  1.00 48.21           C
ATOM    263  C   HIS B  33     -14.783  39.532  27.979  1.00 48.21           C
ATOM    264  O   HIS B  33     -14.509  40.353  28.852  1.00 48.21           O
ATOM    265  N   LYS B  34     -15.869  38.747  28.053  1.00 70.09           N
ATOM    266  CA  LYS B  34     -16.785  38.904  29.142  1.00 70.09           C
ATOM    267  CB  LYS B  34     -18.037  38.017  29.003  1.00 70.09           C
ATOM    268  CG  LYS B  34     -17.755  36.521  28.860  1.00 70.09           C
ATOM    269  CD  LYS B  34     -19.028  35.672  28.912  1.00 70.09           C
ATOM    270  CE  LYS B  34     -18.810  34.200  28.560  1.00 70.09           C
ATOM    271  NZ  LYS B  34     -20.097  33.471  28.612  1.00 70.09           N
ATOM    272  C   LYS B  34     -16.098  38.608  30.440  1.00 70.09           C
ATOM    273  O   LYS B  34     -16.296  39.323  31.421  1.00 70.09           O
ATOM    274  N   GLU B  35     -15.259  37.555  30.486  1.00 29.16           N
ATOM    275  CA  GLU B  35     -14.609  37.203  31.719  1.00 29.16           C
ATOM    276  CB  GLU B  35     -13.747  35.936  31.590  1.00 29.16           C
ATOM    277  CG  GLU B  35     -13.043  35.537  32.889  1.00 29.16           C
ATOM    278  CD  GLU B  35     -12.212  34.295  32.604  1.00 29.16           C
ATOM    279  OE1 GLU B  35     -11.520  34.280  31.551  1.00 29.16           O
ATOM    280  OE2 GLU B  35     -12.258  33.345  33.430  1.00 29.16           O
ATOM    281  C   GLU B  35     -13.687  38.306  32.132  1.00 29.16           C
ATOM    282  O   GLU B  35     -13.700  38.746  33.281  1.00 29.16           O
ATOM    283  N   GLN B  36     -12.876  38.798  31.180  1.00 43.21           N
ATOM    284  CA  GLN B  36     -11.900  39.818  31.436  1.00 43.21           C
ATOM    285  CB  GLN B  36     -11.003  40.047  30.208  1.00 43.21           C
ATOM    286  CG  GLN B  36     -10.214  38.772  29.887  1.00 43.21           C
ATOM    287  CD  GLN B  36      -9.476  38.935  28.569  1.00 43.21           C
ATOM    288  OE1 GLN B  36      -8.738  39.896  28.370  1.00 43.21           O
ATOM    289  NE2 GLN B  36      -9.677  37.961  27.641  1.00 43.21           N
ATOM    290  C   GLN B  36     -12.624  41.065  31.813  1.00 43.21           C
ATOM    291  O   GLN B  36     -12.170  41.826  32.666  1.00 43.21           O
ATOM    292  N   GLY B  37     -13.791  41.295  31.190  1.00 13.03           N
ATOM    293  CA  GLY B  37     -14.553  42.472  31.477  1.00 13.03           C
ATOM    294  C   GLY B  37     -14.937  42.447  32.923  1.00 13.03           C
ATOM    295  O   GLY B  37     -14.931  43.483  33.586  1.00 13.03           O
ATOM    296  N   ASP B  38     -15.319  41.263  33.441  1.00 21.82           N
ATOM    297  CA  ASP B  38     -15.717  41.141  34.817  1.00 21.82           C
ATOM    298  CB  ASP B  38     -16.242  39.738  35.164  1.00 21.82           C
ATOM    299  CG  ASP B  38     -17.580  39.547  34.465  1.00 21.82           C
ATOM    300  OD1 ASP B  38     -18.087  40.539  33.878  1.00 21.82           O
ATOM    301  OD2 ASP B  38     -18.110  38.405  34.506  1.00 21.82           O
ATOM    302  C   ASP B  38     -14.539  41.396  35.703  1.00 21.82           C
ATOM    303  O   ASP B  38     -14.642  42.111  36.699  1.00 21.82           O
ATOM    304  N   ARG B  39     -13.378  40.815  35.348  1.00 52.60           N
ATOM    305  CA  ARG B  39     -12.187  40.936  36.137  1.00 52.60           C
ATOM    306  CB  ARG B  39     -11.045  40.086  35.564  1.00 52.60           C
ATOM    307  CG  ARG B  39     -11.336  38.584  35.609  1.00 52.60           C
ATOM    308  CD  ARG B  39     -10.309  37.728  34.865  1.00 52.60           C
ATOM    309  NE  ARG B  39     -10.626  36.300  35.150  1.00 52.60           N
ATOM    310  CZ  ARG B  39      -9.788  35.314  34.715  1.00 52.60           C
ATOM    311  NH1 ARG B  39      -8.680  35.632  33.985  1.00 52.60           N
ATOM    312  NH2 ARG B  39     -10.053  34.009  35.017  1.00 52.60           N
ATOM    313  C   ARG B  39     -11.786  42.377  36.156  1.00 52.60           C
ATOM    314  O   ARG B  39     -11.370  42.903  37.186  1.00 52.60           O
ATOM    315  N   MET B  40     -11.911  43.067  35.009  1.00 97.53           N
ATOM    316  CA  MET B  40     -11.570  44.458  34.983  1.00 97.53           C
ATOM    317  CB  MET B  40     -11.732  45.107  33.601  1.00 97.53           C
ATOM    318  CG  MET B  40     -11.358  46.590  33.613  1.00 97.53           C
ATOM    319  SD  MET B  40     -11.347  47.394  31.988  1.00 97.53           S
ATOM    320  CE  MET B  40     -10.513  48.896  32.575  1.00 97.53           C
ATOM    321  C   MET B  40     -12.503  45.163  35.909  1.00 97.53           C
ATOM    322  O   MET B  40     -12.113  46.071  36.640  1.00 97.53           O
ATOM    323  N   ALA B  41     -13.781  44.751  35.913  1.00 18.03           N
ATOM    324  CA  ALA B  41     -14.748  45.412  36.736  1.00 18.03           C
ATOM    325  CB  ALA B  41     -16.156  44.808  36.601  1.00 18.03           C
ATOM    326  C   ALA B  41     -14.336  45.271  38.168  1.00 18.03           C
ATOM    327  O   ALA B  41     -14.418  46.227  38.937  1.00 18.03           O
ATOM    328  N   THR B  42     -13.874  44.069  38.561  1.00 95.57           N
ATOM    329  CA  THR B  42     -13.512  43.826  39.927  1.00 95.57           C
ATOM    330  CB  THR B  42     -13.195  42.386  40.222  1.00 95.57           C
ATOM    331  OG1 THR B  42     -12.065  41.957  39.480  1.00 95.57           O
ATOM    332  CG2 THR B  42     -14.424  41.532  39.868  1.00 95.57           C
ATOM    333  C   THR B  42     -12.321  44.647  40.309  1.00 95.57           C
ATOM    334  O   THR B  42     -12.272  45.178  41.418  1.00 95.57           O
ATOM    335  N   VAL B  43     -11.328  44.791  39.408  1.00 85.83           N
ATOM    336  CA  VAL B  43     -10.146  45.505  39.804  1.00 85.83           C
ATOM    337  CB  VAL B  43      -9.074  45.577  38.750  1.00 85.83           C
ATOM    338  CG1 VAL B  43      -8.650  44.142  38.391  1.00 85.83           C
ATOM    339  CG2 VAL B  43      -9.560  46.417  37.561  1.00 85.83           C
ATOM    340  C   VAL B  43     -10.538  46.898  40.172  1.00 85.83           C
ATOM    341  O   VAL B  43     -10.078  47.436  41.178  1.00 85.83           O
ATOM    342  N   ARG B  44     -11.428  47.513  39.376  1.00 62.77           N
ATOM    343  CA  ARG B  44     -11.831  48.859  39.654  1.00 62.77           C
ATOM    344  CB  ARG B  44     -12.752  49.453  38.573  1.00 62.77           C
ATOM    345  CG  ARG B  44     -11.989  49.851  37.305  1.00 62.77           C
ATOM    346  CD  ARG B  44     -12.863  50.448  36.200  1.00 62.77           C
ATOM    347  NE  ARG B  44     -11.944  51.008  35.168  1.00 62.77           N
ATOM    348  CZ  ARG B  44     -12.302  51.017  33.850  1.00 62.77           C
ATOM    349  NH1 ARG B  44     -13.489  50.467  33.458  1.00 62.77           N
ATOM    350  NH2 ARG B  44     -11.471  51.577  32.923  1.00 62.77           N
ATOM    351  C   ARG B  44     -12.535  48.914  40.972  1.00 62.77           C
ATOM    352  O   ARG B  44     -12.341  49.858  41.735  1.00 62.77           O
ATOM    353  N   LEU B  45     -13.380  47.911  41.276  1.00 38.94           N
ATOM    354  CA  LEU B  45     -14.116  47.923  42.510  1.00 38.94           C
ATOM    355  CB  LEU B  45     -15.119  46.752  42.600  1.00 38.94           C
ATOM    356  CG  LEU B  45     -16.152  46.801  43.753  1.00 38.94           C
ATOM    357  CD1 LEU B  45     -17.067  45.567  43.702  1.00 38.94           C
ATOM    358  CD2 LEU B  45     -15.520  46.977  45.146  1.00 38.94           C
ATOM    359  C   LEU B  45     -13.145  47.816  43.645  1.00 38.94           C
ATOM    360  O   LEU B  45     -13.244  48.551  44.626  1.00 38.94           O
ATOM    361  N   ALA B  46     -12.170  46.894  43.534  1.00 21.96           N
ATOM    362  CA  ALA B  46     -11.211  46.684  44.584  1.00 21.96           C
ATOM    363  CB  ALA B  46     -10.210  45.565  44.257  1.00 21.96           C
ATOM    364  C   ALA B  46     -10.430  47.942  44.735  1.00 21.96           C
ATOM    365  O   ALA B  46     -10.088  48.356  45.841  1.00 21.96           O
ATOM    366  N   GLU B  47     -10.140  48.593  43.601  1.00 67.78           N
ATOM    367  CA  GLU B  47      -9.358  49.786  43.618  1.00 67.78           C
ATOM    368  CB  GLU B  47      -9.191  50.390  42.213  1.00 67.78           C
ATOM    369  CG  GLU B  47      -8.359  51.674  42.181  1.00 67.78           C
ATOM    370  CD  GLU B  47      -8.289  52.145  40.734  1.00 67.78           C
ATOM    371  OE1 GLU B  47      -8.889  51.461  39.863  1.00 67.78           O
ATOM    372  OE2 GLU B  47      -7.637  53.192  40.480  1.00 67.78           O
ATOM    373  C   GLU B  47     -10.068  50.795  44.455  1.00 67.78           C
ATOM    374  O   GLU B  47      -9.426  51.537  45.191  1.00 67.78           O
ATOM    375  N   GLU B  48     -11.405  50.875  44.326  1.00 36.66           N
ATOM    376  CA  GLU B  48     -12.199  51.809  45.076  1.00 36.66           C
ATOM    377  CB  GLU B  48     -13.642  51.937  44.558  1.00 36.66           C
ATOM    378  CG  GLU B  48     -13.749  52.623  43.195  1.00 36.66           C
ATOM    379  CD  GLU B  48     -15.222  52.679  42.819  1.00 36.66           C
ATOM    380  OE1 GLU B  48     -16.054  52.162  43.612  1.00 36.66           O
ATOM    381  OE2 GLU B  48     -15.537  53.238  41.734  1.00 36.66           O
ATOM    382  C   GLU B  48     -12.289  51.426  46.520  1.00 36.66           C
ATOM    383  O   GLU B  48     -12.200  52.292  47.389  1.00 36.66           O
ATOM    384  N   ILE B  49     -12.450  50.120  46.823  1.00 81.39           N
ATOM    385  CA  ILE B  49     -12.665  49.743  48.192  1.00 81.39           C
ATOM    386  CB  ILE B  49     -12.879  48.264  48.390  1.00 81.39           C
ATOM    387  CG2 ILE B  49     -11.629  47.494  47.938  1.00 81.39           C
ATOM    388  CG1 ILE B  49     -13.300  47.980  49.841  1.00 81.39           C
ATOM    389  CD1 ILE B  49     -13.810  46.557  50.060  1.00 81.39           C
ATOM    390  C   ILE B  49     -11.483  50.185  48.985  1.00 81.39           C
ATOM    391  O   ILE B  49     -11.630  50.787  50.047  1.00 81.39           O
ATOM    392  N   ALA B  50     -10.273  49.907  48.478  1.00 56.10           N
ATOM    393  CA  ALA B  50      -9.087  50.376  49.122  1.00 56.10           C
ATOM    394  CB  ALA B  50      -7.846  49.514  48.833  1.00 56.10           C
ATOM    395  C   ALA B  50      -8.842  51.730  48.552  1.00 56.10           C
ATOM    396  O   ALA B  50      -9.536  52.144  47.629  1.00 56.10           O
ATOM    397  N   ARG B  51      -7.906  52.505  49.124  1.00217.66           N
ATOM    398  CA  ARG B  51      -7.615  53.730  48.446  1.00217.66           C
ATOM    399  CB  ARG B  51      -7.431  54.941  49.379  1.00217.66           C
ATOM    400  CG  ARG B  51      -7.127  56.232  48.613  1.00217.66           C
ATOM    401  CD  ARG B  51      -6.935  57.469  49.494  1.00217.66           C
ATOM    402  NE  ARG B  51      -6.648  58.611  48.580  1.00217.66           N
ATOM    403  CZ  ARG B  51      -6.641  59.892  49.054  1.00217.66           C
ATOM    404  NH1 ARG B  51      -6.894  60.135  50.373  1.00217.66           N
ATOM    405  NH2 ARG B  51      -6.382  60.929  48.205  1.00217.66           N
ATOM    406  C   ARG B  51      -6.312  53.487  47.768  1.00217.66           C
ATOM    407  O   ARG B  51      -5.258  53.894  48.254  1.00217.66           O
ATOM    408  N   GLN B  52      -6.349  52.810  46.604  1.00 94.03           N
ATOM    409  CA  GLN B  52      -5.116  52.510  45.940  1.00 94.03           C
ATOM    410  CB  GLN B  52      -4.635  51.069  46.177  1.00 94.03           C
ATOM    411  CG  GLN B  52      -4.258  50.763  47.630  1.00 94.03           C
ATOM    412  CD  GLN B  52      -2.883  51.358  47.899  1.00 94.03           C
ATOM    413  OE1 GLN B  52      -2.353  51.274  49.006  1.00 94.03           O
ATOM    414  NE2 GLN B  52      -2.280  51.975  46.849  1.00 94.03           N
ATOM    415  C   GLN B  52      -5.324  52.671  44.477  1.00 94.03           C
ATOM    416  O   GLN B  52      -6.432  52.517  43.969  1.00 94.03           O
ATOM    417  N   LYS B  53      -4.242  53.007  43.754  1.00137.37           N
ATOM    418  CA  LYS B  53      -4.372  53.135  42.338  1.00137.37           C
ATOM    419  CB  LYS B  53      -3.523  54.246  41.740  1.00137.37           C
ATOM    420  CG  LYS B  53      -3.966  54.583  40.329  1.00137.37           C
ATOM    421  CD  LYS B  53      -3.184  55.757  39.781  1.00137.37           C
ATOM    422  CE  LYS B  53      -1.727  55.384  39.520  1.00137.37           C
ATOM    423  NZ  LYS B  53      -0.919  55.625  40.737  1.00137.37           N
ATOM    424  C   LYS B  53      -3.919  51.835  41.764  1.00137.37           C
ATOM    425  O   LYS B  53      -3.217  51.073  42.423  1.00137.37           O
ATOM    426  N   VAL B  54      -4.390  51.498  40.551  1.00 47.13           N
ATOM    427  CA  VAL B  54      -3.891  50.315  39.916  1.00 47.13           C
ATOM    428  CB  VAL B  54      -4.683  49.072  40.218  1.00 47.13           C
ATOM    429  CG1 VAL B  54      -4.068  47.900  39.431  1.00 47.13           C
ATOM    430  CG2 VAL B  54      -4.716  48.848  41.740  1.00 47.13           C
ATOM    431  C   VAL B  54      -4.011  50.547  38.446  1.00 47.13           C
ATOM    432  O   VAL B  54      -5.042  51.025  37.972  1.00 47.13           O
ATOM    433  N   GLY B  55      -2.956  50.222  37.679  1.00 21.72           N
ATOM    434  CA  GLY B  55      -3.053  50.396  36.259  1.00 21.72           C
ATOM    435  C   GLY B  55      -3.636  49.136  35.711  1.00 21.72           C
ATOM    436  O   GLY B  55      -3.714  48.120  36.400  1.00 21.72           O
ATOM    437  N   PHE B  56      -4.038  49.164  34.428  1.00137.20           N
ATOM    438  CA  PHE B  56      -4.636  48.005  33.839  1.00137.20           C
ATOM    439  CB  PHE B  56      -6.002  48.361  33.231  1.00137.20           C
ATOM    440  CG  PHE B  56      -6.944  47.214  33.337  1.00137.20           C
ATOM    441  CD1 PHE B  56      -7.053  46.250  32.364  1.00137.20           C
ATOM    442  CD2 PHE B  56      -7.735  47.124  34.458  1.00137.20           C
ATOM    443  CE1 PHE B  56      -7.947  45.217  32.503  1.00137.20           C
ATOM    444  CE2 PHE B  56      -8.631  46.096  34.606  1.00137.20           C
ATOM    445  CZ  PHE B  56      -8.738  45.144  33.623  1.00137.20           C
ATOM    446  C   PHE B  56      -3.711  47.682  32.710  1.00137.20           C
ATOM    447  O   PHE B  56      -3.279  48.587  31.998  1.00137.20           O
ATOM    448  N   LEU B  57      -3.342  46.397  32.536  1.00 93.09           N
ATOM    449  CA  LEU B  57      -2.441  46.064  31.467  1.00 93.09           C
ATOM    450  CB  LEU B  57      -1.057  45.613  31.993  1.00 93.09           C
ATOM    451  CG  LEU B  57       0.013  45.250  30.939  1.00 93.09           C
ATOM    452  CD1 LEU B  57       1.379  45.052  31.614  1.00 93.09           C
ATOM    453  CD2 LEU B  57      -0.362  44.010  30.113  1.00 93.09           C
ATOM    454  C   LEU B  57      -3.082  44.967  30.677  1.00 93.09           C
ATOM    455  O   LEU B  57      -3.626  44.015  31.234  1.00 93.09           O
ATOM    456  N   LEU B  58      -3.043  45.096  29.339  1.00100.21           N
ATOM    457  CA  LEU B  58      -3.637  44.128  28.460  1.00100.21           C
ATOM    458  CB  LEU B  58      -4.511  44.821  27.387  1.00100.21           C
ATOM    459  CG  LEU B  58      -5.246  43.949  26.343  1.00100.21           C
ATOM    460  CD1 LEU B  58      -6.177  44.818  25.487  1.00100.21           C
ATOM    461  CD2 LEU B  58      -4.293  43.139  25.448  1.00100.21           C
ATOM    462  C   LEU B  58      -2.516  43.433  27.762  1.00100.21           C
ATOM    463  O   LEU B  58      -1.803  44.039  26.966  1.00100.21           O
ATOM    464  N   ASP B  59      -2.333  42.127  28.031  1.00 40.54           N
ATOM    465  CA  ASP B  59      -1.294  41.413  27.351  1.00 40.54           C
ATOM    466  CB  ASP B  59      -0.612  40.353  28.234  1.00 40.54           C
ATOM    467  CG  ASP B  59       0.670  39.893  27.553  1.00 40.54           C
ATOM    468  OD1 ASP B  59       0.712  39.896  26.294  1.00 40.54           O
ATOM    469  OD2 ASP B  59       1.631  39.540  28.288  1.00 40.54           O
ATOM    470  C   ASP B  59      -1.968  40.718  26.209  1.00 40.54           C
ATOM    471  O   ASP B  59      -2.859  39.896  26.417  1.00 40.54           O
ATOM    472  N   THR B  60      -1.568  41.048  24.963  1.00 30.91           N
ATOM    473  CA  THR B  60      -2.211  40.493  23.803  1.00 30.91           C
ATOM    474  CB  THR B  60      -2.043  41.329  22.568  1.00 30.91           C
ATOM    475  OG1 THR B  60      -0.669  41.407  22.215  1.00 30.91           O
ATOM    476  CG2 THR B  60      -2.602  42.737  22.840  1.00 30.91           C
ATOM    477  C   THR B  60      -1.633  39.146  23.499  1.00 30.91           C
ATOM    478  O   THR B  60      -0.568  38.786  23.995  1.00 30.91           O
ATOM    479  N   LYS B  61      -2.377  38.340  22.709  1.00 59.83           N
ATOM    480  CA  LYS B  61      -1.926  37.036  22.310  1.00 59.83           C
ATOM    481  CB  LYS B  61      -3.028  36.231  21.601  1.00 59.83           C
ATOM    482  CG  LYS B  61      -2.699  34.746  21.432  1.00 59.83           C
ATOM    483  CD  LYS B  61      -3.914  33.900  21.045  1.00 59.83           C
ATOM    484  CE  LYS B  61      -3.598  32.413  20.875  1.00 59.83           C
ATOM    485  NZ  LYS B  61      -3.456  31.772  22.201  1.00 59.83           N
ATOM    486  C   LYS B  61      -0.760  37.161  21.368  1.00 59.83           C
ATOM    487  O   LYS B  61       0.284  36.546  21.581  1.00 59.83           O
ATOM    488  N   GLY B  62      -0.907  37.978  20.302  1.00 24.92           N
ATOM    489  CA  GLY B  62       0.158  38.203  19.359  1.00 24.92           C
ATOM    490  C   GLY B  62       0.180  37.120  18.321  1.00 24.92           C
ATOM    491  O   GLY B  62      -0.514  36.109  18.414  1.00 24.92           O
ATOM    492  N   PRO B  63       0.987  37.356  17.313  1.00 65.68           N
ATOM    493  CA  PRO B  63       1.135  36.400  16.240  1.00 65.68           C
ATOM    494  CD  PRO B  63       1.126  38.722  16.831  1.00 65.68           C
ATOM    495  CB  PRO B  63       1.701  37.178  15.054  1.00 65.68           C
ATOM    496  CG  PRO B  63       1.233  38.621  15.301  1.00 65.68           C
ATOM    497  C   PRO B  63       2.011  35.257  16.635  1.00 65.68           C
ATOM    498  O   PRO B  63       2.837  35.426  17.532  1.00 65.68           O
ATOM    499  N   GLU B  64       1.834  34.082  15.992  1.00 53.17           N
ATOM    500  CA  GLU B  64       2.696  32.966  16.256  1.00 53.17           C
ATOM    501  CB  GLU B  64       2.377  32.192  17.549  1.00 53.17           C
ATOM    502  CG  GLU B  64       2.687  32.976  18.825  1.00 53.17           C
ATOM    503  CD  GLU B  64       2.608  32.016  20.004  1.00 53.17           C
ATOM    504  OE1 GLU B  64       3.492  31.122  20.096  1.00 53.17           O
ATOM    505  OE2 GLU B  64       1.669  32.164  20.830  1.00 53.17           O
ATOM    506  C   GLU B  64       2.574  31.994  15.128  1.00 53.17           C
ATOM    507  O   GLU B  64       1.584  31.966  14.399  1.00 53.17           O
ATOM    508  N   MET B  65       3.615  31.160  14.967  1.00110.37           N
ATOM    509  CA  MET B  65       3.664  30.163  13.942  1.00110.37           C
ATOM    510  CB  MET B  65       5.095  30.066  13.385  1.00110.37           C
ATOM    511  CG  MET B  65       5.188  29.574  11.950  1.00110.37           C
ATOM    512  SD  MET B  65       6.871  29.455  11.280  1.00110.37           S
ATOM    513  CE  MET B  65       6.314  28.588   9.786  1.00110.37           C
ATOM    514  C   MET B  65       3.334  28.901  14.686  1.00110.37           C
ATOM    515  O   MET B  65       3.954  28.612  15.708  1.00110.37           O
ATOM    516  N   ARG B  66       2.343  28.116  14.212  1.00133.18           N
ATOM    517  CA  ARG B  66       1.934  26.983  15.004  1.00133.18           C
ATOM    518  CB  ARG B  66       0.528  27.166  15.608  1.00133.18           C
ATOM    519  CG  ARG B  66       0.140  26.110  16.647  1.00133.18           C
ATOM    520  CD  ARG B  66       0.854  26.279  17.990  1.00133.18           C
ATOM    521  NE  ARG B  66       0.225  27.436  18.688  1.00133.18           N
ATOM    522  CZ  ARG B  66       0.457  27.640  20.017  1.00133.18           C
ATOM    523  NH1 ARG B  66       1.272  26.790  20.707  1.00133.18           N
ATOM    524  NH2 ARG B  66      -0.129  28.694  20.658  1.00133.18           N
ATOM    525  C   ARG B  66       1.892  25.755  14.145  1.00133.18           C
ATOM    526  O   ARG B  66       2.127  25.811  12.941  1.00133.18           O
ATOM    527  N   THR B  67       1.605  24.592  14.767  1.00 35.73           N
ATOM    528  CA  THR B  67       1.548  23.350  14.050  1.00 35.73           C
ATOM    529  CB  THR B  67       2.444  22.294  14.634  1.00 35.73           C
ATOM    530  OG1 THR B  67       3.785  22.759  14.664  1.00 35.73           O
ATOM    531  CG2 THR B  67       2.355  21.024  13.771  1.00 35.73           C
ATOM    532  C   THR B  67       0.138  22.852  14.127  1.00 35.73           C
ATOM    533  O   THR B  67      -0.630  23.244  15.004  1.00 35.73           O
ATOM    534  N   GLU B  68      -0.234  21.982  13.168  1.00 54.87           N
ATOM    535  CA  GLU B  68      -1.546  21.408  13.051  1.00 54.87           C
ATOM    536  CB  GLU B  68      -1.880  21.026  11.601  1.00 54.87           C
ATOM    537  CG  GLU B  68      -1.942  22.254  10.690  1.00 54.87           C
ATOM    538  CD  GLU B  68      -1.902  21.791   9.244  1.00 54.87           C
ATOM    539  OE1 GLU B  68      -1.977  20.555   9.011  1.00 54.87           O
ATOM    540  OE2 GLU B  68      -1.788  22.671   8.350  1.00 54.87           O
ATOM    541  C   GLU B  68      -1.623  20.182  13.915  1.00 54.87           C
ATOM    542  O   GLU B  68      -0.699  19.877  14.669  1.00 54.87           O
ATOM    543  N   LEU B  69      -2.770  19.469  13.846  1.00 41.70           N
ATOM    544  CA  LEU B  69      -3.042  18.313  14.658  1.00 41.70           C
ATOM    545  CB  LEU B  69      -4.474  17.772  14.488  1.00 41.70           C
ATOM    546  CG  LEU B  69      -5.569  18.759  14.933  1.00 41.70           C
ATOM    547  CD1 LEU B  69      -6.971  18.158  14.739  1.00 41.70           C
ATOM    548  CD2 LEU B  69      -5.329  19.255  16.368  1.00 41.70           C
ATOM    549  C   LEU B  69      -2.106  17.198  14.301  1.00 41.70           C
ATOM    550  O   LEU B  69      -1.696  17.053  13.150  1.00 41.70           O
ATOM    551  N   PHE B  70      -1.733  16.384  15.315  1.00 95.05           N
ATOM    552  CA  PHE B  70      -0.823  15.297  15.099  1.00 95.05           C
ATOM    553  CB  PHE B  70       0.285  15.259  16.165  1.00 95.05           C
ATOM    554  CG  PHE B  70       1.099  16.500  16.020  1.00 95.05           C
ATOM    555  CD1 PHE B  70       0.575  17.725  16.361  1.00 95.05           C
ATOM    556  CD2 PHE B  70       2.396  16.437  15.568  1.00 95.05           C
ATOM    557  CE1 PHE B  70       1.325  18.871  16.232  1.00 95.05           C
ATOM    558  CE2 PHE B  70       3.152  17.578  15.436  1.00 95.05           C
ATOM    559  CZ  PHE B  70       2.616  18.799  15.766  1.00 95.05           C
ATOM    560  C   PHE B  70      -1.566  14.000  15.204  1.00 95.05           C
ATOM    561  O   PHE B  70      -1.605  13.385  16.267  1.00 95.05           O
ATOM    562  N   ALA B  71      -2.170  13.558  14.085  1.00224.76           N
ATOM    563  CA  ALA B  71      -2.796  12.270  13.954  1.00224.76           C
ATOM    564  CB  ALA B  71      -1.794  11.140  13.655  1.00224.76           C
ATOM    565  C   ALA B  71      -3.605  11.869  15.153  1.00224.76           C
ATOM    566  O   ALA B  71      -3.340  10.832  15.759  1.00224.76           O
ATOM    567  N   ASP B  72      -4.600  12.681  15.551  1.00114.33           N
ATOM    568  CA  ASP B  72      -5.514  12.254  16.576  1.00114.33           C
ATOM    569  CB  ASP B  72      -6.262  10.972  16.152  1.00114.33           C
ATOM    570  CG  ASP B  72      -7.391  10.669  17.127  1.00114.33           C
ATOM    571  OD1 ASP B  72      -8.221  11.581  17.382  1.00114.33           O
ATOM    572  OD2 ASP B  72      -7.424   9.520  17.644  1.00114.33           O
ATOM    573  C   ASP B  72      -4.765  11.956  17.839  1.00114.33           C
ATOM    574  O   ASP B  72      -5.317  11.370  18.769  1.00114.33           O
ATOM    575  N   ASP B  73      -3.491  12.369  17.938  1.00197.36           N
ATOM    576  CA  ASP B  73      -2.794  12.083  19.157  1.00197.36           C
ATOM    577  CB  ASP B  73      -2.425  10.601  19.335  1.00197.36           C
ATOM    578  CG  ASP B  73      -1.965  10.412  20.776  1.00197.36           C
ATOM    579  OD1 ASP B  73      -1.782  11.441  21.480  1.00197.36           O
ATOM    580  OD2 ASP B  73      -1.801   9.235  21.195  1.00197.36           O
ATOM    581  C   ASP B  73      -1.524  12.863  19.147  1.00197.36           C
ATOM    582  O   ASP B  73      -1.531  14.093  19.169  1.00197.36           O
ATOM    583  N   ALA B  74      -0.384  12.144  19.133  1.00 52.22           N
ATOM    584  CA  ALA B  74       0.888  12.807  19.144  1.00 52.22           C
ATOM    585  CB  ALA B  74       1.550  12.832  20.532  1.00 52.22           C
ATOM    586  C   ALA B  74       1.816  12.071  18.226  1.00 52.22           C
ATOM    587  O   ALA B  74       1.557  10.931  17.842  1.00 52.22           O
ATOM    588  N   LYS B  75       2.920  12.742  17.832  1.00 97.54           N
ATOM    589  CA  LYS B  75       3.914  12.191  16.951  1.00 97.54           C
ATOM    590  CB  LYS B  75       4.282  13.162  15.824  1.00 97.54           C
ATOM    591  CG  LYS B  75       5.366  12.659  14.880  1.00 97.54           C
ATOM    592  CD  LYS B  75       5.545  13.585  13.682  1.00 97.54           C
ATOM    593  CE  LYS B  75       6.856  13.370  12.933  1.00 97.54           C
ATOM    594  NZ  LYS B  75       6.986  14.380  11.860  1.00 97.54           N
ATOM    595  C   LYS B  75       5.159  11.951  17.748  1.00 97.54           C
ATOM    596  O   LYS B  75       5.597  12.812  18.507  1.00 97.54           O
ATOM    597  N   GLU B  76       5.745  10.745  17.611  1.00 64.48           N
ATOM    598  CA  GLU B  76       6.902  10.393  18.383  1.00 64.48           C
ATOM    599  CB  GLU B  76       7.239   8.897  18.280  1.00 64.48           C
ATOM    600  CG  GLU B  76       8.443   8.484  19.129  1.00 64.48           C
ATOM    601  CD  GLU B  76       8.663   6.991  18.931  1.00 64.48           C
ATOM    602  OE1 GLU B  76       8.646   6.544  17.753  1.00 64.48           O
ATOM    603  OE2 GLU B  76       8.844   6.277  19.953  1.00 64.48           O
ATOM    604  C   GLU B  76       8.145  11.140  17.995  1.00 64.48           C
ATOM    605  O   GLU B  76       8.747  11.804  18.834  1.00 64.48           O
ATOM    606  N   PHE B  77       8.578  11.081  16.716  1.00112.45           N
ATOM    607  CA  PHE B  77       9.853  11.664  16.357  1.00112.45           C
ATOM    608  CB  PHE B  77      10.030  13.138  16.780  1.00112.45           C
ATOM    609  CG  PHE B  77       9.092  14.027  16.036  1.00112.45           C
ATOM    610  CD1 PHE B  77       7.812  14.232  16.493  1.00112.45           C
ATOM    611  CD2 PHE B  77       9.501  14.672  14.891  1.00112.45           C
ATOM    612  CE1 PHE B  77       6.951  15.061  15.812  1.00112.45           C
ATOM    613  CE2 PHE B  77       8.644  15.501  14.207  1.00112.45           C
ATOM    614  CZ  PHE B  77       7.365  15.698  14.668  1.00112.45           C
ATOM    615  C   PHE B  77      10.941  10.905  17.081  1.00112.45           C
ATOM    616  O   PHE B  77      10.717  10.301  18.130  1.00112.45           O
ATOM    617  N   SER B  78      12.191  10.922  16.588  1.00132.27           N
ATOM    618  CA  SER B  78      13.154  10.189  17.367  1.00132.27           C
ATOM    619  CB  SER B  78      13.562   8.849  16.736  1.00132.27           C
ATOM    620  OG  SER B  78      14.509   8.191  17.566  1.00132.27           O
ATOM    621  C   SER B  78      14.401  10.995  17.521  1.00132.27           C
ATOM    622  O   SER B  78      14.727  11.821  16.668  1.00132.27           O
ATOM    623  N   TYR B  79      15.130  10.792  18.643  1.00298.13           N
ATOM    624  CA  TYR B  79      16.382  11.473  18.732  1.00298.13           C
ATOM    625  CB  TYR B  79      16.410  12.890  19.367  1.00298.13           C
ATOM    626  CG  TYR B  79      17.655  13.508  18.787  1.00298.13           C
ATOM    627  CD1 TYR B  79      17.776  13.667  17.421  1.00298.13           C
ATOM    628  CD2 TYR B  79      18.721  13.878  19.584  1.00298.13           C
ATOM    629  CE1 TYR B  79      18.914  14.206  16.864  1.00298.13           C
ATOM    630  CE2 TYR B  79      19.863  14.418  19.030  1.00298.13           C
ATOM    631  CZ  TYR B  79      19.962  14.586  17.668  1.00298.13           C
ATOM    632  OH  TYR B  79      21.131  15.138  17.100  1.00298.13           O
ATOM    633  C   TYR B  79      17.418  10.524  19.279  1.00298.13           C
ATOM    634  O   TYR B  79      17.165   9.334  19.470  1.00298.13           O
ATOM    635  N   VAL B  80      18.631  11.067  19.525  1.00177.36           N
ATOM    636  CA  VAL B  80      19.866  10.377  19.506  1.00177.36           C
ATOM    637  CB  VAL B  80      19.884   9.151  20.375  1.00177.36           C
ATOM    638  CG1 VAL B  80      21.223   8.422  20.173  1.00177.36           C
ATOM    639  CG2 VAL B  80      19.623   9.579  21.829  1.00177.36           C
ATOM    640  C   VAL B  80      19.749   9.965  18.084  1.00177.36           C
ATOM    641  O   VAL B  80      20.109   8.853  17.701  1.00177.36           O
ATOM    642  N   THR B  81      19.239  10.912  17.242  1.00267.54           N
ATOM    643  CA  THR B  81      18.782  10.416  15.991  1.00267.54           C
ATOM    644  CB  THR B  81      17.512   9.587  16.056  1.00267.54           C
ATOM    645  OG1 THR B  81      17.607   8.567  17.040  1.00267.54           O
ATOM    646  CG2 THR B  81      17.340   8.871  14.698  1.00267.54           C
ATOM    647  C   THR B  81      18.567  11.449  14.947  1.00267.54           C
ATOM    648  O   THR B  81      19.491  12.074  14.430  1.00267.54           O
ATOM    649  N   GLY B  82      17.276  11.668  14.660  1.00340.70           N
ATOM    650  CA  GLY B  82      16.851  12.326  13.476  1.00340.70           C
ATOM    651  C   GLY B  82      15.668  11.533  13.033  1.00340.70           C
ATOM    652  O   GLY B  82      15.206  10.672  13.766  1.00340.70           O
ATOM    653  N   GLU B  83      15.071  11.851  11.876  1.00310.32           N
ATOM    654  CA  GLU B  83      13.922  11.101  11.451  1.00310.32           C
ATOM    655  CB  GLU B  83      12.696  11.303  12.359  1.00310.32           C
ATOM    656  CG  GLU B  83      11.459  10.514  11.922  1.00310.32           C
ATOM    657  CD  GLU B  83      10.280  10.981  12.768  1.00310.32           C
ATOM    658  OE1 GLU B  83      10.482  11.893  13.614  1.00310.32           O
ATOM    659  OE2 GLU B  83       9.161  10.436  12.575  1.00310.32           O
ATOM    660  C   GLU B  83      13.584  11.718  10.149  1.00310.32           C
ATOM    661  O   GLU B  83      14.211  12.697   9.749  1.00310.32           O
ATOM    662  N   LYS B  84      12.610  11.156   9.419  1.00105.46           N
ATOM    663  CA  LYS B  84      12.287  11.856   8.223  1.00105.46           C
ATOM    664  CB  LYS B  84      11.948  10.938   7.037  1.00105.46           C
ATOM    665  CG  LYS B  84      11.784  11.697   5.719  1.00105.46           C
ATOM    666  CD  LYS B  84      11.907  10.808   4.480  1.00105.46           C
ATOM    667  CE  LYS B  84      10.759   9.814   4.308  1.00105.46           C
ATOM    668  NZ  LYS B  84      10.973   9.010   3.083  1.00105.46           N
ATOM    669  C   LYS B  84      11.093  12.684   8.551  1.00105.46           C
ATOM    670  O   LYS B  84       9.954  12.242   8.416  1.00105.46           O
ATOM    671  N   ILE B  85      11.340  13.926   9.005  1.00139.30           N
ATOM    672  CA  ILE B  85      10.263  14.803   9.339  1.00139.30           C
ATOM    673  CB  ILE B  85      10.414  15.432  10.707  1.00139.30           C
ATOM    674  CG2 ILE B  85      11.703  16.271  10.734  1.00139.30           C
ATOM    675  CG1 ILE B  85       9.145  16.192  11.136  1.00139.30           C
ATOM    676  CD1 ILE B  85       8.816  17.432  10.303  1.00139.30           C
ATOM    677  C   ILE B  85      10.252  15.852   8.279  1.00139.30           C
ATOM    678  O   ILE B  85      11.244  16.541   8.050  1.00139.30           O
ATOM    679  N   ARG B  86       9.117  15.969   7.569  1.00 93.27           N
ATOM    680  CA  ARG B  86       9.033  16.920   6.506  1.00 93.27           C
ATOM    681  CB  ARG B  86       8.725  16.234   5.165  1.00 93.27           C
ATOM    682  CG  ARG B  86       8.980  17.071   3.912  1.00 93.27           C
ATOM    683  CD  ARG B  86       8.767  16.249   2.639  1.00 93.27           C
ATOM    684  NE  ARG B  86       9.098  17.100   1.465  1.00 93.27           N
ATOM    685  CZ  ARG B  86       9.062  16.546   0.213  1.00 93.27           C
ATOM    686  NH1 ARG B  86       8.684  15.245   0.059  1.00 93.27           N
ATOM    687  NH2 ARG B  86       9.404  17.291  -0.875  1.00 93.27           N
ATOM    688  C   ARG B  86       7.893  17.822   6.844  1.00 93.27           C
ATOM    689  O   ARG B  86       6.803  17.358   7.175  1.00 93.27           O
ATOM    690  N   VAL B  87       8.128  19.146   6.791  1.00 87.47           N
ATOM    691  CA  VAL B  87       7.077  20.069   7.101  1.00 87.47           C
ATOM    692  CB  VAL B  87       7.563  21.375   7.657  1.00 87.47           C
ATOM    693  CG1 VAL B  87       8.375  22.092   6.570  1.00 87.47           C
ATOM    694  CG2 VAL B  87       6.352  22.182   8.149  1.00 87.47           C
ATOM    695  C   VAL B  87       6.341  20.347   5.836  1.00 87.47           C
ATOM    696  O   VAL B  87       6.929  20.412   4.757  1.00 87.47           O
ATOM    697  N   ALA B  88       5.012  20.507   5.942  1.00 38.58           N
ATOM    698  CA  ALA B  88       4.224  20.758   4.779  1.00 38.58           C
ATOM    699  CB  ALA B  88       2.975  19.871   4.686  1.00 38.58           C
ATOM    700  C   ALA B  88       3.755  22.162   4.884  1.00 38.58           C
ATOM    701  O   ALA B  88       3.536  22.683   5.977  1.00 38.58           O
ATOM    702  N   THR B  89       3.616  22.816   3.723  1.00159.42           N
ATOM    703  CA  THR B  89       3.181  24.174   3.701  1.00159.42           C
ATOM    704  CB  THR B  89       3.782  24.888   2.539  1.00159.42           C
ATOM    705  OG1 THR B  89       3.413  26.257   2.533  1.00159.42           O
ATOM    706  CG2 THR B  89       3.266  24.186   1.273  1.00159.42           C
ATOM    707  C   THR B  89       1.712  24.140   3.454  1.00159.42           C
ATOM    708  O   THR B  89       1.160  25.035   2.816  1.00159.42           O
ATOM    709  N   THR B  90       1.021  23.107   3.966  1.00109.47           N
ATOM    710  CA  THR B  90      -0.386  23.097   3.717  1.00109.47           C
ATOM    711  CB  THR B  90      -0.774  22.339   2.482  1.00109.47           C
ATOM    712  OG1 THR B  90      -2.148  22.549   2.189  1.00109.47           O
ATOM    713  CG2 THR B  90      -0.504  20.844   2.716  1.00109.47           C
ATOM    714  C   THR B  90      -1.087  22.449   4.861  1.00109.47           C
ATOM    715  O   THR B  90      -0.527  21.615   5.572  1.00109.47           O
ATOM    716  N   GLN B  91      -2.353  22.856   5.064  1.00131.05           N
ATOM    717  CA  GLN B  91      -3.217  22.271   6.042  1.00131.05           C
ATOM    718  CB  GLN B  91      -4.333  23.228   6.513  1.00131.05           C
ATOM    719  CG  GLN B  91      -5.406  22.587   7.401  1.00131.05           C
ATOM    720  CD  GLN B  91      -4.777  22.153   8.715  1.00131.05           C
ATOM    721  OE1 GLN B  91      -4.374  22.979   9.533  1.00131.05           O
ATOM    722  NE2 GLN B  91      -4.685  20.813   8.927  1.00131.05           N
ATOM    723  C   GLN B  91      -3.856  21.118   5.348  1.00131.05           C
ATOM    724  O   GLN B  91      -3.735  20.975   4.132  1.00131.05           O
ATOM    725  N   GLY B  92      -4.535  20.241   6.104  1.00 10.66           N
ATOM    726  CA  GLY B  92      -5.161  19.123   5.473  1.00 10.66           C
ATOM    727  C   GLY B  92      -4.181  18.008   5.527  1.00 10.66           C
ATOM    728  O   GLY B  92      -4.466  16.893   5.095  1.00 10.66           O
ATOM    729  N   ILE B  93      -2.981  18.289   6.067  1.00 49.25           N
ATOM    730  CA  ILE B  93      -2.044  17.222   6.187  1.00 49.25           C
ATOM    731  CB  ILE B  93      -0.652  17.556   5.740  1.00 49.25           C
ATOM    732  CG2 ILE B  93       0.278  16.407   6.163  1.00 49.25           C
ATOM    733  CG1 ILE B  93      -0.654  17.819   4.224  1.00 49.25           C
ATOM    734  CD1 ILE B  93       0.680  18.321   3.681  1.00 49.25           C
ATOM    735  C   ILE B  93      -2.025  16.837   7.618  1.00 49.25           C
ATOM    736  O   ILE B  93      -1.687  17.629   8.496  1.00 49.25           O
ATOM    737  N   GLN B  94      -2.424  15.581   7.878  1.00 48.59           N
ATOM    738  CA  GLN B  94      -2.483  15.103   9.218  1.00 48.59           C
ATOM    739  CB  GLN B  94      -3.247  13.773   9.329  1.00 48.59           C
ATOM    740  CG  GLN B  94      -3.502  13.293  10.757  1.00 48.59           C
ATOM    741  CD  GLN B  94      -4.357  12.037  10.655  1.00 48.59           C
ATOM    742  OE1 GLN B  94      -4.895  11.549  11.648  1.00 48.59           O
ATOM    743  NE2 GLN B  94      -4.495  11.500   9.413  1.00 48.59           N
ATOM    744  C   GLN B  94      -1.070  14.894   9.629  1.00 48.59           C
ATOM    745  O   GLN B  94      -0.294  14.254   8.922  1.00 48.59           O
ATOM    746  N   SER B  95      -0.693  15.455  10.790  1.00 68.90           N
ATOM    747  CA  SER B  95       0.667  15.325  11.197  1.00 68.90           C
ATOM    748  CB  SER B  95       0.982  16.034  12.522  1.00 68.90           C
ATOM    749  OG  SER B  95       2.349  15.846  12.850  1.00 68.90           O
ATOM    750  C   SER B  95       0.932  13.878  11.391  1.00 68.90           C
ATOM    751  O   SER B  95       0.133  13.155  11.983  1.00 68.90           O
ATOM    752  N   THR B  96       2.081  13.427  10.865  1.00 34.20           N
ATOM    753  CA  THR B  96       2.488  12.066  10.980  1.00 34.20           C
ATOM    754  CB  THR B  96       2.225  11.259   9.742  1.00 34.20           C
ATOM    755  OG1 THR B  96       2.932  11.804   8.638  1.00 34.20           O
ATOM    756  CG2 THR B  96       0.712  11.270   9.460  1.00 34.20           C
ATOM    757  C   THR B  96       3.961  12.098  11.200  1.00 34.20           C
ATOM    758  O   THR B  96       4.588  13.154  11.147  1.00 34.20           O
ATOM    759  N   ARG B  97       4.551  10.919  11.440  1.00113.38           N
ATOM    760  CA  ARG B  97       5.946  10.828  11.732  1.00113.38           C
ATOM    761  CB  ARG B  97       6.375   9.365  11.935  1.00113.38           C
ATOM    762  CG  ARG B  97       5.459   8.636  12.924  1.00113.38           C
ATOM    763  CD  ARG B  97       4.101   8.275  12.308  1.00113.38           C
ATOM    764  NE  ARG B  97       3.115   8.084  13.408  1.00113.38           N
ATOM    765  CZ  ARG B  97       1.866   8.622  13.280  1.00113.38           C
ATOM    766  NH1 ARG B  97       1.542   9.328  12.158  1.00113.38           N
ATOM    767  NH2 ARG B  97       0.942   8.460  14.272  1.00113.38           N
ATOM    768  C   ARG B  97       6.671  11.385  10.546  1.00113.38           C
ATOM    769  O   ARG B  97       7.695  12.051  10.689  1.00113.38           O
ATOM    770  N   ASP B  98       6.184  11.075   9.330  1.00 49.27           N
ATOM    771  CA  ASP B  98       6.811  11.579   8.141  1.00 49.27           C
ATOM    772  CB  ASP B  98       6.320  10.876   6.865  1.00 49.27           C
ATOM    773  CG  ASP B  98       6.881   9.463   6.866  1.00 49.27           C
ATOM    774  OD1 ASP B  98       7.688   9.147   7.780  1.00 49.27           O
ATOM    775  OD2 ASP B  98       6.510   8.680   5.952  1.00 49.27           O
ATOM    776  C   ASP B  98       6.585  13.051   7.939  1.00 49.27           C
ATOM    777  O   ASP B  98       7.540  13.795   7.721  1.00 49.27           O
ATOM    778  N   VAL B  99       5.324  13.535   8.018  1.00 47.59           N
ATOM    779  CA  VAL B  99       5.145  14.919   7.675  1.00 47.59           C
ATOM    780  CB  VAL B  99       4.635  15.117   6.276  1.00 47.59           C
ATOM    781  CG1 VAL B  99       4.412  16.620   6.038  1.00 47.59           C
ATOM    782  CG2 VAL B  99       5.632  14.472   5.299  1.00 47.59           C
ATOM    783  C   VAL B  99       4.165  15.575   8.593  1.00 47.59           C
ATOM    784  O   VAL B  99       3.201  14.971   9.058  1.00 47.59           O
ATOM    785  N   ILE B 100       4.401  16.872   8.853  1.00 48.91           N
ATOM    786  CA  ILE B 100       3.569  17.669   9.702  1.00 48.91           C
ATOM    787  CB  ILE B 100       4.266  18.114  10.954  1.00 48.91           C
ATOM    788  CG2 ILE B 100       4.689  16.864  11.742  1.00 48.91           C
ATOM    789  CG1 ILE B 100       5.447  19.032  10.601  1.00 48.91           C
ATOM    790  CD1 ILE B 100       6.033  19.766  11.807  1.00 48.91           C
ATOM    791  C   ILE B 100       3.295  18.909   8.917  1.00 48.91           C
ATOM    792  O   ILE B 100       3.879  19.109   7.854  1.00 48.91           O
ATOM    793  N   ALA B 101       2.360  19.755   9.388  1.00 36.05           N
ATOM    794  CA  ALA B 101       2.094  20.977   8.680  1.00 36.05           C
ATOM    795  CB  ALA B 101       0.690  21.037   8.061  1.00 36.05           C
ATOM    796  C   ALA B 101       2.204  22.107   9.657  1.00 36.05           C
ATOM    797  O   ALA B 101       1.976  21.936  10.854  1.00 36.05           O
ATOM    798  N   LEU B 102       2.581  23.302   9.158  1.00123.22           N
ATOM    799  CA  LEU B 102       2.768  24.441  10.007  1.00123.22           C
ATOM    800  CB  LEU B 102       4.261  24.831  10.019  1.00123.22           C
ATOM    801  CG  LEU B 102       4.740  25.707  11.189  1.00123.22           C
ATOM    802  CD1 LEU B 102       6.253  25.954  11.111  1.00123.22           C
ATOM    803  CD2 LEU B 102       3.961  27.010  11.289  1.00123.22           C
ATOM    804  C   LEU B 102       1.887  25.507   9.414  1.00123.22           C
ATOM    805  O   LEU B 102       1.553  25.444   8.234  1.00123.22           O
ATOM    806  N   ASN B 103       1.427  26.473  10.234  1.00 96.48           N
ATOM    807  CA  ASN B 103       0.529  27.520   9.831  1.00 96.48           C
ATOM    808  CB  ASN B 103       0.090  28.399  11.016  1.00 96.48           C
ATOM    809  CG  ASN B 103      -1.079  29.279  10.578  1.00 96.48           C
ATOM    810  OD1 ASN B 103      -1.468  30.193  11.303  1.00 96.48           O
ATOM    811  ND2 ASN B 103      -1.668  28.993   9.384  1.00 96.48           N
ATOM    812  C   ASN B 103       1.136  28.431   8.806  1.00 96.48           C
ATOM    813  O   ASN B 103       0.488  28.740   7.808  1.00 96.48           O
ATOM    814  N   VAL B 104       2.388  28.898   8.994  1.00 53.10           N
ATOM    815  CA  VAL B 104       2.876  29.845   8.030  1.00 53.10           C
ATOM    816  CB  VAL B 104       4.029  30.663   8.536  1.00 53.10           C
ATOM    817  CG1 VAL B 104       4.563  31.538   7.389  1.00 53.10           C
ATOM    818  CG2 VAL B 104       3.539  31.476   9.748  1.00 53.10           C
ATOM    819  C   VAL B 104       3.327  29.072   6.835  1.00 53.10           C
ATOM    820  O   VAL B 104       4.507  28.765   6.674  1.00 53.10           O
ATOM    821  N   ALA B 105       2.365  28.740   5.950  1.00 49.34           N
ATOM    822  CA  ALA B 105       2.683  27.964   4.791  1.00 49.34           C
ATOM    823  CB  ALA B 105       1.434  27.574   3.981  1.00 49.34           C
ATOM    824  C   ALA B 105       3.568  28.749   3.887  1.00 49.34           C
ATOM    825  O   ALA B 105       4.648  28.275   3.540  1.00 49.34           O
ATOM    826  N   GLY B 106       3.139  29.997   3.582  1.00 49.78           N
ATOM    827  CA  GLY B 106       3.717  30.952   2.666  1.00 49.78           C
ATOM    828  C   GLY B 106       4.619  30.273   1.687  1.00 49.78           C
ATOM    829  O   GLY B 106       5.757  29.941   2.016  1.00 49.78           O
ATOM    830  N   SER B 107       4.149  30.099   0.433  1.00162.68           N
ATOM    831  CA  SER B 107       4.985  29.441  -0.527  1.00162.68           C
ATOM    832  CB  SER B 107       4.348  29.279  -1.916  1.00162.68           C
ATOM    833  OG  SER B 107       5.249  28.614  -2.788  1.00162.68           O
ATOM    834  C   SER B 107       6.192  30.297  -0.658  1.00162.68           C
ATOM    835  O   SER B 107       6.076  31.488  -0.941  1.00162.68           O
ATOM    836  N   LEU B 108       7.370  29.665  -0.489  1.00307.02           N
ATOM    837  CA  LEU B 108       8.640  30.325  -0.400  1.00307.02           C
ATOM    838  CB  LEU B 108       9.220  30.691  -1.779  1.00307.02           C
ATOM    839  CG  LEU B 108      10.589  31.393  -1.722  1.00307.02           C
ATOM    840  CD1 LEU B 108      11.658  30.475  -1.110  1.00307.02           C
ATOM    841  CD2 LEU B 108      10.999  31.925  -3.106  1.00307.02           C
ATOM    842  C   LEU B 108       8.433  31.564   0.415  1.00307.02           C
ATOM    843  O   LEU B 108       8.687  32.680  -0.035  1.00307.02           O
ATOM    844  N   ASP B 109       7.930  31.356   1.649  1.00174.47           N
ATOM    845  CA  ASP B 109       7.689  32.373   2.632  1.00174.47           C
ATOM    846  CB  ASP B 109       6.200  32.551   2.972  1.00174.47           C
ATOM    847  CG  ASP B 109       6.047  33.856   3.742  1.00174.47           C
ATOM    848  OD1 ASP B 109       7.086  34.393   4.212  1.00174.47           O
ATOM    849  OD2 ASP B 109       4.890  34.340   3.860  1.00174.47           O
ATOM    850  C   ASP B 109       8.379  31.842   3.840  1.00174.47           C
ATOM    851  O   ASP B 109       9.484  32.264   4.172  1.00174.47           O
ATOM    852  N   ILE B 110       7.725  30.892   4.537  1.00138.97           N
ATOM    853  CA  ILE B 110       8.390  30.222   5.613  1.00138.97           C
ATOM    854  CB  ILE B 110       7.510  29.286   6.388  1.00138.97           C
ATOM    855  CG2 ILE B 110       6.974  28.196   5.445  1.00138.97           C
ATOM    856  CG1 ILE B 110       8.289  28.757   7.602  1.00138.97           C
ATOM    857  CD1 ILE B 110       8.686  29.858   8.586  1.00138.97           C
ATOM    858  C   ILE B 110       9.491  29.454   4.961  1.00138.97           C
ATOM    859  O   ILE B 110      10.620  29.413   5.447  1.00138.97           O
ATOM    860  N   TYR B 111       9.172  28.851   3.799  1.00102.81           N
ATOM    861  CA  TYR B 111      10.113  28.103   3.022  1.00102.81           C
ATOM    862  CB  TYR B 111       9.494  27.644   1.678  1.00102.81           C
ATOM    863  CG  TYR B 111      10.536  27.003   0.816  1.00102.81           C
ATOM    864  CD1 TYR B 111      11.387  27.771   0.049  1.00102.81           C
ATOM    865  CD2 TYR B 111      10.660  25.633   0.760  1.00102.81           C
ATOM    866  CE1 TYR B 111      12.354  27.201  -0.738  1.00102.81           C
ATOM    867  CE2 TYR B 111      11.623  25.051  -0.032  1.00102.81           C
ATOM    868  CZ  TYR B 111      12.477  25.836  -0.773  1.00102.81           C
ATOM    869  OH  TYR B 111      13.475  25.253  -1.582  1.00102.81           O
ATOM    870  C   TYR B 111      11.197  29.067   2.662  1.00102.81           C
ATOM    871  O   TYR B 111      12.380  28.754   2.772  1.00102.81           O
ATOM    872  N   ASP B 112      10.806  30.273   2.208  1.00 81.99           N
ATOM    873  CA  ASP B 112      11.767  31.230   1.743  1.00 81.99           C
ATOM    874  CB  ASP B 112      11.125  32.521   1.206  1.00 81.99           C
ATOM    875  CG  ASP B 112      12.217  33.425   0.640  1.00 81.99           C
ATOM    876  OD1 ASP B 112      13.389  32.971   0.547  1.00 81.99           O
ATOM    877  OD2 ASP B 112      11.887  34.588   0.283  1.00 81.99           O
ATOM    878  C   ASP B 112      12.664  31.638   2.868  1.00 81.99           C
ATOM    879  O   ASP B 112      13.880  31.729   2.703  1.00 81.99           O
ATOM    880  N   GLU B 113      12.073  31.890   4.049  1.00 80.35           N
ATOM    881  CA  GLU B 113      12.797  32.403   5.175  1.00 80.35           C
ATOM    882  CB  GLU B 113      11.858  32.762   6.340  1.00 80.35           C
ATOM    883  CG  GLU B 113      12.569  33.314   7.575  1.00 80.35           C
ATOM    884  CD  GLU B 113      11.499  33.622   8.613  1.00 80.35           C
ATOM    885  OE1 GLU B 113      10.336  33.878   8.204  1.00 80.35           O
ATOM    886  OE2 GLU B 113      11.827  33.617   9.829  1.00 80.35           O
ATOM    887  C   GLU B 113      13.799  31.418   5.692  1.00 80.35           C
ATOM    888  O   GLU B 113      14.953  31.773   5.928  1.00 80.35           O
ATOM    889  N   VAL B 114      13.395  30.145   5.865  1.00 92.81           N
ATOM    890  CA  VAL B 114      14.279  29.167   6.426  1.00 92.81           C
ATOM    891  CB  VAL B 114      13.592  27.874   6.758  1.00 92.81           C
ATOM    892  CG1 VAL B 114      13.061  27.259   5.453  1.00 92.81           C
ATOM    893  CG2 VAL B 114      14.578  26.968   7.519  1.00 92.81           C
ATOM    894  C   VAL B 114      15.373  28.863   5.452  1.00 92.81           C
ATOM    895  O   VAL B 114      15.170  28.866   4.240  1.00 92.81           O
ATOM    896  N   GLU B 115      16.587  28.601   5.980  1.00 69.63           N
ATOM    897  CA  GLU B 115      17.716  28.286   5.154  1.00 69.63           C
ATOM    898  CB  GLU B 115      18.925  29.211   5.377  1.00 69.63           C
ATOM    899  CG  GLU B 115      20.094  28.930   4.430  1.00 69.63           C
ATOM    900  CD  GLU B 115      21.205  29.920   4.749  1.00 69.63           C
ATOM    901  OE1 GLU B 115      21.008  30.753   5.673  1.00 69.63           O
ATOM    902  OE2 GLU B 115      22.265  29.859   4.070  1.00 69.63           O
ATOM    903  C   GLU B 115      18.135  26.896   5.512  1.00 69.63           C
ATOM    904  O   GLU B 115      17.665  26.336   6.500  1.00 69.63           O
ATOM    905  N   VAL B 116      19.018  26.290   4.695  1.00 34.90           N
ATOM    906  CA  VAL B 116      19.445  24.947   4.952  1.00 34.90           C
ATOM    907  CB  VAL B 116      20.266  24.357   3.843  1.00 34.90           C
ATOM    908  CG1 VAL B 116      20.737  22.956   4.271  1.00 34.90           C
ATOM    909  CG2 VAL B 116      19.429  24.369   2.553  1.00 34.90           C
ATOM    910  C   VAL B 116      20.287  24.945   6.187  1.00 34.90           C
ATOM    911  O   VAL B 116      21.044  25.880   6.443  1.00 34.90           O
ATOM    912  N   GLY B 117      20.141  23.889   7.013  1.00 17.57           N
ATOM    913  CA  GLY B 117      20.938  23.769   8.199  1.00 17.57           C
ATOM    914  C   GLY B 117      20.353  24.653   9.257  1.00 17.57           C
ATOM    915  O   GLY B 117      20.921  24.808  10.337  1.00 17.57           O
ATOM    916  N   HIS B 118      19.187  25.253   8.965  1.00 86.54           N
ATOM    917  CA  HIS B 118      18.501  26.124   9.880  1.00 86.54           C
ATOM    918  ND1 HIS B 118      16.614  29.131  10.232  1.00 86.54           N
ATOM    919  CG  HIS B 118      16.503  27.776  10.018  1.00 86.54           C
ATOM    920  CB  HIS B 118      17.427  26.968   9.161  1.00 86.54           C
ATOM    921  NE2 HIS B 118      14.775  28.465  11.291  1.00 86.54           N
ATOM    922  CD2 HIS B 118      15.377  27.385  10.675  1.00 86.54           C
ATOM    923  CE1 HIS B 118      15.552  29.491  10.998  1.00 86.54           C
ATOM    924  C   HIS B 118      17.880  25.280  10.948  1.00 86.54           C
ATOM    925  O   HIS B 118      17.805  24.058  10.822  1.00 86.54           O
ATOM    926  N   THR B 119      17.470  25.909  12.070  1.00101.32           N
ATOM    927  CA  THR B 119      16.897  25.135  13.133  1.00101.32           C
ATOM    928  CB  THR B 119      17.630  25.278  14.436  1.00101.32           C
ATOM    929  OG1 THR B 119      17.135  24.344  15.383  1.00101.32           O
ATOM    930  CG2 THR B 119      17.447  26.714  14.957  1.00101.32           C
ATOM    931  C   THR B 119      15.482  25.567  13.366  1.00101.32           C
ATOM    932  O   THR B 119      15.172  26.757  13.420  1.00101.32           O
ATOM    933  N   ILE B 120      14.579  24.574  13.500  1.00 74.62           N
ATOM    934  CA  ILE B 120      13.198  24.842  13.773  1.00 74.62           C
ATOM    935  CB  ILE B 120      12.259  24.353  12.707  1.00 74.62           C
ATOM    936  CG2 ILE B 120      10.824  24.507  13.236  1.00 74.62           C
ATOM    937  CG1 ILE B 120      12.505  25.095  11.382  1.00 74.62           C
ATOM    938  CD1 ILE B 120      13.844  24.760  10.728  1.00 74.62           C
ATOM    939  C   ILE B 120      12.864  24.106  15.031  1.00 74.62           C
ATOM    940  O   ILE B 120      13.264  22.959  15.216  1.00 74.62           O
ATOM    941  N   LEU B 121      12.130  24.763  15.946  1.00 78.80           N
ATOM    942  CA  LEU B 121      11.790  24.153  17.196  1.00 78.80           C
ATOM    943  CB  LEU B 121      12.235  24.972  18.420  1.00 78.80           C
ATOM    944  CG  LEU B 121      13.764  25.106  18.543  1.00 78.80           C
ATOM    945  CD1 LEU B 121      14.355  25.871  17.349  1.00 78.80           C
ATOM    946  CD2 LEU B 121      14.163  25.713  19.897  1.00 78.80           C
ATOM    947  C   LEU B 121      10.303  24.020  17.271  1.00 78.80           C
ATOM    948  O   LEU B 121       9.562  24.811  16.691  1.00 78.80           O
ATOM    949  N   ILE B 122       9.830  22.980  17.984  1.00 82.99           N
ATOM    950  CA  ILE B 122       8.421  22.775  18.141  1.00 82.99           C
ATOM    951  CB  ILE B 122       7.879  21.612  17.360  1.00 82.99           C
ATOM    952  CG2 ILE B 122       8.490  20.324  17.928  1.00 82.99           C
ATOM    953  CG1 ILE B 122       6.342  21.629  17.369  1.00 82.99           C
ATOM    954  CD1 ILE B 122       5.716  20.655  16.372  1.00 82.99           C
ATOM    955  C   ILE B 122       8.175  22.499  19.588  1.00 82.99           C
ATOM    956  O   ILE B 122       9.096  22.165  20.330  1.00 82.99           O
ATOM    957  N   ASP B 123       6.908  22.636  20.023  1.00 57.42           N
ATOM    958  CA  ASP B 123       6.560  22.391  21.392  1.00 57.42           C
ATOM    959  CB  ASP B 123       6.708  20.913  21.795  1.00 57.42           C
ATOM    960  CG  ASP B 123       6.124  20.731  23.189  1.00 57.42           C
ATOM    961  OD1 ASP B 123       5.647  21.741  23.772  1.00 57.42           O
ATOM    962  OD2 ASP B 123       6.141  19.574  23.687  1.00 57.42           O
ATOM    963  C   ASP B 123       7.431  23.207  22.288  1.00 57.42           C
ATOM    964  O   ASP B 123       8.106  22.677  23.168  1.00 57.42           O
ATOM    965  N   ASP B 124       7.438  24.532  22.053  1.00 78.41           N
ATOM    966  CA  ASP B 124       8.154  25.501  22.829  1.00 78.41           C
ATOM    967  CB  ASP B 124       7.499  25.884  24.181  1.00 78.41           C
ATOM    968  CG  ASP B 124       7.397  24.715  25.156  1.00 78.41           C
ATOM    969  OD1 ASP B 124       8.394  23.966  25.330  1.00 78.41           O
ATOM    970  OD2 ASP B 124       6.307  24.584  25.775  1.00 78.41           O
ATOM    971  C   ASP B 124       9.591  25.117  23.006  1.00 78.41           C
ATOM    972  O   ASP B 124      10.165  25.277  24.082  1.00 78.41           O
ATOM    973  N   GLY B 125      10.221  24.625  21.924  1.00 30.84           N
ATOM    974  CA  GLY B 125      11.633  24.366  21.946  1.00 30.84           C
ATOM    975  C   GLY B 125      11.950  22.972  22.401  1.00 30.84           C
ATOM    976  O   GLY B 125      13.120  22.593  22.442  1.00 30.84           O
ATOM    977  N   LYS B 126      10.938  22.162  22.758  1.00 41.13           N
ATOM    978  CA  LYS B 126      11.229  20.844  23.252  1.00 41.13           C
ATOM    979  CB  LYS B 126       9.954  20.107  23.697  1.00 41.13           C
ATOM    980  CG  LYS B 126      10.203  18.755  24.367  1.00 41.13           C
ATOM    981  CD  LYS B 126       8.966  18.206  25.081  1.00 41.13           C
ATOM    982  CE  LYS B 126       9.187  16.852  25.757  1.00 41.13           C
ATOM    983  NZ  LYS B 126       7.939  16.408  26.416  1.00 41.13           N
ATOM    984  C   LYS B 126      11.885  20.012  22.184  1.00 41.13           C
ATOM    985  O   LYS B 126      12.959  19.452  22.395  1.00 41.13           O
ATOM    986  N   LEU B 127      11.261  19.938  20.992  1.00102.68           N
ATOM    987  CA  LEU B 127      11.744  19.164  19.878  1.00102.68           C
ATOM    988  CB  LEU B 127      10.574  18.576  19.061  1.00102.68           C
ATOM    989  CG  LEU B 127      10.924  17.722  17.823  1.00102.68           C
ATOM    990  CD1 LEU B 127      11.387  16.306  18.191  1.00102.68           C
ATOM    991  CD2 LEU B 127       9.760  17.713  16.819  1.00102.68           C
ATOM    992  C   LEU B 127      12.430  20.148  18.985  1.00102.68           C
ATOM    993  O   LEU B 127      11.917  21.239  18.749  1.00102.68           O
ATOM    994  N   GLY B 128      13.617  19.792  18.461  1.00 32.16           N
ATOM    995  CA  GLY B 128      14.325  20.696  17.600  1.00 32.16           C
ATOM    996  C   GLY B 128      14.416  20.042  16.260  1.00 32.16           C
ATOM    997  O   GLY B 128      14.170  18.843  16.126  1.00 32.16           O
ATOM    998  N   LEU B 129      14.779  20.829  15.227  1.00 61.24           N
ATOM    999  CA  LEU B 129      14.795  20.312  13.889  1.00 61.24           C
ATOM   1000  CB  LEU B 129      13.533  20.727  13.121  1.00 61.24           C
ATOM   1001  CG  LEU B 129      12.241  20.112  13.689  1.00 61.24           C
ATOM   1002  CD1 LEU B 129      11.009  20.553  12.882  1.00 61.24           C
ATOM   1003  CD2 LEU B 129      12.356  18.585  13.812  1.00 61.24           C
ATOM   1004  C   LEU B 129      15.986  20.856  13.150  1.00 61.24           C
ATOM   1005  O   LEU B 129      16.541  21.892  13.513  1.00 61.24           O
ATOM   1006  N   LYS B 130      16.418  20.137  12.089  1.00 93.15           N
ATOM   1007  CA  LYS B 130      17.511  20.547  11.245  1.00 93.15           C
ATOM   1008  CB  LYS B 130      18.667  19.530  11.179  1.00 93.15           C
ATOM   1009  CG  LYS B 130      19.728  19.668  12.270  1.00 93.15           C
ATOM   1010  CD  LYS B 130      20.562  20.945  12.132  1.00 93.15           C
ATOM   1011  CE  LYS B 130      21.676  21.069  13.173  1.00 93.15           C
ATOM   1012  NZ  LYS B 130      22.429  22.326  12.960  1.00 93.15           N
ATOM   1013  C   LYS B 130      16.998  20.647   9.846  1.00 93.15           C
ATOM   1014  O   LYS B 130      16.270  19.780   9.370  1.00 93.15           O
ATOM   1015  N   VAL B 131      17.403  21.713   9.138  1.00 68.72           N
ATOM   1016  CA  VAL B 131      16.963  21.931   7.791  1.00 68.72           C
ATOM   1017  CB  VAL B 131      17.258  23.333   7.371  1.00 68.72           C
ATOM   1018  CG1 VAL B 131      16.909  23.528   5.887  1.00 68.72           C
ATOM   1019  CG2 VAL B 131      16.595  24.273   8.378  1.00 68.72           C
ATOM   1020  C   VAL B 131      17.858  21.132   6.910  1.00 68.72           C
ATOM   1021  O   VAL B 131      18.902  21.630   6.489  1.00 68.72           O
ATOM   1022  N   ILE B 132      17.498  19.869   6.618  1.00102.92           N
ATOM   1023  CA  ILE B 132      18.367  19.137   5.751  1.00102.92           C
ATOM   1024  CB  ILE B 132      18.095  17.657   5.762  1.00102.92           C
ATOM   1025  CG2 ILE B 132      16.627  17.410   5.383  1.00102.92           C
ATOM   1026  CG1 ILE B 132      19.119  16.918   4.885  1.00102.92           C
ATOM   1027  CD1 ILE B 132      19.099  15.402   5.070  1.00102.92           C
ATOM   1028  C   ILE B 132      18.274  19.648   4.343  1.00102.92           C
ATOM   1029  O   ILE B 132      19.276  20.063   3.763  1.00102.92           O
ATOM   1030  N   ASP B 133      17.051  19.690   3.772  1.00 89.30           N
ATOM   1031  CA  ASP B 133      16.905  20.115   2.407  1.00 89.30           C
ATOM   1032  CB  ASP B 133      16.732  18.965   1.398  1.00 89.30           C
ATOM   1033  CG  ASP B 133      16.864  19.536  -0.007  1.00 89.30           C
ATOM   1034  OD1 ASP B 133      17.494  20.618  -0.150  1.00 89.30           O
ATOM   1035  OD2 ASP B 133      16.345  18.892  -0.958  1.00 89.30           O
ATOM   1036  C   ASP B 133      15.694  20.981   2.324  1.00 89.30           C
ATOM   1037  O   ASP B 133      14.847  20.979   3.216  1.00 89.30           O
ATOM   1038  N   LYS B 134      15.599  21.777   1.244  1.00109.24           N
ATOM   1039  CA  LYS B 134      14.476  22.651   1.118  1.00109.24           C
ATOM   1040  CB  LYS B 134      14.937  24.115   1.257  1.00109.24           C
ATOM   1041  CG  LYS B 134      13.899  25.084   1.813  1.00109.24           C
ATOM   1042  CD  LYS B 134      14.483  26.437   2.221  1.00109.24           C
ATOM   1043  CE  LYS B 134      14.819  27.343   1.035  1.00109.24           C
ATOM   1044  NZ  LYS B 134      15.372  28.627   1.520  1.00109.24           N
ATOM   1045  C   LYS B 134      13.925  22.432  -0.261  1.00109.24           C
ATOM   1046  O   LYS B 134      14.489  22.895  -1.252  1.00109.24           O
ATOM   1047  N   ASP B 135      12.788  21.718  -0.365  1.00 60.91           N
ATOM   1048  CA  ASP B 135      12.241  21.449  -1.664  1.00 60.91           C
ATOM   1049  CB  ASP B 135      11.439  20.136  -1.723  1.00 60.91           C
ATOM   1050  CG  ASP B 135      11.031  19.859  -3.165  1.00 60.91           C
ATOM   1051  OD1 ASP B 135      11.258  20.742  -4.036  1.00 60.91           O
ATOM   1052  OD2 ASP B 135      10.487  18.750  -3.416  1.00 60.91           O
ATOM   1053  C   ASP B 135      11.321  22.575  -1.993  1.00 60.91           C
ATOM   1054  O   ASP B 135      10.165  22.603  -1.577  1.00 60.91           O
ATOM   1055  N   ILE B 136      11.833  23.541  -2.771  1.00 85.61           N
ATOM   1056  CA  ILE B 136      11.078  24.710  -3.102  1.00 85.61           C
ATOM   1057  CB  ILE B 136      11.891  25.737  -3.842  1.00 85.61           C
ATOM   1058  CG2 ILE B 136      12.334  25.140  -5.188  1.00 85.61           C
ATOM   1059  CG1 ILE B 136      11.108  27.055  -3.960  1.00 85.61           C
ATOM   1060  CD1 ILE B 136      11.964  28.233  -4.425  1.00 85.61           C
ATOM   1061  C   ILE B 136       9.901  24.339  -3.943  1.00 85.61           C
ATOM   1062  O   ILE B 136       8.807  24.865  -3.750  1.00 85.61           O
ATOM   1063  N   ALA B 137      10.102  23.432  -4.917  1.00 36.40           N
ATOM   1064  CA  ALA B 137       9.041  23.090  -5.821  1.00 36.40           C
ATOM   1065  CB  ALA B 137       9.500  22.127  -6.927  1.00 36.40           C
ATOM   1066  C   ALA B 137       7.910  22.427  -5.099  1.00 36.40           C
ATOM   1067  O   ALA B 137       6.754  22.819  -5.248  1.00 36.40           O
ATOM   1068  N   THR B 138       8.217  21.414  -4.269  1.00104.12           N
ATOM   1069  CA  THR B 138       7.193  20.693  -3.570  1.00104.12           C
ATOM   1070  CB  THR B 138       7.686  19.467  -2.861  1.00104.12           C
ATOM   1071  OG1 THR B 138       6.587  18.669  -2.446  1.00104.12           O
ATOM   1072  CG2 THR B 138       8.503  19.905  -1.639  1.00104.12           C
ATOM   1073  C   THR B 138       6.613  21.618  -2.553  1.00104.12           C
ATOM   1074  O   THR B 138       5.448  21.494  -2.178  1.00104.12           O
ATOM   1075  N   ARG B 139       7.427  22.591  -2.095  1.00149.74           N
ATOM   1076  CA  ARG B 139       7.003  23.514  -1.084  1.00149.74           C
ATOM   1077  CB  ARG B 139       5.625  24.123  -1.416  1.00149.74           C
ATOM   1078  CG  ARG B 139       5.229  25.349  -0.591  1.00149.74           C
ATOM   1079  CD  ARG B 139       3.878  25.934  -1.018  1.00149.74           C
ATOM   1080  NE  ARG B 139       3.525  27.017  -0.057  1.00149.74           N
ATOM   1081  CZ  ARG B 139       2.226  27.418   0.081  1.00149.74           C
ATOM   1082  NH1 ARG B 139       1.247  26.840  -0.675  1.00149.74           N
ATOM   1083  NH2 ARG B 139       1.905  28.391   0.983  1.00149.74           N
ATOM   1084  C   ARG B 139       6.938  22.765   0.209  1.00149.74           C
ATOM   1085  O   ARG B 139       6.095  23.028   1.067  1.00149.74           O
ATOM   1086  N   GLN B 140       7.861  21.793   0.359  1.00 60.28           N
ATOM   1087  CA  GLN B 140       7.973  21.028   1.562  1.00 60.28           C
ATOM   1088  CB  GLN B 140       7.589  19.554   1.359  1.00 60.28           C
ATOM   1089  CG  GLN B 140       6.116  19.421   0.954  1.00 60.28           C
ATOM   1090  CD  GLN B 140       5.769  17.954   0.760  1.00 60.28           C
ATOM   1091  OE1 GLN B 140       5.131  17.588  -0.227  1.00 60.28           O
ATOM   1092  NE2 GLN B 140       6.180  17.093   1.729  1.00 60.28           N
ATOM   1093  C   GLN B 140       9.389  21.139   2.023  1.00 60.28           C
ATOM   1094  O   GLN B 140      10.336  20.854   1.294  1.00 60.28           O
ATOM   1095  N   PHE B 141       9.548  21.565   3.284  1.00 72.62           N
ATOM   1096  CA  PHE B 141      10.818  21.828   3.885  1.00 72.62           C
ATOM   1097  CB  PHE B 141      10.612  22.977   4.875  1.00 72.62           C
ATOM   1098  CG  PHE B 141      11.864  23.334   5.551  1.00 72.62           C
ATOM   1099  CD1 PHE B 141      12.779  24.116   4.900  1.00 72.62           C
ATOM   1100  CD2 PHE B 141      12.096  22.874   6.826  1.00 72.62           C
ATOM   1101  CE1 PHE B 141      13.944  24.457   5.527  1.00 72.62           C
ATOM   1102  CE2 PHE B 141      13.256  23.216   7.459  1.00 72.62           C
ATOM   1103  CZ  PHE B 141      14.159  24.004   6.799  1.00 72.62           C
ATOM   1104  C   PHE B 141      11.214  20.565   4.577  1.00 72.62           C
ATOM   1105  O   PHE B 141      10.489  20.065   5.434  1.00 72.62           O
ATOM   1106  N   ILE B 142      12.381  19.993   4.214  1.00 95.66           N
ATOM   1107  CA  ILE B 142      12.735  18.735   4.809  1.00 95.66           C
ATOM   1108  CB  ILE B 142      13.314  17.725   3.861  1.00 95.66           C
ATOM   1109  CG2 ILE B 142      14.659  18.246   3.355  1.00 95.66           C
ATOM   1110  CG1 ILE B 142      13.387  16.345   4.538  1.00 95.66           C
ATOM   1111  CD1 ILE B 142      13.665  15.200   3.565  1.00 95.66           C
ATOM   1112  C   ILE B 142      13.678  18.957   5.945  1.00 95.66           C
ATOM   1113  O   ILE B 142      14.612  19.754   5.865  1.00 95.66           O
ATOM   1114  N   VAL B 143      13.416  18.240   7.056  1.00 55.68           N
ATOM   1115  CA  VAL B 143      14.134  18.411   8.285  1.00 55.68           C
ATOM   1116  CB  VAL B 143      13.270  19.164   9.260  1.00 55.68           C
ATOM   1117  CG1 VAL B 143      13.921  19.211  10.645  1.00 55.68           C
ATOM   1118  CG2 VAL B 143      12.967  20.543   8.662  1.00 55.68           C
ATOM   1119  C   VAL B 143      14.382  17.050   8.888  1.00 55.68           C
ATOM   1120  O   VAL B 143      13.729  16.072   8.530  1.00 55.68           O
ATOM   1121  N   GLU B 144      15.365  16.954   9.813  1.00 85.81           N
ATOM   1122  CA  GLU B 144      15.638  15.750  10.543  1.00 85.81           C
ATOM   1123  CB  GLU B 144      17.115  15.325  10.483  1.00 85.81           C
ATOM   1124  CG  GLU B 144      17.373  13.938  11.069  1.00 85.81           C
ATOM   1125  CD  GLU B 144      18.859  13.632  10.950  1.00 85.81           C
ATOM   1126  OE1 GLU B 144      19.593  14.474  10.366  1.00 85.81           O
ATOM   1127  OE2 GLU B 144      19.281  12.553  11.445  1.00 85.81           O
ATOM   1128  C   GLU B 144      15.303  16.076  11.971  1.00 85.81           C
ATOM   1129  O   GLU B 144      15.421  17.232  12.372  1.00 85.81           O
ATOM   1130  N   VAL B 145      14.860  15.094  12.792  1.00 73.68           N
ATOM   1131  CA  VAL B 145      14.471  15.484  14.128  1.00 73.68           C
ATOM   1132  CB  VAL B 145      13.482  14.546  14.757  1.00 73.68           C
ATOM   1133  CG1 VAL B 145      13.165  15.050  16.175  1.00 73.68           C
ATOM   1134  CG2 VAL B 145      12.249  14.441  13.841  1.00 73.68           C
ATOM   1135  C   VAL B 145      15.684  15.521  15.017  1.00 73.68           C
ATOM   1136  O   VAL B 145      16.327  14.502  15.254  1.00 73.68           O
ATOM   1137  N   GLU B 146      16.049  16.735  15.482  1.00 99.34           N
ATOM   1138  CA  GLU B 146      17.172  17.018  16.348  1.00 99.34           C
ATOM   1139  CB  GLU B 146      17.577  18.501  16.355  1.00 99.34           C
ATOM   1140  CG  GLU B 146      18.245  19.026  15.087  1.00 99.34           C
ATOM   1141  CD  GLU B 146      18.785  20.400  15.462  1.00 99.34           C
ATOM   1142  OE1 GLU B 146      18.681  20.754  16.667  1.00 99.34           O
ATOM   1143  OE2 GLU B 146      19.308  21.112  14.565  1.00 99.34           O
ATOM   1144  C   GLU B 146      16.970  16.716  17.795  1.00 99.34           C
ATOM   1145  O   GLU B 146      17.869  16.198  18.439  1.00 99.34           O
ATOM   1146  N   ASN B 147      15.836  17.102  18.397  1.00 85.03           N
ATOM   1147  CA  ASN B 147      15.724  16.833  19.802  1.00 85.03           C
ATOM   1148  CB  ASN B 147      15.667  18.121  20.645  1.00 85.03           C
ATOM   1149  CG  ASN B 147      15.849  17.774  22.115  1.00 85.03           C
ATOM   1150  OD1 ASN B 147      15.901  18.662  22.965  1.00 85.03           O
ATOM   1151  ND2 ASN B 147      15.959  16.456  22.429  1.00 85.03           N
ATOM   1152  C   ASN B 147      14.419  16.152  19.943  1.00 85.03           C
ATOM   1153  O   ASN B 147      13.375  16.798  19.995  1.00 85.03           O
ATOM   1154  N   ASP B 148      14.457  14.821  20.058  1.00 99.23           N
ATOM   1155  CA  ASP B 148      13.250  14.066  20.082  1.00 99.23           C
ATOM   1156  CB  ASP B 148      13.513  12.555  20.124  1.00 99.23           C
ATOM   1157  CG  ASP B 148      12.209  11.834  19.852  1.00 99.23           C
ATOM   1158  OD1 ASP B 148      11.309  12.483  19.258  1.00 99.23           O
ATOM   1159  OD2 ASP B 148      12.096  10.637  20.231  1.00 99.23           O
ATOM   1160  C   ASP B 148      12.483  14.390  21.332  1.00 99.23           C
ATOM   1161  O   ASP B 148      13.003  15.004  22.263  1.00 99.23           O
ATOM   1162  N   GLY B 149      11.193  13.992  21.351  1.00 29.44           N
ATOM   1163  CA  GLY B 149      10.313  14.183  22.458  1.00 29.44           C
ATOM   1164  C   GLY B 149       8.942  13.784  22.006  1.00 29.44           C
ATOM   1165  O   GLY B 149       8.789  13.079  21.012  1.00 29.44           O
ATOM   1166  N   ILE B 150       7.896  14.228  22.727  1.00 30.25           N
ATOM   1167  CA  ILE B 150       6.551  13.884  22.357  1.00 30.25           C
ATOM   1168  CB  ILE B 150       5.699  13.454  23.517  1.00 30.25           C
ATOM   1169  CG2 ILE B 150       4.256  13.293  23.010  1.00 30.25           C
ATOM   1170  CG1 ILE B 150       6.268  12.188  24.178  1.00 30.25           C
ATOM   1171  CD1 ILE B 150       5.632  11.875  25.532  1.00 30.25           C
ATOM   1172  C   ILE B 150       5.923  15.126  21.815  1.00 30.25           C
ATOM   1173  O   ILE B 150       6.033  16.195  22.414  1.00 30.25           O
ATOM   1174  N   ILE B 151       5.262  15.023  20.644  1.00126.96           N
ATOM   1175  CA  ILE B 151       4.657  16.195  20.081  1.00126.96           C
ATOM   1176  CB  ILE B 151       5.121  16.506  18.684  1.00126.96           C
ATOM   1177  CG2 ILE B 151       4.765  15.323  17.772  1.00126.96           C
ATOM   1178  CG1 ILE B 151       4.543  17.853  18.217  1.00126.96           C
ATOM   1179  CD1 ILE B 151       5.081  19.053  18.996  1.00126.96           C
ATOM   1180  C   ILE B 151       3.167  16.039  20.061  1.00126.96           C
ATOM   1181  O   ILE B 151       2.618  15.121  19.455  1.00126.96           O
ATOM   1182  N   ALA B 152       2.474  16.952  20.764  1.00 36.15           N
ATOM   1183  CA  ALA B 152       1.043  16.979  20.819  1.00 36.15           C
ATOM   1184  CB  ALA B 152       0.488  17.533  22.142  1.00 36.15           C
ATOM   1185  C   ALA B 152       0.577  17.879  19.722  1.00 36.15           C
ATOM   1186  O   ALA B 152       1.375  18.381  18.932  1.00 36.15           O
ATOM   1187  N   LYS B 153      -0.752  18.070  19.628  1.00 35.47           N
ATOM   1188  CA  LYS B 153      -1.332  18.899  18.613  1.00 35.47           C
ATOM   1189  CB  LYS B 153      -2.851  18.699  18.473  1.00 35.47           C
ATOM   1190  CG  LYS B 153      -3.247  17.278  18.067  1.00 35.47           C
ATOM   1191  CD  LYS B 153      -4.733  16.973  18.275  1.00 35.47           C
ATOM   1192  CE  LYS B 153      -5.132  15.552  17.872  1.00 35.47           C
ATOM   1193  NZ  LYS B 153      -6.578  15.345  18.109  1.00 35.47           N
ATOM   1194  C   LYS B 153      -1.106  20.344  18.950  1.00 35.47           C
ATOM   1195  O   LYS B 153      -0.975  20.716  20.115  1.00 35.47           O
ATOM   1196  N   GLN B 154      -1.033  21.187  17.899  1.00132.45           N
ATOM   1197  CA  GLN B 154      -0.926  22.617  18.005  1.00132.45           C
ATOM   1198  CB  GLN B 154      -2.273  23.283  18.369  1.00132.45           C
ATOM   1199  CG  GLN B 154      -2.866  22.867  19.721  1.00132.45           C
ATOM   1200  CD  GLN B 154      -2.667  23.993  20.727  1.00132.45           C
ATOM   1201  OE1 GLN B 154      -2.812  23.800  21.932  1.00132.45           O
ATOM   1202  NE2 GLN B 154      -2.325  25.207  20.217  1.00132.45           N
ATOM   1203  C   GLN B 154       0.159  23.045  18.949  1.00132.45           C
ATOM   1204  O   GLN B 154      -0.074  23.828  19.867  1.00132.45           O
ATOM   1205  N   LYS B 155       1.394  22.546  18.743  1.00113.01           N
ATOM   1206  CA  LYS B 155       2.494  22.948  19.576  1.00113.01           C
ATOM   1207  CB  LYS B 155       3.578  21.868  19.727  1.00113.01           C
ATOM   1208  CG  LYS B 155       3.104  20.640  20.511  1.00113.01           C
ATOM   1209  CD  LYS B 155       2.701  20.945  21.957  1.00113.01           C
ATOM   1210  CE  LYS B 155       1.352  21.654  22.091  1.00113.01           C
ATOM   1211  NZ  LYS B 155       1.050  21.904  23.519  1.00113.01           N
ATOM   1212  C   LYS B 155       3.124  24.164  18.968  1.00113.01           C
ATOM   1213  O   LYS B 155       2.910  24.469  17.796  1.00113.01           O
ATOM   1214  N   GLY B 156       3.913  24.904  19.775  1.00 26.20           N
ATOM   1215  CA  GLY B 156       4.523  26.122  19.319  1.00 26.20           C
ATOM   1216  C   GLY B 156       5.592  25.822  18.318  1.00 26.20           C
ATOM   1217  O   GLY B 156       6.373  24.884  18.473  1.00 26.20           O
ATOM   1218  N   VAL B 157       5.659  26.654  17.258  1.00 34.81           N
ATOM   1219  CA  VAL B 157       6.680  26.502  16.264  1.00 34.81           C
ATOM   1220  CB  VAL B 157       6.166  26.571  14.856  1.00 34.81           C
ATOM   1221  CG1 VAL B 157       7.363  26.517  13.892  1.00 34.81           C
ATOM   1222  CG2 VAL B 157       5.152  25.433  14.651  1.00 34.81           C
ATOM   1223  C   VAL B 157       7.611  27.652  16.463  1.00 34.81           C
ATOM   1224  O   VAL B 157       7.181  28.805  16.475  1.00 34.81           O
ATOM   1225  N   ASN B 158       8.917  27.367  16.644  1.00 64.97           N
ATOM   1226  CA  ASN B 158       9.849  28.431  16.890  1.00 64.97           C
ATOM   1227  CB  ASN B 158      10.475  28.337  18.288  1.00 64.97           C
ATOM   1228  CG  ASN B 158       9.324  28.367  19.285  1.00 64.97           C
ATOM   1229  OD1 ASN B 158       8.885  29.426  19.731  1.00 64.97           O
ATOM   1230  ND2 ASN B 158       8.798  27.159  19.623  1.00 64.97           N
ATOM   1231  C   ASN B 158      10.960  28.318  15.892  1.00 64.97           C
ATOM   1232  O   ASN B 158      11.683  27.328  15.841  1.00 64.97           O
ATOM   1233  N   ILE B 159      11.094  29.361  15.058  1.00145.82           N
ATOM   1234  CA  ILE B 159      12.038  29.566  13.995  1.00145.82           C
ATOM   1235  CB  ILE B 159      11.528  30.535  12.971  1.00145.82           C
ATOM   1236  CG2 ILE B 159      11.592  31.949  13.574  1.00145.82           C
ATOM   1237  CG1 ILE B 159      12.307  30.372  11.659  1.00145.82           C
ATOM   1238  CD1 ILE B 159      11.585  30.961  10.451  1.00145.82           C
ATOM   1239  C   ILE B 159      13.449  29.965  14.374  1.00145.82           C
ATOM   1240  O   ILE B 159      14.311  29.760  13.522  1.00145.82           O
ATOM   1241  N   PRO B 160      13.760  30.536  15.532  1.00163.88           N
ATOM   1242  CA  PRO B 160      14.991  31.275  15.731  1.00163.88           C
ATOM   1243  CD  PRO B 160      13.335  29.938  16.789  1.00163.88           C
ATOM   1244  CB  PRO B 160      15.253  31.319  17.229  1.00163.88           C
ATOM   1245  CG  PRO B 160      14.513  30.088  17.757  1.00163.88           C
ATOM   1246  C   PRO B 160      16.231  30.991  14.973  1.00163.88           C
ATOM   1247  O   PRO B 160      16.868  29.952  15.140  1.00163.88           O
ATOM   1248  N   ASN B 161      16.542  31.994  14.136  1.00141.68           N
ATOM   1249  CA  ASN B 161      17.632  32.105  13.228  1.00141.68           C
ATOM   1250  CB  ASN B 161      17.875  30.841  12.391  1.00141.68           C
ATOM   1251  CG  ASN B 161      19.130  31.061  11.559  1.00141.68           C
ATOM   1252  OD1 ASN B 161      19.496  30.229  10.730  1.00141.68           O
ATOM   1253  ND2 ASN B 161      19.816  32.213  11.789  1.00141.68           N
ATOM   1254  C   ASN B 161      17.165  33.181  12.305  1.00141.68           C
ATOM   1255  O   ASN B 161      17.625  34.321  12.357  1.00141.68           O
ATOM   1256  N   THR B 162      16.197  32.818  11.437  1.00107.99           N
ATOM   1257  CA  THR B 162      15.647  33.728  10.472  1.00107.99           C
ATOM   1258  CB  THR B 162      15.037  33.032   9.291  1.00107.99           C
ATOM   1259  OG1 THR B 162      13.972  32.192   9.713  1.00107.99           O
ATOM   1260  CG2 THR B 162      16.126  32.193   8.603  1.00107.99           C
ATOM   1261  C   THR B 162      14.583  34.564  11.111  1.00107.99           C
ATOM   1262  O   THR B 162      14.120  34.286  12.215  1.00107.99           O
ATOM   1263  N   LYS B 163      14.184  35.646  10.416  1.00 80.29           N
ATOM   1264  CA  LYS B 163      13.179  36.546  10.905  1.00 80.29           C
ATOM   1265  CB  LYS B 163      13.632  38.013  10.821  1.00 80.29           C
ATOM   1266  CG  LYS B 163      14.375  38.332   9.521  1.00 80.29           C
ATOM   1267  CD  LYS B 163      14.834  39.786   9.410  1.00 80.29           C
ATOM   1268  CE  LYS B 163      15.861  40.016   8.299  1.00 80.29           C
ATOM   1269  NZ  LYS B 163      16.424  41.380   8.403  1.00 80.29           N
ATOM   1270  C   LYS B 163      11.942  36.341  10.089  1.00 80.29           C
ATOM   1271  O   LYS B 163      11.988  36.335   8.859  1.00 80.29           O
ATOM   1272  N   ILE B 164      10.792  36.147  10.771  1.00 89.97           N
ATOM   1273  CA  ILE B 164       9.567  35.874  10.072  1.00 89.97           C
ATOM   1274  CB  ILE B 164       8.830  34.676  10.607  1.00 89.97           C
ATOM   1275  CG2 ILE B 164       8.531  34.904  12.098  1.00 89.97           C
ATOM   1276  CG1 ILE B 164       7.588  34.380   9.750  1.00 89.97           C
ATOM   1277  CD1 ILE B 164       6.937  33.033  10.062  1.00 89.97           C
ATOM   1278  C   ILE B 164       8.659  37.048  10.178  1.00 89.97           C
ATOM   1279  O   ILE B 164       8.304  37.506  11.262  1.00 89.97           O
ATOM   1280  N   PRO B 165       8.323  37.567   9.031  1.00131.21           N
ATOM   1281  CA  PRO B 165       7.414  38.677   9.020  1.00131.21           C
ATOM   1282  CD  PRO B 165       9.342  37.698   8.001  1.00131.21           C
ATOM   1283  CB  PRO B 165       7.681  39.437   7.722  1.00131.21           C
ATOM   1284  CG  PRO B 165       9.144  39.096   7.396  1.00131.21           C
ATOM   1285  C   PRO B 165       5.980  38.280   9.170  1.00131.21           C
ATOM   1286  O   PRO B 165       5.562  37.296   8.564  1.00131.21           O
ATOM   1287  N   PHE B 166       5.211  39.038   9.973  1.00 62.59           N
ATOM   1288  CA  PHE B 166       3.793  38.855  10.044  1.00 62.59           C
ATOM   1289  CB  PHE B 166       3.300  38.181  11.336  1.00 62.59           C
ATOM   1290  CG  PHE B 166       3.678  36.742  11.279  1.00 62.59           C
ATOM   1291  CD1 PHE B 166       4.934  36.325  11.655  1.00 62.59           C
ATOM   1292  CD2 PHE B 166       2.767  35.805  10.848  1.00 62.59           C
ATOM   1293  CE1 PHE B 166       5.274  34.994  11.599  1.00 62.59           C
ATOM   1294  CE2 PHE B 166       3.101  34.473  10.790  1.00 62.59           C
ATOM   1295  CZ  PHE B 166       4.358  34.066  11.167  1.00 62.59           C
ATOM   1296  C   PHE B 166       3.255  40.245  10.033  1.00 62.59           C
ATOM   1297  O   PHE B 166       3.336  40.967  11.026  1.00 62.59           O
ATOM   1298  N   PRO B 167       2.715  40.651   8.926  1.00100.84           N
ATOM   1299  CA  PRO B 167       2.220  41.994   8.859  1.00100.84           C
ATOM   1300  CD  PRO B 167       3.215  40.196   7.640  1.00100.84           C
ATOM   1301  CB  PRO B 167       2.245  42.393   7.380  1.00100.84           C
ATOM   1302  CG  PRO B 167       2.470  41.073   6.623  1.00100.84           C
ATOM   1303  C   PRO B 167       0.879  42.115   9.497  1.00100.84           C
ATOM   1304  O   PRO B 167       0.166  41.118   9.595  1.00100.84           O
ATOM   1305  N   ALA B 168       0.533  43.333   9.948  1.00215.37           N
ATOM   1306  CA  ALA B 168      -0.752  43.586  10.525  1.00215.37           C
ATOM   1307  CB  ALA B 168      -1.927  43.213   9.604  1.00215.37           C
ATOM   1308  C   ALA B 168      -0.886  42.816  11.795  1.00215.37           C
ATOM   1309  O   ALA B 168      -0.180  41.838  12.031  1.00215.37           O
ATOM   1310  N   LEU B 169      -1.804  43.284  12.660  1.00 63.99           N
ATOM   1311  CA  LEU B 169      -2.084  42.659  13.917  1.00 63.99           C
ATOM   1312  CB  LEU B 169      -2.777  43.593  14.923  1.00 63.99           C
ATOM   1313  CG  LEU B 169      -1.938  44.822  15.318  1.00 63.99           C
ATOM   1314  CD1 LEU B 169      -2.688  45.707  16.325  1.00 63.99           C
ATOM   1315  CD2 LEU B 169      -0.540  44.414  15.806  1.00 63.99           C
ATOM   1316  C   LEU B 169      -3.022  41.529  13.655  1.00 63.99           C
ATOM   1317  O   LEU B 169      -3.689  41.480  12.622  1.00 63.99           O
ATOM   1318  N   ALA B 170      -3.091  40.573  14.599  1.00 22.67           N
ATOM   1319  CA  ALA B 170      -3.972  39.457  14.432  1.00 22.67           C
ATOM   1320  CB  ALA B 170      -3.802  38.369  15.505  1.00 22.67           C
ATOM   1321  C   ALA B 170      -5.366  39.972  14.521  1.00 22.67           C
ATOM   1322  O   ALA B 170      -5.615  41.044  15.070  1.00 22.67           O
ATOM   1323  N   GLU B 171      -6.314  39.214  13.942  1.00 59.08           N
ATOM   1324  CA  GLU B 171      -7.689  39.606  13.967  1.00 59.08           C
ATOM   1325  CB  GLU B 171      -8.605  38.584  13.274  1.00 59.08           C
ATOM   1326  CG  GLU B 171      -8.258  38.354  11.802  1.00 59.08           C
ATOM   1327  CD  GLU B 171      -7.061  37.414  11.757  1.00 59.08           C
ATOM   1328  OE1 GLU B 171      -6.698  36.868  12.834  1.00 59.08           O
ATOM   1329  OE2 GLU B 171      -6.495  37.226  10.648  1.00 59.08           O
ATOM   1330  C   GLU B 171      -8.083  39.632  15.406  1.00 59.08           C
ATOM   1331  O   GLU B 171      -8.783  40.535  15.861  1.00 59.08           O
ATOM   1332  N   ARG B 172      -7.610  38.623  16.158  1.00 95.71           N
ATOM   1333  CA  ARG B 172      -7.913  38.479  17.551  1.00 95.71           C
ATOM   1334  CB  ARG B 172      -7.265  37.215  18.144  1.00 95.71           C
ATOM   1335  CG  ARG B 172      -7.217  37.182  19.673  1.00 95.71           C
ATOM   1336  CD  ARG B 172      -8.579  37.109  20.363  1.00 95.71           C
ATOM   1337  NE  ARG B 172      -8.314  37.052  21.828  1.00 95.71           N
ATOM   1338  CZ  ARG B 172      -9.315  37.291  22.724  1.00 95.71           C
ATOM   1339  NH1 ARG B 172     -10.572  37.589  22.282  1.00 95.71           N
ATOM   1340  NH2 ARG B 172      -9.058  37.232  24.063  1.00 95.71           N
ATOM   1341  C   ARG B 172      -7.384  39.650  18.314  1.00 95.71           C
ATOM   1342  O   ARG B 172      -8.088  40.233  19.137  1.00 95.71           O
ATOM   1343  N   ASP B 173      -6.129  40.045  18.040  1.00 25.29           N
ATOM   1344  CA  ASP B 173      -5.520  41.112  18.779  1.00 25.29           C
ATOM   1345  CB  ASP B 173      -4.071  41.388  18.340  1.00 25.29           C
ATOM   1346  CG  ASP B 173      -3.204  40.221  18.791  1.00 25.29           C
ATOM   1347  OD1 ASP B 173      -3.627  39.493  19.729  1.00 25.29           O
ATOM   1348  OD2 ASP B 173      -2.104  40.043  18.204  1.00 25.29           O
ATOM   1349  C   ASP B 173      -6.302  42.362  18.543  1.00 25.29           C
ATOM   1350  O   ASP B 173      -6.521  43.149  19.462  1.00 25.29           O
ATOM   1351  N   ASN B 174      -6.759  42.568  17.296  1.00 67.88           N
ATOM   1352  CA  ASN B 174      -7.454  43.778  16.969  1.00 67.88           C
ATOM   1353  CB  ASN B 174      -7.875  43.832  15.490  1.00 67.88           C
ATOM   1354  CG  ASN B 174      -8.305  45.255  15.157  1.00 67.88           C
ATOM   1355  OD1 ASN B 174      -8.706  45.543  14.030  1.00 67.88           O
ATOM   1356  ND2 ASN B 174      -8.213  46.174  16.155  1.00 67.88           N
ATOM   1357  C   ASN B 174      -8.697  43.871  17.797  1.00 67.88           C
ATOM   1358  O   ASN B 174      -8.991  44.919  18.371  1.00 67.88           O
ATOM   1359  N   ALA B 175      -9.453  42.765  17.898  1.00 18.57           N
ATOM   1360  CA  ALA B 175     -10.685  42.788  18.631  1.00 18.57           C
ATOM   1361  CB  ALA B 175     -11.427  41.441  18.592  1.00 18.57           C
ATOM   1362  C   ALA B 175     -10.384  43.092  20.061  1.00 18.57           C
ATOM   1363  O   ALA B 175     -11.095  43.860  20.706  1.00 18.57           O
ATOM   1364  N   ASP B 176      -9.304  42.492  20.589  1.00 36.09           N
ATOM   1365  CA  ASP B 176      -8.949  42.658  21.966  1.00 36.09           C
ATOM   1366  CB  ASP B 176      -7.716  41.826  22.353  1.00 36.09           C
ATOM   1367  CG  ASP B 176      -8.102  40.355  22.278  1.00 36.09           C
ATOM   1368  OD1 ASP B 176      -9.328  40.067  22.230  1.00 36.09           O
ATOM   1369  OD2 ASP B 176      -7.177  39.500  22.262  1.00 36.09           O
ATOM   1370  C   ASP B 176      -8.620  44.095  22.227  1.00 36.09           C
ATOM   1371  O   ASP B 176      -9.049  44.661  23.231  1.00 36.09           O
ATOM   1372  N   ILE B 177      -7.864  44.733  21.315  1.00 28.67           N
ATOM   1373  CA  ILE B 177      -7.444  46.085  21.550  1.00 28.67           C
ATOM   1374  CB  ILE B 177      -6.537  46.607  20.474  1.00 28.67           C
ATOM   1375  CG2 ILE B 177      -6.326  48.111  20.715  1.00 28.67           C
ATOM   1376  CG1 ILE B 177      -5.230  45.796  20.445  1.00 28.67           C
ATOM   1377  CD1 ILE B 177      -4.373  46.055  19.207  1.00 28.67           C
ATOM   1378  C   ILE B 177      -8.643  46.978  21.628  1.00 28.67           C
ATOM   1379  O   ILE B 177      -8.771  47.774  22.557  1.00 28.67           O
ATOM   1380  N   ARG B 178      -9.582  46.841  20.675  1.00 41.70           N
ATOM   1381  CA  ARG B 178     -10.731  47.700  20.668  1.00 41.70           C
ATOM   1382  CB  ARG B 178     -11.677  47.428  19.486  1.00 41.70           C
ATOM   1383  CG  ARG B 178     -11.070  47.824  18.139  1.00 41.70           C
ATOM   1384  CD  ARG B 178     -11.989  47.571  16.943  1.00 41.70           C
ATOM   1385  NE  ARG B 178     -11.255  48.007  15.722  1.00 41.70           N
ATOM   1386  CZ  ARG B 178     -11.835  47.883  14.492  1.00 41.70           C
ATOM   1387  NH1 ARG B 178     -13.089  47.357  14.379  1.00 41.70           N
ATOM   1388  NH2 ARG B 178     -11.161  48.288  13.377  1.00 41.70           N
ATOM   1389  C   ARG B 178     -11.483  47.464  21.936  1.00 41.70           C
ATOM   1390  O   ARG B 178     -11.992  48.398  22.554  1.00 41.70           O
ATOM   1391  N   PHE B 179     -11.549  46.193  22.362  1.00 44.52           N
ATOM   1392  CA  PHE B 179     -12.239  45.832  23.564  1.00 44.52           C
ATOM   1393  CB  PHE B 179     -12.142  44.317  23.827  1.00 44.52           C
ATOM   1394  CG  PHE B 179     -12.762  43.991  25.141  1.00 44.52           C
ATOM   1395  CD1 PHE B 179     -14.129  43.944  25.287  1.00 44.52           C
ATOM   1396  CD2 PHE B 179     -11.965  43.708  26.227  1.00 44.52           C
ATOM   1397  CE1 PHE B 179     -14.690  43.635  26.504  1.00 44.52           C
ATOM   1398  CE2 PHE B 179     -12.519  43.398  27.446  1.00 44.52           C
ATOM   1399  CZ  PHE B 179     -13.885  43.363  27.585  1.00 44.52           C
ATOM   1400  C   PHE B 179     -11.576  46.559  24.686  1.00 44.52           C
ATOM   1401  O   PHE B 179     -12.239  47.125  25.553  1.00 44.52           O
ATOM   1402  N   GLY B 180     -10.232  46.576  24.679  1.00 18.12           N
ATOM   1403  CA  GLY B 180      -9.496  47.214  25.728  1.00 18.12           C
ATOM   1404  C   GLY B 180      -9.808  48.677  25.737  1.00 18.12           C
ATOM   1405  O   GLY B 180      -9.894  49.286  26.802  1.00 18.12           O
ATOM   1406  N   LEU B 181      -9.954  49.299  24.549  1.00 75.97           N
ATOM   1407  CA  LEU B 181     -10.193  50.713  24.523  1.00 75.97           C
ATOM   1408  CB  LEU B 181     -10.213  51.312  23.102  1.00 75.97           C
ATOM   1409  CG  LEU B 181     -10.152  52.863  23.023  1.00 75.97           C
ATOM   1410  CD1 LEU B 181     -10.180  53.325  21.564  1.00 75.97           C
ATOM   1411  CD2 LEU B 181     -11.230  53.583  23.851  1.00 75.97           C
ATOM   1412  C   LEU B 181     -11.520  50.979  25.161  1.00 75.97           C
ATOM   1413  O   LEU B 181     -11.649  51.893  25.973  1.00 75.97           O
ATOM   1414  N   GLU B 182     -12.542  50.174  24.828  1.00 21.02           N
ATOM   1415  CA  GLU B 182     -13.844  50.446  25.370  1.00 21.02           C
ATOM   1416  CB  GLU B 182     -14.928  49.465  24.886  1.00 21.02           C
ATOM   1417  CG  GLU B 182     -15.278  49.637  23.406  1.00 21.02           C
ATOM   1418  CD  GLU B 182     -16.356  48.623  23.051  1.00 21.02           C
ATOM   1419  OE1 GLU B 182     -16.791  47.876  23.967  1.00 21.02           O
ATOM   1420  OE2 GLU B 182     -16.763  48.586  21.858  1.00 21.02           O
ATOM   1421  C   GLU B 182     -13.745  50.338  26.854  1.00 21.02           C
ATOM   1422  O   GLU B 182     -14.325  51.134  27.590  1.00 21.02           O
ATOM   1423  N   GLN B 183     -12.976  49.347  27.327  1.00 44.81           N
ATOM   1424  CA  GLN B 183     -12.794  49.129  28.728  1.00 44.81           C
ATOM   1425  CB  GLN B 183     -11.969  47.869  29.020  1.00 44.81           C
ATOM   1426  CG  GLN B 183     -12.688  46.597  28.571  1.00 44.81           C
ATOM   1427  CD  GLN B 183     -14.055  46.592  29.242  1.00 44.81           C
ATOM   1428  OE1 GLN B 183     -15.081  46.428  28.584  1.00 44.81           O
ATOM   1429  NE2 GLN B 183     -14.073  46.781  30.588  1.00 44.81           N
ATOM   1430  C   GLN B 183     -12.091  50.321  29.308  1.00 44.81           C
ATOM   1431  O   GLN B 183     -12.375  50.720  30.435  1.00 44.81           O
ATOM   1432  N   GLY B 184     -11.163  50.942  28.549  1.00 22.47           N
ATOM   1433  CA  GLY B 184     -10.473  52.085  29.081  1.00 22.47           C
ATOM   1434  C   GLY B 184      -9.255  51.624  29.818  1.00 22.47           C
ATOM   1435  O   GLY B 184      -8.867  52.205  30.831  1.00 22.47           O
ATOM   1436  N   LEU B 185      -8.631  50.547  29.309  1.00101.00           N
ATOM   1437  CA  LEU B 185      -7.474  49.925  29.878  1.00101.00           C
ATOM   1438  CB  LEU B 185      -7.313  48.533  29.241  1.00101.00           C
ATOM   1439  CG  LEU B 185      -6.281  47.607  29.879  1.00101.00           C
ATOM   1440  CD1 LEU B 185      -6.325  46.213  29.241  1.00101.00           C
ATOM   1441  CD2 LEU B 185      -4.893  48.224  29.832  1.00101.00           C
ATOM   1442  C   LEU B 185      -6.277  50.808  29.637  1.00101.00           C
ATOM   1443  O   LEU B 185      -6.160  51.443  28.590  1.00101.00           O
ATOM   1444  N   ASN B 186      -5.382  50.892  30.650  1.00 59.57           N
ATOM   1445  CA  ASN B 186      -4.219  51.745  30.665  1.00 59.57           C
ATOM   1446  CB  ASN B 186      -3.610  51.848  32.071  1.00 59.57           C
ATOM   1447  CG  ASN B 186      -4.653  52.499  32.966  1.00 59.57           C
ATOM   1448  OD1 ASN B 186      -5.315  53.456  32.568  1.00 59.57           O
ATOM   1449  ND2 ASN B 186      -4.816  51.960  34.203  1.00 59.57           N
ATOM   1450  C   ASN B 186      -3.113  51.306  29.743  1.00 59.57           C
ATOM   1451  O   ASN B 186      -2.600  52.122  28.979  1.00 59.57           O
ATOM   1452  N   PHE B 187      -2.709  50.015  29.765  1.00 52.63           N
ATOM   1453  CA  PHE B 187      -1.534  49.660  29.011  1.00 52.63           C
ATOM   1454  CB  PHE B 187      -0.338  49.260  29.894  1.00 52.63           C
ATOM   1455  CG  PHE B 187       0.125  50.451  30.659  1.00 52.63           C
ATOM   1456  CD1 PHE B 187       1.009  51.343  30.098  1.00 52.63           C
ATOM   1457  CD2 PHE B 187      -0.320  50.672  31.942  1.00 52.63           C
ATOM   1458  CE1 PHE B 187       1.441  52.440  30.806  1.00 52.63           C
ATOM   1459  CE2 PHE B 187       0.108  51.767  32.654  1.00 52.63           C
ATOM   1460  CZ  PHE B 187       0.989  52.655  32.085  1.00 52.63           C
ATOM   1461  C   PHE B 187      -1.786  48.474  28.137  1.00 52.63           C
ATOM   1462  O   PHE B 187      -2.647  47.642  28.408  1.00 52.63           O
ATOM   1463  N   ILE B 188      -1.026  48.372  27.031  1.00 36.94           N
ATOM   1464  CA  ILE B 188      -1.168  47.225  26.188  1.00 36.94           C
ATOM   1465  CB  ILE B 188      -1.719  47.561  24.832  1.00 36.94           C
ATOM   1466  CG2 ILE B 188      -1.691  46.291  23.966  1.00 36.94           C
ATOM   1467  CG1 ILE B 188      -3.121  48.176  24.971  1.00 36.94           C
ATOM   1468  CD1 ILE B 188      -3.638  48.806  23.680  1.00 36.94           C
ATOM   1469  C   ILE B 188       0.196  46.647  25.996  1.00 36.94           C
ATOM   1470  O   ILE B 188       1.113  47.330  25.543  1.00 36.94           O
ATOM   1471  N   ALA B 189       0.368  45.361  26.347  1.00 33.93           N
ATOM   1472  CA  ALA B 189       1.633  44.734  26.132  1.00 33.93           C
ATOM   1473  CB  ALA B 189       1.999  43.693  27.205  1.00 33.93           C
ATOM   1474  C   ALA B 189       1.482  44.017  24.837  1.00 33.93           C
ATOM   1475  O   ALA B 189       0.574  43.204  24.660  1.00 33.93           O
ATOM   1476  N   ILE B 190       2.381  44.305  23.883  1.00 86.91           N
ATOM   1477  CA  ILE B 190       2.265  43.697  22.595  1.00 86.91           C
ATOM   1478  CB  ILE B 190       2.520  44.670  21.482  1.00 86.91           C
ATOM   1479  CG2 ILE B 190       3.854  45.377  21.761  1.00 86.91           C
ATOM   1480  CG1 ILE B 190       2.387  43.990  20.110  1.00 86.91           C
ATOM   1481  CD1 ILE B 190       2.340  44.977  18.944  1.00 86.91           C
ATOM   1482  C   ILE B 190       3.262  42.589  22.537  1.00 86.91           C
ATOM   1483  O   ILE B 190       4.467  42.799  22.672  1.00 86.91           O
ATOM   1484  N   SER B 191       2.752  41.361  22.348  1.00 45.60           N
ATOM   1485  CA  SER B 191       3.580  40.193  22.356  1.00 45.60           C
ATOM   1486  CB  SER B 191       2.790  38.892  22.575  1.00 45.60           C
ATOM   1487  OG  SER B 191       2.147  38.919  23.841  1.00 45.60           O
ATOM   1488  C   SER B 191       4.296  40.061  21.048  1.00 45.60           C
ATOM   1489  O   SER B 191       3.828  40.522  20.007  1.00 45.60           O
ATOM   1490  N   PHE B 192       5.470  39.395  21.104  1.00153.44           N
ATOM   1491  CA  PHE B 192       6.293  39.048  19.981  1.00153.44           C
ATOM   1492  CB  PHE B 192       5.629  38.015  19.051  1.00153.44           C
ATOM   1493  CG  PHE B 192       5.320  36.809  19.866  1.00153.44           C
ATOM   1494  CD1 PHE B 192       6.247  35.804  20.024  1.00153.44           C
ATOM   1495  CD2 PHE B 192       4.101  36.694  20.494  1.00153.44           C
ATOM   1496  CE1 PHE B 192       5.954  34.696  20.784  1.00153.44           C
ATOM   1497  CE2 PHE B 192       3.803  35.589  21.255  1.00153.44           C
ATOM   1498  CZ  PHE B 192       4.731  34.586  21.400  1.00153.44           C
ATOM   1499  C   PHE B 192       6.632  40.231  19.128  1.00153.44           C
ATOM   1500  O   PHE B 192       6.545  40.130  17.908  1.00153.44           O
ATOM   1501  N   VAL B 193       7.055  41.371  19.714  1.00 80.45           N
ATOM   1502  CA  VAL B 193       7.340  42.502  18.872  1.00 80.45           C
ATOM   1503  CB  VAL B 193       7.277  43.812  19.593  1.00 80.45           C
ATOM   1504  CG1 VAL B 193       7.775  44.924  18.655  1.00 80.45           C
ATOM   1505  CG2 VAL B 193       5.835  44.016  20.068  1.00 80.45           C
ATOM   1506  C   VAL B 193       8.719  42.392  18.301  1.00 80.45           C
ATOM   1507  O   VAL B 193       9.717  42.608  18.987  1.00 80.45           O
ATOM   1508  N   ARG B 194       8.790  41.970  17.025  1.00154.42           N
ATOM   1509  CA  ARG B 194      10.000  41.919  16.258  1.00154.42           C
ATOM   1510  CB  ARG B 194       9.938  40.852  15.152  1.00154.42           C
ATOM   1511  CG  ARG B 194       8.641  40.858  14.345  1.00154.42           C
ATOM   1512  CD  ARG B 194       7.646  39.853  14.939  1.00154.42           C
ATOM   1513  NE  ARG B 194       6.396  39.843  14.128  1.00154.42           N
ATOM   1514  CZ  ARG B 194       5.240  40.390  14.609  1.00154.42           C
ATOM   1515  NH1 ARG B 194       5.217  41.036  15.811  1.00154.42           N
ATOM   1516  NH2 ARG B 194       4.089  40.281  13.886  1.00154.42           N
ATOM   1517  C   ARG B 194      10.441  43.246  15.721  1.00154.42           C
ATOM   1518  O   ARG B 194      11.632  43.552  15.726  1.00154.42           O
ATOM   1519  N   THR B 195       9.514  44.099  15.250  1.00107.45           N
ATOM   1520  CA  THR B 195      10.010  45.293  14.630  1.00107.45           C
ATOM   1521  CB  THR B 195       9.879  45.259  13.135  1.00107.45           C
ATOM   1522  OG1 THR B 195      10.532  46.376  12.551  1.00107.45           O
ATOM   1523  CG2 THR B 195       8.384  45.267  12.773  1.00107.45           C
ATOM   1524  C   THR B 195       9.232  46.471  15.111  1.00107.45           C
ATOM   1525  O   THR B 195       8.228  46.341  15.809  1.00107.45           O
ATOM   1526  N   ALA B 196       9.720  47.667  14.735  1.00 25.88           N
ATOM   1527  CA  ALA B 196       9.123  48.923  15.079  1.00 25.88           C
ATOM   1528  CB  ALA B 196       9.921  50.126  14.550  1.00 25.88           C
ATOM   1529  C   ALA B 196       7.767  48.970  14.452  1.00 25.88           C
ATOM   1530  O   ALA B 196       6.822  49.503  15.031  1.00 25.88           O
ATOM   1531  N   LYS B 197       7.642  48.385  13.247  1.00 62.39           N
ATOM   1532  CA  LYS B 197       6.426  48.426  12.487  1.00 62.39           C
ATOM   1533  CB  LYS B 197       6.527  47.644  11.165  1.00 62.39           C
ATOM   1534  CG  LYS B 197       5.242  47.678  10.335  1.00 62.39           C
ATOM   1535  CD  LYS B 197       5.424  47.172   8.903  1.00 62.39           C
ATOM   1536  CE  LYS B 197       4.139  47.207   8.073  1.00 62.39           C
ATOM   1537  NZ  LYS B 197       4.405  46.704   6.707  1.00 62.39           N
ATOM   1538  C   LYS B 197       5.322  47.809  13.283  1.00 62.39           C
ATOM   1539  O   LYS B 197       4.191  48.289  13.252  1.00 62.39           O
ATOM   1540  N   ASP B 198       5.620  46.731  14.028  1.00 35.29           N
ATOM   1541  CA  ASP B 198       4.595  46.065  14.777  1.00 35.29           C
ATOM   1542  CB  ASP B 198       5.143  44.876  15.576  1.00 35.29           C
ATOM   1543  CG  ASP B 198       5.611  43.842  14.566  1.00 35.29           C
ATOM   1544  OD1 ASP B 198       4.869  43.601  13.576  1.00 35.29           O
ATOM   1545  OD2 ASP B 198       6.727  43.293  14.761  1.00 35.29           O
ATOM   1546  C   ASP B 198       4.031  47.046  15.755  1.00 35.29           C
ATOM   1547  O   ASP B 198       2.822  47.087  15.976  1.00 35.29           O
ATOM   1548  N   VAL B 199       4.909  47.860  16.367  1.00 29.24           N
ATOM   1549  CA  VAL B 199       4.527  48.850  17.334  1.00 29.24           C
ATOM   1550  CB  VAL B 199       5.731  49.569  17.873  1.00 29.24           C
ATOM   1551  CG1 VAL B 199       5.276  50.755  18.739  1.00 29.24           C
ATOM   1552  CG2 VAL B 199       6.609  48.550  18.618  1.00 29.24           C
ATOM   1553  C   VAL B 199       3.656  49.872  16.675  1.00 29.24           C
ATOM   1554  O   VAL B 199       2.631  50.275  17.222  1.00 29.24           O
ATOM   1555  N   GLU B 200       4.039  50.306  15.462  1.00 25.62           N
ATOM   1556  CA  GLU B 200       3.335  51.348  14.773  1.00 25.62           C
ATOM   1557  CB  GLU B 200       4.009  51.738  13.446  1.00 25.62           C
ATOM   1558  CG  GLU B 200       5.377  52.396  13.639  1.00 25.62           C
ATOM   1559  CD  GLU B 200       5.943  52.736  12.267  1.00 25.62           C
ATOM   1560  OE1 GLU B 200       5.251  52.452  11.253  1.00 25.62           O
ATOM   1561  OE2 GLU B 200       7.075  53.287  12.216  1.00 25.62           O
ATOM   1562  C   GLU B 200       1.941  50.902  14.467  1.00 25.62           C
ATOM   1563  O   GLU B 200       1.000  51.688  14.556  1.00 25.62           O
ATOM   1564  N   GLU B 201       1.764  49.617  14.114  1.00 26.40           N
ATOM   1565  CA  GLU B 201       0.472  49.139  13.715  1.00 26.40           C
ATOM   1566  CB  GLU B 201       0.490  47.642  13.366  1.00 26.40           C
ATOM   1567  CG  GLU B 201       1.329  47.327  12.125  1.00 26.40           C
ATOM   1568  CD  GLU B 201       1.307  45.822  11.901  1.00 26.40           C
ATOM   1569  OE1 GLU B 201       0.702  45.106  12.743  1.00 26.40           O
ATOM   1570  OE2 GLU B 201       1.898  45.368  10.885  1.00 26.40           O
ATOM   1571  C   GLU B 201      -0.500  49.340  14.836  1.00 26.40           C
ATOM   1572  O   GLU B 201      -1.611  49.819  14.614  1.00 26.40           O
ATOM   1573  N   VAL B 202      -0.111  48.987  16.075  1.00 77.18           N
ATOM   1574  CA  VAL B 202      -1.011  49.146  17.182  1.00 77.18           C
ATOM   1575  CB  VAL B 202      -0.510  48.540  18.460  1.00 77.18           C
ATOM   1576  CG1 VAL B 202       0.708  49.335  18.936  1.00 77.18           C
ATOM   1577  CG2 VAL B 202      -1.667  48.511  19.473  1.00 77.18           C
ATOM   1578  C   VAL B 202      -1.238  50.604  17.407  1.00 77.18           C
ATOM   1579  O   VAL B 202      -2.346  51.029  17.726  1.00 77.18           O
ATOM   1580  N   ARG B 203      -0.180  51.417  17.242  1.00110.93           N
ATOM   1581  CA  ARG B 203      -0.295  52.826  17.472  1.00110.93           C
ATOM   1582  CB  ARG B 203       1.031  53.570  17.242  1.00110.93           C
ATOM   1583  CG  ARG B 203       1.021  55.022  17.726  1.00110.93           C
ATOM   1584  CD  ARG B 203       1.102  55.155  19.248  1.00110.93           C
ATOM   1585  NE  ARG B 203       2.494  54.800  19.649  1.00110.93           N
ATOM   1586  CZ  ARG B 203       2.884  54.897  20.954  1.00110.93           C
ATOM   1587  NH1 ARG B 203       1.998  55.310  21.906  1.00110.93           N
ATOM   1588  NH2 ARG B 203       4.164  54.578  21.307  1.00110.93           N
ATOM   1589  C   ARG B 203      -1.289  53.372  16.495  1.00110.93           C
ATOM   1590  O   ARG B 203      -2.151  54.172  16.855  1.00110.93           O
ATOM   1591  N   GLU B 204      -1.213  52.921  15.229  1.00 26.60           N
ATOM   1592  CA  GLU B 204      -2.071  53.442  14.205  1.00 26.60           C
ATOM   1593  CB  GLU B 204      -1.807  52.825  12.821  1.00 26.60           C
ATOM   1594  CG  GLU B 204      -2.724  53.384  11.731  1.00 26.60           C
ATOM   1595  CD  GLU B 204      -2.372  52.702  10.417  1.00 26.60           C
ATOM   1596  OE1 GLU B 204      -1.189  52.809   9.993  1.00 26.60           O
ATOM   1597  OE2 GLU B 204      -3.279  52.066   9.819  1.00 26.60           O
ATOM   1598  C   GLU B 204      -3.496  53.152  14.549  1.00 26.60           C
ATOM   1599  O   GLU B 204      -4.353  54.027  14.434  1.00 26.60           O
ATOM   1600  N   ILE B 205      -3.793  51.918  14.997  1.00112.30           N
ATOM   1601  CA  ILE B 205      -5.157  51.590  15.304  1.00112.30           C
ATOM   1602  CB  ILE B 205      -5.382  50.146  15.664  1.00112.30           C
ATOM   1603  CG2 ILE B 205      -4.716  49.850  17.017  1.00112.30           C
ATOM   1604  CG1 ILE B 205      -6.888  49.834  15.641  1.00112.30           C
ATOM   1605  CD1 ILE B 205      -7.502  49.916  14.245  1.00112.30           C
ATOM   1606  C   ILE B 205      -5.589  52.454  16.444  1.00112.30           C
ATOM   1607  O   ILE B 205      -6.708  52.961  16.470  1.00112.30           O
ATOM   1608  N   CYS B 206      -4.677  52.646  17.409  1.00 77.87           N
ATOM   1609  CA  CYS B 206      -4.879  53.430  18.591  1.00 77.87           C
ATOM   1610  CB  CYS B 206      -3.564  53.463  19.382  1.00 77.87           C
ATOM   1611  SG  CYS B 206      -3.476  54.795  20.595  1.00 77.87           S
ATOM   1612  C   CYS B 206      -5.211  54.828  18.179  1.00 77.87           C
ATOM   1613  O   CYS B 206      -6.125  55.446  18.723  1.00 77.87           O
ATOM   1614  N   ARG B 207      -4.468  55.357  17.193  1.00 44.87           N
ATOM   1615  CA  ARG B 207      -4.661  56.696  16.721  1.00 44.87           C
ATOM   1616  CB  ARG B 207      -3.635  57.073  15.640  1.00 44.87           C
ATOM   1617  CG  ARG B 207      -3.789  58.492  15.092  1.00 44.87           C
ATOM   1618  CD  ARG B 207      -2.781  58.820  13.989  1.00 44.87           C
ATOM   1619  NE  ARG B 207      -3.041  60.215  13.537  1.00 44.87           N
ATOM   1620  CZ  ARG B 207      -2.226  60.790  12.605  1.00 44.87           C
ATOM   1621  NH1 ARG B 207      -1.171  60.090  12.094  1.00 44.87           N
ATOM   1622  NH2 ARG B 207      -2.467  62.066  12.183  1.00 44.87           N
ATOM   1623  C   ARG B 207      -6.019  56.801  16.105  1.00 44.87           C
ATOM   1624  O   ARG B 207      -6.722  57.793  16.290  1.00 44.87           O
ATOM   1625  N   GLU B 208      -6.420  55.762  15.354  1.00 66.54           N
ATOM   1626  CA  GLU B 208      -7.663  55.779  14.644  1.00 66.54           C
ATOM   1627  CB  GLU B 208      -7.863  54.524  13.775  1.00 66.54           C
ATOM   1628  CG  GLU B 208      -9.140  54.558  12.936  1.00 66.54           C
ATOM   1629  CD  GLU B 208      -9.208  53.267  12.133  1.00 66.54           C
ATOM   1630  OE1 GLU B 208      -8.271  52.436  12.269  1.00 66.54           O
ATOM   1631  OE2 GLU B 208     -10.199  53.094  11.373  1.00 66.54           O
ATOM   1632  C   GLU B 208      -8.804  55.850  15.606  1.00 66.54           C
ATOM   1633  O   GLU B 208      -9.777  56.564  15.361  1.00 66.54           O
ATOM   1634  N   THR B 209      -8.721  55.127  16.737  1.00148.24           N
ATOM   1635  CA  THR B 209      -9.850  55.098  17.620  1.00148.24           C
ATOM   1636  CB  THR B 209     -10.062  53.724  18.184  1.00148.24           C
ATOM   1637  OG1 THR B 209     -11.218  53.690  19.007  1.00148.24           O
ATOM   1638  CG2 THR B 209      -8.803  53.312  18.964  1.00148.24           C
ATOM   1639  C   THR B 209      -9.651  56.070  18.745  1.00148.24           C
ATOM   1640  O   THR B 209     -10.315  55.981  19.776  1.00148.24           O
ATOM   1641  N   GLY B 210      -8.738  57.044  18.567  1.00 43.62           N
ATOM   1642  CA  GLY B 210      -8.581  58.107  19.520  1.00 43.62           C
ATOM   1643  C   GLY B 210      -8.239  57.570  20.875  1.00 43.62           C
ATOM   1644  O   GLY B 210      -8.697  58.113  21.880  1.00 43.62           O
ATOM   1645  N   ASN B 211      -7.446  56.485  20.959  1.00159.37           N
ATOM   1646  CA  ASN B 211      -7.115  55.981  22.262  1.00159.37           C
ATOM   1647  CB  ASN B 211      -7.485  54.490  22.390  1.00159.37           C
ATOM   1648  CG  ASN B 211      -7.363  54.040  23.837  1.00159.37           C
ATOM   1649  OD1 ASN B 211      -7.626  52.882  24.158  1.00159.37           O
ATOM   1650  ND2 ASN B 211      -6.964  54.973  24.740  1.00159.37           N
ATOM   1651  C   ASN B 211      -5.631  56.093  22.437  1.00159.37           C
ATOM   1652  O   ASN B 211      -4.992  55.190  22.972  1.00159.37           O
ATOM   1653  N   ASP B 212      -5.066  57.259  22.074  1.00 52.04           N
ATOM   1654  CA  ASP B 212      -3.649  57.492  22.052  1.00 52.04           C
ATOM   1655  CB  ASP B 212      -3.281  58.865  21.467  1.00 52.04           C
ATOM   1656  CG  ASP B 212      -3.581  58.820  19.976  1.00 52.04           C
ATOM   1657  OD1 ASP B 212      -3.929  57.717  19.477  1.00 52.04           O
ATOM   1658  OD2 ASP B 212      -3.468  59.888  19.317  1.00 52.04           O
ATOM   1659  C   ASP B 212      -3.063  57.409  23.425  1.00 52.04           C
ATOM   1660  O   ASP B 212      -1.895  57.052  23.575  1.00 52.04           O
ATOM   1661  N   HIS B 213      -3.849  57.731  24.467  1.00 55.02           N
ATOM   1662  CA  HIS B 213      -3.306  57.788  25.794  1.00 55.02           C
ATOM   1663  ND1 HIS B 213      -5.794  56.367  27.700  1.00 55.02           N
ATOM   1664  CG  HIS B 213      -5.596  57.485  26.921  1.00 55.02           C
ATOM   1665  CB  HIS B 213      -4.315  58.261  26.860  1.00 55.02           C
ATOM   1666  NE2 HIS B 213      -7.720  56.769  26.664  1.00 55.02           N
ATOM   1667  CD2 HIS B 213      -6.781  57.715  26.293  1.00 55.02           C
ATOM   1668  CE1 HIS B 213      -7.080  55.980  27.509  1.00 55.02           C
ATOM   1669  C   HIS B 213      -2.747  56.459  26.193  1.00 55.02           C
ATOM   1670  O   HIS B 213      -1.727  56.405  26.877  1.00 55.02           O
ATOM   1671  N   VAL B 214      -3.381  55.349  25.772  1.00 92.30           N
ATOM   1672  CA  VAL B 214      -2.910  54.054  26.176  1.00 92.30           C
ATOM   1673  CB  VAL B 214      -3.683  52.924  25.561  1.00 92.30           C
ATOM   1674  CG1 VAL B 214      -5.139  53.005  26.049  1.00 92.30           C
ATOM   1675  CG2 VAL B 214      -3.531  53.004  24.032  1.00 92.30           C
ATOM   1676  C   VAL B 214      -1.473  53.901  25.782  1.00 92.30           C
ATOM   1677  O   VAL B 214      -1.066  54.269  24.681  1.00 92.30           O
ATOM   1678  N   GLN B 215      -0.659  53.353  26.709  1.00 40.89           N
ATOM   1679  CA  GLN B 215       0.749  53.188  26.483  1.00 40.89           C
ATOM   1680  CB  GLN B 215       1.570  53.167  27.785  1.00 40.89           C
ATOM   1681  CG  GLN B 215       1.427  54.437  28.631  1.00 40.89           C
ATOM   1682  CD  GLN B 215       2.105  55.592  27.908  1.00 40.89           C
ATOM   1683  OE1 GLN B 215       1.462  56.360  27.195  1.00 40.89           O
ATOM   1684  NE2 GLN B 215       3.446  55.720  28.098  1.00 40.89           N
ATOM   1685  C   GLN B 215       0.968  51.877  25.796  1.00 40.89           C
ATOM   1686  O   GLN B 215       0.187  50.940  25.959  1.00 40.89           O
ATOM   1687  N   LEU B 216       2.044  51.786  24.987  1.00 82.12           N
ATOM   1688  CA  LEU B 216       2.349  50.555  24.313  1.00 82.12           C
ATOM   1689  CB  LEU B 216       2.668  50.742  22.818  1.00 82.12           C
ATOM   1690  CG  LEU B 216       2.763  49.452  21.967  1.00 82.12           C
ATOM   1691  CD1 LEU B 216       3.137  49.809  20.525  1.00 82.12           C
ATOM   1692  CD2 LEU B 216       3.702  48.378  22.542  1.00 82.12           C
ATOM   1693  C   LEU B 216       3.584  50.022  24.965  1.00 82.12           C
ATOM   1694  O   LEU B 216       4.582  50.728  25.101  1.00 82.12           O
ATOM   1695  N   PHE B 217       3.545  48.738  25.372  1.00 94.11           N
ATOM   1696  CA  PHE B 217       4.669  48.150  26.042  1.00 94.11           C
ATOM   1697  CB  PHE B 217       4.194  47.556  27.381  1.00 94.11           C
ATOM   1698  CG  PHE B 217       5.273  47.546  28.406  1.00 94.11           C
ATOM   1699  CD1 PHE B 217       5.654  48.732  28.990  1.00 94.11           C
ATOM   1700  CD2 PHE B 217       5.862  46.376  28.821  1.00 94.11           C
ATOM   1701  CE1 PHE B 217       6.631  48.764  29.955  1.00 94.11           C
ATOM   1702  CE2 PHE B 217       6.839  46.401  29.788  1.00 94.11           C
ATOM   1703  CZ  PHE B 217       7.226  47.593  30.354  1.00 94.11           C
ATOM   1704  C   PHE B 217       5.110  47.031  25.140  1.00 94.11           C
ATOM   1705  O   PHE B 217       4.417  46.023  25.016  1.00 94.11           O
ATOM   1706  N   ALA B 218       6.275  47.177  24.473  1.00 35.44           N
ATOM   1707  CA  ALA B 218       6.710  46.156  23.554  1.00 35.44           C
ATOM   1708  CB  ALA B 218       7.805  46.629  22.582  1.00 35.44           C
ATOM   1709  C   ALA B 218       7.260  45.001  24.328  1.00 35.44           C
ATOM   1710  O   ALA B 218       7.956  45.184  25.323  1.00 35.44           O
ATOM   1711  N   LYS B 219       6.968  43.762  23.883  1.00 71.29           N
ATOM   1712  CA  LYS B 219       7.504  42.618  24.566  1.00 71.29           C
ATOM   1713  CB  LYS B 219       6.480  41.500  24.825  1.00 71.29           C
ATOM   1714  CG  LYS B 219       5.406  41.867  25.850  1.00 71.29           C
ATOM   1715  CD  LYS B 219       4.258  40.858  25.905  1.00 71.29           C
ATOM   1716  CE  LYS B 219       4.703  39.458  26.334  1.00 71.29           C
ATOM   1717  NZ  LYS B 219       3.542  38.541  26.363  1.00 71.29           N
ATOM   1718  C   LYS B 219       8.560  42.046  23.674  1.00 71.29           C
ATOM   1719  O   LYS B 219       8.312  41.811  22.492  1.00 71.29           O
ATOM   1720  N   ILE B 220       9.774  41.807  24.217  1.00111.39           N
ATOM   1721  CA  ILE B 220      10.831  41.305  23.382  1.00111.39           C
ATOM   1722  CB  ILE B 220      12.141  41.995  23.625  1.00111.39           C
ATOM   1723  CG2 ILE B 220      13.202  41.325  22.736  1.00111.39           C
ATOM   1724  CG1 ILE B 220      12.000  43.509  23.388  1.00111.39           C
ATOM   1725  CD1 ILE B 220      11.538  43.869  21.977  1.00111.39           C
ATOM   1726  C   ILE B 220      11.039  39.857  23.686  1.00111.39           C
ATOM   1727  O   ILE B 220      11.735  39.499  24.636  1.00111.39           O
ATOM   1728  N   GLU B 221      10.346  38.996  22.918  1.00108.61           N
ATOM   1729  CA  GLU B 221      10.442  37.571  23.038  1.00108.61           C
ATOM   1730  CB  GLU B 221       9.077  36.931  22.777  1.00108.61           C
ATOM   1731  CG  GLU B 221       8.117  37.428  23.863  1.00108.61           C
ATOM   1732  CD  GLU B 221       6.699  36.993  23.555  1.00108.61           C
ATOM   1733  OE1 GLU B 221       6.248  37.234  22.406  1.00108.61           O
ATOM   1734  OE2 GLU B 221       6.043  36.420  24.465  1.00108.61           O
ATOM   1735  C   GLU B 221      11.544  36.946  22.224  1.00108.61           C
ATOM   1736  O   GLU B 221      12.151  35.974  22.663  1.00108.61           O
ATOM   1737  N   ASN B 222      11.859  37.470  21.020  1.00 72.96           N
ATOM   1738  CA  ASN B 222      12.799  36.739  20.208  1.00 72.96           C
ATOM   1739  CB  ASN B 222      12.171  36.171  18.924  1.00 72.96           C
ATOM   1740  CG  ASN B 222      11.720  37.341  18.060  1.00 72.96           C
ATOM   1741  OD1 ASN B 222      12.334  37.640  17.037  1.00 72.96           O
ATOM   1742  ND2 ASN B 222      10.620  38.023  18.478  1.00 72.96           N
ATOM   1743  C   ASN B 222      13.938  37.617  19.784  1.00 72.96           C
ATOM   1744  O   ASN B 222      14.035  38.781  20.168  1.00 72.96           O
ATOM   1745  N   GLN B 223      14.849  37.020  18.983  1.00 39.86           N
ATOM   1746  CA  GLN B 223      16.064  37.603  18.486  1.00 39.86           C
ATOM   1747  CB  GLN B 223      16.924  36.589  17.715  1.00 39.86           C
ATOM   1748  CG  GLN B 223      17.412  35.433  18.590  1.00 39.86           C
ATOM   1749  CD  GLN B 223      18.244  34.498  17.724  1.00 39.86           C
ATOM   1750  OE1 GLN B 223      19.170  34.928  17.037  1.00 39.86           O
ATOM   1751  NE2 GLN B 223      17.904  33.183  17.754  1.00 39.86           N
ATOM   1752  C   GLN B 223      15.774  38.746  17.558  1.00 39.86           C
ATOM   1753  O   GLN B 223      16.490  39.743  17.549  1.00 39.86           O
ATOM   1754  N   GLN B 224      14.734  38.646  16.716  1.00 38.50           N
ATOM   1755  CA  GLN B 224      14.510  39.753  15.832  1.00 38.50           C
ATOM   1756  CB  GLN B 224      13.345  39.514  14.853  1.00 38.50           C
ATOM   1757  CG  GLN B 224      13.159  40.641  13.834  1.00 38.50           C
ATOM   1758  CD  GLN B 224      12.068  40.225  12.855  1.00 38.50           C
ATOM   1759  OE1 GLN B 224      11.781  40.931  11.889  1.00 38.50           O
ATOM   1760  NE2 GLN B 224      11.446  39.042  13.105  1.00 38.50           N
ATOM   1761  C   GLN B 224      14.182  40.935  16.685  1.00 38.50           C
ATOM   1762  O   GLN B 224      14.674  42.041  16.460  1.00 38.50           O
ATOM   1763  N   GLY B 225      13.368  40.712  17.731  1.00 15.44           N
ATOM   1764  CA  GLY B 225      12.980  41.791  18.584  1.00 15.44           C
ATOM   1765  C   GLY B 225      14.199  42.356  19.238  1.00 15.44           C
ATOM   1766  O   GLY B 225      14.316  43.571  19.393  1.00 15.44           O
ATOM   1767  N   ILE B 226      15.132  41.485  19.669  1.00 94.94           N
ATOM   1768  CA  ILE B 226      16.300  41.961  20.354  1.00 94.94           C
ATOM   1769  CB  ILE B 226      17.143  40.878  20.945  1.00 94.94           C
ATOM   1770  CG2 ILE B 226      16.162  40.038  21.778  1.00 94.94           C
ATOM   1771  CG1 ILE B 226      17.878  40.070  19.864  1.00 94.94           C
ATOM   1772  CD1 ILE B 226      19.052  39.232  20.365  1.00 94.94           C
ATOM   1773  C   ILE B 226      17.136  42.728  19.384  1.00 94.94           C
ATOM   1774  O   ILE B 226      17.697  43.768  19.724  1.00 94.94           O
ATOM   1775  N   ASP B 227      17.247  42.222  18.141  1.00 73.35           N
ATOM   1776  CA  ASP B 227      18.075  42.863  17.162  1.00 73.35           C
ATOM   1777  CB  ASP B 227      18.106  42.111  15.820  1.00 73.35           C
ATOM   1778  CG  ASP B 227      19.186  42.736  14.946  1.00 73.35           C
ATOM   1779  OD1 ASP B 227      19.800  43.742  15.390  1.00 73.35           O
ATOM   1780  OD2 ASP B 227      19.417  42.209  13.825  1.00 73.35           O
ATOM   1781  C   ASP B 227      17.545  44.237  16.898  1.00 73.35           C
ATOM   1782  O   ASP B 227      18.312  45.198  16.844  1.00 73.35           O
ATOM   1783  N   ASN B 228      16.213  44.378  16.740  1.00115.09           N
ATOM   1784  CA  ASN B 228      15.690  45.680  16.439  1.00115.09           C
ATOM   1785  CB  ASN B 228      14.490  45.625  15.478  1.00115.09           C
ATOM   1786  CG  ASN B 228      14.969  45.051  14.152  1.00115.09           C
ATOM   1787  OD1 ASN B 228      14.332  44.167  13.582  1.00115.09           O
ATOM   1788  ND2 ASN B 228      16.122  45.565  13.645  1.00115.09           N
ATOM   1789  C   ASN B 228      15.196  46.304  17.707  1.00115.09           C
ATOM   1790  O   ASN B 228      14.141  46.935  17.731  1.00115.09           O
ATOM   1791  N   LEU B 229      15.975  46.185  18.795  1.00 87.58           N
ATOM   1792  CA  LEU B 229      15.567  46.720  20.061  1.00 87.58           C
ATOM   1793  CB  LEU B 229      16.500  46.313  21.213  1.00 87.58           C
ATOM   1794  CG  LEU B 229      16.068  46.887  22.575  1.00 87.58           C
ATOM   1795  CD1 LEU B 229      14.683  46.359  22.986  1.00 87.58           C
ATOM   1796  CD2 LEU B 229      17.135  46.638  23.651  1.00 87.58           C
ATOM   1797  C   LEU B 229      15.552  48.215  19.995  1.00 87.58           C
ATOM   1798  O   LEU B 229      14.650  48.854  20.533  1.00 87.58           O
ATOM   1799  N   ASP B 230      16.553  48.810  19.324  1.00 31.04           N
ATOM   1800  CA  ASP B 230      16.683  50.238  19.311  1.00 31.04           C
ATOM   1801  CB  ASP B 230      17.913  50.712  18.518  1.00 31.04           C
ATOM   1802  CG  ASP B 230      19.161  50.322  19.298  1.00 31.04           C
ATOM   1803  OD1 ASP B 230      19.038  50.069  20.526  1.00 31.04           O
ATOM   1804  OD2 ASP B 230      20.256  50.274  18.676  1.00 31.04           O
ATOM   1805  C   ASP B 230      15.483  50.864  18.676  1.00 31.04           C
ATOM   1806  O   ASP B 230      14.897  51.791  19.231  1.00 31.04           O
ATOM   1807  N   GLU B 231      15.075  50.370  17.495  1.00 33.62           N
ATOM   1808  CA  GLU B 231      13.964  50.979  16.823  1.00 33.62           C
ATOM   1809  CB  GLU B 231      13.767  50.456  15.390  1.00 33.62           C
ATOM   1810  CG  GLU B 231      13.505  48.953  15.302  1.00 33.62           C
ATOM   1811  CD  GLU B 231      13.338  48.615  13.830  1.00 33.62           C
ATOM   1812  OE1 GLU B 231      14.259  48.946  13.037  1.00 33.62           O
ATOM   1813  OE2 GLU B 231      12.281  48.027  13.476  1.00 33.62           O
ATOM   1814  C   GLU B 231      12.714  50.728  17.599  1.00 33.62           C
ATOM   1815  O   GLU B 231      11.860  51.606  17.718  1.00 33.62           O
ATOM   1816  N   ILE B 232      12.575  49.513  18.159  1.00 28.97           N
ATOM   1817  CA  ILE B 232      11.381  49.161  18.868  1.00 28.97           C
ATOM   1818  CB  ILE B 232      11.386  47.733  19.335  1.00 28.97           C
ATOM   1819  CG2 ILE B 232      10.167  47.525  20.249  1.00 28.97           C
ATOM   1820  CG1 ILE B 232      11.428  46.778  18.131  1.00 28.97           C
ATOM   1821  CD1 ILE B 232      11.716  45.326  18.511  1.00 28.97           C
ATOM   1822  C   ILE B 232      11.233  50.027  20.077  1.00 28.97           C
ATOM   1823  O   ILE B 232      10.154  50.558  20.338  1.00 28.97           O
ATOM   1824  N   ILE B 233      12.324  50.212  20.841  1.00 75.74           N
ATOM   1825  CA  ILE B 233      12.247  50.989  22.043  1.00 75.74           C
ATOM   1826  CB  ILE B 233      13.538  51.022  22.814  1.00 75.74           C
ATOM   1827  CG2 ILE B 233      14.609  51.720  21.961  1.00 75.74           C
ATOM   1828  CG1 ILE B 233      13.316  51.665  24.193  1.00 75.74           C
ATOM   1829  CD1 ILE B 233      14.492  51.476  25.151  1.00 75.74           C
ATOM   1830  C   ILE B 233      11.879  52.384  21.679  1.00 75.74           C
ATOM   1831  O   ILE B 233      11.077  53.019  22.360  1.00 75.74           O
ATOM   1832  N   GLU B 234      12.447  52.901  20.578  1.00 69.26           N
ATOM   1833  CA  GLU B 234      12.172  54.258  20.230  1.00 69.26           C
ATOM   1834  CB  GLU B 234      12.884  54.676  18.932  1.00 69.26           C
ATOM   1835  CG  GLU B 234      12.990  56.189  18.746  1.00 69.26           C
ATOM   1836  CD  GLU B 234      14.115  56.675  19.649  1.00 69.26           C
ATOM   1837  OE1 GLU B 234      14.045  56.405  20.878  1.00 69.26           O
ATOM   1838  OE2 GLU B 234      15.064  57.313  19.122  1.00 69.26           O
ATOM   1839  C   GLU B 234      10.695  54.392  20.011  1.00 69.26           C
ATOM   1840  O   GLU B 234      10.068  55.316  20.526  1.00 69.26           O
ATOM   1841  N   ALA B 235      10.106  53.460  19.236  1.00 39.23           N
ATOM   1842  CA  ALA B 235       8.711  53.513  18.893  1.00 39.23           C
ATOM   1843  CB  ALA B 235       8.333  52.476  17.822  1.00 39.23           C
ATOM   1844  C   ALA B 235       7.802  53.285  20.070  1.00 39.23           C
ATOM   1845  O   ALA B 235       6.858  54.046  20.275  1.00 39.23           O
ATOM   1846  N   ALA B 236       8.070  52.242  20.884  1.00 44.63           N
ATOM   1847  CA  ALA B 236       7.180  51.860  21.948  1.00 44.63           C
ATOM   1848  CB  ALA B 236       7.326  50.386  22.365  1.00 44.63           C
ATOM   1849  C   ALA B 236       7.388  52.694  23.172  1.00 44.63           C
ATOM   1850  O   ALA B 236       8.425  53.327  23.360  1.00 44.63           O
ATOM   1851  N   ASP B 237       6.340  52.741  24.019  1.00 50.66           N
ATOM   1852  CA  ASP B 237       6.350  53.468  25.253  1.00 50.66           C
ATOM   1853  CB  ASP B 237       4.936  53.612  25.829  1.00 50.66           C
ATOM   1854  CG  ASP B 237       4.172  54.484  24.841  1.00 50.66           C
ATOM   1855  OD1 ASP B 237       4.799  55.420  24.278  1.00 50.66           O
ATOM   1856  OD2 ASP B 237       2.960  54.216  24.620  1.00 50.66           O
ATOM   1857  C   ASP B 237       7.226  52.790  26.267  1.00 50.66           C
ATOM   1858  O   ASP B 237       7.984  53.456  26.970  1.00 50.66           O
ATOM   1859  N   GLY B 238       7.165  51.444  26.365  1.00 20.70           N
ATOM   1860  CA  GLY B 238       7.931  50.760  27.371  1.00 20.70           C
ATOM   1861  C   GLY B 238       8.300  49.410  26.844  1.00 20.70           C
ATOM   1862  O   GLY B 238       7.921  49.050  25.732  1.00 20.70           O
ATOM   1863  N   ILE B 239       9.071  48.624  27.629  1.00 85.53           N
ATOM   1864  CA  ILE B 239       9.467  47.335  27.132  1.00 85.53           C
ATOM   1865  CB  ILE B 239      10.902  47.284  26.709  1.00 85.53           C
ATOM   1866  CG2 ILE B 239      11.759  47.395  27.980  1.00 85.53           C
ATOM   1867  CG1 ILE B 239      11.182  46.015  25.886  1.00 85.53           C
ATOM   1868  CD1 ILE B 239      12.532  46.039  25.173  1.00 85.53           C
ATOM   1869  C   ILE B 239       9.310  46.287  28.186  1.00 85.53           C
ATOM   1870  O   ILE B 239       9.549  46.531  29.367  1.00 85.53           O
ATOM   1871  N   MET B 240       8.905  45.073  27.761  1.00 32.37           N
ATOM   1872  CA  MET B 240       8.756  43.956  28.645  1.00 32.37           C
ATOM   1873  CB  MET B 240       7.381  43.272  28.541  1.00 32.37           C
ATOM   1874  CG  MET B 240       7.211  42.080  29.486  1.00 32.37           C
ATOM   1875  SD  MET B 240       5.592  41.256  29.380  1.00 32.37           S
ATOM   1876  CE  MET B 240       4.692  42.523  30.317  1.00 32.37           C
ATOM   1877  C   MET B 240       9.782  42.953  28.231  1.00 32.37           C
ATOM   1878  O   MET B 240       9.910  42.635  27.050  1.00 32.37           O
ATOM   1879  N   ILE B 241      10.556  42.433  29.200  1.00 90.48           N
ATOM   1880  CA  ILE B 241      11.554  41.468  28.859  1.00 90.48           C
ATOM   1881  CB  ILE B 241      12.903  41.772  29.456  1.00 90.48           C
ATOM   1882  CG2 ILE B 241      13.390  43.093  28.839  1.00 90.48           C
ATOM   1883  CG1 ILE B 241      12.854  41.797  30.994  1.00 90.48           C
ATOM   1884  CD1 ILE B 241      14.235  41.828  31.649  1.00 90.48           C
ATOM   1885  C   ILE B 241      11.066  40.146  29.350  1.00 90.48           C
ATOM   1886  O   ILE B 241      10.908  39.925  30.550  1.00 90.48           O
ATOM   1887  N   ALA B 242      10.775  39.223  28.412  1.00 35.25           N
ATOM   1888  CA  ALA B 242      10.315  37.943  28.861  1.00 35.25           C
ATOM   1889  CB  ALA B 242       9.180  37.365  27.997  1.00 35.25           C
ATOM   1890  C   ALA B 242      11.480  37.015  28.754  1.00 35.25           C
ATOM   1891  O   ALA B 242      11.921  36.671  27.659  1.00 35.25           O
ATOM   1892  N   ARG B 243      12.011  36.584  29.911  1.00140.86           N
ATOM   1893  CA  ARG B 243      13.157  35.726  29.908  1.00140.86           C
ATOM   1894  CB  ARG B 243      13.771  35.488  31.298  1.00140.86           C
ATOM   1895  CG  ARG B 243      14.337  36.749  31.951  1.00140.86           C
ATOM   1896  CD  ARG B 243      13.277  37.593  32.656  1.00140.86           C
ATOM   1897  NE  ARG B 243      12.739  36.743  33.754  1.00140.86           N
ATOM   1898  CZ  ARG B 243      13.433  36.628  34.924  1.00140.86           C
ATOM   1899  NH1 ARG B 243      14.594  37.324  35.097  1.00140.86           N
ATOM   1900  NH2 ARG B 243      12.979  35.802  35.910  1.00140.86           N
ATOM   1901  C   ARG B 243      12.799  34.385  29.359  1.00140.86           C
ATOM   1902  O   ARG B 243      13.576  33.786  28.618  1.00140.86           O
ATOM   1903  N   GLY B 244      11.606  33.873  29.717  1.00 17.57           N
ATOM   1904  CA  GLY B 244      11.236  32.545  29.321  1.00 17.57           C
ATOM   1905  C   GLY B 244      11.147  32.449  27.832  1.00 17.57           C
ATOM   1906  O   GLY B 244      11.638  31.493  27.234  1.00 17.57           O
ATOM   1907  N   ASP B 245      10.513  33.445  27.192  1.00 31.37           N
ATOM   1908  CA  ASP B 245      10.318  33.409  25.772  1.00 31.37           C
ATOM   1909  CB  ASP B 245       9.447  34.573  25.275  1.00 31.37           C
ATOM   1910  CG  ASP B 245       8.036  34.338  25.796  1.00 31.37           C
ATOM   1911  OD1 ASP B 245       7.562  33.173  25.717  1.00 31.37           O
ATOM   1912  OD2 ASP B 245       7.419  35.317  26.294  1.00 31.37           O
ATOM   1913  C   ASP B 245      11.642  33.500  25.087  1.00 31.37           C
ATOM   1914  O   ASP B 245      11.866  32.858  24.065  1.00 31.37           O
ATOM   1915  N   MET B 246      12.568  34.304  25.633  1.00 56.73           N
ATOM   1916  CA  MET B 246      13.832  34.484  24.984  1.00 56.73           C
ATOM   1917  CB  MET B 246      14.739  35.484  25.720  1.00 56.73           C
ATOM   1918  CG  MET B 246      14.210  36.919  25.688  1.00 56.73           C
ATOM   1919  SD  MET B 246      15.238  38.122  26.582  1.00 56.73           S
ATOM   1920  CE  MET B 246      14.175  39.547  26.214  1.00 56.73           C
ATOM   1921  C   MET B 246      14.546  33.173  24.949  1.00 56.73           C
ATOM   1922  O   MET B 246      15.148  32.803  23.944  1.00 56.73           O
ATOM   1923  N   GLY B 247      14.441  32.408  26.045  1.00 30.44           N
ATOM   1924  CA  GLY B 247      15.171  31.186  26.190  1.00 30.44           C
ATOM   1925  C   GLY B 247      14.823  30.257  25.076  1.00 30.44           C
ATOM   1926  O   GLY B 247      15.655  29.453  24.662  1.00 30.44           O
ATOM   1927  N   ILE B 248      13.571  30.292  24.585  1.00 95.33           N
ATOM   1928  CA  ILE B 248      13.257  29.336  23.568  1.00 95.33           C
ATOM   1929  CB  ILE B 248      11.791  29.311  23.204  1.00 95.33           C
ATOM   1930  CG2 ILE B 248      11.374  30.636  22.549  1.00 95.33           C
ATOM   1931  CG1 ILE B 248      11.477  28.087  22.336  1.00 95.33           C
ATOM   1932  CD1 ILE B 248       9.978  27.900  22.125  1.00 95.33           C
ATOM   1933  C   ILE B 248      14.078  29.581  22.335  1.00 95.33           C
ATOM   1934  O   ILE B 248      14.716  28.658  21.828  1.00 95.33           O
ATOM   1935  N   GLU B 249      14.082  30.824  21.813  1.00 71.12           N
ATOM   1936  CA  GLU B 249      14.810  31.129  20.615  1.00 71.12           C
ATOM   1937  CB  GLU B 249      14.281  32.373  19.891  1.00 71.12           C
ATOM   1938  CG  GLU B 249      12.890  32.124  19.307  1.00 71.12           C
ATOM   1939  CD  GLU B 249      12.695  33.059  18.127  1.00 71.12           C
ATOM   1940  OE1 GLU B 249      13.692  33.712  17.720  1.00 71.12           O
ATOM   1941  OE2 GLU B 249      11.549  33.122  17.607  1.00 71.12           O
ATOM   1942  C   GLU B 249      16.282  31.284  20.852  1.00 71.12           C
ATOM   1943  O   GLU B 249      17.088  30.832  20.038  1.00 71.12           O
ATOM   1944  N   VAL B 250      16.678  31.919  21.975  1.00 90.60           N
ATOM   1945  CA  VAL B 250      18.069  32.201  22.199  1.00 90.60           C
ATOM   1946  CB  VAL B 250      18.322  33.600  22.687  1.00 90.60           C
ATOM   1947  CG1 VAL B 250      17.721  33.745  24.095  1.00 90.60           C
ATOM   1948  CG2 VAL B 250      19.832  33.882  22.628  1.00 90.60           C
ATOM   1949  C   VAL B 250      18.610  31.263  23.230  1.00 90.60           C
ATOM   1950  O   VAL B 250      17.886  30.733  24.071  1.00 90.60           O
ATOM   1951  N   PRO B 251      19.897  31.049  23.161  1.00 56.02           N
ATOM   1952  CA  PRO B 251      20.521  30.154  24.092  1.00 56.02           C
ATOM   1953  CD  PRO B 251      20.576  31.043  21.874  1.00 56.02           C
ATOM   1954  CB  PRO B 251      21.923  29.897  23.546  1.00 56.02           C
ATOM   1955  CG  PRO B 251      21.741  30.048  22.024  1.00 56.02           C
ATOM   1956  C   PRO B 251      20.474  30.703  25.481  1.00 56.02           C
ATOM   1957  O   PRO B 251      20.464  31.921  25.653  1.00 56.02           O
ATOM   1958  N   PHE B 252      20.441  29.803  26.480  1.00 74.74           N
ATOM   1959  CA  PHE B 252      20.312  30.153  27.864  1.00 74.74           C
ATOM   1960  CB  PHE B 252      20.235  28.916  28.775  1.00 74.74           C
ATOM   1961  CG  PHE B 252      20.104  29.397  30.179  1.00 74.74           C
ATOM   1962  CD1 PHE B 252      18.873  29.730  30.694  1.00 74.74           C
ATOM   1963  CD2 PHE B 252      21.217  29.513  30.981  1.00 74.74           C
ATOM   1964  CE1 PHE B 252      18.754  30.174  31.990  1.00 74.74           C
ATOM   1965  CE2 PHE B 252      21.103  29.956  32.277  1.00 74.74           C
ATOM   1966  CZ  PHE B 252      19.869  30.287  32.784  1.00 74.74           C
ATOM   1967  C   PHE B 252      21.488  30.958  28.310  1.00 74.74           C
ATOM   1968  O   PHE B 252      21.335  31.964  28.999  1.00 74.74           O
ATOM   1969  N   GLU B 253      22.702  30.549  27.907  1.00 31.95           N
ATOM   1970  CA  GLU B 253      23.883  31.199  28.393  1.00 31.95           C
ATOM   1971  CB  GLU B 253      25.184  30.565  27.865  1.00 31.95           C
ATOM   1972  CG  GLU B 253      25.337  30.611  26.344  1.00 31.95           C
ATOM   1973  CD  GLU B 253      26.663  29.947  25.997  1.00 31.95           C
ATOM   1974  OE1 GLU B 253      27.353  29.478  26.942  1.00 31.95           O
ATOM   1975  OE2 GLU B 253      27.006  29.903  24.786  1.00 31.95           O
ATOM   1976  C   GLU B 253      23.865  32.641  27.990  1.00 31.95           C
ATOM   1977  O   GLU B 253      24.322  33.503  28.738  1.00 31.95           O
ATOM   1978  N   MET B 254      23.351  32.931  26.781  1.00 68.47           N
ATOM   1979  CA  MET B 254      23.311  34.253  26.217  1.00 68.47           C
ATOM   1980  CB  MET B 254      22.870  34.244  24.743  1.00 68.47           C
ATOM   1981  CG  MET B 254      23.851  33.509  23.826  1.00 68.47           C
ATOM   1982  SD  MET B 254      23.370  33.469  22.074  1.00 68.47           S
ATOM   1983  CE  MET B 254      24.825  32.526  21.535  1.00 68.47           C
ATOM   1984  C   MET B 254      22.372  35.168  26.959  1.00 68.47           C
ATOM   1985  O   MET B 254      22.648  36.359  27.094  1.00 68.47           O
ATOM   1986  N   VAL B 255      21.248  34.633  27.474  1.00 52.67           N
ATOM   1987  CA  VAL B 255      20.167  35.412  28.024  1.00 52.67           C
ATOM   1988  CB  VAL B 255      19.034  34.557  28.508  1.00 52.67           C
ATOM   1989  CG1 VAL B 255      17.965  35.471  29.132  1.00 52.67           C
ATOM   1990  CG2 VAL B 255      18.521  33.713  27.329  1.00 52.67           C
ATOM   1991  C   VAL B 255      20.565  36.306  29.170  1.00 52.67           C
ATOM   1992  O   VAL B 255      20.047  37.417  29.253  1.00 52.67           O
ATOM   1993  N   PRO B 256      21.416  35.941  30.079  1.00 71.39           N
ATOM   1994  CA  PRO B 256      21.652  36.825  31.190  1.00 71.39           C
ATOM   1995  CD  PRO B 256      21.643  34.548  30.425  1.00 71.39           C
ATOM   1996  CB  PRO B 256      22.537  36.034  32.149  1.00 71.39           C
ATOM   1997  CG  PRO B 256      22.115  34.571  31.892  1.00 71.39           C
ATOM   1998  C   PRO B 256      22.145  38.199  30.843  1.00 71.39           C
ATOM   1999  O   PRO B 256      21.657  39.164  31.430  1.00 71.39           O
ATOM   2000  N   VAL B 257      23.102  38.322  29.907  1.00 32.04           N
ATOM   2001  CA  VAL B 257      23.618  39.605  29.513  1.00 32.04           C
ATOM   2002  CB  VAL B 257      24.804  39.493  28.602  1.00 32.04           C
ATOM   2003  CG1 VAL B 257      25.239  40.909  28.185  1.00 32.04           C
ATOM   2004  CG2 VAL B 257      25.900  38.688  29.322  1.00 32.04           C
ATOM   2005  C   VAL B 257      22.539  40.321  28.767  1.00 32.04           C
ATOM   2006  O   VAL B 257      22.410  41.542  28.825  1.00 32.04           O
ATOM   2007  N   PHE B 258      21.736  39.523  28.050  1.00 99.61           N
ATOM   2008  CA  PHE B 258      20.680  39.886  27.151  1.00 99.61           C
ATOM   2009  CB  PHE B 258      20.010  38.557  26.772  1.00 99.61           C
ATOM   2010  CG  PHE B 258      19.339  38.493  25.457  1.00 99.61           C
ATOM   2011  CD1 PHE B 258      20.091  38.174  24.352  1.00 99.61           C
ATOM   2012  CD2 PHE B 258      17.986  38.693  25.333  1.00 99.61           C
ATOM   2013  CE1 PHE B 258      19.510  38.072  23.117  1.00 99.61           C
ATOM   2014  CE2 PHE B 258      17.395  38.593  24.099  1.00 99.61           C
ATOM   2015  CZ  PHE B 258      18.161  38.282  23.002  1.00 99.61           C
ATOM   2016  C   PHE B 258      19.698  40.706  27.932  1.00 99.61           C
ATOM   2017  O   PHE B 258      19.323  41.806  27.528  1.00 99.61           O
ATOM   2018  N   GLN B 259      19.278  40.185  29.100  1.00 29.07           N
ATOM   2019  CA  GLN B 259      18.314  40.855  29.925  1.00 29.07           C
ATOM   2020  CB  GLN B 259      17.968  40.042  31.184  1.00 29.07           C
ATOM   2021  CG  GLN B 259      16.943  40.719  32.093  1.00 29.07           C
ATOM   2022  CD  GLN B 259      16.711  39.807  33.291  1.00 29.07           C
ATOM   2023  OE1 GLN B 259      16.315  38.656  33.142  1.00 29.07           O
ATOM   2024  NE2 GLN B 259      16.974  40.339  34.516  1.00 29.07           N
ATOM   2025  C   GLN B 259      18.895  42.145  30.395  1.00 29.07           C
ATOM   2026  O   GLN B 259      18.233  43.180  30.389  1.00 29.07           O
ATOM   2027  N   LYS B 260      20.171  42.117  30.811  1.00 46.00           N
ATOM   2028  CA  LYS B 260      20.781  43.303  31.328  1.00 46.00           C
ATOM   2029  CB  LYS B 260      22.215  43.067  31.833  1.00 46.00           C
ATOM   2030  CG  LYS B 260      22.276  42.153  33.058  1.00 46.00           C
ATOM   2031  CD  LYS B 260      23.686  41.663  33.390  1.00 46.00           C
ATOM   2032  CE  LYS B 260      23.740  40.751  34.617  1.00 46.00           C
ATOM   2033  NZ  LYS B 260      23.327  41.501  35.825  1.00 46.00           N
ATOM   2034  C   LYS B 260      20.836  44.330  30.244  1.00 46.00           C
ATOM   2035  O   LYS B 260      20.581  45.509  30.484  1.00 46.00           O
ATOM   2036  N   MET B 261      21.170  43.900  29.014  1.00 53.57           N
ATOM   2037  CA  MET B 261      21.313  44.817  27.921  1.00 53.57           C
ATOM   2038  CB  MET B 261      21.793  44.126  26.633  1.00 53.57           C
ATOM   2039  CG  MET B 261      22.083  45.096  25.486  1.00 53.57           C
ATOM   2040  SD  MET B 261      22.652  44.293  23.957  1.00 53.57           S
ATOM   2041  CE  MET B 261      22.864  45.840  23.030  1.00 53.57           C
ATOM   2042  C   MET B 261      20.001  45.470  27.621  1.00 53.57           C
ATOM   2043  O   MET B 261      19.939  46.681  27.415  1.00 53.57           O
ATOM   2044  N   ILE B 262      18.907  44.687  27.606  1.00 72.01           N
ATOM   2045  CA  ILE B 262      17.634  45.245  27.252  1.00 72.01           C
ATOM   2046  CB  ILE B 262      16.541  44.218  27.134  1.00 72.01           C
ATOM   2047  CG2 ILE B 262      16.277  43.607  28.518  1.00 72.01           C
ATOM   2048  CG1 ILE B 262      15.296  44.842  26.481  1.00 72.01           C
ATOM   2049  CD1 ILE B 262      14.253  43.809  26.054  1.00 72.01           C
ATOM   2050  C   ILE B 262      17.229  46.263  28.271  1.00 72.01           C
ATOM   2051  O   ILE B 262      16.728  47.330  27.920  1.00 72.01           O
ATOM   2052  N   ILE B 263      17.441  45.958  29.564  1.00 29.97           N
ATOM   2053  CA  ILE B 263      17.025  46.840  30.616  1.00 29.97           C
ATOM   2054  CB  ILE B 263      17.241  46.254  31.981  1.00 29.97           C
ATOM   2055  CG2 ILE B 263      16.925  47.336  33.026  1.00 29.97           C
ATOM   2056  CG1 ILE B 263      16.396  44.980  32.145  1.00 29.97           C
ATOM   2057  CD1 ILE B 263      16.742  44.172  33.393  1.00 29.97           C
ATOM   2058  C   ILE B 263      17.777  48.134  30.544  1.00 29.97           C
ATOM   2059  O   ILE B 263      17.185  49.207  30.663  1.00 29.97           O
ATOM   2060  N   THR B 264      19.103  48.075  30.326  1.00 90.38           N
ATOM   2061  CA  THR B 264      19.897  49.271  30.334  1.00 90.38           C
ATOM   2062  CB  THR B 264      21.363  49.003  30.140  1.00 90.38           C
ATOM   2063  OG1 THR B 264      22.105  50.201  30.316  1.00 90.38           O
ATOM   2064  CG2 THR B 264      21.599  48.428  28.734  1.00 90.38           C
ATOM   2065  C   THR B 264      19.440  50.198  29.250  1.00 90.38           C
ATOM   2066  O   THR B 264      19.320  51.402  29.472  1.00 90.38           O
ATOM   2067  N   LYS B 265      19.155  49.666  28.048  1.00 48.98           N
ATOM   2068  CA  LYS B 265      18.763  50.519  26.963  1.00 48.98           C
ATOM   2069  CB  LYS B 265      18.520  49.765  25.645  1.00 48.98           C
ATOM   2070  CG  LYS B 265      19.806  49.283  24.970  1.00 48.98           C
ATOM   2071  CD  LYS B 265      19.562  48.307  23.819  1.00 48.98           C
ATOM   2072  CE  LYS B 265      20.822  47.971  23.020  1.00 48.98           C
ATOM   2073  NZ  LYS B 265      21.258  49.153  22.243  1.00 48.98           N
ATOM   2074  C   LYS B 265      17.493  51.213  27.328  1.00 48.98           C
ATOM   2075  O   LYS B 265      17.326  52.401  27.057  1.00 48.98           O
ATOM   2076  N   VAL B 266      16.564  50.477  27.959  1.00 29.71           N
ATOM   2077  CA  VAL B 266      15.289  51.000  28.339  1.00 29.71           C
ATOM   2078  CB  VAL B 266      14.449  49.923  28.956  1.00 29.71           C
ATOM   2079  CG1 VAL B 266      13.088  50.507  29.363  1.00 29.71           C
ATOM   2080  CG2 VAL B 266      14.369  48.762  27.961  1.00 29.71           C
ATOM   2081  C   VAL B 266      15.525  52.076  29.352  1.00 29.71           C
ATOM   2082  O   VAL B 266      14.900  53.136  29.313  1.00 29.71           O
ATOM   2083  N   ASN B 267      16.470  51.831  30.285  1.00 44.63           N
ATOM   2084  CA  ASN B 267      16.760  52.743  31.352  1.00 44.63           C
ATOM   2085  CB  ASN B 267      17.883  52.227  32.263  1.00 44.63           C
ATOM   2086  CG  ASN B 267      17.405  50.937  32.913  1.00 44.63           C
ATOM   2087  OD1 ASN B 267      18.207  50.076  33.273  1.00 44.63           O
ATOM   2088  ND2 ASN B 267      16.060  50.797  33.066  1.00 44.63           N
ATOM   2089  C   ASN B 267      17.228  54.042  30.777  1.00 44.63           C
ATOM   2090  O   ASN B 267      16.799  55.110  31.213  1.00 44.63           O
ATOM   2091  N   ALA B 268      18.117  53.982  29.769  1.00 19.29           N
ATOM   2092  CA  ALA B 268      18.662  55.182  29.202  1.00 19.29           C
ATOM   2093  CB  ALA B 268      19.673  54.903  28.077  1.00 19.29           C
ATOM   2094  C   ALA B 268      17.541  55.976  28.612  1.00 19.29           C
ATOM   2095  O   ALA B 268      17.486  57.197  28.758  1.00 19.29           O
ATOM   2096  N   ALA B 269      16.607  55.285  27.937  1.00 26.51           N
ATOM   2097  CA  ALA B 269      15.496  55.919  27.291  1.00 26.51           C
ATOM   2098  CB  ALA B 269      14.599  54.923  26.536  1.00 26.51           C
ATOM   2099  C   ALA B 269      14.658  56.589  28.331  1.00 26.51           C
ATOM   2100  O   ALA B 269      14.115  57.667  28.097  1.00 26.51           O
ATOM   2101  N   GLY B 270      14.528  55.966  29.516  1.00 15.68           N
ATOM   2102  CA  GLY B 270      13.716  56.562  30.533  1.00 15.68           C
ATOM   2103  C   GLY B 270      12.361  55.949  30.436  1.00 15.68           C
ATOM   2104  O   GLY B 270      11.418  56.391  31.090  1.00 15.68           O
ATOM   2105  N   LYS B 271      12.234  54.904  29.599  1.00 42.54           N
ATOM   2106  CA  LYS B 271      10.967  54.255  29.449  1.00 42.54           C
ATOM   2107  CB  LYS B 271      10.711  53.779  28.011  1.00 42.54           C
ATOM   2108  CG  LYS B 271      10.573  54.976  27.065  1.00 42.54           C
ATOM   2109  CD  LYS B 271      10.635  54.643  25.574  1.00 42.54           C
ATOM   2110  CE  LYS B 271      10.492  55.886  24.691  1.00 42.54           C
ATOM   2111  NZ  LYS B 271      10.560  55.514  23.261  1.00 42.54           N
ATOM   2112  C   LYS B 271      10.926  53.103  30.403  1.00 42.54           C
ATOM   2113  O   LYS B 271      11.961  52.554  30.779  1.00 42.54           O
ATOM   2114  N   ALA B 272       9.710  52.728  30.847  1.00 24.15           N
ATOM   2115  CA  ALA B 272       9.565  51.685  31.822  1.00 24.15           C
ATOM   2116  CB  ALA B 272       8.139  51.568  32.386  1.00 24.15           C
ATOM   2117  C   ALA B 272       9.913  50.373  31.201  1.00 24.15           C
ATOM   2118  O   ALA B 272       9.682  50.148  30.015  1.00 24.15           O
ATOM   2119  N   VAL B 273      10.508  49.475  32.010  1.00 84.70           N
ATOM   2120  CA  VAL B 273      10.839  48.162  31.539  1.00 84.70           C
ATOM   2121  CB  VAL B 273      12.318  47.938  31.404  1.00 84.70           C
ATOM   2122  CG1 VAL B 273      12.967  48.107  32.787  1.00 84.70           C
ATOM   2123  CG2 VAL B 273      12.551  46.556  30.771  1.00 84.70           C
ATOM   2124  C   VAL B 273      10.313  47.193  32.550  1.00 84.70           C
ATOM   2125  O   VAL B 273      10.378  47.439  33.754  1.00 84.70           O
ATOM   2126  N   ILE B 274       9.762  46.055  32.080  1.00 30.78           N
ATOM   2127  CA  ILE B 274       9.211  45.093  32.990  1.00 30.78           C
ATOM   2128  CB  ILE B 274       7.755  44.811  32.744  1.00 30.78           C
ATOM   2129  CG2 ILE B 274       7.325  43.660  33.669  1.00 30.78           C
ATOM   2130  CG1 ILE B 274       6.921  46.090  32.929  1.00 30.78           C
ATOM   2131  CD1 ILE B 274       5.487  45.962  32.419  1.00 30.78           C
ATOM   2132  C   ILE B 274       9.952  43.809  32.798  1.00 30.78           C
ATOM   2133  O   ILE B 274      10.193  43.378  31.671  1.00 30.78           O
ATOM   2134  N   THR B 275      10.345  43.165  33.914  1.00 36.75           N
ATOM   2135  CA  THR B 275      11.032  41.909  33.826  1.00 36.75           C
ATOM   2136  CB  THR B 275      12.106  41.746  34.864  1.00 36.75           C
ATOM   2137  OG1 THR B 275      13.068  42.783  34.738  1.00 36.75           O
ATOM   2138  CG2 THR B 275      12.779  40.377  34.674  1.00 36.75           C
ATOM   2139  C   THR B 275       9.991  40.873  34.082  1.00 36.75           C
ATOM   2140  O   THR B 275       9.270  40.947  35.076  1.00 36.75           O
ATOM   2141  N   ALA B 276       9.867  39.878  33.183  1.00 50.74           N
ATOM   2142  CA  ALA B 276       8.799  38.948  33.388  1.00 50.74           C
ATOM   2143  CB  ALA B 276       7.592  39.196  32.467  1.00 50.74           C
ATOM   2144  C   ALA B 276       9.251  37.548  33.139  1.00 50.74           C
ATOM   2145  O   ALA B 276      10.257  37.309  32.476  1.00 50.74           O
ATOM   2146  N   THR B 277       8.503  36.608  33.753  1.00107.24           N
ATOM   2147  CA  THR B 277       8.564  35.177  33.628  1.00107.24           C
ATOM   2148  CB  THR B 277       8.805  34.628  32.243  1.00107.24           C
ATOM   2149  OG1 THR B 277      10.145  34.834  31.824  1.00107.24           O
ATOM   2150  CG2 THR B 277       7.833  35.321  31.274  1.00107.24           C
ATOM   2151  C   THR B 277       9.593  34.593  34.536  1.00107.24           C
ATOM   2152  O   THR B 277      10.651  35.172  34.776  1.00107.24           O
ATOM   2153  N   ASN B 278       9.251  33.405  35.071  1.00 88.40           N
ATOM   2154  CA  ASN B 278      10.087  32.569  35.881  1.00 88.40           C
ATOM   2155  CB  ASN B 278      11.365  32.113  35.151  1.00 88.40           C
ATOM   2156  CG  ASN B 278      10.975  31.229  33.974  1.00 88.40           C
ATOM   2157  OD1 ASN B 278      11.835  30.748  33.238  1.00 88.40           O
ATOM   2158  ND2 ASN B 278       9.647  31.013  33.783  1.00 88.40           N
ATOM   2159  C   ASN B 278      10.525  33.282  37.119  1.00 88.40           C
ATOM   2160  O   ASN B 278      11.513  32.877  37.731  1.00 88.40           O
ATOM   2161  N   MET B 279       9.850  34.376  37.522  1.00 89.82           N
ATOM   2162  CA  MET B 279      10.384  35.015  38.688  1.00 89.82           C
ATOM   2163  CB  MET B 279       9.678  36.350  38.971  1.00 89.82           C
ATOM   2164  CG  MET B 279       9.765  37.329  37.800  1.00 89.82           C
ATOM   2165  SD  MET B 279      11.446  37.891  37.402  1.00 89.82           S
ATOM   2166  CE  MET B 279      11.541  39.090  38.762  1.00 89.82           C
ATOM   2167  C   MET B 279      10.238  34.171  39.930  1.00 89.82           C
ATOM   2168  O   MET B 279      11.203  33.635  40.473  1.00 89.82           O
ATOM   2169  N   LEU B 280       8.975  34.075  40.387  1.00135.94           N
ATOM   2170  CA  LEU B 280       8.423  33.436  41.554  1.00135.94           C
ATOM   2171  CB  LEU B 280       7.370  34.311  42.244  1.00135.94           C
ATOM   2172  CG  LEU B 280       8.011  35.614  42.760  1.00135.94           C
ATOM   2173  CD1 LEU B 280       7.031  36.448  43.597  1.00135.94           C
ATOM   2174  CD2 LEU B 280       9.332  35.323  43.492  1.00135.94           C
ATOM   2175  C   LEU B 280       7.895  32.040  41.388  1.00135.94           C
ATOM   2176  O   LEU B 280       7.432  31.476  42.374  1.00135.94           O
ATOM   2177  N   GLU B 281       7.912  31.444  40.181  1.00 78.73           N
ATOM   2178  CA  GLU B 281       7.110  30.295  39.820  1.00 78.73           C
ATOM   2179  CB  GLU B 281       7.601  29.602  38.539  1.00 78.73           C
ATOM   2180  CG  GLU B 281       7.359  30.419  37.270  1.00 78.73           C
ATOM   2181  CD  GLU B 281       7.891  29.615  36.093  1.00 78.73           C
ATOM   2182  OE1 GLU B 281       8.684  28.666  36.333  1.00 78.73           O
ATOM   2183  OE2 GLU B 281       7.504  29.935  34.937  1.00 78.73           O
ATOM   2184  C   GLU B 281       7.001  29.225  40.874  1.00 78.73           C
ATOM   2185  O   GLU B 281       5.932  28.632  41.013  1.00 78.73           O
ATOM   2186  N   THR B 282       8.047  28.936  41.658  1.00110.76           N
ATOM   2187  CA  THR B 282       7.943  27.877  42.630  1.00110.76           C
ATOM   2188  CB  THR B 282       9.202  27.681  43.423  1.00110.76           C
ATOM   2189  OG1 THR B 282       9.114  26.490  44.192  1.00110.76           O
ATOM   2190  CG2 THR B 282       9.399  28.895  44.346  1.00110.76           C
ATOM   2191  C   THR B 282       6.841  28.188  43.606  1.00110.76           C
ATOM   2192  O   THR B 282       6.228  27.285  44.174  1.00110.76           O
ATOM   2193  N   MET B 283       6.553  29.485  43.806  1.00 67.83           N
ATOM   2194  CA  MET B 283       5.627  30.018  44.767  1.00 67.83           C
ATOM   2195  CB  MET B 283       5.622  31.555  44.839  1.00 67.83           C
ATOM   2196  CG  MET B 283       6.911  32.122  45.436  1.00 67.83           C
ATOM   2197  SD  MET B 283       6.846  33.894  45.837  1.00 67.83           S
ATOM   2198  CE  MET B 283       5.716  33.692  47.245  1.00 67.83           C
ATOM   2199  C   MET B 283       4.227  29.557  44.524  1.00 67.83           C
ATOM   2200  O   MET B 283       3.412  29.600  45.446  1.00 67.83           O
ATOM   2201  N   THR B 284       3.872  29.180  43.281  1.00108.66           N
ATOM   2202  CA  THR B 284       2.526  28.723  43.078  1.00108.66           C
ATOM   2203  CB  THR B 284       2.259  28.279  41.664  1.00108.66           C
ATOM   2204  OG1 THR B 284       0.902  27.887  41.526  1.00108.66           O
ATOM   2205  CG2 THR B 284       3.198  27.120  41.289  1.00108.66           C
ATOM   2206  C   THR B 284       2.289  27.575  44.014  1.00108.66           C
ATOM   2207  O   THR B 284       1.267  27.534  44.698  1.00108.66           O
ATOM   2208  N   GLU B 285       3.227  26.610  44.062  1.00 79.28           N
ATOM   2209  CA  GLU B 285       3.133  25.501  44.967  1.00 79.28           C
ATOM   2210  CB  GLU B 285       4.055  24.334  44.575  1.00 79.28           C
ATOM   2211  CG  GLU B 285       3.590  23.593  43.320  1.00 79.28           C
ATOM   2212  CD  GLU B 285       2.325  22.827  43.679  1.00 79.28           C
ATOM   2213  OE1 GLU B 285       1.905  22.905  44.865  1.00 79.28           O
ATOM   2214  OE2 GLU B 285       1.761  22.153  42.776  1.00 79.28           O
ATOM   2215  C   GLU B 285       3.472  25.882  46.384  1.00 79.28           C
ATOM   2216  O   GLU B 285       2.785  25.461  47.312  1.00 79.28           O
ATOM   2217  N   LYS B 286       4.527  26.704  46.600  1.00 45.82           N
ATOM   2218  CA  LYS B 286       4.988  26.916  47.950  1.00 45.82           C
ATOM   2219  CB  LYS B 286       6.478  26.578  48.130  1.00 45.82           C
ATOM   2220  CG  LYS B 286       6.798  25.102  47.890  1.00 45.82           C
ATOM   2221  CD  LYS B 286       8.292  24.816  47.731  1.00 45.82           C
ATOM   2222  CE  LYS B 286       8.611  23.339  47.490  1.00 45.82           C
ATOM   2223  NZ  LYS B 286      10.072  23.152  47.346  1.00 45.82           N
ATOM   2224  C   LYS B 286       4.801  28.330  48.405  1.00 45.82           C
ATOM   2225  O   LYS B 286       4.677  29.273  47.625  1.00 45.82           O
ATOM   2226  N   PRO B 287       4.745  28.441  49.711  1.00 67.36           N
ATOM   2227  CA  PRO B 287       4.590  29.708  50.378  1.00 67.36           C
ATOM   2228  CD  PRO B 287       4.251  27.337  50.518  1.00 67.36           C
ATOM   2229  CB  PRO B 287       4.268  29.377  51.834  1.00 67.36           C
ATOM   2230  CG  PRO B 287       3.619  27.984  51.761  1.00 67.36           C
ATOM   2231  C   PRO B 287       5.800  30.573  50.248  1.00 67.36           C
ATOM   2232  O   PRO B 287       5.666  31.791  50.356  1.00 67.36           O
ATOM   2233  N   ARG B 288       6.988  29.977  50.035  1.00109.00           N
ATOM   2234  CA  ARG B 288       8.178  30.776  50.006  1.00109.00           C
ATOM   2235  CB  ARG B 288       9.172  30.402  51.116  1.00109.00           C
ATOM   2236  CG  ARG B 288       8.571  30.493  52.518  1.00109.00           C
ATOM   2237  CD  ARG B 288       9.495  29.952  53.610  1.00109.00           C
ATOM   2238  NE  ARG B 288       8.674  29.789  54.841  1.00109.00           N
ATOM   2239  CZ  ARG B 288       7.921  28.661  54.997  1.00109.00           C
ATOM   2240  NH1 ARG B 288       7.899  27.718  54.010  1.00109.00           N
ATOM   2241  NH2 ARG B 288       7.185  28.479  56.132  1.00109.00           N
ATOM   2242  C   ARG B 288       8.874  30.519  48.710  1.00109.00           C
ATOM   2243  O   ARG B 288       8.720  29.458  48.106  1.00109.00           O
ATOM   2244  N   ALA B 289       9.645  31.520  48.245  1.00 29.20           N
ATOM   2245  CA  ALA B 289      10.382  31.424  47.020  1.00 29.20           C
ATOM   2246  CB  ALA B 289      10.706  32.791  46.392  1.00 29.20           C
ATOM   2247  C   ALA B 289      11.678  30.730  47.288  1.00 29.20           C
ATOM   2248  O   ALA B 289      12.087  30.566  48.437  1.00 29.20           O
ATOM   2249  N   THR B 290      12.345  30.281  46.206  1.00 24.19           N
ATOM   2250  CA  THR B 290      13.606  29.608  46.313  1.00 24.19           C
ATOM   2251  CB  THR B 290      13.904  28.755  45.110  1.00 24.19           C
ATOM   2252  OG1 THR B 290      12.865  27.805  44.926  1.00 24.19           O
ATOM   2253  CG2 THR B 290      15.243  28.024  45.310  1.00 24.19           C
ATOM   2254  C   THR B 290      14.661  30.662  46.415  1.00 24.19           C
ATOM   2255  O   THR B 290      14.429  31.824  46.087  1.00 24.19           O
ATOM   2256  N   ARG B 291      15.857  30.274  46.894  1.00 71.16           N
ATOM   2257  CA  ARG B 291      16.936  31.203  47.037  1.00 71.16           C
ATOM   2258  CB  ARG B 291      18.208  30.550  47.608  1.00 71.16           C
ATOM   2259  CG  ARG B 291      19.378  31.519  47.803  1.00 71.16           C
ATOM   2260  CD  ARG B 291      20.080  31.922  46.504  1.00 71.16           C
ATOM   2261  NE  ARG B 291      20.600  30.678  45.868  1.00 71.16           N
ATOM   2262  CZ  ARG B 291      21.147  30.730  44.619  1.00 71.16           C
ATOM   2263  NH1 ARG B 291      21.245  31.924  43.965  1.00 71.16           N
ATOM   2264  NH2 ARG B 291      21.594  29.587  44.022  1.00 71.16           N
ATOM   2265  C   ARG B 291      17.260  31.701  45.669  1.00 71.16           C
ATOM   2266  O   ARG B 291      17.525  32.886  45.473  1.00 71.16           O
ATOM   2267  N   SER B 292      17.236  30.791  44.679  1.00 60.15           N
ATOM   2268  CA  SER B 292      17.572  31.143  43.332  1.00 60.15           C
ATOM   2269  CB  SER B 292      17.522  29.939  42.376  1.00 60.15           C
ATOM   2270  OG  SER B 292      17.864  30.347  41.059  1.00 60.15           O
ATOM   2271  C   SER B 292      16.603  32.159  42.825  1.00 60.15           C
ATOM   2272  O   SER B 292      16.994  33.156  42.220  1.00 60.15           O
ATOM   2273  N   GLU B 293      15.300  31.942  43.078  1.00 25.72           N
ATOM   2274  CA  GLU B 293      14.299  32.831  42.564  1.00 25.72           C
ATOM   2275  CB  GLU B 293      12.874  32.362  42.892  1.00 25.72           C
ATOM   2276  CG  GLU B 293      12.506  31.073  42.159  1.00 25.72           C
ATOM   2277  CD  GLU B 293      11.088  30.695  42.547  1.00 25.72           C
ATOM   2278  OE1 GLU B 293      10.578  31.246  43.559  1.00 25.72           O
ATOM   2279  OE2 GLU B 293      10.497  29.843  41.834  1.00 25.72           O
ATOM   2280  C   GLU B 293      14.493  34.185  43.162  1.00 25.72           C
ATOM   2281  O   GLU B 293      14.395  35.197  42.470  1.00 25.72           O
ATOM   2282  N   VAL B 294      14.786  34.238  44.472  1.00 17.93           N
ATOM   2283  CA  VAL B 294      14.969  35.501  45.122  1.00 17.93           C
ATOM   2284  CB  VAL B 294      15.256  35.365  46.588  1.00 17.93           C
ATOM   2285  CG1 VAL B 294      15.541  36.763  47.163  1.00 17.93           C
ATOM   2286  CG2 VAL B 294      14.073  34.642  47.254  1.00 17.93           C
ATOM   2287  C   VAL B 294      16.148  36.167  44.491  1.00 17.93           C
ATOM   2288  O   VAL B 294      16.137  37.373  44.249  1.00 17.93           O
ATOM   2289  N   SER B 295      17.204  35.382  44.208  1.00 21.57           N
ATOM   2290  CA  SER B 295      18.408  35.915  43.641  1.00 21.57           C
ATOM   2291  CB  SER B 295      19.508  34.853  43.478  1.00 21.57           C
ATOM   2292  OG  SER B 295      20.673  35.440  42.915  1.00 21.57           O
ATOM   2293  C   SER B 295      18.120  36.476  42.283  1.00 21.57           C
ATOM   2294  O   SER B 295      18.620  37.543  41.933  1.00 21.57           O
ATOM   2295  N   ASP B 296      17.302  35.771  41.482  1.00 28.33           N
ATOM   2296  CA  ASP B 296      17.023  36.212  40.143  1.00 28.33           C
ATOM   2297  CB  ASP B 296      16.135  35.227  39.365  1.00 28.33           C
ATOM   2298  CG  ASP B 296      16.109  35.663  37.907  1.00 28.33           C
ATOM   2299  OD1 ASP B 296      16.812  36.655  37.573  1.00 28.33           O
ATOM   2300  OD2 ASP B 296      15.385  35.012  37.108  1.00 28.33           O
ATOM   2301  C   ASP B 296      16.303  37.524  40.189  1.00 28.33           C
ATOM   2302  O   ASP B 296      16.629  38.442  39.439  1.00 28.33           O
ATOM   2303  N   VAL B 297      15.303  37.646  41.082  1.00 27.44           N
ATOM   2304  CA  VAL B 297      14.527  38.851  41.185  1.00 27.44           C
ATOM   2305  CB  VAL B 297      13.423  38.742  42.196  1.00 27.44           C
ATOM   2306  CG1 VAL B 297      12.729  40.110  42.310  1.00 27.44           C
ATOM   2307  CG2 VAL B 297      12.483  37.597  41.781  1.00 27.44           C
ATOM   2308  C   VAL B 297      15.424  39.967  41.625  1.00 27.44           C
ATOM   2309  O   VAL B 297      15.347  41.083  41.116  1.00 27.44           O
ATOM   2310  N   PHE B 298      16.322  39.667  42.578  1.00 87.29           N
ATOM   2311  CA  PHE B 298      17.219  40.618  43.172  1.00 87.29           C
ATOM   2312  CB  PHE B 298      18.146  39.896  44.171  1.00 87.29           C
ATOM   2313  CG  PHE B 298      19.051  40.834  44.896  1.00 87.29           C
ATOM   2314  CD1 PHE B 298      18.641  41.435  46.065  1.00 87.29           C
ATOM   2315  CD2 PHE B 298      20.317  41.095  44.423  1.00 87.29           C
ATOM   2316  CE1 PHE B 298      19.477  42.291  46.745  1.00 87.29           C
ATOM   2317  CE2 PHE B 298      21.157  41.950  45.097  1.00 87.29           C
ATOM   2318  CZ  PHE B 298      20.737  42.551  46.260  1.00 87.29           C
ATOM   2319  C   PHE B 298      18.060  41.191  42.072  1.00 87.29           C
ATOM   2320  O   PHE B 298      18.269  42.400  41.997  1.00 87.29           O
ATOM   2321  N   ASN B 299      18.567  40.330  41.176  1.00 26.83           N
ATOM   2322  CA  ASN B 299      19.403  40.785  40.103  1.00 26.83           C
ATOM   2323  CB  ASN B 299      20.007  39.633  39.283  1.00 26.83           C
ATOM   2324  CG  ASN B 299      21.059  38.950  40.145  1.00 26.83           C
ATOM   2325  OD1 ASN B 299      21.933  39.605  40.711  1.00 26.83           O
ATOM   2326  ND2 ASN B 299      20.974  37.597  40.252  1.00 26.83           N
ATOM   2327  C   ASN B 299      18.611  41.643  39.167  1.00 26.83           C
ATOM   2328  O   ASN B 299      19.116  42.632  38.641  1.00 26.83           O
ATOM   2329  N   ALA B 300      17.336  41.299  38.928  1.00 23.90           N
ATOM   2330  CA  ALA B 300      16.580  42.059  37.978  1.00 23.90           C
ATOM   2331  CB  ALA B 300      15.138  41.547  37.817  1.00 23.90           C
ATOM   2332  C   ALA B 300      16.505  43.474  38.452  1.00 23.90           C
ATOM   2333  O   ALA B 300      16.623  44.402  37.654  1.00 23.90           O
ATOM   2334  N   VAL B 301      16.296  43.682  39.766  1.00 96.07           N
ATOM   2335  CA  VAL B 301      16.173  45.027  40.248  1.00 96.07           C
ATOM   2336  CB  VAL B 301      15.679  45.143  41.664  1.00 96.07           C
ATOM   2337  CG1 VAL B 301      14.288  44.492  41.748  1.00 96.07           C
ATOM   2338  CG2 VAL B 301      16.717  44.560  42.627  1.00 96.07           C
ATOM   2339  C   VAL B 301      17.479  45.754  40.127  1.00 96.07           C
ATOM   2340  O   VAL B 301      17.500  46.934  39.783  1.00 96.07           O
ATOM   2341  N   ILE B 302      18.611  45.076  40.400  1.00115.34           N
ATOM   2342  CA  ILE B 302      19.879  45.746  40.317  1.00115.34           C
ATOM   2343  CB  ILE B 302      21.064  44.906  40.712  1.00115.34           C
ATOM   2344  CG2 ILE B 302      21.348  43.891  39.596  1.00115.34           C
ATOM   2345  CG1 ILE B 302      22.270  45.812  41.008  1.00115.34           C
ATOM   2346  CD1 ILE B 302      22.084  46.688  42.247  1.00115.34           C
ATOM   2347  C   ILE B 302      20.054  46.181  38.898  1.00115.34           C
ATOM   2348  O   ILE B 302      20.608  47.244  38.622  1.00115.34           O
ATOM   2349  N   ASP B 303      19.560  45.351  37.963  1.00 40.71           N
ATOM   2350  CA  ASP B 303      19.661  45.597  36.555  1.00 40.71           C
ATOM   2351  CB  ASP B 303      19.007  44.492  35.705  1.00 40.71           C
ATOM   2352  CG  ASP B 303      19.888  43.251  35.784  1.00 40.71           C
ATOM   2353  OD1 ASP B 303      21.115  43.409  36.022  1.00 40.71           O
ATOM   2354  OD2 ASP B 303      19.346  42.127  35.605  1.00 40.71           O
ATOM   2355  C   ASP B 303      18.976  46.894  36.244  1.00 40.71           C
ATOM   2356  O   ASP B 303      19.379  47.595  35.317  1.00 40.71           O
ATOM   2357  N   GLY B 304      17.934  47.275  37.013  1.00 36.08           N
ATOM   2358  CA  GLY B 304      17.314  48.535  36.717  1.00 36.08           C
ATOM   2359  C   GLY B 304      15.922  48.357  36.180  1.00 36.08           C
ATOM   2360  O   GLY B 304      15.362  49.287  35.603  1.00 36.08           O
ATOM   2361  N   THR B 305      15.314  47.167  36.341  1.00 99.40           N
ATOM   2362  CA  THR B 305      13.972  47.005  35.857  1.00 99.40           C
ATOM   2363  CB  THR B 305      13.489  45.583  35.914  1.00 99.40           C
ATOM   2364  OG1 THR B 305      12.213  45.467  35.303  1.00 99.40           O
ATOM   2365  CG2 THR B 305      13.419  45.142  37.387  1.00 99.40           C
ATOM   2366  C   THR B 305      13.050  47.840  36.696  1.00 99.40           C
ATOM   2367  O   THR B 305      13.151  47.856  37.921  1.00 99.40           O
ATOM   2368  N   ASP B 306      12.131  48.578  36.037  1.00 40.48           N
ATOM   2369  CA  ASP B 306      11.196  49.419  36.734  1.00 40.48           C
ATOM   2370  CB  ASP B 306      10.338  50.294  35.802  1.00 40.48           C
ATOM   2371  CG  ASP B 306      11.213  51.395  35.217  1.00 40.48           C
ATOM   2372  OD1 ASP B 306      12.445  51.172  35.076  1.00 40.48           O
ATOM   2373  OD2 ASP B 306      10.659  52.486  34.915  1.00 40.48           O
ATOM   2374  C   ASP B 306      10.259  48.562  37.519  1.00 40.48           C
ATOM   2375  O   ASP B 306       9.925  48.886  38.658  1.00 40.48           O
ATOM   2376  N   ALA B 307       9.808  47.436  36.930  1.00 31.55           N
ATOM   2377  CA  ALA B 307       8.858  46.631  37.640  1.00 31.55           C
ATOM   2378  CB  ALA B 307       7.399  46.910  37.239  1.00 31.55           C
ATOM   2379  C   ALA B 307       9.116  45.184  37.372  1.00 31.55           C
ATOM   2380  O   ALA B 307       9.801  44.820  36.416  1.00 31.55           O
ATOM   2381  N   THR B 308       8.567  44.321  38.253  1.00 98.14           N
ATOM   2382  CA  THR B 308       8.684  42.898  38.120  1.00 98.14           C
ATOM   2383  CB  THR B 308       9.164  42.216  39.366  1.00 98.14           C
ATOM   2384  OG1 THR B 308       9.400  40.839  39.113  1.00 98.14           O
ATOM   2385  CG2 THR B 308       8.096  42.381  40.461  1.00 98.14           C
ATOM   2386  C   THR B 308       7.301  42.400  37.848  1.00 98.14           C
ATOM   2387  O   THR B 308       6.323  43.029  38.249  1.00 98.14           O
ATOM   2388  N   MET B 309       7.171  41.259  37.140  1.00 40.47           N
ATOM   2389  CA  MET B 309       5.851  40.811  36.814  1.00 40.47           C
ATOM   2390  CB  MET B 309       5.582  40.749  35.298  1.00 40.47           C
ATOM   2391  CG  MET B 309       4.120  40.464  34.943  1.00 40.47           C
ATOM   2392  SD  MET B 309       3.763  40.413  33.160  1.00 40.47           S
ATOM   2393  CE  MET B 309       4.496  38.777  32.874  1.00 40.47           C
ATOM   2394  C   MET B 309       5.628  39.439  37.361  1.00 40.47           C
ATOM   2395  O   MET B 309       6.534  38.610  37.400  1.00 40.47           O
ATOM   2396  N   LEU B 310       4.386  39.185  37.818  1.00 56.89           N
ATOM   2397  CA  LEU B 310       4.006  37.905  38.329  1.00 56.89           C
ATOM   2398  CB  LEU B 310       3.224  37.977  39.653  1.00 56.89           C
ATOM   2399  CG  LEU B 310       4.058  38.505  40.833  1.00 56.89           C
ATOM   2400  CD1 LEU B 310       3.230  38.552  42.126  1.00 56.89           C
ATOM   2401  CD2 LEU B 310       5.356  37.702  40.996  1.00 56.89           C
ATOM   2402  C   LEU B 310       3.084  37.312  37.314  1.00 56.89           C
ATOM   2403  O   LEU B 310       2.357  38.026  36.627  1.00 56.89           O
ATOM   2404  N   SER B 311       3.091  35.973  37.203  1.00 89.90           N
ATOM   2405  CA  SER B 311       2.286  35.310  36.223  1.00 89.90           C
ATOM   2406  CB  SER B 311       3.111  34.502  35.206  1.00 89.90           C
ATOM   2407  OG  SER B 311       3.910  35.378  34.424  1.00 89.90           O
ATOM   2408  C   SER B 311       1.413  34.342  36.956  1.00 89.90           C
ATOM   2409  O   SER B 311       0.481  34.730  37.656  1.00 89.90           O
ATOM   2410  N   GLY B 312       1.719  33.043  36.811  1.00 40.95           N
ATOM   2411  CA  GLY B 312       0.949  31.975  37.379  1.00 40.95           C
ATOM   2412  C   GLY B 312       0.897  32.139  38.865  1.00 40.95           C
ATOM   2413  O   GLY B 312      -0.064  31.712  39.504  1.00 40.95           O
ATOM   2414  N   GLU B 313       1.940  32.741  39.463  1.00 87.65           N
ATOM   2415  CA  GLU B 313       1.988  32.856  40.891  1.00 87.65           C
ATOM   2416  CB  GLU B 313       3.192  33.683  41.381  1.00 87.65           C
ATOM   2417  CG  GLU B 313       4.558  33.085  41.034  1.00 87.65           C
ATOM   2418  CD  GLU B 313       5.017  33.640  39.688  1.00 87.65           C
ATOM   2419  OE1 GLU B 313       4.349  33.362  38.657  1.00 87.65           O
ATOM   2420  OE2 GLU B 313       6.055  34.355  39.676  1.00 87.65           O
ATOM   2421  C   GLU B 313       0.755  33.568  41.347  1.00 87.65           C
ATOM   2422  O   GLU B 313       0.153  33.200  42.356  1.00 87.65           O
ATOM   2423  N   SER B 314       0.396  34.665  40.662  1.00 99.64           N
ATOM   2424  CA  SER B 314      -0.812  35.373  40.965  1.00 99.64           C
ATOM   2425  CB  SER B 314      -0.721  36.846  40.544  1.00 99.64           C
ATOM   2426  OG  SER B 314      -1.934  37.510  40.854  1.00 99.64           O
ATOM   2427  C   SER B 314      -1.989  34.780  40.242  1.00 99.64           C
ATOM   2428  O   SER B 314      -3.112  34.807  40.743  1.00 99.64           O
ATOM   2429  N   ALA B 315      -1.767  34.277  39.009  1.00 59.27           N
ATOM   2430  CA  ALA B 315      -2.849  33.815  38.179  1.00 59.27           C
ATOM   2431  CB  ALA B 315      -2.384  33.471  36.754  1.00 59.27           C
ATOM   2432  C   ALA B 315      -3.543  32.600  38.721  1.00 59.27           C
ATOM   2433  O   ALA B 315      -4.767  32.602  38.843  1.00 59.27           O
ATOM   2434  N   ASN B 316      -2.801  31.528  39.079  1.00154.99           N
ATOM   2435  CA  ASN B 316      -3.517  30.352  39.494  1.00154.99           C
ATOM   2436  CB  ASN B 316      -3.664  29.339  38.343  1.00154.99           C
ATOM   2437  CG  ASN B 316      -4.701  28.289  38.718  1.00154.99           C
ATOM   2438  OD1 ASN B 316      -4.820  27.259  38.056  1.00154.99           O
ATOM   2439  ND2 ASN B 316      -5.475  28.553  39.805  1.00154.99           N
ATOM   2440  C   ASN B 316      -2.769  29.655  40.591  1.00154.99           C
ATOM   2441  O   ASN B 316      -3.045  28.495  40.895  1.00154.99           O
ATOM   2442  N   GLY B 317      -1.810  30.335  41.238  1.00 32.50           N
ATOM   2443  CA  GLY B 317      -1.085  29.688  42.289  1.00 32.50           C
ATOM   2444  C   GLY B 317      -1.904  29.786  43.537  1.00 32.50           C
ATOM   2445  O   GLY B 317      -2.879  30.533  43.597  1.00 32.50           O
ATOM   2446  N   LYS B 318      -1.532  28.984  44.555  1.00 56.49           N
ATOM   2447  CA  LYS B 318      -2.193  28.969  45.831  1.00 56.49           C
ATOM   2448  CB  LYS B 318      -1.772  27.761  46.684  1.00 56.49           C
ATOM   2449  CG  LYS B 318      -2.195  26.426  46.066  1.00 56.49           C
ATOM   2450  CD  LYS B 318      -1.501  25.207  46.675  1.00 56.49           C
ATOM   2451  CE  LYS B 318      -1.935  23.883  46.044  1.00 56.49           C
ATOM   2452  NZ  LYS B 318      -1.198  22.759  46.662  1.00 56.49           N
ATOM   2453  C   LYS B 318      -1.873  30.218  46.605  1.00 56.49           C
ATOM   2454  O   LYS B 318      -2.715  30.777  47.305  1.00 56.49           O
ATOM   2455  N   TYR B 319      -0.608  30.650  46.488  1.00141.31           N
ATOM   2456  CA  TYR B 319       0.091  31.714  47.157  1.00141.31           C
ATOM   2457  CB  TYR B 319       1.581  31.402  47.308  1.00141.31           C
ATOM   2458  CG  TYR B 319       1.465  30.239  48.228  1.00141.31           C
ATOM   2459  CD1 TYR B 319       1.250  30.447  49.570  1.00141.31           C
ATOM   2460  CD2 TYR B 319       1.526  28.951  47.751  1.00141.31           C
ATOM   2461  CE1 TYR B 319       1.118  29.386  50.432  1.00141.31           C
ATOM   2462  CE2 TYR B 319       1.394  27.884  48.609  1.00141.31           C
ATOM   2463  CZ  TYR B 319       1.191  28.102  49.951  1.00141.31           C
ATOM   2464  OH  TYR B 319       1.055  27.009  50.833  1.00141.31           O
ATOM   2465  C   TYR B 319      -0.144  33.150  46.761  1.00141.31           C
ATOM   2466  O   TYR B 319       0.322  33.974  47.541  1.00141.31           O
ATOM   2467  N   PRO B 320      -0.762  33.562  45.670  1.00106.55           N
ATOM   2468  CA  PRO B 320      -0.706  34.920  45.158  1.00106.55           C
ATOM   2469  CD  PRO B 320      -1.916  32.856  45.138  1.00106.55           C
ATOM   2470  CB  PRO B 320      -1.917  35.089  44.239  1.00106.55           C
ATOM   2471  CG  PRO B 320      -2.350  33.656  43.904  1.00106.55           C
ATOM   2472  C   PRO B 320      -0.595  36.090  46.096  1.00106.55           C
ATOM   2473  O   PRO B 320       0.231  36.957  45.817  1.00106.55           O
ATOM   2474  N   VAL B 321      -1.369  36.181  47.188  1.00 34.16           N
ATOM   2475  CA  VAL B 321      -1.201  37.337  48.029  1.00 34.16           C
ATOM   2476  CB  VAL B 321      -2.124  37.338  49.211  1.00 34.16           C
ATOM   2477  CG1 VAL B 321      -1.796  38.559  50.088  1.00 34.16           C
ATOM   2478  CG2 VAL B 321      -3.572  37.315  48.694  1.00 34.16           C
ATOM   2479  C   VAL B 321       0.206  37.347  48.545  1.00 34.16           C
ATOM   2480  O   VAL B 321       0.827  38.403  48.658  1.00 34.16           O
ATOM   2481  N   GLU B 322       0.728  36.157  48.895  1.00 65.72           N
ATOM   2482  CA  GLU B 322       2.057  35.960  49.401  1.00 65.72           C
ATOM   2483  CB  GLU B 322       2.309  34.509  49.845  1.00 65.72           C
ATOM   2484  CG  GLU B 322       1.487  34.109  51.071  1.00 65.72           C
ATOM   2485  CD  GLU B 322       2.041  34.866  52.270  1.00 65.72           C
ATOM   2486  OE1 GLU B 322       3.132  35.480  52.128  1.00 65.72           O
ATOM   2487  OE2 GLU B 322       1.380  34.841  53.343  1.00 65.72           O
ATOM   2488  C   GLU B 322       3.071  36.293  48.347  1.00 65.72           C
ATOM   2489  O   GLU B 322       4.085  36.923  48.642  1.00 65.72           O
ATOM   2490  N   SER B 323       2.824  35.895  47.082  1.00 68.87           N
ATOM   2491  CA  SER B 323       3.802  36.138  46.054  1.00 68.87           C
ATOM   2492  CB  SER B 323       3.313  35.664  44.674  1.00 68.87           C
ATOM   2493  OG  SER B 323       4.300  35.914  43.684  1.00 68.87           O
ATOM   2494  C   SER B 323       4.050  37.609  45.967  1.00 68.87           C
ATOM   2495  O   SER B 323       5.195  38.050  45.877  1.00 68.87           O
ATOM   2496  N   VAL B 324       2.973  38.414  46.004  1.00 27.69           N
ATOM   2497  CA  VAL B 324       3.095  39.841  45.908  1.00 27.69           C
ATOM   2498  CB  VAL B 324       1.765  40.535  45.908  1.00 27.69           C
ATOM   2499  CG1 VAL B 324       2.005  42.055  45.919  1.00 27.69           C
ATOM   2500  CG2 VAL B 324       0.955  40.041  44.699  1.00 27.69           C
ATOM   2501  C   VAL B 324       3.866  40.345  47.090  1.00 27.69           C
ATOM   2502  O   VAL B 324       4.722  41.218  46.952  1.00 27.69           O
ATOM   2503  N   ARG B 325       3.573  39.810  48.292  1.00 50.57           N
ATOM   2504  CA  ARG B 325       4.226  40.270  49.486  1.00 50.57           C
ATOM   2505  CB  ARG B 325       3.717  39.583  50.765  1.00 50.57           C
ATOM   2506  CG  ARG B 325       2.317  40.021  51.199  1.00 50.57           C
ATOM   2507  CD  ARG B 325       1.902  39.435  52.551  1.00 50.57           C
ATOM   2508  NE  ARG B 325       0.591  40.034  52.927  1.00 50.57           N
ATOM   2509  CZ  ARG B 325       0.061  39.783  54.159  1.00 50.57           C
ATOM   2510  NH1 ARG B 325       0.729  38.980  55.038  1.00 50.57           N
ATOM   2511  NH2 ARG B 325      -1.135  40.336  54.515  1.00 50.57           N
ATOM   2512  C   ARG B 325       5.695  39.994  49.405  1.00 50.57           C
ATOM   2513  O   ARG B 325       6.511  40.858  49.723  1.00 50.57           O
ATOM   2514  N   THR B 326       6.071  38.779  48.967  1.00 23.82           N
ATOM   2515  CA  THR B 326       7.457  38.418  48.889  1.00 23.82           C
ATOM   2516  CB  THR B 326       7.663  37.005  48.428  1.00 23.82           C
ATOM   2517  OG1 THR B 326       7.189  36.849  47.098  1.00 23.82           O
ATOM   2518  CG2 THR B 326       6.899  36.065  49.374  1.00 23.82           C
ATOM   2519  C   THR B 326       8.101  39.306  47.881  1.00 23.82           C
ATOM   2520  O   THR B 326       9.214  39.787  48.076  1.00 23.82           O
ATOM   2521  N   MET B 327       7.399  39.570  46.769  1.00 30.59           N
ATOM   2522  CA  MET B 327       7.986  40.390  45.758  1.00 30.59           C
ATOM   2523  CB  MET B 327       7.072  40.603  44.540  1.00 30.59           C
ATOM   2524  CG  MET B 327       7.770  41.339  43.395  1.00 30.59           C
ATOM   2525  SD  MET B 327       9.085  40.381  42.580  1.00 30.59           S
ATOM   2526  CE  MET B 327       7.970  39.234  41.721  1.00 30.59           C
ATOM   2527  C   MET B 327       8.251  41.722  46.381  1.00 30.59           C
ATOM   2528  O   MET B 327       9.285  42.339  46.132  1.00 30.59           O
ATOM   2529  N   ALA B 328       7.316  42.194  47.227  1.00 23.79           N
ATOM   2530  CA  ALA B 328       7.482  43.471  47.856  1.00 23.79           C
ATOM   2531  CB  ALA B 328       6.289  43.848  48.750  1.00 23.79           C
ATOM   2532  C   ALA B 328       8.705  43.439  48.728  1.00 23.79           C
ATOM   2533  O   ALA B 328       9.510  44.369  48.705  1.00 23.79           O
ATOM   2534  N   THR B 329       8.890  42.357  49.511  1.00 94.66           N
ATOM   2535  CA  THR B 329      10.006  42.271  50.415  1.00 94.66           C
ATOM   2536  CB  THR B 329       9.941  41.108  51.368  1.00 94.66           C
ATOM   2537  OG1 THR B 329      10.897  41.282  52.404  1.00 94.66           O
ATOM   2538  CG2 THR B 329      10.238  39.804  50.612  1.00 94.66           C
ATOM   2539  C   THR B 329      11.279  42.160  49.634  1.00 94.66           C
ATOM   2540  O   THR B 329      12.317  42.678  50.042  1.00 94.66           O
ATOM   2541  N   ILE B 330      11.215  41.492  48.469  1.00 48.15           N
ATOM   2542  CA  ILE B 330      12.352  41.233  47.632  1.00 48.15           C
ATOM   2543  CB  ILE B 330      12.009  40.483  46.377  1.00 48.15           C
ATOM   2544  CG2 ILE B 330      13.255  40.479  45.476  1.00 48.15           C
ATOM   2545  CG1 ILE B 330      11.491  39.076  46.719  1.00 48.15           C
ATOM   2546  CD1 ILE B 330      10.854  38.351  45.535  1.00 48.15           C
ATOM   2547  C   ILE B 330      12.968  42.532  47.228  1.00 48.15           C
ATOM   2548  O   ILE B 330      14.182  42.624  47.056  1.00 48.15           O
ATOM   2549  N   ASP B 331      12.143  43.586  47.097  1.00101.49           N
ATOM   2550  CA  ASP B 331      12.561  44.886  46.648  1.00101.49           C
ATOM   2551  CB  ASP B 331      11.423  45.909  46.493  1.00101.49           C
ATOM   2552  CG  ASP B 331      11.948  46.981  45.543  1.00101.49           C
ATOM   2553  OD1 ASP B 331      13.110  46.830  45.080  1.00101.49           O
ATOM   2554  OD2 ASP B 331      11.204  47.953  45.252  1.00101.49           O
ATOM   2555  C   ASP B 331      13.579  45.449  47.612  1.00101.49           C
ATOM   2556  O   ASP B 331      14.151  46.510  47.372  1.00101.49           O
ATOM   2557  N   ARG B 332      13.832  44.740  48.730  1.00 65.72           N
ATOM   2558  CA  ARG B 332      14.753  45.101  49.775  1.00 65.72           C
ATOM   2559  CB  ARG B 332      15.028  43.917  50.720  1.00 65.72           C
ATOM   2560  CG  ARG B 332      16.031  44.211  51.838  1.00 65.72           C
ATOM   2561  CD  ARG B 332      16.738  42.953  52.354  1.00 65.72           C
ATOM   2562  NE  ARG B 332      15.709  42.038  52.926  1.00 65.72           N
ATOM   2563  CZ  ARG B 332      15.677  41.800  54.270  1.00 65.72           C
ATOM   2564  NH1 ARG B 332      16.599  42.384  55.090  1.00 65.72           N
ATOM   2565  NH2 ARG B 332      14.732  40.966  54.796  1.00 65.72           N
ATOM   2566  C   ARG B 332      16.063  45.420  49.120  1.00 65.72           C
ATOM   2567  O   ARG B 332      16.852  46.208  49.640  1.00 65.72           O
ATOM   2568  N   ASN B 333      16.310  44.821  47.944  1.00110.97           N
ATOM   2569  CA  ASN B 333      17.513  45.001  47.183  1.00110.97           C
ATOM   2570  CB  ASN B 333      17.345  44.428  45.755  1.00110.97           C
ATOM   2571  CG  ASN B 333      18.606  44.532  44.888  1.00110.97           C
ATOM   2572  OD1 ASN B 333      19.043  43.526  44.334  1.00110.97           O
ATOM   2573  ND2 ASN B 333      19.173  45.753  44.698  1.00110.97           N
ATOM   2574  C   ASN B 333      17.726  46.477  47.053  1.00110.97           C
ATOM   2575  O   ASN B 333      18.861  46.947  47.048  1.00110.97           O
ATOM   2576  N   ALA B 334      16.637  47.260  47.018  1.00 41.07           N
ATOM   2577  CA  ALA B 334      16.714  48.668  46.753  1.00 41.07           C
ATOM   2578  CB  ALA B 334      15.355  49.373  46.899  1.00 41.07           C
ATOM   2579  C   ALA B 334      17.665  49.329  47.701  1.00 41.07           C
ATOM   2580  O   ALA B 334      18.378  50.254  47.315  1.00 41.07           O
ATOM   2581  N   GLN B 335      17.726  48.873  48.962  1.00 41.07           N
ATOM   2582  CA  GLN B 335      18.576  49.528  49.916  1.00 41.07           C
ATOM   2583  CB  GLN B 335      18.587  48.824  51.284  1.00 41.07           C
ATOM   2584  CG  GLN B 335      17.239  48.846  52.006  1.00 41.07           C
ATOM   2585  CD  GLN B 335      17.412  48.117  53.331  1.00 41.07           C
ATOM   2586  OE1 GLN B 335      16.481  48.021  54.129  1.00 41.07           O
ATOM   2587  NE2 GLN B 335      18.641  47.588  53.575  1.00 41.07           N
ATOM   2588  C   GLN B 335      19.989  49.513  49.412  1.00 41.07           C
ATOM   2589  O   GLN B 335      20.713  50.496  49.558  1.00 41.07           O
ATOM   2590  N   THR B 336      20.414  48.401  48.785  1.00100.80           N
ATOM   2591  CA  THR B 336      21.774  48.237  48.349  1.00100.80           C
ATOM   2592  CB  THR B 336      22.085  46.868  47.815  1.00100.80           C
ATOM   2593  OG1 THR B 336      23.491  46.679  47.766  1.00100.80           O
ATOM   2594  CG2 THR B 336      21.512  46.747  46.395  1.00100.80           C
ATOM   2595  C   THR B 336      22.121  49.210  47.263  1.00100.80           C
ATOM   2596  O   THR B 336      23.271  49.633  47.163  1.00100.80           O
ATOM   2597  N   LEU B 337      21.135  49.600  46.430  1.00 52.65           N
ATOM   2598  CA  LEU B 337      21.378  50.391  45.254  1.00 52.65           C
ATOM   2599  CB  LEU B 337      20.089  50.905  44.590  1.00 52.65           C
ATOM   2600  CG  LEU B 337      19.170  49.779  44.083  1.00 52.65           C
ATOM   2601  CD1 LEU B 337      17.900  50.349  43.431  1.00 52.65           C
ATOM   2602  CD2 LEU B 337      19.931  48.806  43.169  1.00 52.65           C
ATOM   2603  C   LEU B 337      22.219  51.588  45.560  1.00 52.65           C
ATOM   2604  O   LEU B 337      21.990  52.309  46.530  1.00 52.65           O
ATOM   2605  N   LEU B 338      23.246  51.806  44.709  1.00 88.48           N
ATOM   2606  CA  LEU B 338      24.117  52.930  44.855  1.00 88.48           C
ATOM   2607  CB  LEU B 338      25.548  52.666  44.355  1.00 88.48           C
ATOM   2608  CG  LEU B 338      26.285  51.560  45.136  1.00 88.48           C
ATOM   2609  CD1 LEU B 338      27.707  51.348  44.591  1.00 88.48           C
ATOM   2610  CD2 LEU B 338      26.257  51.828  46.648  1.00 88.48           C
ATOM   2611  C   LEU B 338      23.544  54.002  43.992  1.00 88.48           C
ATOM   2612  O   LEU B 338      23.716  54.007  42.774  1.00 88.48           O
ATOM   2613  N   ASN B 339      22.829  54.943  44.627  1.00 51.37           N
ATOM   2614  CA  ASN B 339      22.167  55.994  43.921  1.00 51.37           C
ATOM   2615  CB  ASN B 339      21.228  56.793  44.831  1.00 51.37           C
ATOM   2616  CG  ASN B 339      20.100  55.854  45.236  1.00 51.37           C
ATOM   2617  OD1 ASN B 339      19.812  55.670  46.419  1.00 51.37           O
ATOM   2618  ND2 ASN B 339      19.442  55.229  44.224  1.00 51.37           N
ATOM   2619  C   ASN B 339      23.164  56.931  43.319  1.00 51.37           C
ATOM   2620  O   ASN B 339      22.960  57.427  42.214  1.00 51.37           O
ATOM   2621  N   GLU B 340      24.272  57.208  44.030  1.00 59.03           N
ATOM   2622  CA  GLU B 340      25.224  58.156  43.526  1.00 59.03           C
ATOM   2623  CB  GLU B 340      26.387  58.412  44.498  1.00 59.03           C
ATOM   2624  CG  GLU B 340      27.379  59.456  43.984  1.00 59.03           C
ATOM   2625  CD  GLU B 340      26.681  60.809  44.009  1.00 59.03           C
ATOM   2626  OE1 GLU B 340      25.502  60.858  44.451  1.00 59.03           O
ATOM   2627  OE2 GLU B 340      27.316  61.812  43.585  1.00 59.03           O
ATOM   2628  C   GLU B 340      25.810  57.640  42.249  1.00 59.03           C
ATOM   2629  O   GLU B 340      25.959  58.388  41.283  1.00 59.03           O
ATOM   2630  N   TYR B 341      26.155  56.339  42.205  1.00 82.33           N
ATOM   2631  CA  TYR B 341      26.764  55.780  41.032  1.00 82.33           C
ATOM   2632  CB  TYR B 341      27.252  54.335  41.229  1.00 82.33           C
ATOM   2633  CG  TYR B 341      28.460  54.416  42.097  1.00 82.33           C
ATOM   2634  CD1 TYR B 341      28.345  54.525  43.463  1.00 82.33           C
ATOM   2635  CD2 TYR B 341      29.716  54.388  41.534  1.00 82.33           C
ATOM   2636  CE1 TYR B 341      29.467  54.603  44.255  1.00 82.33           C
ATOM   2637  CE2 TYR B 341      30.841  54.464  42.320  1.00 82.33           C
ATOM   2638  CZ  TYR B 341      30.716  54.573  43.684  1.00 82.33           C
ATOM   2639  OH  TYR B 341      31.869  54.652  44.494  1.00 82.33           O
ATOM   2640  C   TYR B 341      25.807  55.814  39.888  1.00 82.33           C
ATOM   2641  O   TYR B 341      26.181  56.161  38.768  1.00 82.33           O
ATOM   2642  N   GLY B 342      24.533  55.471  40.141  1.00 14.67           N
ATOM   2643  CA  GLY B 342      23.572  55.458  39.079  1.00 14.67           C
ATOM   2644  C   GLY B 342      23.507  56.842  38.526  1.00 14.67           C
ATOM   2645  O   GLY B 342      23.388  57.033  37.318  1.00 14.67           O
ATOM   2646  N   ARG B 343      23.591  57.850  39.411  1.00 41.49           N
ATOM   2647  CA  ARG B 343      23.491  59.207  38.971  1.00 41.49           C
ATOM   2648  CB  ARG B 343      23.559  60.239  40.111  1.00 41.49           C
ATOM   2649  CG  ARG B 343      23.432  61.675  39.595  1.00 41.49           C
ATOM   2650  CD  ARG B 343      23.221  62.730  40.682  1.00 41.49           C
ATOM   2651  NE  ARG B 343      23.039  64.036  39.987  1.00 41.49           N
ATOM   2652  CZ  ARG B 343      24.117  64.840  39.749  1.00 41.49           C
ATOM   2653  NH1 ARG B 343      25.347  64.483  40.218  1.00 41.49           N
ATOM   2654  NH2 ARG B 343      23.963  65.996  39.041  1.00 41.49           N
ATOM   2655  C   ARG B 343      24.587  59.518  38.022  1.00 41.49           C
ATOM   2656  O   ARG B 343      24.362  60.137  36.984  1.00 41.49           O
ATOM   2657  N   LEU B 344      25.812  59.081  38.341  1.00121.91           N
ATOM   2658  CA  LEU B 344      26.900  59.427  37.486  1.00121.91           C
ATOM   2659  CB  LEU B 344      28.258  58.933  38.034  1.00121.91           C
ATOM   2660  CG  LEU B 344      29.525  59.481  37.334  1.00121.91           C
ATOM   2661  CD1 LEU B 344      30.793  58.907  37.986  1.00121.91           C
ATOM   2662  CD2 LEU B 344      29.525  59.268  35.811  1.00121.91           C
ATOM   2663  C   LEU B 344      26.648  58.795  36.153  1.00121.91           C
ATOM   2664  O   LEU B 344      26.858  59.421  35.114  1.00121.91           O
ATOM   2665  N   ASP B 345      26.185  57.530  36.148  1.00 33.70           N
ATOM   2666  CA  ASP B 345      25.999  56.806  34.919  1.00 33.70           C
ATOM   2667  CB  ASP B 345      25.591  55.343  35.156  1.00 33.70           C
ATOM   2668  CG  ASP B 345      25.727  54.600  33.835  1.00 33.70           C
ATOM   2669  OD1 ASP B 345      26.048  55.263  32.812  1.00 33.70           O
ATOM   2670  OD2 ASP B 345      25.522  53.357  33.834  1.00 33.70           O
ATOM   2671  C   ASP B 345      24.938  57.443  34.070  1.00 33.70           C
ATOM   2672  O   ASP B 345      25.132  57.631  32.871  1.00 33.70           O
ATOM   2673  N   SER B 346      23.787  57.802  34.670  1.00 62.59           N
ATOM   2674  CA  SER B 346      22.700  58.360  33.912  1.00 62.59           C
ATOM   2675  CB  SER B 346      21.451  58.616  34.775  1.00 62.59           C
ATOM   2676  OG  SER B 346      20.410  59.163  33.980  1.00 62.59           O
ATOM   2677  C   SER B 346      23.140  59.675  33.363  1.00 62.59           C
ATOM   2678  O   SER B 346      22.830  60.023  32.223  1.00 62.59           O
ATOM   2679  N   SER B 347      23.890  60.439  34.175  1.00 66.04           N
ATOM   2680  CA  SER B 347      24.365  61.717  33.750  1.00 66.04           C
ATOM   2681  CB  SER B 347      25.190  62.432  34.835  1.00 66.04           C
ATOM   2682  OG  SER B 347      25.632  63.695  34.361  1.00 66.04           O
ATOM   2683  C   SER B 347      25.259  61.470  32.588  1.00 66.04           C
ATOM   2684  O   SER B 347      25.391  62.318  31.712  1.00 66.04           O
ATOM   2685  N   ALA B 348      25.925  60.303  32.578  1.00 61.61           N
ATOM   2686  CA  ALA B 348      26.736  59.914  31.469  1.00 61.61           C
ATOM   2687  CB  ALA B 348      27.730  58.780  31.784  1.00 61.61           C
ATOM   2688  C   ALA B 348      25.788  59.411  30.440  1.00 61.61           C
ATOM   2689  O   ALA B 348      24.659  59.038  30.752  1.00 61.61           O
ATOM   2690  N   PHE B 349      26.217  59.481  29.170  1.00260.28           N
ATOM   2691  CA  PHE B 349      25.453  59.088  28.026  1.00260.28           C
ATOM   2692  CB  PHE B 349      25.224  57.562  27.866  1.00260.28           C
ATOM   2693  CG  PHE B 349      24.331  57.024  28.933  1.00260.28           C
ATOM   2694  CD1 PHE B 349      22.963  57.129  28.823  1.00260.28           C
ATOM   2695  CD2 PHE B 349      24.861  56.398  30.038  1.00260.28           C
ATOM   2696  CE1 PHE B 349      22.139  56.630  29.803  1.00260.28           C
ATOM   2697  CE2 PHE B 349      24.043  55.897  31.022  1.00260.28           C
ATOM   2698  CZ  PHE B 349      22.679  56.014  30.907  1.00260.28           C
ATOM   2699  C   PHE B 349      24.127  59.804  27.990  1.00260.28           C
ATOM   2700  O   PHE B 349      23.256  59.354  27.247  1.00260.28           O
ATOM   2701  N   PRO B 350      23.871  60.893  28.684  1.00152.20           N
ATOM   2702  CA  PRO B 350      22.549  61.439  28.632  1.00152.20           C
ATOM   2703  CD  PRO B 350      24.827  61.957  28.990  1.00152.20           C
ATOM   2704  CB  PRO B 350      22.565  62.560  29.654  1.00152.20           C
ATOM   2705  CG  PRO B 350      23.967  63.159  29.427  1.00152.20           C
ATOM   2706  C   PRO B 350      22.424  62.095  27.290  1.00152.20           C
ATOM   2707  O   PRO B 350      23.424  62.248  26.590  1.00152.20           O
ATOM   2708  N   ARG B 351      21.207  62.464  26.868  1.00101.90           N
ATOM   2709  CA  ARG B 351      21.193  63.296  25.706  1.00101.90           C
ATOM   2710  CB  ARG B 351      19.968  63.119  24.794  1.00101.90           C
ATOM   2711  CG  ARG B 351      20.069  61.854  23.938  1.00101.90           C
ATOM   2712  CD  ARG B 351      21.238  61.906  22.949  1.00101.90           C
ATOM   2713  NE  ARG B 351      21.271  60.619  22.199  1.00101.90           N
ATOM   2714  CZ  ARG B 351      22.378  60.286  21.472  1.00101.90           C
ATOM   2715  NH1 ARG B 351      23.454  61.126  21.443  1.00101.90           N
ATOM   2716  NH2 ARG B 351      22.412  59.113  20.775  1.00101.90           N
ATOM   2717  C   ARG B 351      21.223  64.685  26.249  1.00101.90           C
ATOM   2718  O   ARG B 351      20.632  64.955  27.294  1.00101.90           O
ATOM   2719  N   THR B 352      21.925  65.614  25.575  1.00 37.98           N
ATOM   2720  CA  THR B 352      21.999  66.924  26.147  1.00 37.98           C
ATOM   2721  CB  THR B 352      23.099  67.771  25.576  1.00 37.98           C
ATOM   2722  OG1 THR B 352      24.354  67.137  25.770  1.00 37.98           O
ATOM   2723  CG2 THR B 352      23.086  69.138  26.283  1.00 37.98           C
ATOM   2724  C   THR B 352      20.703  67.601  25.869  1.00 37.98           C
ATOM   2725  O   THR B 352      20.408  67.970  24.734  1.00 37.98           O
ATOM   2726  N   ASN B 353      19.882  67.765  26.924  1.00 70.94           N
ATOM   2727  CA  ASN B 353      18.611  68.398  26.758  1.00 70.94           C
ATOM   2728  CB  ASN B 353      17.441  67.403  26.663  1.00 70.94           C
ATOM   2729  CG  ASN B 353      16.219  68.151  26.153  1.00 70.94           C
ATOM   2730  OD1 ASN B 353      15.084  67.726  26.364  1.00 70.94           O
ATOM   2731  ND2 ASN B 353      16.453  69.292  25.452  1.00 70.94           N
ATOM   2732  C   ASN B 353      18.378  69.245  27.965  1.00 70.94           C
ATOM   2733  O   ASN B 353      19.039  69.086  28.990  1.00 70.94           O
ATOM   2734  N   LYS B 354      17.437  70.200  27.849  1.00 53.88           N
ATOM   2735  CA  LYS B 354      17.105  71.078  28.930  1.00 53.88           C
ATOM   2736  CB  LYS B 354      16.069  72.137  28.516  1.00 53.88           C
ATOM   2737  CG  LYS B 354      15.725  73.140  29.618  1.00 53.88           C
ATOM   2738  CD  LYS B 354      14.967  74.365  29.102  1.00 53.88           C
ATOM   2739  CE  LYS B 354      14.616  75.378  30.193  1.00 53.88           C
ATOM   2740  NZ  LYS B 354      13.889  76.524  29.602  1.00 53.88           N
ATOM   2741  C   LYS B 354      16.508  70.264  30.033  1.00 53.88           C
ATOM   2742  O   LYS B 354      16.831  70.453  31.204  1.00 53.88           O
ATOM   2743  N   THR B 355      15.626  69.313  29.672  1.00 21.13           N
ATOM   2744  CA  THR B 355      14.951  68.515  30.653  1.00 21.13           C
ATOM   2745  CB  THR B 355      13.986  67.542  30.042  1.00 21.13           C
ATOM   2746  OG1 THR B 355      13.003  68.234  29.286  1.00 21.13           O
ATOM   2747  CG2 THR B 355      13.318  66.737  31.170  1.00 21.13           C
ATOM   2748  C   THR B 355      15.963  67.722  31.412  1.00 21.13           C
ATOM   2749  O   THR B 355      15.908  67.640  32.638  1.00 21.13           O
ATOM   2750  N   ASP B 356      16.931  67.126  30.695  1.00 30.69           N
ATOM   2751  CA  ASP B 356      17.922  66.306  31.326  1.00 30.69           C
ATOM   2752  CB  ASP B 356      18.880  65.639  30.324  1.00 30.69           C
ATOM   2753  CG  ASP B 356      18.129  64.518  29.618  1.00 30.69           C
ATOM   2754  OD1 ASP B 356      17.437  63.733  30.321  1.00 30.69           O
ATOM   2755  OD2 ASP B 356      18.232  64.434  28.365  1.00 30.69           O
ATOM   2756  C   ASP B 356      18.742  67.147  32.248  1.00 30.69           C
ATOM   2757  O   ASP B 356      19.126  66.698  33.326  1.00 30.69           O
ATOM   2758  N   VAL B 357      19.039  68.395  31.845  1.00 17.90           N
ATOM   2759  CA  VAL B 357      19.858  69.243  32.660  1.00 17.90           C
ATOM   2760  CB  VAL B 357      20.100  70.586  32.037  1.00 17.90           C
ATOM   2761  CG1 VAL B 357      20.902  71.446  33.028  1.00 17.90           C
ATOM   2762  CG2 VAL B 357      20.795  70.379  30.681  1.00 17.90           C
ATOM   2763  C   VAL B 357      19.165  69.475  33.964  1.00 17.90           C
ATOM   2764  O   VAL B 357      19.782  69.398  35.024  1.00 17.90           O
ATOM   2765  N   ILE B 358      17.852  69.765  33.913  1.00 73.53           N
ATOM   2766  CA  ILE B 358      17.099  70.040  35.101  1.00 73.53           C
ATOM   2767  CB  ILE B 358      15.679  70.425  34.802  1.00 73.53           C
ATOM   2768  CG2 ILE B 358      14.929  70.548  36.139  1.00 73.53           C
ATOM   2769  CG1 ILE B 358      15.640  71.709  33.959  1.00 73.53           C
ATOM   2770  CD1 ILE B 358      16.274  72.910  34.658  1.00 73.53           C
ATOM   2771  C   ILE B 358      17.051  68.810  35.948  1.00 73.53           C
ATOM   2772  O   ILE B 358      17.245  68.874  37.162  1.00 73.53           O
ATOM   2773  N   ALA B 359      16.804  67.648  35.318  1.00 25.30           N
ATOM   2774  CA  ALA B 359      16.656  66.422  36.045  1.00 25.30           C
ATOM   2775  CB  ALA B 359      16.329  65.239  35.122  1.00 25.30           C
ATOM   2776  C   ALA B 359      17.923  66.113  36.779  1.00 25.30           C
ATOM   2777  O   ALA B 359      17.886  65.728  37.946  1.00 25.30           O
ATOM   2778  N   SER B 360      19.083  66.286  36.121  1.00 58.17           N
ATOM   2779  CA  SER B 360      20.332  65.980  36.755  1.00 58.17           C
ATOM   2780  CB  SER B 360      21.540  66.156  35.818  1.00 58.17           C
ATOM   2781  OG  SER B 360      22.742  65.837  36.503  1.00 58.17           O
ATOM   2782  C   SER B 360      20.521  66.904  37.914  1.00 58.17           C
ATOM   2783  O   SER B 360      20.994  66.494  38.972  1.00 58.17           O
ATOM   2784  N   ALA B 361      20.148  68.185  37.744  1.00 17.14           N
ATOM   2785  CA  ALA B 361      20.329  69.144  38.790  1.00 17.14           C
ATOM   2786  CB  ALA B 361      19.882  70.561  38.387  1.00 17.14           C
ATOM   2787  C   ALA B 361      19.500  68.731  39.963  1.00 17.14           C
ATOM   2788  O   ALA B 361      19.958  68.771  41.105  1.00 17.14           O
ATOM   2789  N   VAL B 362      18.251  68.301  39.702  1.00 23.50           N
ATOM   2790  CA  VAL B 362      17.364  67.908  40.757  1.00 23.50           C
ATOM   2791  CB  VAL B 362      16.011  67.498  40.255  1.00 23.50           C
ATOM   2792  CG1 VAL B 362      15.202  66.945  41.440  1.00 23.50           C
ATOM   2793  CG2 VAL B 362      15.354  68.703  39.559  1.00 23.50           C
ATOM   2794  C   VAL B 362      17.951  66.726  41.457  1.00 23.50           C
ATOM   2795  O   VAL B 362      17.950  66.645  42.684  1.00 23.50           O
ATOM   2796  N   LYS B 363      18.479  65.779  40.668  1.00 90.95           N
ATOM   2797  CA  LYS B 363      19.030  64.552  41.160  1.00 90.95           C
ATOM   2798  CB  LYS B 363      19.580  63.724  39.998  1.00 90.95           C
ATOM   2799  CG  LYS B 363      20.136  62.356  40.370  1.00 90.95           C
ATOM   2800  CD  LYS B 363      20.527  61.598  39.109  1.00 90.95           C
ATOM   2801  CE  LYS B 363      20.718  60.098  39.281  1.00 90.95           C
ATOM   2802  NZ  LYS B 363      20.849  59.493  37.932  1.00 90.95           N
ATOM   2803  C   LYS B 363      20.194  64.842  42.054  1.00 90.95           C
ATOM   2804  O   LYS B 363      20.303  64.285  43.144  1.00 90.95           O
ATOM   2805  N   ASP B 364      21.106  65.723  41.607  1.00 67.65           N
ATOM   2806  CA  ASP B 364      22.283  66.015  42.374  1.00 67.65           C
ATOM   2807  CB  ASP B 364      23.233  66.975  41.636  1.00 67.65           C
ATOM   2808  CG  ASP B 364      24.503  67.159  42.457  1.00 67.65           C
ATOM   2809  OD1 ASP B 364      24.622  66.515  43.533  1.00 67.65           O
ATOM   2810  OD2 ASP B 364      25.377  67.948  42.009  1.00 67.65           O
ATOM   2811  C   ASP B 364      21.887  66.685  43.650  1.00 67.65           C
ATOM   2812  O   ASP B 364      22.367  66.332  44.726  1.00 67.65           O
ATOM   2813  N   ALA B 365      20.975  67.669  43.555  1.00 20.55           N
ATOM   2814  CA  ALA B 365      20.582  68.441  44.695  1.00 20.55           C
ATOM   2815  CB  ALA B 365      19.580  69.552  44.339  1.00 20.55           C
ATOM   2816  C   ALA B 365      19.930  67.553  45.701  1.00 20.55           C
ATOM   2817  O   ALA B 365      20.191  67.667  46.897  1.00 20.55           O
ATOM   2818  N   THR B 366      19.076  66.621  45.243  1.00 92.97           N
ATOM   2819  CA  THR B 366      18.371  65.800  46.178  1.00 92.97           C
ATOM   2820  CB  THR B 366      17.394  64.851  45.539  1.00 92.97           C
ATOM   2821  OG1 THR B 366      16.575  64.258  46.535  1.00 92.97           O
ATOM   2822  CG2 THR B 366      18.160  63.763  44.771  1.00 92.97           C
ATOM   2823  C   THR B 366      19.367  65.005  46.966  1.00 92.97           C
ATOM   2824  O   THR B 366      19.204  64.832  48.173  1.00 92.97           O
ATOM   2825  N   HIS B 367      20.420  64.485  46.303  1.00 68.35           N
ATOM   2826  CA  HIS B 367      21.408  63.691  46.983  1.00 68.35           C
ATOM   2827  ND1 HIS B 367      21.159  61.770  44.264  1.00 68.35           N
ATOM   2828  CG  HIS B 367      21.990  61.814  45.361  1.00 68.35           C
ATOM   2829  CB  HIS B 367      22.451  63.069  46.038  1.00 68.35           C
ATOM   2830  NE2 HIS B 367      21.654  59.662  44.772  1.00 68.35           N
ATOM   2831  CD2 HIS B 367      22.282  60.518  45.658  1.00 68.35           C
ATOM   2832  CE1 HIS B 367      20.992  60.460  43.953  1.00 68.35           C
ATOM   2833  C   HIS B 367      22.174  64.495  47.988  1.00 68.35           C
ATOM   2834  O   HIS B 367      22.296  64.090  49.143  1.00 68.35           O
ATOM   2835  N   SER B 368      22.704  65.666  47.588  1.00 63.63           N
ATOM   2836  CA  SER B 368      23.535  66.411  48.490  1.00 63.63           C
ATOM   2837  CB  SER B 368      24.095  67.699  47.864  1.00 63.63           C
ATOM   2838  OG  SER B 368      24.905  68.385  48.806  1.00 63.63           O
ATOM   2839  C   SER B 368      22.731  66.803  49.689  1.00 63.63           C
ATOM   2840  O   SER B 368      23.142  66.583  50.826  1.00 63.63           O
ATOM   2841  N   MET B 369      21.550  67.390  49.445  1.00 72.81           N
ATOM   2842  CA  MET B 369      20.665  67.855  50.470  1.00 72.81           C
ATOM   2843  CB  MET B 369      19.500  68.704  49.935  1.00 72.81           C
ATOM   2844  CG  MET B 369      19.949  70.066  49.401  1.00 72.81           C
ATOM   2845  SD  MET B 369      18.609  71.110  48.757  1.00 72.81           S
ATOM   2846  CE  MET B 369      19.697  72.485  48.283  1.00 72.81           C
ATOM   2847  C   MET B 369      20.099  66.694  51.227  1.00 72.81           C
ATOM   2848  O   MET B 369      19.759  66.825  52.402  1.00 72.81           O
ATOM   2849  N   ASP B 370      19.982  65.517  50.582  1.00 53.77           N
ATOM   2850  CA  ASP B 370      19.360  64.408  51.249  1.00 53.77           C
ATOM   2851  CB  ASP B 370      20.047  64.031  52.574  1.00 53.77           C
ATOM   2852  CG  ASP B 370      19.425  62.739  53.087  1.00 53.77           C
ATOM   2853  OD1 ASP B 370      18.440  62.265  52.461  1.00 53.77           O
ATOM   2854  OD2 ASP B 370      19.932  62.206  54.110  1.00 53.77           O
ATOM   2855  C   ASP B 370      17.950  64.809  51.541  1.00 53.77           C
ATOM   2856  O   ASP B 370      17.441  64.640  52.647  1.00 53.77           O
ATOM   2857  N   ILE B 371      17.301  65.362  50.500  1.00157.15           N
ATOM   2858  CA  ILE B 371      15.954  65.849  50.485  1.00157.15           C
ATOM   2859  CB  ILE B 371      15.713  66.643  49.235  1.00157.15           C
ATOM   2860  CG2 ILE B 371      14.213  66.766  48.930  1.00157.15           C
ATOM   2861  CG1 ILE B 371      16.484  67.966  49.390  1.00157.15           C
ATOM   2862  CD1 ILE B 371      16.689  68.748  48.100  1.00157.15           C
ATOM   2863  C   ILE B 371      14.998  64.710  50.613  1.00157.15           C
ATOM   2864  O   ILE B 371      15.169  63.653  50.007  1.00157.15           O
ATOM   2865  N   LYS B 372      13.966  64.919  51.454  1.00 86.81           N
ATOM   2866  CA  LYS B 372      13.022  63.898  51.797  1.00 86.81           C
ATOM   2867  CB  LYS B 372      12.101  64.287  52.965  1.00 86.81           C
ATOM   2868  CG  LYS B 372      11.550  63.059  53.696  1.00 86.81           C
ATOM   2869  CD  LYS B 372      11.142  63.346  55.142  1.00 86.81           C
ATOM   2870  CE  LYS B 372      10.716  62.108  55.932  1.00 86.81           C
ATOM   2871  NZ  LYS B 372      10.423  62.480  57.335  1.00 86.81           N
ATOM   2872  C   LYS B 372      12.225  63.479  50.603  1.00 86.81           C
ATOM   2873  O   LYS B 372      11.904  62.298  50.478  1.00 86.81           O
ATOM   2874  N   LEU B 373      11.855  64.407  49.694  1.00 71.12           N
ATOM   2875  CA  LEU B 373      11.072  63.919  48.594  1.00 71.12           C
ATOM   2876  CB  LEU B 373       9.607  63.698  49.041  1.00 71.12           C
ATOM   2877  CG  LEU B 373       8.605  63.163  48.002  1.00 71.12           C
ATOM   2878  CD1 LEU B 373       7.280  62.778  48.679  1.00 71.12           C
ATOM   2879  CD2 LEU B 373       8.354  64.177  46.885  1.00 71.12           C
ATOM   2880  C   LEU B 373      11.168  64.864  47.430  1.00 71.12           C
ATOM   2881  O   LEU B 373      11.324  66.073  47.603  1.00 71.12           O
ATOM   2882  N   VAL B 374      11.105  64.312  46.196  1.00 97.03           N
ATOM   2883  CA  VAL B 374      11.153  65.116  45.007  1.00 97.03           C
ATOM   2884  CB  VAL B 374      11.965  64.507  43.896  1.00 97.03           C
ATOM   2885  CG1 VAL B 374      13.435  64.476  44.346  1.00 97.03           C
ATOM   2886  CG2 VAL B 374      11.411  63.111  43.561  1.00 97.03           C
ATOM   2887  C   VAL B 374       9.746  65.290  44.550  1.00 97.03           C
ATOM   2888  O   VAL B 374       9.051  64.323  44.236  1.00 97.03           O
ATOM   2889  N   VAL B 375       9.278  66.551  44.529  1.00 28.57           N
ATOM   2890  CA  VAL B 375       7.919  66.792  44.161  1.00 28.57           C
ATOM   2891  CB  VAL B 375       7.238  67.814  45.026  1.00 28.57           C
ATOM   2892  CG1 VAL B 375       5.814  68.047  44.493  1.00 28.57           C
ATOM   2893  CG2 VAL B 375       7.283  67.325  46.484  1.00 28.57           C
ATOM   2894  C   VAL B 375       7.922  67.309  42.763  1.00 28.57           C
ATOM   2895  O   VAL B 375       8.674  68.221  42.427  1.00 28.57           O
ATOM   2896  N   THR B 376       7.080  66.712  41.898  1.00 91.70           N
ATOM   2897  CA  THR B 376       7.034  67.157  40.540  1.00 91.70           C
ATOM   2898  CB  THR B 376       7.554  66.144  39.564  1.00 91.70           C
ATOM   2899  OG1 THR B 376       7.673  66.725  38.274  1.00 91.70           O
ATOM   2900  CG2 THR B 376       6.582  64.953  39.524  1.00 91.70           C
ATOM   2901  C   THR B 376       5.601  67.406  40.197  1.00 91.70           C
ATOM   2902  O   THR B 376       4.700  66.787  40.761  1.00 91.70           O
ATOM   2903  N   ILE B 377       5.355  68.353  39.271  1.00 94.30           N
ATOM   2904  CA  ILE B 377       4.016  68.599  38.819  1.00 94.30           C
ATOM   2905  CB  ILE B 377       3.626  70.055  38.818  1.00 94.30           C
ATOM   2906  CG2 ILE B 377       4.587  70.846  37.912  1.00 94.30           C
ATOM   2907  CG1 ILE B 377       2.142  70.208  38.451  1.00 94.30           C
ATOM   2908  CD1 ILE B 377       1.601  71.615  38.697  1.00 94.30           C
ATOM   2909  C   ILE B 377       3.988  68.086  37.417  1.00 94.30           C
ATOM   2910  O   ILE B 377       4.830  68.461  36.601  1.00 94.30           O
ATOM   2911  N   THR B 378       3.048  67.173  37.090  1.00 77.55           N
ATOM   2912  CA  THR B 378       3.181  66.656  35.762  1.00 77.55           C
ATOM   2913  CB  THR B 378       3.718  65.260  35.769  1.00 77.55           C
ATOM   2914  OG1 THR B 378       4.774  65.139  36.710  1.00 77.55           O
ATOM   2915  CG2 THR B 378       4.328  65.028  34.383  1.00 77.55           C
ATOM   2916  C   THR B 378       1.828  66.587  35.122  1.00 77.55           C
ATOM   2917  O   THR B 378       0.882  66.076  35.721  1.00 77.55           O
ATOM   2918  N   GLU B 379       1.671  67.175  33.916  1.00104.81           N
ATOM   2919  CA  GLU B 379       0.412  67.019  33.245  1.00104.81           C
ATOM   2920  CB  GLU B 379       0.226  68.040  32.108  1.00104.81           C
ATOM   2921  CG  GLU B 379      -1.236  68.359  31.785  1.00104.81           C
ATOM   2922  CD  GLU B 379      -1.982  67.075  31.458  1.00104.81           C
ATOM   2923  OE1 GLU B 379      -1.486  66.293  30.604  1.00104.81           O
ATOM   2924  OE2 GLU B 379      -3.065  66.861  32.063  1.00104.81           O
ATOM   2925  C   GLU B 379       0.338  65.639  32.640  1.00104.81           C
ATOM   2926  O   GLU B 379      -0.543  64.846  32.970  1.00104.81           O
ATOM   2927  N   THR B 380       1.300  65.334  31.735  1.00117.92           N
ATOM   2928  CA  THR B 380       1.414  64.106  30.983  1.00117.92           C
ATOM   2929  CB  THR B 380       2.288  64.260  29.772  1.00117.92           C
ATOM   2930  OG1 THR B 380       2.214  63.097  28.960  1.00117.92           O
ATOM   2931  CG2 THR B 380       3.736  64.499  30.234  1.00117.92           C
ATOM   2932  C   THR B 380       1.980  62.983  31.794  1.00117.92           C
ATOM   2933  O   THR B 380       1.559  61.836  31.662  1.00117.92           O
ATOM   2934  N   GLY B 381       2.956  63.288  32.668  1.00 31.73           N
ATOM   2935  CA  GLY B 381       3.629  62.282  33.441  1.00 31.73           C
ATOM   2936  C   GLY B 381       5.066  62.208  33.013  1.00 31.73           C
ATOM   2937  O   GLY B 381       5.858  61.481  33.610  1.00 31.73           O
ATOM   2938  N   ASN B 382       5.448  62.973  31.974  1.00 52.08           N
ATOM   2939  CA  ASN B 382       6.789  62.917  31.453  1.00 52.08           C
ATOM   2940  CB  ASN B 382       6.984  63.824  30.224  1.00 52.08           C
ATOM   2941  CG  ASN B 382       6.173  63.263  29.066  1.00 52.08           C
ATOM   2942  OD1 ASN B 382       5.989  63.926  28.045  1.00 52.08           O
ATOM   2943  ND2 ASN B 382       5.669  62.011  29.224  1.00 52.08           N
ATOM   2944  C   ASN B 382       7.807  63.358  32.466  1.00 52.08           C
ATOM   2945  O   ASN B 382       8.806  62.673  32.673  1.00 52.08           O
ATOM   2946  N   THR B 383       7.577  64.493  33.153  1.00101.21           N
ATOM   2947  CA  THR B 383       8.596  65.020  34.022  1.00101.21           C
ATOM   2948  CB  THR B 383       8.257  66.355  34.620  1.00101.21           C
ATOM   2949  OG1 THR B 383       9.389  66.893  35.287  1.00101.21           O
ATOM   2950  CG2 THR B 383       7.095  66.184  35.603  1.00101.21           C
ATOM   2951  C   THR B 383       8.876  64.051  35.119  1.00101.21           C
ATOM   2952  O   THR B 383      10.021  63.918  35.545  1.00101.21           O
ATOM   2953  N   ALA B 384       7.839  63.365  35.633  1.00 21.94           N
ATOM   2954  CA  ALA B 384       8.084  62.410  36.674  1.00 21.94           C
ATOM   2955  CB  ALA B 384       6.795  61.745  37.188  1.00 21.94           C
ATOM   2956  C   ALA B 384       8.952  61.331  36.105  1.00 21.94           C
ATOM   2957  O   ALA B 384       9.906  60.881  36.736  1.00 21.94           O
ATOM   2958  N   ARG B 385       8.652  60.888  34.872  1.00 32.27           N
ATOM   2959  CA  ARG B 385       9.436  59.843  34.285  1.00 32.27           C
ATOM   2960  CB  ARG B 385       8.881  59.344  32.939  1.00 32.27           C
ATOM   2961  CG  ARG B 385       7.651  58.446  33.105  1.00 32.27           C
ATOM   2962  CD  ARG B 385       7.145  57.829  31.799  1.00 32.27           C
ATOM   2963  NE  ARG B 385       6.397  58.882  31.057  1.00 32.27           N
ATOM   2964  CZ  ARG B 385       5.053  59.014  31.254  1.00 32.27           C
ATOM   2965  NH1 ARG B 385       4.411  58.192  32.135  1.00 32.27           N
ATOM   2966  NH2 ARG B 385       4.348  59.963  30.572  1.00 32.27           N
ATOM   2967  C   ARG B 385      10.832  60.336  34.078  1.00 32.27           C
ATOM   2968  O   ARG B 385      11.793  59.596  34.278  1.00 32.27           O
ATOM   2969  N   ALA B 386      10.979  61.612  33.683  1.00 22.49           N
ATOM   2970  CA  ALA B 386      12.275  62.159  33.415  1.00 22.49           C
ATOM   2971  CB  ALA B 386      12.220  63.630  32.968  1.00 22.49           C
ATOM   2972  C   ALA B 386      13.091  62.100  34.666  1.00 22.49           C
ATOM   2973  O   ALA B 386      14.273  61.763  34.618  1.00 22.49           O
ATOM   2974  N   ILE B 387      12.486  62.435  35.822  1.00 84.00           N
ATOM   2975  CA  ILE B 387      13.219  62.428  37.056  1.00 84.00           C
ATOM   2976  CB  ILE B 387      12.509  63.070  38.217  1.00 84.00           C
ATOM   2977  CG2 ILE B 387      11.353  62.170  38.665  1.00 84.00           C
ATOM   2978  CG1 ILE B 387      13.518  63.359  39.342  1.00 84.00           C
ATOM   2979  CD1 ILE B 387      12.971  64.280  40.431  1.00 84.00           C
ATOM   2980  C   ILE B 387      13.589  61.022  37.428  1.00 84.00           C
ATOM   2981  O   ILE B 387      14.687  60.778  37.921  1.00 84.00           O
ATOM   2982  N   SER B 388      12.675  60.059  37.188  1.00 76.93           N
ATOM   2983  CA  SER B 388      12.819  58.683  37.587  1.00 76.93           C
ATOM   2984  CB  SER B 388      11.566  57.848  37.272  1.00 76.93           C
ATOM   2985  OG  SER B 388      11.756  56.503  37.687  1.00 76.93           O
ATOM   2986  C   SER B 388      13.980  58.016  36.904  1.00 76.93           C
ATOM   2987  O   SER B 388      14.488  57.007  37.392  1.00 76.93           O
ATOM   2988  N   LYS B 389      14.447  58.572  35.777  1.00 56.39           N
ATOM   2989  CA  LYS B 389      15.496  57.994  34.976  1.00 56.39           C
ATOM   2990  CB  LYS B 389      15.861  58.923  33.804  1.00 56.39           C
ATOM   2991  CG  LYS B 389      16.965  58.416  32.878  1.00 56.39           C
ATOM   2992  CD  LYS B 389      17.097  59.277  31.618  1.00 56.39           C
ATOM   2993  CE  LYS B 389      18.300  58.933  30.741  1.00 56.39           C
ATOM   2994  NZ  LYS B 389      18.340  59.836  29.567  1.00 56.39           N
ATOM   2995  C   LYS B 389      16.722  57.819  35.813  1.00 56.39           C
ATOM   2996  O   LYS B 389      17.458  56.842  35.688  1.00 56.39           O
ATOM   2997  N   PHE B 390      16.939  58.788  36.700  1.00 94.66           N
ATOM   2998  CA  PHE B 390      18.065  58.952  37.561  1.00 94.66           C
ATOM   2999  CB  PHE B 390      18.032  60.368  38.138  1.00 94.66           C
ATOM   3000  CG  PHE B 390      18.172  61.202  36.910  1.00 94.66           C
ATOM   3001  CD1 PHE B 390      19.411  61.488  36.385  1.00 94.66           C
ATOM   3002  CD2 PHE B 390      17.055  61.666  36.261  1.00 94.66           C
ATOM   3003  CE1 PHE B 390      19.539  62.245  35.245  1.00 94.66           C
ATOM   3004  CE2 PHE B 390      17.176  62.421  35.120  1.00 94.66           C
ATOM   3005  CZ  PHE B 390      18.417  62.717  34.609  1.00 94.66           C
ATOM   3006  C   PHE B 390      18.135  57.912  38.636  1.00 94.66           C
ATOM   3007  O   PHE B 390      19.221  57.590  39.114  1.00 94.66           O
ATOM   3008  N   ARG B 391      16.988  57.348  39.047  1.00111.13           N
ATOM   3009  CA  ARG B 391      16.975  56.422  40.146  1.00111.13           C
ATOM   3010  CB  ARG B 391      17.921  55.226  39.957  1.00111.13           C
ATOM   3011  CG  ARG B 391      17.398  54.226  38.930  1.00111.13           C
ATOM   3012  CD  ARG B 391      18.311  53.023  38.700  1.00111.13           C
ATOM   3013  NE  ARG B 391      17.564  52.099  37.806  1.00111.13           N
ATOM   3014  CZ  ARG B 391      17.520  52.345  36.466  1.00111.13           C
ATOM   3015  NH1 ARG B 391      18.173  53.423  35.944  1.00111.13           N
ATOM   3016  NH2 ARG B 391      16.800  51.523  35.652  1.00111.13           N
ATOM   3017  C   ARG B 391      17.342  57.124  41.420  1.00111.13           C
ATOM   3018  O   ARG B 391      18.213  56.676  42.166  1.00111.13           O
ATOM   3019  N   PRO B 392      16.680  58.226  41.683  1.00 71.79           N
ATOM   3020  CA  PRO B 392      16.915  59.010  42.867  1.00 71.79           C
ATOM   3021  CD  PRO B 392      15.355  58.491  41.136  1.00 71.79           C
ATOM   3022  CB  PRO B 392      15.955  60.190  42.758  1.00 71.79           C
ATOM   3023  CG  PRO B 392      14.741  59.567  42.047  1.00 71.79           C
ATOM   3024  C   PRO B 392      16.582  58.215  44.090  1.00 71.79           C
ATOM   3025  O   PRO B 392      15.778  57.289  44.003  1.00 71.79           O
ATOM   3026  N   ASP B 393      17.218  58.549  45.232  1.00 48.60           N
ATOM   3027  CA  ASP B 393      16.950  57.890  46.477  1.00 48.60           C
ATOM   3028  CB  ASP B 393      17.833  58.398  47.632  1.00 48.60           C
ATOM   3029  CG  ASP B 393      19.300  58.228  47.276  1.00 48.60           C
ATOM   3030  OD1 ASP B 393      19.671  58.622  46.140  1.00 48.60           O
ATOM   3031  OD2 ASP B 393      20.068  57.703  48.126  1.00 48.60           O
ATOM   3032  C   ASP B 393      15.563  58.263  46.885  1.00 48.60           C
ATOM   3033  O   ASP B 393      14.772  57.419  47.300  1.00 48.60           O
ATOM   3034  N   ALA B 394      15.237  59.563  46.742  1.00 31.33           N
ATOM   3035  CA  ALA B 394      14.006  60.117  47.224  1.00 31.33           C
ATOM   3036  CB  ALA B 394      13.986  61.654  47.229  1.00 31.33           C
ATOM   3037  C   ALA B 394      12.847  59.654  46.405  1.00 31.33           C
ATOM   3038  O   ALA B 394      12.977  59.317  45.230  1.00 31.33           O
ATOM   3039  N   ASP B 395      11.668  59.615  47.057  1.00 64.33           N
ATOM   3040  CA  ASP B 395      10.439  59.248  46.424  1.00 64.33           C
ATOM   3041  CB  ASP B 395       9.307  58.975  47.433  1.00 64.33           C
ATOM   3042  CG  ASP B 395       8.123  58.342  46.714  1.00 64.33           C
ATOM   3043  OD1 ASP B 395       8.287  57.941  45.532  1.00 64.33           O
ATOM   3044  OD2 ASP B 395       7.038  58.244  47.348  1.00 64.33           O
ATOM   3045  C   ASP B 395      10.037  60.417  45.588  1.00 64.33           C
ATOM   3046  O   ASP B 395      10.436  61.549  45.856  1.00 64.33           O
ATOM   3047  N   ILE B 396       9.245  60.165  44.531  1.00 36.30           N
ATOM   3048  CA  ILE B 396       8.819  61.229  43.676  1.00 36.30           C
ATOM   3049  CB  ILE B 396       9.050  60.920  42.225  1.00 36.30           C
ATOM   3050  CG2 ILE B 396       8.410  62.036  41.382  1.00 36.30           C
ATOM   3051  CG1 ILE B 396      10.552  60.719  41.966  1.00 36.30           C
ATOM   3052  CD1 ILE B 396      10.855  60.035  40.636  1.00 36.30           C
ATOM   3053  C   ILE B 396       7.350  61.374  43.863  1.00 36.30           C
ATOM   3054  O   ILE B 396       6.579  60.471  43.548  1.00 36.30           O
ATOM   3055  N   LEU B 397       6.922  62.526  44.402  1.00 40.82           N
ATOM   3056  CA  LEU B 397       5.518  62.744  44.542  1.00 40.82           C
ATOM   3057  CB  LEU B 397       5.148  63.582  45.779  1.00 40.82           C
ATOM   3058  CG  LEU B 397       3.633  63.814  45.941  1.00 40.82           C
ATOM   3059  CD1 LEU B 397       2.886  62.495  46.171  1.00 40.82           C
ATOM   3060  CD2 LEU B 397       3.344  64.860  47.031  1.00 40.82           C
ATOM   3061  C   LEU B 397       5.132  63.521  43.331  1.00 40.82           C
ATOM   3062  O   LEU B 397       5.582  64.649  43.146  1.00 40.82           O
ATOM   3063  N   ALA B 398       4.301  62.928  42.457  1.00 30.86           N
ATOM   3064  CA  ALA B 398       3.943  63.638  41.266  1.00 30.86           C
ATOM   3065  CB  ALA B 398       4.018  62.779  39.991  1.00 30.86           C
ATOM   3066  C   ALA B 398       2.530  64.098  41.415  1.00 30.86           C
ATOM   3067  O   ALA B 398       1.646  63.324  41.774  1.00 30.86           O
ATOM   3068  N   VAL B 399       2.278  65.392  41.142  1.00 28.77           N
ATOM   3069  CA  VAL B 399       0.945  65.898  41.273  1.00 28.77           C
ATOM   3070  CB  VAL B 399       0.873  67.191  42.030  1.00 28.77           C
ATOM   3071  CG1 VAL B 399      -0.583  67.684  42.015  1.00 28.77           C
ATOM   3072  CG2 VAL B 399       1.442  66.965  43.441  1.00 28.77           C
ATOM   3073  C   VAL B 399       0.429  66.160  39.899  1.00 28.77           C
ATOM   3074  O   VAL B 399       1.094  66.810  39.093  1.00 28.77           O
ATOM   3075  N   THR B 400      -0.774  65.635  39.588  1.00 51.44           N
ATOM   3076  CA  THR B 400      -1.316  65.859  38.280  1.00 51.44           C
ATOM   3077  CB  THR B 400      -1.230  64.655  37.386  1.00 51.44           C
ATOM   3078  OG1 THR B 400       0.107  64.190  37.301  1.00 51.44           O
ATOM   3079  CG2 THR B 400      -1.723  65.055  35.986  1.00 51.44           C
ATOM   3080  C   THR B 400      -2.777  66.135  38.418  1.00 51.44           C
ATOM   3081  O   THR B 400      -3.447  65.596  39.298  1.00 51.44           O
ATOM   3082  N   PHE B 401      -3.286  67.051  37.575  1.00138.79           N
ATOM   3083  CA  PHE B 401      -4.692  67.301  37.470  1.00138.79           C
ATOM   3084  CB  PHE B 401      -5.017  68.587  36.690  1.00138.79           C
ATOM   3085  CG  PHE B 401      -6.495  68.780  36.728  1.00138.79           C
ATOM   3086  CD1 PHE B 401      -7.090  69.379  37.814  1.00138.79           C
ATOM   3087  CD2 PHE B 401      -7.285  68.368  35.679  1.00138.79           C
ATOM   3088  CE1 PHE B 401      -8.453  69.562  37.857  1.00138.79           C
ATOM   3089  CE2 PHE B 401      -8.648  68.548  35.717  1.00138.79           C
ATOM   3090  CZ  PHE B 401      -9.234  69.145  36.807  1.00138.79           C
ATOM   3091  C   PHE B 401      -5.266  66.144  36.705  1.00138.79           C
ATOM   3092  O   PHE B 401      -6.383  65.696  36.959  1.00138.79           O
ATOM   3093  N   ASP B 402      -4.483  65.641  35.727  1.00 48.87           N
ATOM   3094  CA  ASP B 402      -4.896  64.599  34.826  1.00 48.87           C
ATOM   3095  CB  ASP B 402      -3.993  64.505  33.583  1.00 48.87           C
ATOM   3096  CG  ASP B 402      -4.662  63.616  32.546  1.00 48.87           C
ATOM   3097  OD1 ASP B 402      -5.680  62.959  32.892  1.00 48.87           O
ATOM   3098  OD2 ASP B 402      -4.161  63.581  31.391  1.00 48.87           O
ATOM   3099  C   ASP B 402      -4.869  63.272  35.528  1.00 48.87           C
ATOM   3100  O   ASP B 402      -3.834  62.838  36.032  1.00 48.87           O
ATOM   3101  N   GLU B 403      -6.045  62.610  35.585  1.00 41.94           N
ATOM   3102  CA  GLU B 403      -6.229  61.347  36.246  1.00 41.94           C
ATOM   3103  CB  GLU B 403      -7.711  60.963  36.394  1.00 41.94           C
ATOM   3104  CG  GLU B 403      -8.492  61.915  37.302  1.00 41.94           C
ATOM   3105  CD  GLU B 403      -9.922  61.406  37.411  1.00 41.94           C
ATOM   3106  OE1 GLU B 403     -10.131  60.393  38.130  1.00 41.94           O
ATOM   3107  OE2 GLU B 403     -10.823  62.021  36.782  1.00 41.94           O
ATOM   3108  C   GLU B 403      -5.551  60.229  35.511  1.00 41.94           C
ATOM   3109  O   GLU B 403      -4.948  59.356  36.133  1.00 41.94           O
ATOM   3110  N   LYS B 404      -5.627  60.221  34.166  1.00 92.21           N
ATOM   3111  CA  LYS B 404      -5.080  59.126  33.409  1.00 92.21           C
ATOM   3112  CB  LYS B 404      -5.242  59.323  31.892  1.00 92.21           C
ATOM   3113  CG  LYS B 404      -4.681  58.175  31.050  1.00 92.21           C
ATOM   3114  CD  LYS B 404      -5.488  56.880  31.158  1.00 92.21           C
ATOM   3115  CE  LYS B 404      -6.806  56.919  30.381  1.00 92.21           C
ATOM   3116  NZ  LYS B 404      -7.477  55.603  30.450  1.00 92.21           N
ATOM   3117  C   LYS B 404      -3.617  59.053  33.694  1.00 92.21           C
ATOM   3118  O   LYS B 404      -3.072  57.979  33.947  1.00 92.21           O
ATOM   3119  N   VAL B 405      -2.947  60.216  33.680  1.00 23.63           N
ATOM   3120  CA  VAL B 405      -1.536  60.267  33.920  1.00 23.63           C
ATOM   3121  CB  VAL B 405      -0.985  61.658  33.830  1.00 23.63           C
ATOM   3122  CG1 VAL B 405       0.510  61.621  34.190  1.00 23.63           C
ATOM   3123  CG2 VAL B 405      -1.288  62.216  32.430  1.00 23.63           C
ATOM   3124  C   VAL B 405      -1.293  59.796  35.310  1.00 23.63           C
ATOM   3125  O   VAL B 405      -0.337  59.070  35.573  1.00 23.63           O
ATOM   3126  N   GLN B 406      -2.179  60.190  36.239  1.00 42.83           N
ATOM   3127  CA  GLN B 406      -1.989  59.835  37.609  1.00 42.83           C
ATOM   3128  CB  GLN B 406      -3.134  60.337  38.497  1.00 42.83           C
ATOM   3129  CG  GLN B 406      -2.974  59.995  39.978  1.00 42.83           C
ATOM   3130  CD  GLN B 406      -4.178  60.560  40.711  1.00 42.83           C
ATOM   3131  OE1 GLN B 406      -4.284  60.483  41.935  1.00 42.83           O
ATOM   3132  NE2 GLN B 406      -5.118  61.156  39.929  1.00 42.83           N
ATOM   3133  C   GLN B 406      -1.945  58.342  37.670  1.00 42.83           C
ATOM   3134  O   GLN B 406      -1.099  57.785  38.366  1.00 42.83           O
ATOM   3135  N   ARG B 407      -2.849  57.669  36.928  1.00 64.63           N
ATOM   3136  CA  ARG B 407      -2.944  56.234  36.909  1.00 64.63           C
ATOM   3137  CB  ARG B 407      -4.201  55.734  36.177  1.00 64.63           C
ATOM   3138  CG  ARG B 407      -5.485  56.081  36.937  1.00 64.63           C
ATOM   3139  CD  ARG B 407      -6.770  55.496  36.349  1.00 64.63           C
ATOM   3140  NE  ARG B 407      -7.873  55.888  37.272  1.00 64.63           N
ATOM   3141  CZ  ARG B 407      -9.172  55.615  36.959  1.00 64.63           C
ATOM   3142  NH1 ARG B 407      -9.474  54.981  35.788  1.00 64.63           N
ATOM   3143  NH2 ARG B 407     -10.169  55.977  37.818  1.00 64.63           N
ATOM   3144  C   ARG B 407      -1.747  55.591  36.276  1.00 64.63           C
ATOM   3145  O   ARG B 407      -1.222  54.606  36.796  1.00 64.63           O
ATOM   3146  N   ALA B 408      -1.281  56.125  35.133  1.00 34.75           N
ATOM   3147  CA  ALA B 408      -0.187  55.546  34.399  1.00 34.75           C
ATOM   3148  CB  ALA B 408       0.104  56.287  33.080  1.00 34.75           C
ATOM   3149  C   ALA B 408       1.064  55.591  35.218  1.00 34.75           C
ATOM   3150  O   ALA B 408       1.877  54.670  35.181  1.00 34.75           O
ATOM   3151  N   LEU B 409       1.231  56.673  35.997  1.00 59.50           N
ATOM   3152  CA  LEU B 409       2.409  56.952  36.768  1.00 59.50           C
ATOM   3153  CB  LEU B 409       2.338  58.293  37.521  1.00 59.50           C
ATOM   3154  CG  LEU B 409       2.306  59.522  36.590  1.00 59.50           C
ATOM   3155  CD1 LEU B 409       2.246  60.832  37.393  1.00 59.50           C
ATOM   3156  CD2 LEU B 409       3.472  59.497  35.586  1.00 59.50           C
ATOM   3157  C   LEU B 409       2.631  55.872  37.775  1.00 59.50           C
ATOM   3158  O   LEU B 409       3.753  55.669  38.232  1.00 59.50           O
ATOM   3159  N   MET B 410       1.566  55.154  38.164  1.00116.59           N
ATOM   3160  CA  MET B 410       1.722  54.163  39.185  1.00116.59           C
ATOM   3161  CB  MET B 410       0.448  53.382  39.493  1.00116.59           C
ATOM   3162  CG  MET B 410       0.652  52.459  40.690  1.00116.59           C
ATOM   3163  SD  MET B 410      -0.755  51.384  41.027  1.00116.59           S
ATOM   3164  CE  MET B 410      -0.248  50.945  42.713  1.00116.59           C
ATOM   3165  C   MET B 410       2.743  53.158  38.744  1.00116.59           C
ATOM   3166  O   MET B 410       3.499  52.640  39.562  1.00116.59           O
ATOM   3167  N   ILE B 411       2.793  52.849  37.438  1.00126.97           N
ATOM   3168  CA  ILE B 411       3.696  51.869  36.903  1.00126.97           C
ATOM   3169  CB  ILE B 411       3.549  51.684  35.417  1.00126.97           C
ATOM   3170  CG2 ILE B 411       3.986  52.981  34.717  1.00126.97           C
ATOM   3171  CG1 ILE B 411       4.335  50.447  34.957  1.00126.97           C
ATOM   3172  CD1 ILE B 411       3.759  49.134  35.484  1.00126.97           C
ATOM   3173  C   ILE B 411       5.123  52.269  37.155  1.00126.97           C
ATOM   3174  O   ILE B 411       5.965  51.416  37.422  1.00126.97           O
ATOM   3175  N   ASN B 412       5.440  53.574  37.069  1.00100.48           N
ATOM   3176  CA  ASN B 412       6.798  54.045  37.142  1.00100.48           C
ATOM   3177  CB  ASN B 412       6.902  55.563  36.909  1.00100.48           C
ATOM   3178  CG  ASN B 412       8.347  55.931  36.598  1.00100.48           C
ATOM   3179  OD1 ASN B 412       8.737  57.089  36.742  1.00100.48           O
ATOM   3180  ND2 ASN B 412       9.156  54.938  36.143  1.00100.48           N
ATOM   3181  C   ASN B 412       7.441  53.735  38.463  1.00100.48           C
ATOM   3182  O   ASN B 412       6.817  53.779  39.523  1.00100.48           O
ATOM   3183  N   TRP B 413       8.756  53.426  38.397  1.00116.50           N
ATOM   3184  CA  TRP B 413       9.585  53.073  39.511  1.00116.50           C
ATOM   3185  CB  TRP B 413      11.042  52.852  39.062  1.00116.50           C
ATOM   3186  CG  TRP B 413      12.057  52.609  40.154  1.00116.50           C
ATOM   3187  CD2 TRP B 413      12.663  51.338  40.432  1.00116.50           C
ATOM   3188  CD1 TRP B 413      12.649  53.509  40.991  1.00116.50           C
ATOM   3189  NE1 TRP B 413      13.579  52.878  41.782  1.00116.50           N
ATOM   3190  CE2 TRP B 413      13.602  51.544  41.443  1.00116.50           C
ATOM   3191  CE3 TRP B 413      12.468  50.107  39.877  1.00116.50           C
ATOM   3192  CZ2 TRP B 413      14.359  50.511  41.922  1.00116.50           C
ATOM   3193  CZ3 TRP B 413      13.225  49.072  40.372  1.00116.50           C
ATOM   3194  CH2 TRP B 413      14.154  49.268  41.374  1.00116.50           C
ATOM   3195  C   TRP B 413       9.637  54.214  40.478  1.00116.50           C
ATOM   3196  O   TRP B 413      10.055  55.320  40.138  1.00116.50           O
ATOM   3197  N   GLY B 414       9.193  53.955  41.723  1.00 32.99           N
ATOM   3198  CA  GLY B 414       9.362  54.862  42.824  1.00 32.99           C
ATOM   3199  C   GLY B 414       8.600  56.141  42.666  1.00 32.99           C
ATOM   3200  O   GLY B 414       9.009  57.157  43.226  1.00 32.99           O
ATOM   3201  N   VAL B 415       7.481  56.169  41.920  1.00 43.15           N
ATOM   3202  CA  VAL B 415       6.812  57.440  41.879  1.00 43.15           C
ATOM   3203  CB  VAL B 415       6.556  57.974  40.496  1.00 43.15           C
ATOM   3204  CG1 VAL B 415       7.899  58.135  39.762  1.00 43.15           C
ATOM   3205  CG2 VAL B 415       5.531  57.067  39.793  1.00 43.15           C
ATOM   3206  C   VAL B 415       5.473  57.261  42.509  1.00 43.15           C
ATOM   3207  O   VAL B 415       4.821  56.237  42.312  1.00 43.15           O
ATOM   3208  N   ILE B 416       5.044  58.247  43.322  1.00104.55           N
ATOM   3209  CA  ILE B 416       3.724  58.171  43.870  1.00104.55           C
ATOM   3210  CB  ILE B 416       3.656  58.271  45.373  1.00104.55           C
ATOM   3211  CG2 ILE B 416       4.386  57.049  45.954  1.00104.55           C
ATOM   3212  CG1 ILE B 416       4.201  59.611  45.888  1.00104.55           C
ATOM   3213  CD1 ILE B 416       3.799  59.905  47.330  1.00104.55           C
ATOM   3214  C   ILE B 416       2.945  59.291  43.251  1.00104.55           C
ATOM   3215  O   ILE B 416       3.189  60.471  43.500  1.00104.55           O
ATOM   3216  N   PRO B 417       2.023  58.945  42.400  1.00 74.50           N
ATOM   3217  CA  PRO B 417       1.237  59.974  41.782  1.00 74.50           C
ATOM   3218  CD  PRO B 417       2.231  57.824  41.500  1.00 74.50           C
ATOM   3219  CB  PRO B 417       0.755  59.416  40.441  1.00 74.50           C
ATOM   3220  CG  PRO B 417       1.054  57.909  40.517  1.00 74.50           C
ATOM   3221  C   PRO B 417       0.138  60.448  42.670  1.00 74.50           C
ATOM   3222  O   PRO B 417      -0.295  59.699  43.544  1.00 74.50           O
ATOM   3223  N   VAL B 418      -0.318  61.698  42.463  1.00 28.24           N
ATOM   3224  CA  VAL B 418      -1.397  62.228  43.241  1.00 28.24           C
ATOM   3225  CB  VAL B 418      -0.938  63.096  44.377  1.00 28.24           C
ATOM   3226  CG1 VAL B 418      -2.173  63.685  45.081  1.00 28.24           C
ATOM   3227  CG2 VAL B 418      -0.037  62.256  45.298  1.00 28.24           C
ATOM   3228  C   VAL B 418      -2.208  63.087  42.324  1.00 28.24           C
ATOM   3229  O   VAL B 418      -1.697  63.612  41.336  1.00 28.24           O
ATOM   3230  N   LEU B 419      -3.509  63.245  42.631  1.00 38.12           N
ATOM   3231  CA  LEU B 419      -4.362  64.052  41.810  1.00 38.12           C
ATOM   3232  CB  LEU B 419      -5.760  63.437  41.626  1.00 38.12           C
ATOM   3233  CG  LEU B 419      -6.675  64.219  40.669  1.00 38.12           C
ATOM   3234  CD1 LEU B 419      -6.108  64.200  39.242  1.00 38.12           C
ATOM   3235  CD2 LEU B 419      -8.124  63.708  40.735  1.00 38.12           C
ATOM   3236  C   LEU B 419      -4.516  65.360  42.526  1.00 38.12           C
ATOM   3237  O   LEU B 419      -4.598  65.394  43.753  1.00 38.12           O
ATOM   3238  N   ALA B 420      -4.536  66.482  41.777  1.00 34.23           N
ATOM   3239  CA  ALA B 420      -4.643  67.758  42.427  1.00 34.23           C
ATOM   3240  CB  ALA B 420      -3.367  68.611  42.323  1.00 34.23           C
ATOM   3241  C   ALA B 420      -5.740  68.546  41.797  1.00 34.23           C
ATOM   3242  O   ALA B 420      -6.097  68.339  40.638  1.00 34.23           O
ATOM   3243  N   GLU B 421      -6.307  69.479  42.588  1.00 96.30           N
ATOM   3244  CA  GLU B 421      -7.399  70.297  42.157  1.00 96.30           C
ATOM   3245  CB  GLU B 421      -7.853  71.262  43.267  1.00 96.30           C
ATOM   3246  CG  GLU B 421      -9.243  71.864  43.056  1.00 96.30           C
ATOM   3247  CD  GLU B 421     -10.249  70.905  43.677  1.00 96.30           C
ATOM   3248  OE1 GLU B 421      -9.802  69.898  44.289  1.00 96.30           O
ATOM   3249  OE2 GLU B 421     -11.475  71.168  43.554  1.00 96.30           O
ATOM   3250  C   GLU B 421      -6.942  71.140  41.008  1.00 96.30           C
ATOM   3251  O   GLU B 421      -7.576  71.156  39.954  1.00 96.30           O
ATOM   3252  N   LYS B 422      -5.810  71.854  41.174  1.00102.26           N
ATOM   3253  CA  LYS B 422      -5.338  72.683  40.102  1.00102.26           C
ATOM   3254  CB  LYS B 422      -6.396  73.683  39.612  1.00102.26           C
ATOM   3255  CG  LYS B 422      -6.834  74.647  40.719  1.00102.26           C
ATOM   3256  CD  LYS B 422      -7.601  75.879  40.234  1.00102.26           C
ATOM   3257  CE  LYS B 422      -8.019  76.813  41.373  1.00102.26           C
ATOM   3258  NZ  LYS B 422      -8.676  78.021  40.827  1.00102.26           N
ATOM   3259  C   LYS B 422      -4.214  73.515  40.630  1.00102.26           C
ATOM   3260  O   LYS B 422      -4.332  74.098  41.706  1.00102.26           O
ATOM   3261  N   PRO B 423      -3.106  73.553  39.939  1.00 95.09           N
ATOM   3262  CA  PRO B 423      -2.059  74.453  40.343  1.00 95.09           C
ATOM   3263  CD  PRO B 423      -2.582  72.368  39.286  1.00 95.09           C
ATOM   3264  CB  PRO B 423      -0.750  73.856  39.824  1.00 95.09           C
ATOM   3265  CG  PRO B 423      -1.191  72.797  38.795  1.00 95.09           C
ATOM   3266  C   PRO B 423      -2.367  75.813  39.792  1.00 95.09           C
ATOM   3267  O   PRO B 423      -2.621  75.914  38.592  1.00 95.09           O
ATOM   3268  N   ALA B 424      -2.362  76.870  40.628  1.00 39.36           N
ATOM   3269  CA  ALA B 424      -2.612  78.191  40.127  1.00 39.36           C
ATOM   3270  CB  ALA B 424      -2.827  79.225  41.245  1.00 39.36           C
ATOM   3271  C   ALA B 424      -1.442  78.650  39.314  1.00 39.36           C
ATOM   3272  O   ALA B 424      -1.604  79.159  38.206  1.00 39.36           O
ATOM   3273  N   SER B 425      -0.217  78.454  39.847  1.00 33.15           N
ATOM   3274  CA  SER B 425       0.956  78.943  39.180  1.00 33.15           C
ATOM   3275  CB  SER B 425       1.199  80.446  39.395  1.00 33.15           C
ATOM   3276  OG  SER B 425       1.463  80.705  40.766  1.00 33.15           O
ATOM   3277  C   SER B 425       2.143  78.225  39.741  1.00 33.15           C
ATOM   3278  O   SER B 425       2.008  77.286  40.523  1.00 33.15           O
ATOM   3279  N   THR B 426       3.350  78.658  39.321  1.00 26.28           N
ATOM   3280  CA  THR B 426       4.583  78.056  39.742  1.00 26.28           C
ATOM   3281  CB  THR B 426       5.776  78.688  39.084  1.00 26.28           C
ATOM   3282  OG1 THR B 426       5.665  78.592  37.673  1.00 26.28           O
ATOM   3283  CG2 THR B 426       7.043  77.958  39.559  1.00 26.28           C
ATOM   3284  C   THR B 426       4.734  78.232  41.219  1.00 26.28           C
ATOM   3285  O   THR B 426       5.070  77.289  41.933  1.00 26.28           O
ATOM   3286  N   ASP B 427       4.473  79.453  41.720  1.00 17.64           N
ATOM   3287  CA  ASP B 427       4.607  79.710  43.124  1.00 17.64           C
ATOM   3288  CB  ASP B 427       4.333  81.176  43.501  1.00 17.64           C
ATOM   3289  CG  ASP B 427       5.512  82.013  43.026  1.00 17.64           C
ATOM   3290  OD1 ASP B 427       6.593  81.418  42.772  1.00 17.64           O
ATOM   3291  OD2 ASP B 427       5.350  83.258  42.916  1.00 17.64           O
ATOM   3292  C   ASP B 427       3.602  78.865  43.828  1.00 17.64           C
ATOM   3293  O   ASP B 427       3.865  78.331  44.904  1.00 17.64           O
ATOM   3294  N   ASP B 428       2.415  78.712  43.216  1.00 25.90           N
ATOM   3295  CA  ASP B 428       1.377  77.943  43.827  1.00 25.90           C
ATOM   3296  CB  ASP B 428       0.098  77.870  42.979  1.00 25.90           C
ATOM   3297  CG  ASP B 428      -0.945  77.128  43.801  1.00 25.90           C
ATOM   3298  OD1 ASP B 428      -0.712  76.953  45.026  1.00 25.90           O
ATOM   3299  OD2 ASP B 428      -1.984  76.721  43.217  1.00 25.90           O
ATOM   3300  C   ASP B 428       1.874  76.544  43.978  1.00 25.90           C
ATOM   3301  O   ASP B 428       1.615  75.892  44.988  1.00 25.90           O
ATOM   3302  N   MET B 429       2.620  76.050  42.974  1.00 56.98           N
ATOM   3303  CA  MET B 429       3.091  74.697  43.017  1.00 56.98           C
ATOM   3304  CB  MET B 429       3.936  74.295  41.800  1.00 56.98           C
ATOM   3305  CG  MET B 429       4.415  72.844  41.890  1.00 56.98           C
ATOM   3306  SD  MET B 429       5.429  72.280  40.493  1.00 56.98           S
ATOM   3307  CE  MET B 429       5.553  70.567  41.085  1.00 56.98           C
ATOM   3308  C   MET B 429       3.980  74.523  44.205  1.00 56.98           C
ATOM   3309  O   MET B 429       3.887  73.525  44.916  1.00 56.98           O
ATOM   3310  N   PHE B 430       4.862  75.503  44.463  1.00 42.90           N
ATOM   3311  CA  PHE B 430       5.796  75.360  45.538  1.00 42.90           C
ATOM   3312  CB  PHE B 430       6.778  76.538  45.650  1.00 42.90           C
ATOM   3313  CG  PHE B 430       7.528  76.593  44.365  1.00 42.90           C
ATOM   3314  CD1 PHE B 430       8.419  75.601  44.029  1.00 42.90           C
ATOM   3315  CD2 PHE B 430       7.353  77.652  43.506  1.00 42.90           C
ATOM   3316  CE1 PHE B 430       9.113  75.659  42.843  1.00 42.90           C
ATOM   3317  CE2 PHE B 430       8.046  77.713  42.321  1.00 42.90           C
ATOM   3318  CZ  PHE B 430       8.926  76.714  41.985  1.00 42.90           C
ATOM   3319  C   PHE B 430       5.046  75.282  46.825  1.00 42.90           C
ATOM   3320  O   PHE B 430       5.388  74.487  47.699  1.00 42.90           O
ATOM   3321  N   GLU B 431       4.019  76.137  46.986  1.00 59.33           N
ATOM   3322  CA  GLU B 431       3.251  76.165  48.195  1.00 59.33           C
ATOM   3323  CB  GLU B 431       2.275  77.355  48.227  1.00 59.33           C
ATOM   3324  CG  GLU B 431       1.629  77.605  49.592  1.00 59.33           C
ATOM   3325  CD  GLU B 431       0.366  76.764  49.701  1.00 59.33           C
ATOM   3326  OE1 GLU B 431       0.007  76.093  48.697  1.00 59.33           O
ATOM   3327  OE2 GLU B 431      -0.261  76.789  50.793  1.00 59.33           O
ATOM   3328  C   GLU B 431       2.460  74.896  48.339  1.00 59.33           C
ATOM   3329  O   GLU B 431       2.438  74.291  49.410  1.00 59.33           O
ATOM   3330  N   VAL B 432       1.804  74.450  47.249  1.00 28.12           N
ATOM   3331  CA  VAL B 432       0.947  73.294  47.285  1.00 28.12           C
ATOM   3332  CB  VAL B 432       0.239  73.059  45.984  1.00 28.12           C
ATOM   3333  CG1 VAL B 432      -0.558  71.748  46.094  1.00 28.12           C
ATOM   3334  CG2 VAL B 432      -0.629  74.287  45.671  1.00 28.12           C
ATOM   3335  C   VAL B 432       1.737  72.059  47.583  1.00 28.12           C
ATOM   3336  O   VAL B 432       1.315  71.223  48.380  1.00 28.12           O
ATOM   3337  N   ALA B 433       2.913  71.919  46.948  1.00 26.99           N
ATOM   3338  CA  ALA B 433       3.730  70.748  47.084  1.00 26.99           C
ATOM   3339  CB  ALA B 433       5.009  70.816  46.233  1.00 26.99           C
ATOM   3340  C   ALA B 433       4.148  70.596  48.508  1.00 26.99           C
ATOM   3341  O   ALA B 433       4.232  69.478  49.011  1.00 26.99           O
ATOM   3342  N   GLU B 434       4.452  71.715  49.190  1.00 26.55           N
ATOM   3343  CA  GLU B 434       4.887  71.641  50.554  1.00 26.55           C
ATOM   3344  CB  GLU B 434       5.276  73.009  51.134  1.00 26.55           C
ATOM   3345  CG  GLU B 434       6.561  73.584  50.536  1.00 26.55           C
ATOM   3346  CD  GLU B 434       6.823  74.928  51.200  1.00 26.55           C
ATOM   3347  OE1 GLU B 434       5.892  75.444  51.874  1.00 26.55           O
ATOM   3348  OE2 GLU B 434       7.955  75.458  51.040  1.00 26.55           O
ATOM   3349  C   GLU B 434       3.773  71.097  51.397  1.00 26.55           C
ATOM   3350  O   GLU B 434       3.999  70.229  52.239  1.00 26.55           O
ATOM   3351  N   ARG B 435       2.531  71.583  51.190  1.00 55.05           N
ATOM   3352  CA  ARG B 435       1.441  71.121  52.003  1.00 55.05           C
ATOM   3353  CB  ARG B 435       0.087  71.767  51.660  1.00 55.05           C
ATOM   3354  CG  ARG B 435      -0.144  73.153  52.262  1.00 55.05           C
ATOM   3355  CD  ARG B 435      -1.599  73.608  52.120  1.00 55.05           C
ATOM   3356  NE  ARG B 435      -1.798  74.812  52.973  1.00 55.05           N
ATOM   3357  CZ  ARG B 435      -3.039  75.079  53.476  1.00 55.05           C
ATOM   3358  NH1 ARG B 435      -4.082  74.245  53.194  1.00 55.05           N
ATOM   3359  NH2 ARG B 435      -3.237  76.174  54.266  1.00 55.05           N
ATOM   3360  C   ARG B 435       1.258  69.653  51.795  1.00 55.05           C
ATOM   3361  O   ARG B 435       1.134  68.892  52.753  1.00 55.05           O
ATOM   3362  N   VAL B 436       1.247  69.220  50.523  1.00 26.67           N
ATOM   3363  CA  VAL B 436       1.032  67.845  50.187  1.00 26.67           C
ATOM   3364  CB  VAL B 436       0.958  67.617  48.706  1.00 26.67           C
ATOM   3365  CG1 VAL B 436       0.815  66.108  48.449  1.00 26.67           C
ATOM   3366  CG2 VAL B 436      -0.196  68.460  48.138  1.00 26.67           C
ATOM   3367  C   VAL B 436       2.160  67.018  50.713  1.00 26.67           C
ATOM   3368  O   VAL B 436       1.945  65.908  51.194  1.00 26.67           O
ATOM   3369  N   ALA B 437       3.400  67.536  50.627  1.00 25.61           N
ATOM   3370  CA  ALA B 437       4.546  66.780  51.046  1.00 25.61           C
ATOM   3371  CB  ALA B 437       5.868  67.535  50.824  1.00 25.61           C
ATOM   3372  C   ALA B 437       4.439  66.482  52.510  1.00 25.61           C
ATOM   3373  O   ALA B 437       4.689  65.356  52.935  1.00 25.61           O
ATOM   3374  N   VAL B 438       4.062  67.487  53.322  1.00 26.85           N
ATOM   3375  CA  VAL B 438       3.967  67.300  54.743  1.00 26.85           C
ATOM   3376  CB  VAL B 438       3.644  68.574  55.466  1.00 26.85           C
ATOM   3377  CG1 VAL B 438       3.502  68.266  56.966  1.00 26.85           C
ATOM   3378  CG2 VAL B 438       4.727  69.614  55.136  1.00 26.85           C
ATOM   3379  C   VAL B 438       2.863  66.335  55.050  1.00 26.85           C
ATOM   3380  O   VAL B 438       3.029  65.412  55.845  1.00 26.85           O
ATOM   3381  N   GLU B 439       1.704  66.527  54.395  1.00 33.18           N
ATOM   3382  CA  GLU B 439       0.517  65.757  54.637  1.00 33.18           C
ATOM   3383  CB  GLU B 439      -0.686  66.291  53.842  1.00 33.18           C
ATOM   3384  CG  GLU B 439      -1.072  67.714  54.258  1.00 33.18           C
ATOM   3385  CD  GLU B 439      -2.264  68.164  53.427  1.00 33.18           C
ATOM   3386  OE1 GLU B 439      -2.913  67.288  52.797  1.00 33.18           O
ATOM   3387  OE2 GLU B 439      -2.544  69.393  53.417  1.00 33.18           O
ATOM   3388  C   GLU B 439       0.750  64.329  54.259  1.00 33.18           C
ATOM   3389  O   GLU B 439       0.234  63.418  54.906  1.00 33.18           O
ATOM   3390  N   ALA B 440       1.549  64.097  53.203  1.00 26.73           N
ATOM   3391  CA  ALA B 440       1.799  62.775  52.706  1.00 26.73           C
ATOM   3392  CB  ALA B 440       2.758  62.765  51.503  1.00 26.73           C
ATOM   3393  C   ALA B 440       2.426  61.966  53.797  1.00 26.73           C
ATOM   3394  O   ALA B 440       2.134  60.781  53.945  1.00 26.73           O
ATOM   3395  N   GLY B 441       3.321  62.576  54.592  1.00 14.22           N
ATOM   3396  CA  GLY B 441       3.935  61.841  55.657  1.00 14.22           C
ATOM   3397  C   GLY B 441       5.226  61.319  55.134  1.00 14.22           C
ATOM   3398  O   GLY B 441       6.045  60.785  55.881  1.00 14.22           O
ATOM   3399  N   LEU B 442       5.428  61.454  53.812  1.00 33.01           N
ATOM   3400  CA  LEU B 442       6.655  61.023  53.217  1.00 33.01           C
ATOM   3401  CB  LEU B 442       6.666  61.158  51.688  1.00 33.01           C
ATOM   3402  CG  LEU B 442       5.647  60.244  50.990  1.00 33.01           C
ATOM   3403  CD1 LEU B 442       5.780  60.341  49.465  1.00 33.01           C
ATOM   3404  CD2 LEU B 442       5.739  58.801  51.509  1.00 33.01           C
ATOM   3405  C   LEU B 442       7.739  61.897  53.753  1.00 33.01           C
ATOM   3406  O   LEU B 442       8.834  61.430  54.052  1.00 33.01           O
ATOM   3407  N   VAL B 443       7.442  63.205  53.891  1.00 37.10           N
ATOM   3408  CA  VAL B 443       8.421  64.142  54.358  1.00 37.10           C
ATOM   3409  CB  VAL B 443       8.696  65.225  53.351  1.00 37.10           C
ATOM   3410  CG1 VAL B 443       9.733  66.211  53.914  1.00 37.10           C
ATOM   3411  CG2 VAL B 443       9.127  64.554  52.035  1.00 37.10           C
ATOM   3412  C   VAL B 443       7.886  64.786  55.598  1.00 37.10           C
ATOM   3413  O   VAL B 443       6.684  64.767  55.853  1.00 37.10           O
ATOM   3414  N   GLN B 444       8.788  65.351  56.428  1.00 37.40           N
ATOM   3415  CA  GLN B 444       8.375  65.975  57.648  1.00 37.40           C
ATOM   3416  CB  GLN B 444       8.801  65.177  58.891  1.00 37.40           C
ATOM   3417  CG  GLN B 444       8.145  63.794  58.929  1.00 37.40           C
ATOM   3418  CD  GLN B 444       8.612  63.055  60.173  1.00 37.40           C
ATOM   3419  OE1 GLN B 444       8.745  63.636  61.249  1.00 37.40           O
ATOM   3420  NE2 GLN B 444       8.873  61.729  60.022  1.00 37.40           N
ATOM   3421  C   GLN B 444       9.001  67.332  57.692  1.00 37.40           C
ATOM   3422  O   GLN B 444       9.792  67.690  56.822  1.00 37.40           O
ATOM   3423  N   SER B 445       8.640  68.138  58.711  1.00 61.98           N
ATOM   3424  CA  SER B 445       9.142  69.477  58.793  1.00 61.98           C
ATOM   3425  CB  SER B 445       8.560  70.286  59.965  1.00 61.98           C
ATOM   3426  OG  SER B 445       9.110  71.595  59.975  1.00 61.98           O
ATOM   3427  C   SER B 445      10.623  69.430  58.967  1.00 61.98           C
ATOM   3428  O   SER B 445      11.161  68.544  59.629  1.00 61.98           O
ATOM   3429  N   GLY B 446      11.313  70.402  58.341  1.00 15.50           N
ATOM   3430  CA  GLY B 446      12.736  70.518  58.447  1.00 15.50           C
ATOM   3431  C   GLY B 446      13.358  69.807  57.289  1.00 15.50           C
ATOM   3432  O   GLY B 446      14.523  70.034  56.966  1.00 15.50           O
ATOM   3433  N   ASP B 447      12.589  68.927  56.622  1.00 32.07           N
ATOM   3434  CA  ASP B 447      13.142  68.194  55.524  1.00 32.07           C
ATOM   3435  CB  ASP B 447      12.309  66.958  55.143  1.00 32.07           C
ATOM   3436  CG  ASP B 447      12.436  65.947  56.274  1.00 32.07           C
ATOM   3437  OD1 ASP B 447      13.594  65.607  56.637  1.00 32.07           O
ATOM   3438  OD2 ASP B 447      11.378  65.515  56.803  1.00 32.07           O
ATOM   3439  C   ASP B 447      13.205  69.090  54.331  1.00 32.07           C
ATOM   3440  O   ASP B 447      12.364  69.969  54.150  1.00 32.07           O
ATOM   3441  N   ASN B 448      14.239  68.890  53.491  1.00 82.45           N
ATOM   3442  CA  ASN B 448      14.381  69.646  52.283  1.00 82.45           C
ATOM   3443  CB  ASN B 448      15.843  69.701  51.798  1.00 82.45           C
ATOM   3444  CG  ASN B 448      16.017  70.865  50.832  1.00 82.45           C
ATOM   3445  OD1 ASN B 448      16.717  71.829  51.140  1.00 82.45           O
ATOM   3446  ND2 ASN B 448      15.376  70.781  49.639  1.00 82.45           N
ATOM   3447  C   ASN B 448      13.572  68.912  51.263  1.00 82.45           C
ATOM   3448  O   ASN B 448      13.417  67.696  51.367  1.00 82.45           O
ATOM   3449  N   ILE B 449      12.978  69.634  50.291  1.00 93.56           N
ATOM   3450  CA  ILE B 449      12.252  68.977  49.245  1.00 93.56           C
ATOM   3451  CB  ILE B 449      10.764  69.045  49.425  1.00 93.56           C
ATOM   3452  CG2 ILE B 449      10.413  68.312  50.731  1.00 93.56           C
ATOM   3453  CG1 ILE B 449      10.277  70.503  49.384  1.00 93.56           C
ATOM   3454  CD1 ILE B 449       8.757  70.629  49.292  1.00 93.56           C
ATOM   3455  C   ILE B 449      12.593  69.644  47.950  1.00 93.56           C
ATOM   3456  O   ILE B 449      12.558  70.869  47.842  1.00 93.56           O
ATOM   3457  N   VAL B 450      12.951  68.847  46.925  1.00 43.67           N
ATOM   3458  CA  VAL B 450      13.217  69.422  45.640  1.00 43.67           C
ATOM   3459  CB  VAL B 450      14.128  68.606  44.768  1.00 43.67           C
ATOM   3460  CG1 VAL B 450      14.160  69.252  43.375  1.00 43.67           C
ATOM   3461  CG2 VAL B 450      15.512  68.509  45.419  1.00 43.67           C
ATOM   3462  C   VAL B 450      11.906  69.443  44.930  1.00 43.67           C
ATOM   3463  O   VAL B 450      11.118  68.506  45.041  1.00 43.67           O
ATOM   3464  N   ILE B 451      11.629  70.530  44.189  1.00 77.41           N
ATOM   3465  CA  ILE B 451      10.403  70.587  43.452  1.00 77.41           C
ATOM   3466  CB  ILE B 451       9.514  71.727  43.857  1.00 77.41           C
ATOM   3467  CG2 ILE B 451      10.259  73.040  43.571  1.00 77.41           C
ATOM   3468  CG1 ILE B 451       8.145  71.614  43.166  1.00 77.41           C
ATOM   3469  CD1 ILE B 451       7.096  72.575  43.726  1.00 77.41           C
ATOM   3470  C   ILE B 451      10.762  70.779  42.011  1.00 77.41           C
ATOM   3471  O   ILE B 451      11.625  71.592  41.681  1.00 77.41           O
ATOM   3472  N   VAL B 452      10.116  70.013  41.108  1.00 30.21           N
ATOM   3473  CA  VAL B 452      10.431  70.127  39.712  1.00 30.21           C
ATOM   3474  CB  VAL B 452      10.990  68.860  39.132  1.00 30.21           C
ATOM   3475  CG1 VAL B 452      11.209  69.055  37.623  1.00 30.21           C
ATOM   3476  CG2 VAL B 452      12.271  68.496  39.903  1.00 30.21           C
ATOM   3477  C   VAL B 452       9.167  70.444  38.973  1.00 30.21           C
ATOM   3478  O   VAL B 452       8.085  70.004  39.360  1.00 30.21           O
ATOM   3479  N   ALA B 453       9.270  71.245  37.888  1.00 35.51           N
ATOM   3480  CA  ALA B 453       8.096  71.589  37.135  1.00 35.51           C
ATOM   3481  CB  ALA B 453       7.108  72.475  37.912  1.00 35.51           C
ATOM   3482  C   ALA B 453       8.509  72.357  35.919  1.00 35.51           C
ATOM   3483  O   ALA B 453       9.688  72.631  35.708  1.00 35.51           O
ATOM   3484  N   GLY B 454       7.523  72.689  35.060  1.00 28.83           N
ATOM   3485  CA  GLY B 454       7.782  73.490  33.899  1.00 28.83           C
ATOM   3486  C   GLY B 454       7.120  74.800  34.175  1.00 28.83           C
ATOM   3487  O   GLY B 454       6.076  74.851  34.821  1.00 28.83           O
ATOM   3488  N   VAL B 455       7.689  75.906  33.668  1.00 95.62           N
ATOM   3489  CA  VAL B 455       7.101  77.170  33.994  1.00 95.62           C
ATOM   3490  CB  VAL B 455       8.059  78.081  34.719  1.00 95.62           C
ATOM   3491  CG1 VAL B 455       7.291  79.296  35.276  1.00 95.62           C
ATOM   3492  CG2 VAL B 455       8.744  77.253  35.818  1.00 95.62           C
ATOM   3493  C   VAL B 455       6.564  77.662  32.684  1.00 95.62           C
ATOM   3494  O   VAL B 455       6.056  76.754  32.028  1.00 95.62           O
ATOM   3495  N   PRO B 456       6.500  78.916  32.228  1.00131.48           N
ATOM   3496  CA  PRO B 456       5.907  79.125  30.934  1.00131.48           C
ATOM   3497  CD  PRO B 456       7.597  79.862  32.343  1.00131.48           C
ATOM   3498  CB  PRO B 456       6.040  80.616  30.635  1.00131.48           C
ATOM   3499  CG  PRO B 456       7.023  81.138  31.705  1.00131.48           C
ATOM   3500  C   PRO B 456       6.726  78.350  29.951  1.00131.48           C
ATOM   3501  O   PRO B 456       7.824  78.786  29.612  1.00131.48           O
ATOM   3502  N   VAL B 457       6.178  77.221  29.473  1.00110.50           N
ATOM   3503  CA  VAL B 457       6.817  76.328  28.563  1.00110.50           C
ATOM   3504  CB  VAL B 457       7.913  75.479  29.160  1.00110.50           C
ATOM   3505  CG1 VAL B 457       9.108  76.369  29.534  1.00110.50           C
ATOM   3506  CG2 VAL B 457       7.339  74.700  30.355  1.00110.50           C
ATOM   3507  C   VAL B 457       5.728  75.405  28.151  1.00110.50           C
ATOM   3508  O   VAL B 457       4.652  75.412  28.747  1.00110.50           O
ATOM   3509  N   GLY B 458       5.970  74.584  27.116  1.00 18.67           N
ATOM   3510  CA  GLY B 458       4.938  73.690  26.693  1.00 18.67           C
ATOM   3511  C   GLY B 458       4.909  72.555  27.665  1.00 18.67           C
ATOM   3512  O   GLY B 458       5.753  72.448  28.552  1.00 18.67           O
ATOM   3513  N   THR B 459       3.931  71.650  27.495  1.00 96.16           N
ATOM   3514  CA  THR B 459       3.764  70.543  28.388  1.00 96.16           C
ATOM   3515  CB  THR B 459       2.593  69.678  28.028  1.00 96.16           C
ATOM   3516  OG1 THR B 459       2.360  68.719  29.049  1.00 96.16           O
ATOM   3517  CG2 THR B 459       2.890  68.976  26.693  1.00 96.16           C
ATOM   3518  C   THR B 459       4.992  69.699  28.306  1.00 96.16           C
ATOM   3519  O   THR B 459       5.412  69.085  29.286  1.00 96.16           O
ATOM   3520  N   GLY B 460       5.613  69.679  27.118  1.00 35.13           N
ATOM   3521  CA  GLY B 460       6.716  68.815  26.820  1.00 35.13           C
ATOM   3522  C   GLY B 460       7.894  69.035  27.725  1.00 35.13           C
ATOM   3523  O   GLY B 460       8.576  68.070  28.066  1.00 35.13           O
ATOM   3524  N   GLY B 461       8.195  70.280  28.151  1.00 39.46           N
ATOM   3525  CA  GLY B 461       9.462  70.412  28.823  1.00 39.46           C
ATOM   3526  C   GLY B 461       9.373  70.710  30.290  1.00 39.46           C
ATOM   3527  O   GLY B 461       8.426  71.318  30.788  1.00 39.46           O
ATOM   3528  N   THR B 462      10.429  70.269  31.011  1.00 53.22           N
ATOM   3529  CA  THR B 462      10.620  70.521  32.410  1.00 53.22           C
ATOM   3530  CB  THR B 462      11.008  69.297  33.188  1.00 53.22           C
ATOM   3531  OG1 THR B 462      10.007  68.297  33.060  1.00 53.22           O
ATOM   3532  CG2 THR B 462      11.184  69.681  34.666  1.00 53.22           C
ATOM   3533  C   THR B 462      11.772  71.472  32.455  1.00 53.22           C
ATOM   3534  O   THR B 462      12.879  71.126  32.042  1.00 53.22           O
ATOM   3535  N   ASN B 463      11.549  72.707  32.953  1.00115.29           N
ATOM   3536  CA  ASN B 463      12.621  73.655  32.855  1.00115.29           C
ATOM   3537  CB  ASN B 463      12.287  74.843  31.928  1.00115.29           C
ATOM   3538  CG  ASN B 463      11.131  75.668  32.491  1.00115.29           C
ATOM   3539  OD1 ASN B 463      10.902  76.788  32.035  1.00115.29           O
ATOM   3540  ND2 ASN B 463      10.386  75.127  33.492  1.00115.29           N
ATOM   3541  C   ASN B 463      13.021  74.227  34.182  1.00115.29           C
ATOM   3542  O   ASN B 463      14.098  74.813  34.281  1.00115.29           O
ATOM   3543  N   THR B 464      12.213  74.076  35.252  1.00 48.93           N
ATOM   3544  CA  THR B 464      12.650  74.730  36.456  1.00 48.93           C
ATOM   3545  CB  THR B 464      11.776  75.865  36.898  1.00 48.93           C
ATOM   3546  OG1 THR B 464      10.492  75.384  37.264  1.00 48.93           O
ATOM   3547  CG2 THR B 464      11.667  76.876  35.745  1.00 48.93           C
ATOM   3548  C   THR B 464      12.701  73.762  37.590  1.00 48.93           C
ATOM   3549  O   THR B 464      12.092  72.693  37.557  1.00 48.93           O
ATOM   3550  N   MET B 465      13.475  74.136  38.628  1.00 66.16           N
ATOM   3551  CA  MET B 465      13.650  73.342  39.807  1.00 66.16           C
ATOM   3552  CB  MET B 465      14.996  72.600  39.809  1.00 66.16           C
ATOM   3553  CG  MET B 465      15.286  71.780  41.066  1.00 66.16           C
ATOM   3554  SD  MET B 465      16.893  70.930  41.015  1.00 66.16           S
ATOM   3555  CE  MET B 465      16.835  70.306  42.719  1.00 66.16           C
ATOM   3556  C   MET B 465      13.684  74.289  40.963  1.00 66.16           C
ATOM   3557  O   MET B 465      14.104  75.437  40.818  1.00 66.16           O
ATOM   3558  N   ARG B 466      13.217  73.840  42.143  1.00127.95           N
ATOM   3559  CA  ARG B 466      13.292  74.693  43.291  1.00127.95           C
ATOM   3560  CB  ARG B 466      11.984  75.432  43.628  1.00127.95           C
ATOM   3561  CG  ARG B 466      12.126  76.329  44.858  1.00127.95           C
ATOM   3562  CD  ARG B 466      10.853  77.087  45.236  1.00127.95           C
ATOM   3563  NE  ARG B 466      11.174  77.900  46.444  1.00127.95           N
ATOM   3564  CZ  ARG B 466      10.587  79.119  46.624  1.00127.95           C
ATOM   3565  NH1 ARG B 466       9.695  79.591  45.705  1.00127.95           N
ATOM   3566  NH2 ARG B 466      10.896  79.868  47.723  1.00127.95           N
ATOM   3567  C   ARG B 466      13.631  73.844  44.471  1.00127.95           C
ATOM   3568  O   ARG B 466      13.341  72.647  44.501  1.00127.95           O
ATOM   3569  N   VAL B 467      14.284  74.452  45.479  1.00 25.10           N
ATOM   3570  CA  VAL B 467      14.636  73.730  46.665  1.00 25.10           C
ATOM   3571  CB  VAL B 467      16.100  73.800  46.980  1.00 25.10           C
ATOM   3572  CG1 VAL B 467      16.344  73.149  48.350  1.00 25.10           C
ATOM   3573  CG2 VAL B 467      16.878  73.140  45.830  1.00 25.10           C
ATOM   3574  C   VAL B 467      13.904  74.378  47.790  1.00 25.10           C
ATOM   3575  O   VAL B 467      13.823  75.604  47.865  1.00 25.10           O
ATOM   3576  N   ARG B 468      13.327  73.564  48.694  1.00 54.95           N
ATOM   3577  CA  ARG B 468      12.613  74.145  49.791  1.00 54.95           C
ATOM   3578  CB  ARG B 468      11.097  74.267  49.563  1.00 54.95           C
ATOM   3579  CG  ARG B 468      10.703  75.401  48.616  1.00 54.95           C
ATOM   3580  CD  ARG B 468       9.197  75.666  48.601  1.00 54.95           C
ATOM   3581  NE  ARG B 468       8.965  76.931  47.850  1.00 54.95           N
ATOM   3582  CZ  ARG B 468       7.875  77.698  48.141  1.00 54.95           C
ATOM   3583  NH1 ARG B 468       7.004  77.303  49.115  1.00 54.95           N
ATOM   3584  NH2 ARG B 468       7.657  78.864  47.462  1.00 54.95           N
ATOM   3585  C   ARG B 468      12.799  73.294  51.000  1.00 54.95           C
ATOM   3586  O   ARG B 468      13.263  72.159  50.923  1.00 54.95           O
ATOM   3587  N   THR B 469      12.460  73.865  52.171  1.00 91.55           N
ATOM   3588  CA  THR B 469      12.523  73.138  53.400  1.00 91.55           C
ATOM   3589  CB  THR B 469      13.393  73.790  54.433  1.00 91.55           C
ATOM   3590  OG1 THR B 469      12.880  75.070  54.770  1.00 91.55           O
ATOM   3591  CG2 THR B 469      14.815  73.921  53.862  1.00 91.55           C
ATOM   3592  C   THR B 469      11.128  73.122  53.924  1.00 91.55           C
ATOM   3593  O   THR B 469      10.415  74.121  53.843  1.00 91.55           O
ATOM   3594  N   VAL B 470      10.690  71.968  54.460  1.00 10.20           N
ATOM   3595  CA  VAL B 470       9.352  71.891  54.959  1.00 10.20           C
ATOM   3596  CB  VAL B 470       8.878  70.480  55.155  1.00 10.20           C
ATOM   3597  CG1 VAL B 470       7.467  70.511  55.766  1.00 10.20           C
ATOM   3598  CG2 VAL B 470       8.956  69.749  53.804  1.00 10.20           C
ATOM   3599  C   VAL B 470       9.348  72.575  56.321  1.00 10.20           C
ATOM   3600  O   VAL B 470      10.455  72.753  56.894  1.00 10.20           O
ATOM   3601  OXT VAL B 470       8.241  72.928  56.808  1.00 10.20           O
END
