# Supplementary material for: Organism-Adapted Specificity of the Allosteric Regulation of Pyruvate Kinase in Lactic Acid Bacteria
Source: PLoS Comput Biol. 2013 Jul 25;9(7):e1003159. doi: 10.1371/journal.pcbi.1003159 (PMC3738050; doi:10.1371/journal.pcbi.1003159)
Supplement: Dataset S1 — PYK structures and the docking solution for the best ligands. (ZIP) [file pcbi.1003159.s001.zip › Dataset 1/Spyogenes_R5P.pdb]

REMARK 888
REMARK 888 WRITTEN BY MAESTRO (A PRODUCT OF SCHRODINGER, LLC)
TITLE     rib5p
MODEL        1
HETATM    1  O1  UNK   900       5.354  70.590  33.315  1.00  0.00           O
HETATM    2  O2  UNK   900       3.852  67.979  31.372  1.00  0.00           O
HETATM    3  O3  UNK   900       6.531  67.825  31.748  1.00  0.00           O
HETATM    4  O4  UNK   900       6.935  69.579  34.566  1.00  0.00           O
HETATM    5  C1  UNK   900       4.375  68.681  32.492  1.00  0.00           C
HETATM    6  C2  UNK   900       4.397  70.203  32.342  1.00  0.00           C
HETATM    7  C3  UNK   900       5.816  68.344  32.849  1.00  0.00           C
HETATM    8  C4  UNK   900       6.412  69.690  33.298  1.00  0.00           C
HETATM    9  C5  UNK   900       3.049  70.891  32.603  1.00  0.00           C
HETATM   10  P1  UNK   900       1.238  71.157  34.547  1.00  0.00           P
HETATM   11  O5  UNK   900       1.875  72.236  35.334  1.00  0.00           O
HETATM   12  O6  UNK   900       2.499  70.437  33.831  1.00  0.00           O
HETATM   13  O7  UNK   900       0.385  71.617  33.428  1.00  0.00           O1-
HETATM   14  O8  UNK   900       0.650  70.063  35.353  1.00  0.00           O1-
HETATM   15  H1  UNK   900       3.780  68.414  33.360  1.00  0.00           H
HETATM   16  H2  UNK   900       4.780  70.486  31.360  1.00  0.00           H
HETATM   17  H3  UNK   900       5.841  67.603  33.648  1.00  0.00           H
HETATM   18  H4  UNK   900       7.178  70.043  32.604  1.00  0.00           H
HETATM   19  H5  UNK   900       3.189  71.973  32.612  1.00  0.00           H
HETATM   20  H6  UNK   900       2.367  70.655  31.783  1.00  0.00           H
HETATM   21  H7  UNK   900       4.175  68.379  30.572  1.00  0.00           H
HETATM   22  H8  UNK   900       6.385  68.388  30.999  1.00  0.00           H
HETATM   23  H9  UNK   900       6.233  69.310  35.148  1.00  0.00           H
CONECT    1    6    8
CONECT    2    5   21
CONECT    3    7   22
CONECT    4    8   23
CONECT    5    2    6    7   15
CONECT    6    1    5    9   16
CONECT    7    3    5    8   17
CONECT    8    1    4    7   18
CONECT    9    6   19   20   12
CONECT   15    5
CONECT   16    6
CONECT   17    7
CONECT   18    8
CONECT   19    9
CONECT   20    9
CONECT   21    2
CONECT   22    3
CONECT   23    4
CONECT   10   11   12   13   14
CONECT   10   11
CONECT   11   10
CONECT   11   10
CONECT   12    9   10
CONECT   13   10
CONECT   14   10
ENDMDL
END   
