# Supplementary material for: Organism-Adapted Specificity of the Allosteric Regulation of Pyruvate Kinase in Lactic Acid Bacteria
Source: PLoS Comput Biol. 2013 Jul 25;9(7):e1003159. doi: 10.1371/journal.pcbi.1003159 (PMC3738050; doi:10.1371/journal.pcbi.1003159)
Supplement: Model S1 — SBML file for the kinetic model. (XML) [file pcbi.1003159.s004.xml]

<?xml version="1.0" encoding="UTF-8"?>
<!-- Created by COPASI version 4.7 (Build 34) on 2012-12-19 14:54 with libSBML version 4.2.0. -->
<sbml xmlns="http://www.sbml.org/sbml/level2/version4" level="2" version="4">
  <model metaid="COPASI1" id="Model_1" name="New Model">
    <annotation>
      <COPASI xmlns="http://www.copasi.org/static/sbml">
        <rdf:RDF xmlns:CopasiMT="http://www.copasi.org/RDF/MiriamTerms#" xmlns:dcterms="http://purl.org/dc/terms/" xmlns:rdf="http://www.w3.org/1999/02/22-rdf-syntax-ns#">
          <rdf:Description rdf:about="#COPASI1">
            <dcterms:bibliographicCitation>
              <rdf:Description>
                <dcterms:description>The reversible Hill equation: how to incorporate cooperative enzymes into metabolic models</dcterms:description>
                <CopasiMT:isDescribedBy rdf:resource="urn:miriam:pubmed:9283752"/>
              </rdf:Description>
            </dcterms:bibliographicCitation>
            <dcterms:bibliographicCitation>
              <rdf:Description>
                <dcterms:description>The importance of inorganic phosphate in regulation of energy metabolism of Streptococcus lactis</dcterms:description>
                <CopasiMT:isDescribedBy rdf:resource="urn:miriam:pubmed:6780554"/>
              </rdf:Description>
            </dcterms:bibliographicCitation>
            <dcterms:bibliographicCitation>
              <rdf:Description>
                <dcterms:description>Purification and properties of pyruvate kinase from Streptococcus lactis</dcterms:description>
                <CopasiMT:isDescribedBy rdf:resource="urn:miriam:pubmed:820379"/>
              </rdf:Description>
            </dcterms:bibliographicCitation>
            <dcterms:bibliographicCitation>
              <rdf:Description>
                <dcterms:description>Pyruvate kinase of Streptococcus lactis</dcterms:description>
                <CopasiMT:isDescribedBy rdf:resource="urn:miriam:pubmed:4214503"/>
              </rdf:Description>
            </dcterms:bibliographicCitation>
            <dcterms:created>
              <rdf:Description>
                <dcterms:W3CDTF>2011-12-15T16:40:16Z</dcterms:W3CDTF>
              </rdf:Description>
            </dcterms:created>
          </rdf:Description>
        </rdf:RDF>
      </COPASI>
      <rdf:RDF xmlns:rdf="http://www.w3.org/1999/02/22-rdf-syntax-ns#" xmlns:dc="http://purl.org/dc/elements/1.1/" xmlns:dcterms="http://purl.org/dc/terms/" xmlns:vCard="http://www.w3.org/2001/vcard-rdf/3.0#" xmlns:bqbiol="http://biomodels.net/biology-qualifiers/" xmlns:bqmodel="http://biomodels.net/model-qualifiers/">
        <rdf:Description rdf:about="#COPASI1">
          <bqbiol:isDescribedBy>
            <rdf:Bag>
              <rdf:li rdf:resource="urn:miriam:pubmed:4214503"/>
            </rdf:Bag>
          </bqbiol:isDescribedBy>
          <bqbiol:isDescribedBy>
            <rdf:Bag>
              <rdf:li rdf:resource="urn:miriam:pubmed:9283752"/>
            </rdf:Bag>
          </bqbiol:isDescribedBy>
          <bqbiol:isDescribedBy>
            <rdf:Bag>
              <rdf:li rdf:resource="urn:miriam:pubmed:6780554"/>
            </rdf:Bag>
          </bqbiol:isDescribedBy>
          <bqbiol:isDescribedBy>
            <rdf:Bag>
              <rdf:li rdf:resource="urn:miriam:pubmed:820379"/>
            </rdf:Bag>
          </bqbiol:isDescribedBy>
        </rdf:Description>
      </rdf:RDF>
    </annotation>
    <listOfFunctionDefinitions>
      <functionDefinition metaid="COPASI10" id="function_1" name="Rate Law for PYK_mutuallyexclusive">
        <annotation>
          <COPASI xmlns="http://www.copasi.org/static/sbml">
            <rdf:RDF xmlns:dcterms="http://purl.org/dc/terms/" xmlns:rdf="http://www.w3.org/1999/02/22-rdf-syntax-ns#">
              <rdf:Description rdf:about="#COPASI10">
                <dcterms:created>
                  <rdf:Description>
                    <dcterms:W3CDTF>2012-08-23T13:24:21Z</dcterms:W3CDTF>
                  </rdf:Description>
                </dcterms:created>
              </rdf:Description>
            </rdf:RDF>
          </COPASI>
        </annotation>
        <math xmlns="http://www.w3.org/1998/Math/MathML">
          <lambda>
            <bvar>
              <ci> Vf </ci>
            </bvar>
            <bvar>
              <ci> pep </ci>
            </bvar>
            <bvar>
              <ci> KmPep </ci>
            </bvar>
            <bvar>
              <ci> adp </ci>
            </bvar>
            <bvar>
              <ci> KmAdp </ci>
            </bvar>
            <bvar>
              <ci> Keq </ci>
            </bvar>
            <bvar>
              <ci> atp </ci>
            </bvar>
            <bvar>
              <ci> pyr </ci>
            </bvar>
            <bvar>
              <ci> KmPyr </ci>
            </bvar>
            <bvar>
              <ci> h </ci>
            </bvar>
            <bvar>
              <ci> KmAtp </ci>
            </bvar>
            <bvar>
              <ci> I </ci>
            </bvar>
            <bvar>
              <ci> ki </ci>
            </bvar>
            <bvar>
              <ci> A </ci>
            </bvar>
            <bvar>
              <ci> ka </ci>
            </bvar>
            <bvar>
              <ci> i </ci>
            </bvar>
            <bvar>
              <ci> s </ci>
            </bvar>
            <apply>
              <divide/>
              <apply>
                <times/>
                <ci> Vf </ci>
                <apply>
                  <divide/>
                  <ci> pep </ci>
                  <ci> KmPep </ci>
                </apply>
                <apply>
                  <divide/>
                  <ci> adp </ci>
                  <ci> KmAdp </ci>
                </apply>
                <apply>
                  <minus/>
                  <cn> 1 </cn>
                  <apply>
                    <times/>
                    <ci> Keq </ci>
                    <apply>
                      <divide/>
                      <apply>
                        <times/>
                        <ci> atp </ci>
                        <ci> pyr </ci>
                      </apply>
                      <apply>
                        <times/>
                        <ci> adp </ci>
                        <ci> pep </ci>
                      </apply>
                    </apply>
                  </apply>
                </apply>
                <apply>
                  <power/>
                  <apply>
                    <plus/>
                    <apply>
                      <divide/>
                      <ci> pep </ci>
                      <ci> KmPep </ci>
                    </apply>
                    <apply>
                      <divide/>
                      <ci> pyr </ci>
                      <ci> KmPyr </ci>
                    </apply>
                  </apply>
                  <apply>
                    <minus/>
                    <ci> h </ci>
                    <cn> 1 </cn>
                  </apply>
                </apply>
                <apply>
                  <power/>
                  <apply>
                    <plus/>
                    <apply>
                      <divide/>
                      <ci> adp </ci>
                      <ci> KmAdp </ci>
                    </apply>
                    <apply>
                      <divide/>
                      <ci> atp </ci>
                      <ci> KmAtp </ci>
                    </apply>
                  </apply>
                  <apply>
                    <minus/>
                    <ci> h </ci>
                    <cn> 1 </cn>
                  </apply>
                </apply>
              </apply>
              <apply>
                <times/>
                <apply>
                  <plus/>
                  <apply>
                    <divide/>
                    <apply>
                      <plus/>
                      <cn> 1 </cn>
                      <apply>
                        <power/>
                        <apply>
                          <divide/>
                          <ci> I </ci>
                          <ci> ki </ci>
                        </apply>
                        <ci> h </ci>
                      </apply>
                      <apply>
                        <power/>
                        <apply>
                          <divide/>
                          <ci> A </ci>
                          <ci> ka </ci>
                        </apply>
                        <ci> h </ci>
                      </apply>
                    </apply>
                    <apply>
                      <plus/>
                      <cn> 1 </cn>
                      <apply>
                        <times/>
                        <ci> i </ci>
                        <apply>
                          <power/>
                          <apply>
                            <divide/>
                            <ci> I </ci>
                            <ci> ki </ci>
                          </apply>
                          <ci> h </ci>
                        </apply>
                      </apply>
                      <apply>
                        <times/>
                        <ci> s </ci>
                        <apply>
                          <power/>
                          <apply>
                            <divide/>
                            <ci> A </ci>
                            <ci> ka </ci>
                          </apply>
                          <ci> h </ci>
                        </apply>
                      </apply>
                    </apply>
                  </apply>
                  <apply>
                    <power/>
                    <apply>
                      <plus/>
                      <apply>
                        <divide/>
                        <ci> pep </ci>
                        <ci> KmPep </ci>
                      </apply>
                      <apply>
                        <divide/>
                        <ci> pyr </ci>
                        <ci> KmPyr </ci>
                      </apply>
                    </apply>
                    <ci> h </ci>
                  </apply>
                </apply>
                <apply>
                  <plus/>
                  <apply>
                    <divide/>
                    <apply>
                      <plus/>
                      <cn> 1 </cn>
                      <apply>
                        <power/>
                        <apply>
                          <divide/>
                          <ci> I </ci>
                          <ci> ki </ci>
                        </apply>
                        <ci> h </ci>
                      </apply>
                      <apply>
                        <power/>
                        <apply>
                          <divide/>
                          <ci> A </ci>
                          <ci> ka </ci>
                        </apply>
                        <ci> h </ci>
                      </apply>
                    </apply>
                    <apply>
                      <plus/>
                      <cn> 1 </cn>
                      <apply>
                        <times/>
                        <ci> i </ci>
                        <apply>
                          <power/>
                          <apply>
                            <divide/>
                            <ci> I </ci>
                            <ci> ki </ci>
                          </apply>
                          <ci> h </ci>
                        </apply>
                      </apply>
                      <apply>
                        <times/>
                        <ci> s </ci>
                        <apply>
                          <power/>
                          <apply>
                            <divide/>
                            <ci> A </ci>
                            <ci> ka </ci>
                          </apply>
                          <ci> h </ci>
                        </apply>
                      </apply>
                    </apply>
                  </apply>
                  <apply>
                    <power/>
                    <apply>
                      <plus/>
                      <apply>
                        <divide/>
                        <ci> adp </ci>
                        <ci> KmAdp </ci>
                      </apply>
                      <apply>
                        <divide/>
                        <ci> atp </ci>
                        <ci> KmAtp </ci>
                      </apply>
                    </apply>
                    <ci> h </ci>
                  </apply>
                </apply>
              </apply>
            </apply>
          </lambda>
        </math>
      </functionDefinition>
    </listOfFunctionDefinitions>
    <listOfUnitDefinitions>
      <unitDefinition id="volume" name="volume">
        <listOfUnits>
          <unit kind="litre" scale="-3"/>
        </listOfUnits>
      </unitDefinition>
      <unitDefinition id="time" name="time">
        <listOfUnits>
          <unit kind="second" multiplier="60"/>
        </listOfUnits>
      </unitDefinition>
      <unitDefinition id="substance" name="substance">
        <listOfUnits>
          <unit kind="mole" scale="-3"/>
        </listOfUnits>
      </unitDefinition>
    </listOfUnitDefinitions>
    <listOfCompartments>
      <compartment id="compartment_1" name="compartment" size="1"/>
    </listOfCompartments>
    <listOfSpecies>
      <species metaid="COPASI2" id="species_1" name="FBP" compartment="compartment_1" initialConcentration="30" boundaryCondition="true" constant="true">
        <annotation>
          <COPASI xmlns="http://www.copasi.org/static/sbml">
            <rdf:RDF xmlns:CopasiMT="http://www.copasi.org/RDF/MiriamTerms#" xmlns:dcterms="http://purl.org/dc/terms/" xmlns:rdf="http://www.w3.org/1999/02/22-rdf-syntax-ns#">
              <rdf:Description rdf:about="#COPASI2">
                <dcterms:created>
                  <rdf:Description>
                    <dcterms:W3CDTF>2012-05-31T09:33:03Z</dcterms:W3CDTF>
                  </rdf:Description>
                </dcterms:created>
                <CopasiMT:is rdf:resource="urn:miriam:obo.chebi:28013"/>
              </rdf:Description>
            </rdf:RDF>
          </COPASI>
          <rdf:RDF xmlns:rdf="http://www.w3.org/1999/02/22-rdf-syntax-ns#" xmlns:dc="http://purl.org/dc/elements/1.1/" xmlns:dcterms="http://purl.org/dc/terms/" xmlns:vCard="http://www.w3.org/2001/vcard-rdf/3.0#" xmlns:bqbiol="http://biomodels.net/biology-qualifiers/" xmlns:bqmodel="http://biomodels.net/model-qualifiers/">
            <rdf:Description rdf:about="#COPASI2">
              <bqbiol:is>
                <rdf:Bag>
                  <rdf:li rdf:resource="urn:miriam:obo.chebi:28013"/>
                </rdf:Bag>
              </bqbiol:is>
            </rdf:Description>
          </rdf:RDF>
        </annotation>
      </species>
      <species metaid="COPASI3" id="species_2" name="Pi" compartment="compartment_1" initialConcentration="0" boundaryCondition="true">
        <annotation>
          <COPASI xmlns="http://www.copasi.org/static/sbml">
            <rdf:RDF xmlns:CopasiMT="http://www.copasi.org/RDF/MiriamTerms#" xmlns:dcterms="http://purl.org/dc/terms/" xmlns:rdf="http://www.w3.org/1999/02/22-rdf-syntax-ns#">
              <rdf:Description rdf:about="#COPASI3">
                <dcterms:created>
                  <rdf:Description>
                    <dcterms:W3CDTF>2012-01-09T11:48:38Z</dcterms:W3CDTF>
                  </rdf:Description>
                </dcterms:created>
                <CopasiMT:is rdf:resource="urn:miriam:obo.chebi:18367"/>
              </rdf:Description>
            </rdf:RDF>
          </COPASI>
          <rdf:RDF xmlns:rdf="http://www.w3.org/1999/02/22-rdf-syntax-ns#" xmlns:dc="http://purl.org/dc/elements/1.1/" xmlns:dcterms="http://purl.org/dc/terms/" xmlns:vCard="http://www.w3.org/2001/vcard-rdf/3.0#" xmlns:bqbiol="http://biomodels.net/biology-qualifiers/" xmlns:bqmodel="http://biomodels.net/model-qualifiers/">
            <rdf:Description rdf:about="#COPASI3">
              <bqbiol:is>
                <rdf:Bag>
                  <rdf:li rdf:resource="urn:miriam:obo.chebi:18367"/>
                </rdf:Bag>
              </bqbiol:is>
            </rdf:Description>
          </rdf:RDF>
        </annotation>
      </species>
      <species metaid="COPASI4" id="species_3" name="pep" compartment="compartment_1" initialConcentration="2" boundaryCondition="true" constant="true">
        <annotation>
          <COPASI xmlns="http://www.copasi.org/static/sbml">
            <rdf:RDF xmlns:CopasiMT="http://www.copasi.org/RDF/MiriamTerms#" xmlns:dcterms="http://purl.org/dc/terms/" xmlns:rdf="http://www.w3.org/1999/02/22-rdf-syntax-ns#">
              <rdf:Description rdf:about="#COPASI4">
                <dcterms:created>
                  <rdf:Description>
                    <dcterms:W3CDTF>2012-06-11T13:11:11Z</dcterms:W3CDTF>
                  </rdf:Description>
                </dcterms:created>
                <CopasiMT:is rdf:resource="urn:miriam:obo.chebi:18021"/>
              </rdf:Description>
            </rdf:RDF>
          </COPASI>
          <rdf:RDF xmlns:rdf="http://www.w3.org/1999/02/22-rdf-syntax-ns#" xmlns:dc="http://purl.org/dc/elements/1.1/" xmlns:dcterms="http://purl.org/dc/terms/" xmlns:vCard="http://www.w3.org/2001/vcard-rdf/3.0#" xmlns:bqbiol="http://biomodels.net/biology-qualifiers/" xmlns:bqmodel="http://biomodels.net/model-qualifiers/">
            <rdf:Description rdf:about="#COPASI4">
              <bqbiol:is>
                <rdf:Bag>
                  <rdf:li rdf:resource="urn:miriam:obo.chebi:18021"/>
                </rdf:Bag>
              </bqbiol:is>
            </rdf:Description>
          </rdf:RDF>
        </annotation>
      </species>
      <species metaid="COPASI5" id="species_4" name="adp" compartment="compartment_1" initialConcentration="2" boundaryCondition="true" constant="true">
        <annotation>
          <COPASI xmlns="http://www.copasi.org/static/sbml">
            <rdf:RDF xmlns:CopasiMT="http://www.copasi.org/RDF/MiriamTerms#" xmlns:dcterms="http://purl.org/dc/terms/" xmlns:rdf="http://www.w3.org/1999/02/22-rdf-syntax-ns#">
              <rdf:Description rdf:about="#COPASI5">
                <dcterms:created>
                  <rdf:Description>
                    <dcterms:W3CDTF>2012-09-11T11:00:56Z</dcterms:W3CDTF>
                  </rdf:Description>
                </dcterms:created>
                <CopasiMT:is rdf:resource="urn:miriam:obo.chebi:16761"/>
              </rdf:Description>
            </rdf:RDF>
          </COPASI>
          <rdf:RDF xmlns:rdf="http://www.w3.org/1999/02/22-rdf-syntax-ns#" xmlns:dc="http://purl.org/dc/elements/1.1/" xmlns:dcterms="http://purl.org/dc/terms/" xmlns:vCard="http://www.w3.org/2001/vcard-rdf/3.0#" xmlns:bqbiol="http://biomodels.net/biology-qualifiers/" xmlns:bqmodel="http://biomodels.net/model-qualifiers/">
            <rdf:Description rdf:about="#COPASI5">
              <bqbiol:is>
                <rdf:Bag>
                  <rdf:li rdf:resource="urn:miriam:obo.chebi:16761"/>
                </rdf:Bag>
              </bqbiol:is>
            </rdf:Description>
          </rdf:RDF>
        </annotation>
      </species>
      <species metaid="COPASI6" id="species_5" name="atp" compartment="compartment_1" initialConcentration="2">
        <annotation>
          <COPASI xmlns="http://www.copasi.org/static/sbml">
            <rdf:RDF xmlns:CopasiMT="http://www.copasi.org/RDF/MiriamTerms#" xmlns:dcterms="http://purl.org/dc/terms/" xmlns:rdf="http://www.w3.org/1999/02/22-rdf-syntax-ns#">
              <rdf:Description rdf:about="#COPASI6">
                <dcterms:created>
                  <rdf:Description>
                    <dcterms:W3CDTF>2012-12-19T14:25:55Z</dcterms:W3CDTF>
                  </rdf:Description>
                </dcterms:created>
                <CopasiMT:is rdf:resource="urn:miriam:obo.chebi:15422"/>
              </rdf:Description>
            </rdf:RDF>
          </COPASI>
          <rdf:RDF xmlns:rdf="http://www.w3.org/1999/02/22-rdf-syntax-ns#" xmlns:dc="http://purl.org/dc/elements/1.1/" xmlns:dcterms="http://purl.org/dc/terms/" xmlns:vCard="http://www.w3.org/2001/vcard-rdf/3.0#" xmlns:bqbiol="http://biomodels.net/biology-qualifiers/" xmlns:bqmodel="http://biomodels.net/model-qualifiers/">
            <rdf:Description rdf:about="#COPASI6">
              <bqbiol:is>
                <rdf:Bag>
                  <rdf:li rdf:resource="urn:miriam:obo.chebi:15422"/>
                </rdf:Bag>
              </bqbiol:is>
            </rdf:Description>
          </rdf:RDF>
        </annotation>
      </species>
      <species metaid="COPASI7" id="species_6" name="pyr" compartment="compartment_1" initialConcentration="0">
        <annotation>
          <COPASI xmlns="http://www.copasi.org/static/sbml">
            <rdf:RDF xmlns:CopasiMT="http://www.copasi.org/RDF/MiriamTerms#" xmlns:dcterms="http://purl.org/dc/terms/" xmlns:rdf="http://www.w3.org/1999/02/22-rdf-syntax-ns#">
              <rdf:Description rdf:about="#COPASI7">
                <dcterms:created>
                  <rdf:Description>
                    <dcterms:W3CDTF>2012-12-19T14:23:09Z</dcterms:W3CDTF>
                  </rdf:Description>
                </dcterms:created>
                <CopasiMT:is rdf:resource="urn:miriam:obo.chebi:15361"/>
              </rdf:Description>
            </rdf:RDF>
          </COPASI>
          <rdf:RDF xmlns:rdf="http://www.w3.org/1999/02/22-rdf-syntax-ns#" xmlns:dc="http://purl.org/dc/elements/1.1/" xmlns:dcterms="http://purl.org/dc/terms/" xmlns:vCard="http://www.w3.org/2001/vcard-rdf/3.0#" xmlns:bqbiol="http://biomodels.net/biology-qualifiers/" xmlns:bqmodel="http://biomodels.net/model-qualifiers/">
            <rdf:Description rdf:about="#COPASI7">
              <bqbiol:is>
                <rdf:Bag>
                  <rdf:li rdf:resource="urn:miriam:obo.chebi:15361"/>
                </rdf:Bag>
              </bqbiol:is>
            </rdf:Description>
          </rdf:RDF>
        </annotation>
      </species>
    </listOfSpecies>
    <listOfRules>
      <assignmentRule variable="species_2">
        <math xmlns="http://www.w3.org/1998/Math/MathML">
          <csymbol encoding="text" definitionURL="http://www.sbml.org/sbml/symbols/time"> time </csymbol>
        </math>
      </assignmentRule>
    </listOfRules>
    <listOfReactions>
      <reaction metaid="COPASI8" id="reaction_1" name="PYK_mutuallyexclusive">
        <annotation>
          <COPASI xmlns="http://www.copasi.org/static/sbml">
            <rdf:RDF xmlns:CopasiMT="http://www.copasi.org/RDF/MiriamTerms#" xmlns:dcterms="http://purl.org/dc/terms/" xmlns:rdf="http://www.w3.org/1999/02/22-rdf-syntax-ns#">
              <rdf:Description rdf:about="#COPASI8">
                <dcterms:created>
                  <rdf:Description>
                    <dcterms:W3CDTF>2011-12-15T17:38:56Z</dcterms:W3CDTF>
                  </rdf:Description>
                </dcterms:created>
                <CopasiMT:is rdf:resource="urn:miriam:ec-code:EC:2.7.1.40"/>
                <CopasiMT:is rdf:resource="urn:miriam:uniprot:Q07637"/>
              </rdf:Description>
            </rdf:RDF>
          </COPASI>
          <rdf:RDF xmlns:rdf="http://www.w3.org/1999/02/22-rdf-syntax-ns#" xmlns:dc="http://purl.org/dc/elements/1.1/" xmlns:dcterms="http://purl.org/dc/terms/" xmlns:vCard="http://www.w3.org/2001/vcard-rdf/3.0#" xmlns:bqbiol="http://biomodels.net/biology-qualifiers/" xmlns:bqmodel="http://biomodels.net/model-qualifiers/">
            <rdf:Description rdf:about="#COPASI8">
              <bqbiol:is>
                <rdf:Bag>
                  <rdf:li rdf:resource="urn:miriam:ec-code:EC:2.7.1.40"/>
                </rdf:Bag>
              </bqbiol:is>
              <bqbiol:is>
                <rdf:Bag>
                  <rdf:li rdf:resource="urn:miriam:uniprot:Q07637"/>
                </rdf:Bag>
              </bqbiol:is>
            </rdf:Description>
          </rdf:RDF>
        </annotation>
        <listOfReactants>
          <speciesReference species="species_3"/>
          <speciesReference species="species_4"/>
        </listOfReactants>
        <listOfProducts>
          <speciesReference species="species_6"/>
          <speciesReference species="species_5"/>
        </listOfProducts>
        <listOfModifiers>
          <modifierSpeciesReference species="species_2"/>
          <modifierSpeciesReference species="species_1"/>
        </listOfModifiers>
        <kineticLaw>
          <math xmlns="http://www.w3.org/1998/Math/MathML">
            <apply>
              <times/>
              <ci> compartment_1 </ci>
              <apply>
                <ci> function_1 </ci>
                <ci> Vf </ci>
                <ci> species_3 </ci>
                <ci> KmPep </ci>
                <ci> species_4 </ci>
                <ci> KmAdp </ci>
                <ci> Keq </ci>
                <ci> species_5 </ci>
                <ci> species_6 </ci>
                <ci> KmPyr </ci>
                <ci> h </ci>
                <ci> KmAtp </ci>
                <ci> species_2 </ci>
                <ci> ki </ci>
                <ci> species_1 </ci>
                <ci> ka </ci>
                <ci> i </ci>
                <ci> s </ci>
              </apply>
            </apply>
          </math>
          <listOfParameters>
            <parameter id="Vf" name="Vf" value="0.403345"/>
            <parameter id="KmPep" name="KmPep" value="6.43237"/>
            <parameter id="KmAdp" name="KmAdp" value="0.0215918"/>
            <parameter id="Keq" name="Keq" value="1.2e-05"/>
            <parameter id="KmPyr" name="KmPyr" value="0.59335"/>
            <parameter id="h" name="h" value="2.1731"/>
            <parameter id="KmAtp" name="KmAtp" value="7.10503"/>
            <parameter id="ki" name="ki" value="0.123925"/>
            <parameter id="ka" name="ka" value="1.70747"/>
            <parameter id="i" name="i" value="0.00362562"/>
            <parameter id="s" name="s" value="246.077"/>
          </listOfParameters>
        </kineticLaw>
      </reaction>
      <reaction metaid="COPASI9" id="reaction_2" name="OUT" reversible="false">
        <annotation>
          <COPASI xmlns="http://www.copasi.org/static/sbml">
            <rdf:RDF xmlns:dcterms="http://purl.org/dc/terms/" xmlns:rdf="http://www.w3.org/1999/02/22-rdf-syntax-ns#">
              <rdf:Description rdf:about="#COPASI9">
                <dcterms:created>
                  <rdf:Description>
                    <dcterms:W3CDTF>2012-03-19T10:34:17Z</dcterms:W3CDTF>
                  </rdf:Description>
                </dcterms:created>
              </rdf:Description>
            </rdf:RDF>
          </COPASI>
        </annotation>
        <listOfReactants>
          <speciesReference species="species_6"/>
          <speciesReference species="species_5"/>
        </listOfReactants>
        <kineticLaw>
          <math xmlns="http://www.w3.org/1998/Math/MathML">
            <apply>
              <times/>
              <ci> compartment_1 </ci>
              <ci> k1 </ci>
              <ci> species_6 </ci>
              <ci> species_5 </ci>
            </apply>
          </math>
          <listOfParameters>
            <parameter id="k1" name="k1" value="176381"/>
          </listOfParameters>
        </kineticLaw>
      </reaction>
    </listOfReactions>
  </model>
</sbml>
